# Supplementary material for: Proteogenomics of clear cell renal cell carcinoma response to tyrosine kinase inhibitor
Source: Nat Commun. 2023 Jul 17;14:4274. doi: 10.1038/s41467-023-39981-6 (PMC10352361; doi:10.1038/s41467-023-39981-6)
Supplement: Supplementary file 4 — Supplementary Data 1 [file 41467_2023_39981_MOESM4_ESM.xlsx]

## Sheet: Description
Supplementary Data 1: Clinical characteristics of 115 Chinese ccRCC patients undergoing Sunitinib treatment.
Clinical characteristics	Clinical characteristics of 115 Chinese ccRCC patients
Univariate analysis	Univariate analysis of clinical features
Multi-omics data catalog	Multi-omics quantification of 115 ccRCC samples

## Sheet: Clinical characteristics
Sample No.	Tumor No.	Adjacent No.	Tumor	Node	metastases	Status at diagnosis	Stage at diagnosis	ISUP grade	RECIST	Response	PFS (2021.12)	PFS event (2021.12)	OS (2021.12)	Live Status (2021.12)	PFS (2019.12)	PFS event (2019.12)	OS (2019.12)	Live Status (2019.12)	BMI	Obesity	smoking	hypertension	diabetes	CCVD	MSKCC risk	IMDC risk	Leibovich score	tumor size (cm)	KPS	GRAN (10^9/L)	LYM (10^9/L)	EOS (10^9/L)	PLT (10^9/L)	Hb (g/L)	LDH (U/L)	Ca (mmol/L)	Cr (umol/L)	BUN (mmol/L)	Urine protein	eGFR
ccRCC_1	Exp056655	Exp056656	T2a	N0	M0	Localizied	II	3	SD	Non-Responder	17.5	1	94.2	0	17.5	1	70.2	0			No	No	No	No	poor	poor	2	8	70	11.3	0.7	0	173	116	263	2.29	64	3.9	No
ccRCC_2	Exp056657	Exp056658	T2b	N0	M1	Advanced	IV	4	SD	Non-Responder	5.7	1	6.1	1	5.7	1	6.1	1	22.0386	No	Yes	No	No	No	poor	poor	6	10	70	10.9	1.3	0.11	595	95	177	2.07	67	4.8	Yes	1.01351
ccRCC_3	Exp056659	Exp056660	T1a	N2	M1	Advanced	IV	3	SD	Non-Responder	9.5	1	13.3	1	9.5	1	13.3	1				No	No	No	intermediate	intermediate	7	2.5	90	4	1.1	0.13	194	125	339	2.14	86	505
ccRCC_4	Exp056661	Exp056662	T1b	N0	M0	Localizied	I	2	PR	Responder	59.1	1	92.2	0	59.1	1	68.2	0	24.0344	No	No	No	No	No	intermediate	intermediate	0	4.5	100	4.1	2.4	0.27	272	130	220	2.22	90	4.9		1.19779
ccRCC_5	Exp056663	Exp056664	T1b	Nx	M1	Advanced	IV	3	SD	Non-Responder	17.3	1	28.8	1	17.3	1	28.8	1	24.2215	No	No	No	No	No	poor	poor	7	6	70	5.4	1.7	0.11	299	139	157	2.58	78	4.2	No	1.20905
ccRCC_6	Exp056665	Exp056666	T1a	N0	M0	Localizied	I	3	PD	Non-Responder	3.9	1	21.2	1	3.9	1	21.2	1			No	Yes	No	No	intermediate	intermediate	9	3	80	5.4	1.6	0.2	240	135	241	2.22	130	8.2	No
ccRCC_7	Exp056667	Exp056668	T1b	Nx	M1	Advanced	IV	2	SD	Non-Responder	6.5	1	18.4	1	6.5	1	18.4	1	20.5499	No	Yes	No	No	No	intermediate	poor	9	5.5	80	8.5	1.6	0.16	170	113	166	2.29	85	6.6	No	0.729739
ccRCC_8	Exp056669	Exp056670	T2	Nx	M1	Advanced	IV	4	SD	Non-Responder	25.3	1	40.1	1	25.3	1	40.1	1	23.7812	No	No	No	No	No	intermediate	intermediate	6	6.5	90	4.6	1.3	0.22	388	144	114	2.43	89	5.7	No	0.977528
ccRCC_9	Exp056671	Exp056672	T3	Nx	M1	Advanced	IV	3	SD	Non-Responder	6.5	1	30.1	1	6.5	1	30.1	1	21.6333	No	No	No	No	No	poor	poor	3	10	70	2.4	0.9	0.06	265	94	120	2.22	122	5.4	No	0.68254
ccRCC_10	Exp056557	Exp056558	T1a	N0	M0	Localizied	I	3	SD	Non-Responder	9.1	1	32.7	1	9.1	1	32.7	1	20.1951	No	No	Yes	No	No	intermediate	intermediate	0	2.4	90	1.7	1.8	0.06	230	131	173	2.38	58	3.9	No	0.819875
ccRCC_11	Exp056715	Exp056716	T2a	N0	M0	Localizied	II	3	PR	Responder	26.7	1	37.5	1	26.7	1	37.5	1			Yes	Yes	Yes	No	intermediate	intermediate	0	5	80	6.7	2.4	0.13	230	158	147	2.21	95	6.83	No	1.05499
ccRCC_12	Exp056717	Exp056718	T1a	N0	M0	Localizied	I	2	SD	Non-Responder	20.2	1	42.3	0	20.2	1	42.3	0			No	No	No	No	intermediate	intermediate	0	4	90	2.4	2.6	1.86	253	135	128	2.32	100	7.6	No
ccRCC_13	Exp056559	Exp056560	T1a	N0	M0	Localizied	I	3	PR	Responder	41.7	1	72.4	1	41.7	1	71.4	0	25.4028	No	No	No	Yes	No	intermediate	intermediate	4	3.5	90	3.4	1.2	0.04	234	123	133	2.61	147	14.8	No	1.27854
ccRCC_14	Exp056673	Exp056674	T2a	N0	M1	Advanced	IV	4	PD	Non-Responder	7.4	1	33.5	1	7.4	1	33.5	1	17.4449	No	No	No	No	No	intermediate	poor	8	8	90	2	1.5	0.08	415	102	164	2.33	48	2.3	No	0.761458
ccRCC_15	Exp056561	Exp056562	T3	N0	M0	Localizied	III	3	SD	Non-Responder	2.9	1	8.4	1	2.9	1	8.4	1	22.7732	No	No	No	No	No	intermediate	intermediate	9	9	70	6.5	1.5	0	74	148	157	2.48	101	2.7	No	0.734815
ccRCC_16	Exp056675	Exp056676	T1b	N0	M1	Advanced	IV	3	SD	Non-Responder	36.1	1	103.7	1	36.1	1	103.7	1			Yes	No	No	No	intermediate	intermediate	7	5.5	70	4.7	2.9	0.14	203	133	131	2.17	69	6.1	No
ccRCC_17	Exp056677	Exp056678	T3	N0	M0	Localizied	III	3	SD	Non-Responder	40.6	1	72.1	1	40.6	1	72.1	1	20.4152	No		No	No	No	intermediate	intermediate	5	7	80	4.3	1.6	0.15	357	119	172	2.27	126	6.5		0.69975
ccRCC_18	Exp056679	Exp056680	T1a	N0	M1	Advanced	IV	3	PD	Non-Responder	5.7	1	37	1	5.7	1	37	1			Yes	No	No	No	intermediate	poor	12	3	70	10.4	1.3	0.07	212	132	189	2.22	122	4.23	No
ccRCC_19	Exp056681	Exp056682	T2b	N0	M0	Localizied	II	4	SD	Non-Responder	14.6	1	41.9	1	14.6	1	41.9	1	27.3438	No	No	Yes	No	No	poor	poor	10	16	80	12.7	1	0.01	292	115	169	2.24	72	5.86	No	1.13798
ccRCC_20	Exp056683	Exp056684	T3a	N0	M0	Localizied	III	3	SD	Non-Responder	12.7	1	21.8	1	12.7	1	21.8	1	26.5731	No	No	No	No	No	poor	poor	3	10	100	13.5	1	0	250	116	195	2.1	137	6.25	No	1.20885
ccRCC_21	Exp056685	Exp056686	T2b	N0	M1	Advanced	IV	4	PD	Non-Responder	5.3	1	7	1	5.3	1	7	1	23.1405	No	No	Yes	Yes	No	poor	poor	12	10	70	5.7	1.5	0.24	346	110	112	2.46	57	4.43	Yes	1.09083
ccRCC_22	Exp056687	Exp056688	T4	N0	M0	Advanced	IV	3	CR	Responder	73.2	1	129.1	0	73.2	1	105.1	0	22.0386	No	Yes	No	No	No	intermediate	intermediate	7	13	90	2	1.4	0.14	305	137	158	2.24	102	5.02	No	1.21212
ccRCC_23	Exp056689	Exp056690	T3	N0	M0	Localizied	III	3	SD	Non-Responder	29.2	1	52.2	1	29.2	1	52.2	1			Yes	No	No	No	poor	poor	6	6	70	10	0.6	0.02	265	133	213	1.92	83	5.02	No	0.689935
ccRCC_24	Exp056563	Exp056564	T4	N0	M1	Advanced	IV	4	PD	Non-Responder	4.4	1	14.1	1	4.4	1	14.1	1	22.4913	No	No	Yes	No	Yes	poor	poor	8	10	70	6.4	0.8	0.04	195	108	133	2.05	132	4.42	No	0.683411
ccRCC_25	Exp056719	Exp056720	T3	N0	M0	Localizied	III	3	PR	Responder	7.3	1	45.3	1	7.3	1	45.3	1	26.4236	No	No	No	No	No	poor	poor	4	8	80	3.8	1.4	0.35	217	133	165	2.29	96	6.55	No	1.8
ccRCC_26	Exp056691	Exp056692	T1b	N0	M0	Localizied	I	3	PD	Non-Responder	4.5	1	16.1	1	4.5	1	16.1	1	26.5432	No	Yes	No	No	No	intermediate	intermediate	5	5.5	90	3.9	1.6	0.08	215	142	181	2.33	106	4.86	No	1.51603
ccRCC_27	Exp056693	Exp056694	T4	N1	M1	Advanced	IV	4	PD	Non-Responder	3.7	1	9.4	1	3.7	1	9.4	1			Yes	No	No	No	intermediate	intermediate	16	8	70	6.1	1.6	0.06	244	134	328	2.21	84	3.96	No	1.1756
ccRCC_28	Exp056695	Exp056696	T3b	N0	M1	Advanced	IV	3	SD	Non-Responder	11.1	1	26.3	1	11.1	1	26.3	1			No	No	No	No	intermediate	intermediate	8	12	70	4.6	1.4	0.03	201	169	157	2.44	56	5.18	Yes
ccRCC_29	Exp056565	Exp056566	T2a	N1	M1	Advanced	IV	3	PR	Responder	46.1	1	48.1	1	46.1	1	48.1	1	22.4766	No	No	No	No	No	poor	poor	11	7.5	80	4.2	1.3	0.09	271	97	141	2.44	52	3.68	No	1.14014
ccRCC_30	Exp056747	Exp056748	T3	N0	M1	Advanced	IV	4	PD	Non-Responder	1.3	1	4.2	1	1.3	1	4.2	1	19.8141	No	No	Yes	No	Yes	poor	poor	12	6.5	70	6.8	0.9	0.05	333	111	85	2.91	116	4.66	No	0.412787
ccRCC_31	Exp056697	Exp056698	T3a	N0	M0	Localizied	III	4	PD	Non-Responder	5.3	1	18.9	1	5.3	1	18.9	1	23.1834	No	Yes	No	No	No	poor	poor	10	7	70	7.9	1.3	0.06	503	94	146	2.09	83	4.33	No	1.11667
ccRCC_32	Exp056699	Exp056700	T4	N0	M0	Advanced	IV	4	PD	Non-Responder	1.3	1	19.5	1	1.3	1	19.5	1	22.8571	No	Yes	No	No	No	intermediate	intermediate	10	9	80	4.8	1	0.43	179	122	131	2.3	83	7.38	No	1.36425
ccRCC_33	Exp056701	Exp056702	T1b	N0	M0	Localizied	I	3	SD	Non-Responder	6	1	22.5	1	6	1	22.5	1	23.255	No	Yes	No	Yes	No	intermediate	intermediate	7	5.8	90	4.7	1.3	0.14	175	118	174	2.06	91	6.96	No	0.703878
ccRCC_34	Exp056703	Exp056704	T2b	N1	M0	Localizied	III	3	PR	Responder	10.4	1	12.6	1	10.4	1	12.6	1	23.3091	No	No	No	No	No	poor	poor	5	15	80	2.4	1.6	0.23	194	114	619	2.21	42	2.58	No	1.60556
ccRCC_35	Exp056705	Exp056706	T2a	N1	M1	Advanced	IV	3	PR	Responder	36	1	43.7	1	36	1	43.7	1	21.0077	No	No	Yes	No	No	intermediate	intermediate	7	8	70	3.6	3.3	0.17	254	137	172	2.4	80	8.27	Yes	0.824772
ccRCC_36	Exp056721	Exp056722	T3	N0	M0	Localizied	III	4	SD	Non-Responder	6.4	1	26.4	1	6.4	1	26.4	1	22.5827	No	Yes	No	No	No	poor	poor	7	9	70	4.9	1.9	0.3	279	121	115	2.56	64	6.09	No	1.04167
ccRCC_37	Exp056723	Exp056724	T4	N0	M0	Advanced	IV	2	PR	Responder	37.5	1	89.2	0	37.5	1	65.2	0	21.1073	No	No	Yes	Yes	Yes	intermediate	poor	1	7.5	80	8.3	1.1	0	186	104	112	2.05	145	7.99	No	0.662197
ccRCC_38	Exp056567	Exp056568	T3	N0	M1	Advanced	IV	3	PD	Non-Responder	4.3	1	18.3	1	4.3	1	18.3	1	21.7181	No	Yes	No	No	No	intermediate	poor	5	11	70	5.2	3.4	0.09	416	136	196	2.44	76	4.8	No	1.19974
ccRCC_39	Exp056571	Exp056572	T3b	N1	M1	Advanced	IV	4	SD	Non-Responder	8.5	1	14.1	1	8.5	1	14.1	1	21.3039	No	No	No	No	No	poor	poor	14	6	70	4.5	1.6	0.18	144	117	111	2.55	67	6.07	No	0.925788
ccRCC_40	Exp056725	Exp056726	T3	N1	M1	Advanced	IV	4	SD	Non-Responder	17.4	1	28.4	1	17.4	1	28.4	1	23.7387	No	Yes	Yes	No	No	poor	poor	11	7	70	4.7	1.5	0.25	393	116	69	2.12	92	7.63	No	0.647343
ccRCC_41	Exp056727	Exp056728	T3a	N1	M1	Advanced	IV	4	SD	Non-Responder	17.1	1	19.2	1	17.1	1	19.2	1	22.4913	No	Yes	No	No	No	intermediate	poor	14	8	70	7.7	1.3	0.11	234	122	164	2.35	86	5.84	Yes	0.955265
ccRCC_42	Exp056729	Exp056730	T4	N0	M0	Advanced	IV	4	PD	Non-Responder	6.6	1	15.1	1	6.6	1	15.1	1	16.6493	No	No	No	No	No	poor	poor	13	10	70	9.5	1.3	0.1	128	88	137	2.16	75	5.45	No	0.563847
ccRCC_43	Exp056573	Exp056574	T1b	N0	M0	Localizied	I	3	PR	Responder	24.7	1	68.4	0	24.7	1	44.4	0	24.3865	No	No	Yes	No	No	intermediate	intermediate	2	5.8	90	3.6	1.5	0.11	145	155	164	2.21	96	4.3	No	1.14478
ccRCC_44	Exp056707	Exp056708	T1b	N0	M1	Advanced	IV	3	PD	Non-Responder	5.8	1	23.2	1	5.8	1	23.2	1	28.0822	Yes	Yes	No	No	Yes	intermediate	poor	10	6	100	9.5	1.4	0.05	441	128	144	2.32	90	9.29	No	2.24135
ccRCC_45	Exp056731	Exp056732	T1b	N0	M1	Advanced	IV	3	PD	Non-Responder	4.5	1	14.2	1	4.5	1	14.2	1	19.1358	No	Yes	No	No	No	poor	poor	7	6	70	5.4	1.5	0.08	251	106	134	2	102	4.16	No	1.1033
ccRCC_46	Exp056575	Exp056576	T2a	N0	M0	Localizied	II	3	PD	Non-Responder	4.3	1	4.3	1	4.5	1	4.3	1	19.8413	No	No	No	No	No	intermediate	intermediate	10	10.8	90	6.3	1.4	0.05	364	103	186	2.42	53	3.31	No	1.23407
ccRCC_47	Exp056733	Exp056734	T3	N0	M1	Advanced	IV	3	SD	Non-Responder	3.7	1	7.1	1	3.7	1	7.1	1	23.1834	No	No	No	No	No	intermediate	poor	7	9.2	70	8.2	2.5	0.03	206	140	224	2.21	65	7.05	No	1.21688
ccRCC_48	Exp056709	Exp056710	T2a	N0	M1	Advanced	IV	4	PD	Non-Responder	1.4	1	30.2	1	1.4	1	30.2	1	19.9184	No	No	No	No	No	intermediate	intermediate	8	10	100	4.7	1.8	0.08	182	135	153	2.11	82	4.26	No	0.954466
ccRCC_49	Exp056735	Exp056736	T1a	N0	M0	Localizied	I	4	CR	Responder	90.4	0	108	0	76.4	0	84	0	30.478	Yes	Yes	No	No	No	intermediate	intermediate	6	2.8	90	10	0.6	0.03	170	141	146	2.27	89	3.89	No	0.910012
ccRCC_50	Exp056737	Exp056738	T2a	N0	M0	Localizied	II	2	SD	Non-Responder	16.1	1	48.4	1	16.1	1	48.4	1	29.9383	Yes	No	No	No	Yes	intermediate	intermediate	3	7	90	4.6	2	0.08	187	152	168	2.09	128	9.22	No	1.2336
ccRCC_51	Exp056739	Exp056740	T1b	N0	M0	Localizied	I	3	CR	Responder	47.2	1	105.7	0	47.2	1	81.7	0	26.4721	No	Yes	No	No	No	intermediate	intermediate	3	6.5	90	8.9	1	0	195	123	134	2.12	110	6.26	No	1.64325
ccRCC_52	Exp056711	Exp056712	T3	N0	M0	Localizied	III	3	SD	Non-Responder	13.1	1	40.2	1	13.1	1	40.2	1	27.102	No	Yes	No	No	No	intermediate	intermediate	5	5	90	3.2	1.7	0.17	108	159	141	2.38	108	5.61	No	1.26037
ccRCC_53	Exp056577	Exp056578	T2	N0	M1	Advanced	IV	4	SD	Non-Responder	18.5	1	39.2	1	18.5	1	39.2	1	24.0569	No	Yes	Yes	No	No	intermediate	intermediate	4	12	90	4.3	1	0.09	122	210	192	2.48	68	2.75	Yes	1.27941
ccRCC_54	Exp056741	Exp056742	T1b	Nx	M1	Advanced	IV	3	SD	Non-Responder	3.5	1	16.1	1	3.5	1	16.1	1	22.4088	No	No	No	No	No	intermediate	intermediate	9	6	80	4.4	1.4	0.11	282	149	180	2.06	129	0.42	Yes	1.73914
ccRCC_55	Exp056713	Exp056714	T2a	N1	M1	Advanced	IV	4	PD	Non-Responder	1.7	1	15.3	1	1.7	1	15.3	1	23.3067	No	No	Yes	Yes	No	intermediate	intermediate	10	9	70	4.7	1.6	0.08	165	151	138	2.42	62	4.46	No	1.06295
ccRCC_56	Exp056579	Exp056580	T2a	N0	M1	Advanced	IV	4	SD	Non-Responder	8.8	1	23.7	1	8.8	1	23.7	1	25.1024	No	No	Yes	No	No	intermediate	poor	10	10	70	4.5	2.3	0.04	278	164	365	2.46	80	5.93	No	1.1875
ccRCC_57	Exp056581	Exp056582	T2a	N0	M0	Localizied	II	3	SD	Non-Responder	4.8	1	11.4	1	4.8	1	11.4	1	26.7299	No	Yes	No	Yes	No	intermediate	intermediate	4	5.5	90	7.5	1.3	0.13	255	161	143	2.03	99	6.22	No	1.28571
ccRCC_58	Exp056583	Exp056584	T2	Nx	M0	Localizied	II	3	SD	Non-Responder	10.1	1	29.1	1	10.1	1	29.1	1	17.7999	No	No	Yes	No	No	intermediate	intermediate	7	9.7	90	3.2	0.8	0.41	309	136	173	2.24	73	6.76	No	0.692235
ccRCC_59	Exp056585	Exp056586	T1	N0	M1	Advanced	IV	3	PD	Non-Responder	3.4	1	10.2	1	3.4	1	10.2	1	22.8374	No	No	Yes	No	No	intermediate	poor	1	4.8	70	9.3	1.2	0.01	178	143	170	2.05	137	4.52	No	0.739247
ccRCC_60	Exp056587	Exp056588	T1a	N0	M0	Localizied	I	3	PR	Responder	23.6	1	83.7	0	23.6	1	59.7	0	25.8546	No	No	Yes	Yes	No	intermediate	intermediate	3	4	90	3.8	3.3	0.13	264	141	183	2.41	67	6.69	Yes	1.47761
ccRCC_61	Exp056589	Exp056590	T2a	N0	M0	Localizied	II	4	SD	Non-Responder	9.2	1	22.1	1	9.2	1	22.1	1	20.8117	No	No	Yes	No	No	intermediate	intermediate	5	5.5	90	4.1	1.9	0.12	231	139	134	2.39	76	6.17	No	0.574744
ccRCC_62	Exp056591	Exp056592	T2a	N0	M1	Advanced	IV	4	SD	Non-Responder	13.5	1	31.3	1	13.5	1	31.3	1	20.5714	No	No	No	No	Yes	poor	poor	8	10	70	4.3	1.1	0.17	496	98	105	2.4	68	3.8	No	1.06801
ccRCC_63	Exp056593	Exp056594	T2a	N0	M1	Advanced	IV	4	PD	Non-Responder	3.7	1	12.2	1	3.7	1	12.2	1	23.4375	No	Yes	No	Yes	No	poor	poor	11	8.7	70	7.2	1.6	0.24	361	115	137	2.3	71	2.93	No	1.37879
ccRCC_64	Exp056743	Exp056744	T2a	N0	M0	Localizied	II	3	PD	Non-Responder	3.7	1	45.6	1	3.7	1	45.6	1	27.0552	No	No	Yes	No	No	intermediate	intermediate	7	9	80	1.4	1.9	0.11	150	129	204	2.19	80	5.41	No	1.11616
ccRCC_65	Exp056595	Exp056596	T2a	N0	M0	Localizied	II	2	PR	Responder	81.3	0	81.3	0	57.8	0	57.3	0	22.8571	No	No	No	No	No	intermediate	poor	5	7.5	90	11	0.6	0	371	101	116	2.08	124	4.79	Yes	1.05422
ccRCC_66	Exp056597	Exp056598	T4	N0	M0	Advanced	IV	4	PD	Non-Responder	2.1	1	28.9	1	2.1	1	28.9	1	26.1286	No	No	Yes	No	No	intermediate	poor	8	12	80	8.8	1	0.42	286	106	120	2.08	115	9.07	No	1.01149
ccRCC_67	Exp056599	Exp056600	T1b	N0	M0	Localizied	I	4	PR	Responder	9	1	70.1	0	9	1	46.1	0	35.4308	Yes	No	Yes	Yes	No	intermediate	intermediate	10	4.5	90	4.8	2.5	0.11	177	146	111	2.4	98	5.69	No	1.52582
ccRCC_68	Exp056601	Exp056602	T2a	N0	M1	Advanced	IV	4	PD	Non-Responder	4.8	1	20.2	1	4.8	1	20.2	1	19.2672	No	Yes	No	No	No	intermediate	intermediate	12	7.5	70	3.9	1.2	0.06	164	127	147	2.32	109	8.5	No	1.13889
ccRCC_69	Exp056603	Exp056604	T2b	N1	M1	Advanced	IV	4	PD	Non-Responder	3.7	1	19.2	1	3.7	1	19.2	1	26.7036	No	Yes	No	No	No	intermediate	intermediate	10	15	70	5.8	1.5	0.39	290	120	211	2.5	111	5.64	Yes	0.880064
ccRCC_70	Exp056605	Exp056606	T1b	N0	M0	Localizied	I	2	SD	Non-Responder	72.7	0	72.7	0	48.8	0	48.7	0	26.6667	No	No	No	No	Yes	intermediate	intermediate	3	4.4	80	6.3	1.2	0.06	183	119	218	2.1	84	4.59	No	0.558685
ccRCC_71	Exp056607	Exp056608	T2b	N0	M1	Advanced	IV	2	PD	Non-Responder	3.3	1	11.2	1	3.3	1	11.2	1	22.6562	No	No	No	No	No	intermediate	intermediate	7	11	80	5.1	1.5	0.08	323	125	132	2.4	65	4.57	No	1.07449
ccRCC_72	Exp056609	Exp056610	T3	N0	M1	Advanced	IV	4	SD	Non-Responder	8.5	1	17.9	1	8.5	1	17.9	1	24.9135	No	Yes	No			intermediate	poor	12	6	70	8.8	1.8	0.17	378	127	144	2.24	139	6.63	No	0.988235
ccRCC_73	Exp056611	Exp056612	T4	N0	M1	Advanced	IV	4	PR	Responder	3.2	1	7.2	1	3.2	1	7.2	1	24.0346	No	Yes	No	No	No	intermediate	intermediate	16	8.6	70	4.5	2.4	0.31	306	133	245	2.35	70	4.02	No	1.0641
ccRCC_74	Exp056613	Exp056614	T1b	N0	M1	Advanced	IV	4	PD	Non-Responder	1.3	1	18.3	1	1.3	1	18.3	1	26.3656	No	Yes	No	No	No	intermediate	intermediate	12	5	70	5.9	1.5	0.08	169	168	142	2.2	110	4.23	No	1.12554
ccRCC_75	Exp056615	Exp056616	T3	N1	M1	Advanced	IV	4	SD	Non-Responder	5.7	1	74.4	0	5.7	1	50.4	0	26.6728	No	No	Yes	No	No	poor	poor	13	8	70	3.1	1.6	0.06	234	94	145	2.37	59	4.56	No	1.05049
ccRCC_76	Exp056617	Exp056618	T3	N0	M0	Localizied	III	4	CR	Responder	45.8	1	70.2	0	45.8	1	46.2	0	27.5802	No	No	Yes	No	No	intermediate	intermediate	15	6.5	80	3.9	1	0.26	226	121	146	2.26	180	4.22	Yes	0.758953
ccRCC_77	Exp056619	Exp056620	T1b	N0	M1	Advanced	IV	4	PR	Responder	26.2	1	70.1	0	26.2	1	46.1	0	22.4913	No	No	Yes			intermediate	poor	6	6	70	9.1	1.1	0.01	238	139	136	2.23	103	3.39	No	1.051
ccRCC_78	Exp056621	Exp056622	T2b	N0	M1	Advanced	IV	4	PR	Responder	11.1	1	42.4	1	11.1	1	45.4	0	23.7118	No	Yes	No	No	No	intermediate	intermediate	12	11	80	3.7	1.8	0.15	233	152	130	2.44	88	5.01	No	0.988636
ccRCC_79	Exp056623	Exp056624	T4	N0	M1	Advanced	IV	4	SD	Non-Responder	15.2	1	27.3	1	15.2	1	27.3	1	22.3133	No	No	No	No	No	intermediate	intermediate	12	5	70	3.1	1.4	0.1	179	133	145	2.42	70	4.09	No	0.888523
ccRCC_80	Exp056625	Exp056626	T3	N1	M1	Advanced	IV	4	PD	Non-Responder	1.3	1	7.2	1	1.3	1	7.2	1	20.9573	No	Yes	No	No	No	poor	poor	15	6.5	70	3.5	0.7	0.17	235	117	615	2.34	97	5.17	No	0.92735
ccRCC_81	Exp056627	Exp056628	T2a	N0	M1	Advanced	IV	3	SD	Non-Responder	6.6	1	31.3	1	6.6	1	31.3	1	21.4844	No	No	No	No	No	poor	poor	5	9.8	70	10.6	1.3	0.02	223	102	158	2.18	130	6.65	No	0.466374
ccRCC_82	Exp056629	Exp056630	T2b	N1	M1	Advanced	IV	4	SD	Non-Responder	9.1	1	12.2	1	9.1	1	12.2	1	26.1224	No	Yes	No	No	No	poor	poor	13	13	70	6.7	1.5	0.03	435	113	154	2.07	68	3.53	Yes	1.22383
ccRCC_83	Exp056631	Exp056632	T1a	N0	M1	Advanced	IV	2	PR	Responder	65.3	0	65.4	0	41.3	0	41.4	0	22.5981	No	No	No	No	No	intermediate	intermediate	3	2.8	70	4	1.9	0.09	229	154	136	2.37	126	4.29	No	1.10915
ccRCC_84	Exp056633	Exp056634	T1b	N0	M1	Advanced	IV	3	SD	Non-Responder	5.4	1	24.6	1	5.4	1	24.6	1	23.8751	No	Yes	Yes	No	Yes	intermediate	poor	5	6	70	11	1.5	0.01	172	131	163	2.2	103	5	No	0.64956
ccRCC_85	Exp056635	Exp056636	T4	N1	M1	Advanced	IV	3	SD	Non-Responder	9.1	1	16	1	9.1	1	16	1	22.4913	No	Yes	No	No	Yes	intermediate	intermediate	9	14.7	70	5.7	0.9	0.11	173	162	246	2.2	96	3.08	No	0.881283
ccRCC_86	Exp056637	Exp056638	T2a	N0	M1	Advanced	IV	3	CR	Responder	18.4	1	64.4	0	18.4	1	40.4	0	21.7994	No	No	Yes	No	Yes	intermediate	poor	3	7.5	70	12.5	0.8	0.03	276	131	154	2.23	108	4.11	No	1.01995
ccRCC_87	Exp056639	Exp056640	T3	N0	M0	Localizied	III	4	SD	Non-Responder	28.1	1	57.1	1	28.1	1	39.1	0	28.6851	Yes	Yes	No	No	No	intermediate	intermediate	7	7	90	11.4	1.1	0	264	142	126	2.25	118	4.46	No	1.07366
ccRCC_88	Exp056641	Exp056642	T1b	N0	M0	Localizied	I	3	SD	Non-Responder	62.4	0	62.4	0	38.5	0	38.4	0	25.5102	No	Yes	No	No	No	intermediate	intermediate	2	6	80	13.8	1.4	0	195	146	150	2.2	129	5.01	No	1
ccRCC_89	Exp056643	Exp056644	T3	Nx	M0	Localizied	III	3	SD	Non-Responder	11.4	1	27.3	1	11.4	1	27.3	1	21.0667	No	Yes	Yes	No	No	intermediate	intermediate	4	9.5	90	10.6	0.6	0	192	126	206	2.02	123	4.5	No	0.845238
ccRCC_90	Exp056645	Exp056646	T4	N0	M1	Advanced	IV	4	PD	Non-Responder	3.1	1	14.2	1	3.1	1	14.2	1	20.0692	No	Yes	Yes	No	No	intermediate	intermediate	16	6	70	5	2.1	0.25	271	151	227	2.46	87	3.68	Yes	0.784357
ccRCC_91	Exp056647	Exp056648	T1b	N0	M0	Localizied	I	3	SD	Non-Responder	11.4	1	37.5	1	11.4	1	37.5	1	22.4913	No	Yes	No	No	No	intermediate	intermediate	5	5.3	70	3.8	2.1	0.14	191	150	159	2.34	92	5.96	No	0.598581
ccRCC_92	Exp056649	Exp056650	T3b	N0	M0	Localizied	III	2	SD	Non-Responder	60.3	0	60.6	0	36.3	0	36.6	0	25.0995	No	Yes	Yes	Yes	No	intermediate	intermediate	8	5	80	12.7	1.4	0.01	182	133	158	2.13	212	9	No	1.32161
ccRCC_93	Exp056745	Exp056746	T3	N0	M0	Localizied	III	4	SD	Non-Responder	8.1	1	19.1	1	8.1	1	19.1	1	26.0299	No	Yes	Yes	No	No	intermediate	intermediate	13	12	90	3.3	1.5	0.25	213	126	161	2.16	107	4.86	No	0.931464
ccRCC_94	Exp056651	Exp056652	T3a	N0	M0	Localizied	III	4	SD	Non-Responder	13.1	1	28.2	1	13.1	1	28.2	1	20.7612	No	No	Yes	No	No	intermediate	intermediate	11	6	90	3.1	1.4	0.04	382	110	129	2.39	78	3.05	No	0.737179
ccRCC_95	Exp056653	Exp056654	T2a	N0	M1	Advanced	IV	3	SD	Non-Responder	9.2	1	28.5	1	9.2	1	28.5	1	24.4898	No	Yes	No	No	No	poor	poor	13	10	70	2.2	1.3	0.05	226	82	168	2.21	106	5.67	Yes	0.845126
ccRCC_96	Exp056749	Exp056750	T1b	N0	M1	Advanced	IV	2	PD	Non-Responder	5.4	1	19.1	1	5.4	1	19.1	1	28.125	Yes	Yes	No	No	No	intermediate	poor	11	5.5	70	8.5	2	0.03	261	130	133	2.2	147	5.98	No	0.530612
ccRCC_97	Exp056751	Exp056752	T1b	N0	M1	Advanced	IV	4	PR	Responder	5.2	1	17.2	1	5.2	1	17.2	1	30.4867	Yes	Yes	Yes	Yes	No	poor	poor	6	6.5	70	5.6	1.3	0.14	282	110	231	2.22	192	7.39	Yes	0.566157
ccRCC_98	Exp057069	Exp057070	T3	N1	M1	Advanced	IV	3	SD	Non-Responder	5.4	1	15.2	1	5.4	1	15.2	1	21.7993	No	Yes	Yes	No	No	intermediate	poor	9	12	70	7.4	0.8	0.03	364	125	223	1.97	78	2.12	No	0.847656
ccRCC_99	Exp057071	Exp057072	T4	N1	M1	Advanced	IV	3	SD	Non-Responder	6.1	1	19	1	6.1	1	19	1	26.7299	No	No	No	No	No	intermediate	intermediate	12	5	80	5.5	1.8	0.16	193	140	172	2.54	102	3.95	Yes	1.33615
ccRCC_100	Exp057073	Exp057074	T1a	N0	M0	Localizied	I	2	SD	Non-Responder	33	1	36.9	0	13.5	0	12.9	0	28.075	Yes	No	Yes	No	No	intermediate	intermediate	5	3.5	80	2.4	2	1.16	149	149	200	1.97	110	7.01	No	0.992169
ccRCC_101	Exp057075	Exp057076	T4	N1	M1	Advanced	IV	3	SD	Non-Responder	13.5	1	54.4	0	13.5	1	30.4	0	25.8645	No	No	No	No	No	poor	poor	7	10	70	4.8	0.7	0.04	236	112	146	2.22	123	6.08	No	0.990033
ccRCC_102	Exp057077	Exp057078	T4	N1	M1	Advanced	IV	4	PD	Non-Responder	4.9	1	8.2	1	4.9	1	8.2	1	21.0279	No	No	No	No	No	poor	poor	19	6	70	3.7	0.7	0.07	333	94	179	1.97	59	2.85	No	0.727935
ccRCC_103	Exp057079	Exp057080	T2a	N0	M1	Advanced	IV	2	PR	Responder	6.7	1	12.4	1	6.7	1	12.4	1	30.0781	Yes	Yes	Yes	No	Yes	intermediate	poor	5	7.5	70	10.3	1.2	0.06	218	139	193	2.21	137	5.17	No	0.616687
ccRCC_104	Exp057081	Exp057082	T3	N0	M1	Advanced	IV	3	PD	Non-Responder	10.2	1	17.2	1	10.2	1	17.2	1	30.3233	Yes	Yes	Yes	No	No	intermediate	intermediate	8	9	80	4.6	1.1	0.1	192	109	180	2.13	153	5.12	Yes	1.53657
ccRCC_105	Exp057083	Exp057084	T1b	N0	M1	Advanced	IV	3	SD	Non-Responder	11.4	1	50	0	11.4	1	26	0	24.9135	No	No	No	No	No	intermediate	intermediate	7	5.5	80	7	1.2	0	207	141	146	2.31	146	4.77	No	0.966667
ccRCC_106	Exp057085	Exp057086	T3a	N0	M0	Localizied	III	4	PR	Responder	51.1	0	51.1	0	28.7	0	27.1	0	23.6614	No	No	No	No	No	intermediate	intermediate	6	6	90	3.4	1.5	0.33	221	130	122	2.47	62	3.08	No	1.19176
ccRCC_107	Exp057087	Exp057088	T3b	N1	M1	Advanced	IV	4	PR	Responder	48.4	0	48.4	0	24.4	0	24.4	0	20.5191	No	No	No	No	No	intermediate	poor	4	4.6	70	7.3	1.8	0.01	212	120	124	2.07	95	4.16	Yes	0.790043
ccRCC_108	Exp057089	Exp057090	T2b	N0	M0	Localizied	II	4	SD	Non-Responder	47.5	0	48.3	0	23.5	0	24.3	0	23.5078	No	No	No	No	No	intermediate	intermediate	7	12.5	90	3.2	1.2	0.09	379	111	145	2.3	105	2.71	Yes	0.711111
ccRCC_109	Exp057091	Exp057092	T1b	N0	M1	Advanced	IV	4	PD	Non-Responder	3.1	1	10.1	1	3.1	1	10.1	1	24.2215	No	Yes	Yes	Yes	No	intermediate	intermediate	19	6	80	5.5	1.2	0.08	264	133	300	2.56	86	4.43	No	0.994832
ccRCC_110	Exp057093	Exp057094	T1b	N0	M0	Localizied	I	3	SD	Non-Responder	21.3	0	21.3	0	21.5	0	21.3	0	32.6531	Yes	Yes	Yes	No	No	intermediate	poor	5	6	80	7	1.2	0.02	248	117	157	2.01	100	4.83	No	1.6791
ccRCC_111	Exp057095	Exp057096	T1b	N0	M0	Localizied	I	4	SD	Non-Responder	45.3	0	45.3	0	21.5	0	21.3	0	25.5296	No	Yes	No	No	No	intermediate	poor	10	6	80	7.5	0.7	0.03	186	118	135	2.05	98	2.95	Yes	0.890097
ccRCC_112	Exp057097	Exp057098	T3	N0	M1	Advanced	IV	3	SD	Non-Responder	18.5	1	44.1	0	18.5	1	20.1	0	25.9516	No	No	Yes	No	No	intermediate	intermediate	7	7.5	70	6.5	0.9	0.08	175	147	169	2.13	112	5.28	No	0.927511
ccRCC_113	Exp057099	Exp057100	T2a	Nx	M0	Localizied	II	4	PR	Responder	16	1	42	0	16	1	18	0	24.2188	No	Yes	No	No	Yes	intermediate	intermediate	7	9	80	5.3	1.2	0.12	256	146	144	2.54	93	7.85	Yes	0.666667
ccRCC_114	Exp057101	Exp057102	T1b	N0	M1	Advanced	IV	3	PR	Responder	32.4	0	32.4	0	8.4	0	8.4	0	24.3824	No	Yes	No	No	No	intermediate	intermediate	3	4.3	80	2.3	2.1	0.1	194	147	172	2.16	79	7.43	No	1.2032
ccRCC_115	Exp057103	Exo057104	T1b	N0	M0	Localizied	I	4	SD	Non-Responder	9	0	10	0	9	0	10	0	19.8991	No	No	Yes	No	No	intermediate	poor	8	5	80	11.5	1.2	0.01	121	109	127	2	70	3.51	No	0.891463

## Sheet: Univariate analysis
	Univariate analysis for OS		Univariate analysis for PFS
	HR (95% CI for HR)	p value	HR (95% CI for HR)	p.value
BMI	0.9 (0.838-0.976)	0.00943	0.94 (0.873-1)	0.0622
Obesity	0.71 (0.306-1.63)	0.417	0.67 (0.322-1.39)	0.283
smoking	1.7 (1.07-2.63)	0.024	1.2 (0.798-1.77)	0.393
hypertension	0.96 (0.601-1.53)	0.857	1.2 (0.791-1.81)	0.393
diabetes	0.83 (0.397-1.72)	0.613	1.1 (0.609-2.06)	0.715
CCVD	0.92 (0.443-1.92)	0.829	1 (0.537-1.89)	0.985
Response	0.18 (0.0845-0.374)	5.28e-06	0.3 (0.176-0.511)	9.44e-06
Recurrent	0.4 (0.247-0.645)	0.000176	0.44 (0.288-0.66)	8.72e-05
MSKCC risk	1.8 (1.1-2.82)	0.018	1.8 (1.13-2.75)	0.0117
IMDC risk	1.7 (1.06-2.58)	0.0256	1.5 (1.02-2.29)	0.038
size	1.1 (1.02-1.17)	0.011	1.1 (1.02-1.16)	0.00646
stage	1.6 (1.3-2.08)	4.06e-05	1.5 (1.22-1.78)	5.9e-05
grade	1.6 (1.13-2.27)	0.00851	1.5 (1.13-2.04)	0.00571
KPS	0.96 (0.932-0.982)	0.000804	0.96 (0.937-0.983)	0.000842
GRAN	0.99 (0.921-1.06)	0.712	0.97 (0.906-1.03)	0.272
LYM	0.98 (0.692-1.38)	0.894	1.1 (0.826-1.52)	0.464
EOS	0.84 (0.293-2.38)	0.736	1 (0.468-2.26)	0.943
PLT	1 (1-1.01)	0.0398	1 (0.999-1)	0.272
Hb	0.99 (0.984-1.01)	0.35	1 (0.987-1.01)	0.557
LDH	1 (1-1.01)	4.58e-05	1 (1-1.01)	0.0165
Ca	1.7 (0.377-7.29)	0.503	2.9 (0.823-9.88)	0.0984
Cr	0.99 (0.984-1)	0.0568	0.99 (0.988-1)	0.11
BUN	1 (0.999-1.01)	0.112	1 (0.997-1)	0.758
urine protein	1.1 (0.62-1.98)	0.732	0.78 (0.461-1.32)	0.352
	0.74 (0.34-1.58)	0.431	0.9 (0.44-1.84)	0.775

## Sheet: Multi-omics data catalog
Sample No.	Proteome	Phosphoproteome	WES	RNA-seq
ccRCC_1	Exp056655		ccRCC_1
ccRCC_2	Exp056657		ccRCC_2	ccRCC_2
ccRCC_3	Exp056659		ccRCC_3	ccRCC_3
ccRCC_4	Exp056661
ccRCC_5	Exp056663		ccRCC_5	ccRCC_5
ccRCC_6	Exp056665		ccRCC_6	ccRCC_6
ccRCC_7	Exp056667		ccRCC_7	ccRCC_7
ccRCC_8	Exp056669		ccRCC_8	ccRCC_8
ccRCC_9	Exp056671		ccRCC_9	ccRCC_9
ccRCC_10	Exp056557	Exp110270	ccRCC_10	ccRCC_10
ccRCC_11	Exp056715	Exp111728	ccRCC_11	ccRCC_11
ccRCC_12	Exp056717	Exp111743	ccRCC_12	ccRCC_12
ccRCC_13	Exp056559	Exp110269	ccRCC_13	ccRCC_13
ccRCC_14	Exp056673	Exp112279	ccRCC_14	ccRCC_14
ccRCC_15	Exp056561	Exp110268	ccRCC_15	ccRCC_15
ccRCC_16	Exp056675		ccRCC_16	ccRCC_16
ccRCC_17	Exp056677		ccRCC_17	ccRCC_17
ccRCC_18	Exp056679		ccRCC_18	ccRCC_18
ccRCC_19	Exp056681		ccRCC_19	ccRCC_19
ccRCC_20	Exp056683		ccRCC_20	ccRCC_20
ccRCC_21	Exp056685		ccRCC_21	ccRCC_21
ccRCC_22	Exp056687	Exp111711	ccRCC_22	ccRCC_22
ccRCC_23	Exp056689	Exp110291	ccRCC_23	ccRCC_23
ccRCC_24	Exp056563	Exp110271	ccRCC_24	ccRCC_24
ccRCC_25	Exp056719		ccRCC_25
ccRCC_26	Exp056691	Exp111701	ccRCC_26	ccRCC_26
ccRCC_27	Exp056693	Exp111702	ccRCC_27	ccRCC_27
ccRCC_28	Exp056695	Exp110289	ccRCC_28	ccRCC_28
ccRCC_29	Exp056565		ccRCC_29
ccRCC_30	Exp056747	Exp111713	ccRCC_30	ccRCC_30
ccRCC_31	Exp056697	Exp111747	ccRCC_31	ccRCC_31
ccRCC_32	Exp056699	Exp110290	ccRCC_32
ccRCC_33	Exp056701	Exp111710	ccRCC_33	ccRCC_33
ccRCC_34	Exp056703	Exp111714	ccRCC_34	ccRCC_34
ccRCC_35	Exp056705		ccRCC_35	ccRCC_35
ccRCC_36	Exp056721		ccRCC_36	ccRCC_36
ccRCC_37	Exp056723	Exp112292	ccRCC_37	ccRCC_37
ccRCC_38	Exp056567	Exp111735		ccRCC_38
ccRCC_39	Exp056571		ccRCC_39	ccRCC_39
ccRCC_40	Exp056725	Exp111727	ccRCC_40	ccRCC_40
ccRCC_41	Exp056727	Exp110286	ccRCC_41	ccRCC_41
ccRCC_42	Exp056729	Exp112288	ccRCC_42
ccRCC_43	Exp056573	Exp111736	ccRCC_43	ccRCC_43
ccRCC_44	Exp056707	Exp111716	ccRCC_44	ccRCC_44
ccRCC_45	Exp056731	Exp111738	ccRCC_45	ccRCC_45
ccRCC_46	Exp056575		ccRCC_46	ccRCC_46
ccRCC_47	Exp056733	Exp110288	ccRCC_47	ccRCC_47
ccRCC_48	Exp056709	Exp112291	ccRCC_48
ccRCC_49	Exp056735	Exp112285	ccRCC_49	ccRCC_49
ccRCC_50	Exp056737	Exp111709	ccRCC_50	ccRCC_50
ccRCC_51	Exp056739	Exp111707	ccRCC_51	ccRCC_51
ccRCC_52	Exp056711		ccRCC_52	ccRCC_52
ccRCC_53	Exp056577	Exp112294	ccRCC_53	ccRCC_53
ccRCC_54	Exp056741	Exp111715	ccRCC_54	ccRCC_54
ccRCC_55	Exp056713	Exp111704	ccRCC_55	ccRCC_55
ccRCC_56	Exp056579	Exp112284	ccRCC_56	ccRCC_56
ccRCC_57	Exp056581	Exp110285	ccRCC_57	ccRCC_57
ccRCC_58	Exp056583		ccRCC_58	ccRCC_58
ccRCC_59	Exp056585	Exp110278	ccRCC_59	ccRCC_59
ccRCC_60	Exp056587	Exp110276	ccRCC_60	ccRCC_60
ccRCC_61	Exp056589	Exp110279	ccRCC_61	ccRCC_61
ccRCC_62	Exp056591	Exp110280	ccRCC_62	ccRCC_62
ccRCC_63	Exp056593	Exp111749	ccRCC_63	ccRCC_63
ccRCC_64	Exp056743	Exp111708	ccRCC_64	ccRCC_64
ccRCC_65	Exp056595	Exp110274	ccRCC_65	ccRCC_65
ccRCC_66	Exp056597	Exp110284	ccRCC_66	ccRCC_66
ccRCC_67	Exp056599	Exp110277	ccRCC_67	ccRCC_67
ccRCC_68	Exp056601		ccRCC_68
ccRCC_69	Exp056603		ccRCC_69
ccRCC_70	Exp056605		ccRCC_70	ccRCC_70
ccRCC_71	Exp056607		ccRCC_71	ccRCC_71
ccRCC_72	Exp056609		ccRCC_72	ccRCC_72
ccRCC_73	Exp056611	Exp111744	ccRCC_73	ccRCC_73
ccRCC_74	Exp056613		ccRCC_74	ccRCC_74
ccRCC_75	Exp056615		ccRCC_75	ccRCC_75
ccRCC_76	Exp056617	Exp111746	ccRCC_76	ccRCC_76
ccRCC_77	Exp056619	Exp111745	ccRCC_77	ccRCC_77
ccRCC_78	Exp056621		ccRCC_78	ccRCC_78
ccRCC_79	Exp056623	Exp112286	ccRCC_79	ccRCC_79
ccRCC_80	Exp056625		ccRCC_80
ccRCC_81	Exp056627	Exp110283	ccRCC_81	ccRCC_81
ccRCC_82	Exp056629	Exp112298	ccRCC_82	ccRCC_82
ccRCC_83	Exp056631	Exp110272	ccRCC_83	ccRCC_83
ccRCC_84	Exp056633		ccRCC_84
ccRCC_85	Exp056635	Exp111718	ccRCC_85	ccRCC_85
ccRCC_86	Exp056637		ccRCC_86	ccRCC_86
ccRCC_87	Exp056639	Exp112287	ccRCC_87	ccRCC_87
ccRCC_88	Exp056641		ccRCC_88	ccRCC_88
ccRCC_89	Exp056643		ccRCC_89	ccRCC_89
ccRCC_90	Exp056645	Exp112290	ccRCC_90	ccRCC_90
ccRCC_91	Exp056647	Exp111721	ccRCC_91	ccRCC_91
ccRCC_92	Exp056649	Exp111722	ccRCC_92	ccRCC_92
ccRCC_93	Exp056745		ccRCC_93	ccRCC_93
ccRCC_94	Exp056651	Exp112281	ccRCC_94	ccRCC_94
ccRCC_95	Exp056653		ccRCC_95
ccRCC_96	Exp056749		ccRCC_96
ccRCC_97	Exp056751		ccRCC_97
ccRCC_98	Exp057069	Exp111700	ccRCC_98	ccRCC_98
ccRCC_99	Exp057071	Exp111705	ccRCC_99	ccRCC_99
ccRCC_100	Exp057073	Exp111706	ccRCC_100	ccRCC_100
ccRCC_101	Exp057075	Exp111732	ccRCC_101
ccRCC_102	Exp057077		ccRCC_102	ccRCC_102
ccRCC_103	Exp057079	Exp111733	ccRCC_103	ccRCC_103
ccRCC_104	Exp057081	Exp111731	ccRCC_104	ccRCC_104
ccRCC_105	Exp057083	Exp111734	ccRCC_105
ccRCC_106	Exp057085		ccRCC_106	ccRCC_106
ccRCC_107	Exp057087		ccRCC_107	ccRCC_107
ccRCC_108	Exp057089		ccRCC_108	ccRCC_108
ccRCC_109	Exp057091		ccRCC_109
ccRCC_110	Exp057093		ccRCC_110
ccRCC_111	Exp057095		ccRCC_111
ccRCC_112	Exp057097	Exp111730	ccRCC_112	ccRCC_112
ccRCC_113	Exp057099	Exp111742	ccRCC_113
ccRCC_114	Exp057101		ccRCC_114	ccRCC_114
ccRCC_115	Exp057103		ccRCC_115	ccRCC_115
