# Supplementary material for: Proteogenomics of clear cell renal cell carcinoma response to tyrosine kinase inhibitor
Source: Nat Commun. 2023 Jul 17;14:4274. doi: 10.1038/s41467-023-39981-6 (PMC10352361; doi:10.1038/s41467-023-39981-6)
Supplement: Supplementary file 6 — Supplementary Data 3 [file 41467_2023_39981_MOESM6_ESM.xlsx]

## Sheet: description
Supplementary Data 3: The RNA-seq quantification matrix of 94 ccRCC tumor samples.
RNA-seq	The RNA-seq quantification matrix of 94 ccRCC tumor samples (FPKM).

## Sheet: RNA-seq
Symbol	ccRCC_13	ccRCC_60	ccRCC_65	ccRCC_67	ccRCC_73	ccRCC_76	ccRCC_77	ccRCC_78	ccRCC_83	ccRCC_86	ccRCC_22	ccRCC_34	ccRCC_35	ccRCC_11	ccRCC_37	ccRCC_49	ccRCC_51	ccRCC_103	ccRCC_106	ccRCC_107	ccRCC_114	ccRCC_10	ccRCC_15	ccRCC_24	ccRCC_38	ccRCC_39	ccRCC_46	ccRCC_53	ccRCC_56	ccRCC_57	ccRCC_58	ccRCC_59	ccRCC_61	ccRCC_62	ccRCC_63	ccRCC_66	ccRCC_70	ccRCC_71	ccRCC_72	ccRCC_74	ccRCC_75	ccRCC_79	ccRCC_81	ccRCC_82	ccRCC_85	ccRCC_87	ccRCC_88	ccRCC_89	ccRCC_90
A1BG	0.347747	3.31241	1.04099	0.95356	4.24864	0.566889	1.17239	0.451137	0.862998	0.984223	0.326954	0.83355		1.92412	1.19296	2.09457	0.374583	3.99728	1.21236		0.554903	0.258826	0.989555	3.44955	2.39809	0.16995	0.465889	5.89215		7.10094	1.03191	0.657416	0.907906		13.0348	1.44055	0.717623	1.60646	5.70935	3.76723	6.40028	2.07708	1.66595	5.87162	0.327289	3.27164	4.93087	0.783848	12.6477
A1BG-AS1	0.316042	0.836086	0.445318		2.05316		0.390423	0.474788	0.262528	0.654483	0.256179		0.142703	0.941531	0.192874	0.151603	0.242153	2.10225	1.01103	0.417088	1.98407	0.638275	1.25788	0.339018	0.566152	0.317675		0.432976	0.55713	0.822999	0.671602	0.456582	0.3301	0.184872	1.92329	1.46815	0.299548	0.586794	1.80449	1.01815	1.45384	0.764455	0.50505	1.1876	0.191322	1.15421	2.60934		1.32987
A1CF	4.99395	3.52536	0.265701			4.93194	2.51899	24.2673	7.33903	7.33424	8.65398	0.263809	4.61174	4.28497	9.25662	1.46869	6.23559	0.705447	0.275241	11.4975			7.23744		5.79033		2.31756		1.95026		1.14749	0.109174	2.22164			6.65643	7.93056	1.67464		3.72404			0.275232	5.24286	0.258397	0.664684		2.50779	0.292958
A2M	196.738	124.28	180.557	20.4395	128.795	149.315	58.2495	115.06	137.022	288.832	191.084	122.646	160.774	231.336	118.422	63.7619	180.806	213.637	132.153	142.774	50.411	74.2296	255.72	57.2983	115.405	82.4278	127.52	22.7051	45.3192	171.819	152.63	271.101	205.457	103.718	105.771	135.536	209.645	250.447	133.579	264.568	90.141	162.141	292.499	110.447	65.4421	130.055	252.111	152.211	272.405
A2M-AS1	0.670201	0.956156	1.04373	0.209188	4.07334	1.32642	0.979396	0.565896	0.656535	1.03934	1.48268	0.434422	0.540204	3.16598	0.891344	0.531701	0.656018	1.60646	0.654737	0.526664	2.13993	0.516919	1.30763	0.68351	0.368312	0.828319	0.758831	0.702694	0.298812	0.613793	0.560766	1.19838	1.72726	2.32198	1.25205	1.118	0.523602	1.02098	1.26705	1.9403	4.73015	0.343862	1.69438	0.357438	1.82816	0.852842	3.87429	0.878571	0.583006
A2MP1	0.309761		0.377563		1.80902	0.298435		0.273032	0.155987		0.354622		0.129965	0.897994				0.370789	0.801284		0.905651		0.207367			0.647087	0.182261	0.4148				0.5608	0.84661	1.8972	0.596866	0.14415	0.542473	0.205365		0.865877	1.73183	0.143597					1.32675	0.165694
A4GALT	20.108	5.1688	12.4101	16.5502	1.14609	25.9274	3.44149	5.23561	17.6218	16.022	11.5454	0.942818	4.72266	13.1835	9.52764	11.4028	12.1522	16.7814	17.5164	30.7926	25.423	1.51595	13.3758	6.13982	5.7107	3.41742	3.25785	0.718293	18.9986	10.0663	5.93515	15.1502	6.00948	1.41778	7.26923	12.3541	9.72952	19.2511	18.0542	12.4349	8.66225	4.66118	13.66	5.68492	14.7368	9.65003	6.25325	13.7934	4.25043
A4GNT	0.960081	0.95381	0.149535	0.178388			0.366673		0.204768	0.444134	0.475505		1.07103	0.230169	0.417106		0.2941	0.961555	0.313424	0.150236	1.18642		0.338633		0.162229	0.525291	0.268434			0.221201		0.134798	0.109409	0.330553		0.338184		1.24538					0.164155		1.21329	0.216691		0.157981	0.137654
AAAS	9.43434	9.41603	8.75764	7.41558	8.23769	7.79754	12.286	9.06625	15.3465	8.84038	6.8379	9.56074	5.5025	9.129	7.26057	7.40411	10.7759	12.4286	11.0113	13.6013	17.994	7.83066	9.44935	10.5124	7.00368	6.51418	6.92396	13.545	11.4385	9.44859	9.18435	8.39931	7.693	8.93484	11.6058	8.22169	6.25524	11.1199	13.6419	10.1662	8.84874	7.84895	7.23648	11.2167	12.4652	12.3482	8.82654	6.74116	6.98295
AACS	4.04721	3.66967	2.93763	5.90866	3.60532	3.03816	9.19828	3.54282	5.77167	2.96388	4.20882	5.86942	1.73246	2.75055	1.89345	3.68018	5.00018	9.34092	7.21567	7.96192	8.93357	6.61838	4.95788	4.80484	2.41432	4.083	2.77761	4.76672	6.50866	2.42845	5.32233	3.71285	4.57716	4.0532	5.43092	4.45778	3.97731	4.28599	11.5669	4.9386	3.93657	3.42529	4.2419	9.70433	9.13502	3.11151	3.90706	2.74822	1.7292
AACSP1	3.37372	1.21706	0.116575	0.188534		0.357524	2.70764	0.204186	0.980242	0.556105	2.77891		2.14125	1.02008	0.477806	0.168791	4.67264	8.29795	1.08203	0.187134			0.252939		0.884679	0.797274	0.918761	0.266096	0.461986	0.963126	1.06861	0.422525	0.242819			4.89604	0.896313	2.34287	0.20036	1.13825	0.338995		1.18447		13.1457	0.358795		5.61573
AADAT	1.16258	0.522734	1.69038	1.22677	0.950574	0.667675	0.775564	0.413962	1.81665	1.48822	0.94978	0.423833	1.5806	0.939886	0.448842	0.969636	1.25503	1.52223	0.205009	3.82301	2.46439	0.568188	1.55089	2.24633	2.08609	2.04478	2.33692	0.743551	1.14981	0.853282	1.03366	1.21218	1.42576	0.635749	1.16321	1.84826	1.30573	0.799316	0.429174	1.37288	0.426999	0.520217	2.18567	1.51409	2.04467	1.21264	0.756269	1.50626	0.31727
AAGAB	8.47157	7.73362	7.95273	15.2393	11.939	11.4752	9.5628	8.36933	7.82769	6.2684	9.16382	17.502	6.91612	6.75142	7.27433	6.65468	4.96936	4.39386	8.2503	8.08933	3.99868	17.4797	9.40024	6.60998	15.9117	8.69532	7.07862	11.4574	5.95429	4.61063	9.2841	10.2357	6.70127	13.8763	6.61445	7.21932	6.22006	7.10604	7.20756	8.91394	11.9254	10.8702	7.37405	5.02212	12.6338	10.9315	9.18963	8.22399	6.9354
AAK1	6.19039	2.6942	2.62501	4.88138	10.8235	4.45295	4.20115	3.97798	3.0961	2.60099	6.71607	3.39785	4.66391	6.95677	3.12619	1.39009	3.065	5.33118	8.03302	11.1781	10.021	6.33687	7.21174	3.10402	4.61939	2.92543	5.15773	3.838	3.84812	1.58995	4.84337	3.26531	4.53941	8.4232	7.93513	6.47581	4.36994	2.97268	3.84617	4.99539	9.12484	4.18567	3.73412	6.26044	8.86027	4.84724	9.01506	2.72468	2.75649
AAMDC	7.41923	5.13703	5.59193	4.64055	4.60224	5.48217	5.15504	2.53847	4.34158	10.131	8.40582	11.9943	7.91863	7.66791	12.003	6.39926	11.2621	7.19396	6.77402	5.23935	3.63537	4.51762	8.03839	3.28938	7.90726	5.43029	8.43324	5.17846	2.56899	6.31639	5.03124	5.94184	6.7439	4.97582	3.69815	6.73691	5.6405	7.34848	2.9229	5.00175	2.04743	3.24603	6.37725	4.81386	10.2738	4.71801	3.50538	9.95841	4.9779
AAMP	30.017	24.6572	25.5888	16.772	22.8919	26.2174	26.611	38.4099	43.4653	31.8922	24.4265	15.7492	13.61	36.6798	38.9992	37.242	33.7017	27.4919	22.7991	34.3514	15.7467	16.0749	17.2984	24.8871	18.8661	27.823	17.1961	17.4215	16.8923	22.3978	35.7921	31.2692	19.7891	11.2957	16.8197	20.8954	27.4148	24.326	43.4788	19.5171	25.6812	22.0516	23.1108	23.285	31.2182	39.7427	25.0695	31.5787	23.8242
AAR2	10.0513	6.07919	7.99418	10.2603	7.39469	7.0002	7.83955	6.81102	7.51438	8.27992	8.70355	9.06031	5.44916	8.71797	6.58364	4.649	8.82464	7.84573	7.63293	7.83703	4.96366	9.63258	7.36247	8.14711	7.64323	7.10846	5.35426	4.6673	9.64188	5.67248	8.63628	8.46285	7.17283	6.20576	7.84347	9.94307	8.46107	11.7636	10.0972	7.69578	8.99726	7.85887	8.09456	8.12223	8.76385	7.88242	7.63974	6.72406	5.90385
AARS1	18.7297	20.0488	13.1987	21.162	12.2443	14.2862	21.6877	20.4493	21.6038	13.185	13.8548	33.8723	8.48735	13.6789	13.9622	15.5807	23.3619	19.3156	22.3868	29.6474	12.4194	23.1472	12.3275	25.4527	35.4625	17.173	16.3315	25.5007	17.8692	19.6168	14.7444	17.458	12.1804	17.2799	16.1825	23.1179	16.1676	16.2181	49.2205	17.364	19.229	34.4927	29.8671	22.605	37.618	35.4721	15.0528	28.6578	13.7897
AARS2	5.06834	2.73611	4.08885	1.87983	3.71477	3.52086	3.76794	3.82976	3.64455	5.37169	3.54567	2.90024	2.40781	4.91044	3.55891	3.44591	5.48996	6.17049	7.07414	6.33519	10.6272	3.16646	3.25895	3.80912	1.75719	4.20258	2.9784	3.70476	4.30822	2.75951	5.55672	4.75272	3.3957	2.82706	5.09837	4.27331	2.82885	5.26396	6.6995	3.43568	5.87296	3.61086	4.8597	2.97081	5.67111	2.61709	3.48045	4.44459	2.326
AARSD1	8.00202	4.56742	6.79454	4.87537	4.98763	5.83683	5.38356	4.58102	5.71943	6.58559	7.24207	2.60553	5.21371	8.32856	6.17982	9.14004	10.6755	7.7223	7.96984	14.2717	12.3184	6.15613	5.3561	5.68967	3.99178	6.40071	6.49632	0.987256	4.79019	4.71828	6.00082	6.89492	6.23377	4.87997	3.71936	6.57836	5.03461	10.0561	9.83114	7.34796	2.45194	4.21318	6.36185	4.56879	7.72803	6.81449	4.89872	10.2044	5.8566
AASDH	5.69866	4.04648	6.27051	3.39866	4.36009	2.962	5.43953	3.80708	5.38993	6.77381	6.22817	1.79558	5.84196	5.37729	5.43938	2.90346	4.65055	5.41249	2.8903	7.44672	5.4292	6.64817	5.44989	4.49995	7.64866	4.13771	4.76415	3.99408	3.48007	5.44338	4.40666	5.86384	5.29999	5.37955	4.56315	4.98656	4.6739	6.97598	3.12567	6.15546	5.95728	2.97933	4.84784	3.61762	8.29118	6.27264	6.70035	6.04432	3.66635
AASDHPPT	11.2538	8.76394	11.6954	13.1248	8.98207	16.254	8.7576	9.70725	26.1291	15.212	15.0509	11.191	12.4455	12.5927	11.4985	7.168	14.4329	12.4094	6.70711	14.989	4.02666	12.459	10.1234	7.37146	11.5041	16.4047	13.9599	9.67944	10.0229	9.98436	11.4505	12.4145	6.86449	9.68583	6.23595	18.1648	14.4938	16.0482	4.34411	11.8017	12.3465	14.3539	15.6944	10.1868	10.4572	10.8633	11.8786	24.2281	9.89486
AASS	6.41682	2.66156	3.00349	0.20484	3.63366	0.785797	0.981834	0.931361	2.14083	6.47042	4.50754	5.07708	4.20711	4.10558	4.16215	3.47866	5.65543	3.70557	4.51433	1.43742	6.50419	3.53259	6.53893	5.974	3.86024	2.5313	3.19483	2.75577	0.892255	3.23671	3.916	3.45095	3.60267	4.64789	1.22206	4.66679	4.5203	8.52114	3.61867	6.26433	1.85808	1.2116	7.03381	3.05752	6.82015	2.89717	4.93882	6.83205	1.46221
AATBC			0.10063	0.125758	0.222441	0.140318						1.61659				0.204044		0.350688	0.796434	0.203248	0.76453			0.163169		0.479415						0.216843	0.175327	0.218534	0.379627			0.140388	0.29291	0.16371	0.791774		0.158464	0.230165		0.266097	0.192304		0.403914
AATK	0.720481	0.322222	0.545717	0.359522	0.313115	0.399169		0.322021		0.584589	0.736998	0.44095	0.323356	0.799493	0.230361	0.541338	0.702658	1.09978	0.99343	0.501217	2.66165		0.480451	0.228727	0.538268	0.209274	0.190661	0.851815	0.152615	0.413562	0.438656	0.534081	0.357692		0.835925	0.261609	0.324704	0.480361	0.948454	1.12385	1.09108	0.245242	1.13624	0.38872	0.179084	1.95832	0.675579	0.314507	0.21269
ABAT	2.58813	0.97288	1.78351	1.57851	1.35651	1.01226	0.886792	0.753872	1.64576	4.83308	1.56217	0.423312	0.631543	2.49107	6.17677	3.50654	0.828665	1.33213	3.15483	0.65753	4.28195	2.42866	4.13635	0.304216	3.10684	1.34647	3.30771	0.645327	0.881586	0.857601	1.7793	1.94035	0.845544	1.31795	2.13849	1.96525	2.54955	0.814725	1.4525	0.994659	2.62376	1.0274	2.53723	0.773502	2.80742	1.85362	1.8048	2.21485	1.34385
ABCA1	27.3416	22.506	18.6186	32.141	59.1751	33.2417	24.4715	25.8009	20.7629	30.7385	36.6559	15.3109	19.8863	21.0587	10.0583	50.0686	13.7358	23.6153	44.6139	22.0975	13.3241	7.1362	21.8296	37.1181	27.3553	14.257	10.8838	28.758	18.2468	37.9301	17.0254	19.9314	24.6055	30.9546	32.0305	33.4788	20.7829	20.3162	27.1412	36.4804	43.2629	22.6653	29.5186	26.2616	15.259	88.3174	31.9238	25.0684	81.9258
ABCA10	0.768797	0.270332		0.271811	0.13989	0.406488	1.34512		0.48128	1.38807	1.64927		1.635	0.654842	1.0288	0.332802	1.26029	1.22293	0.29276	0.348833	0.840611	0.135347	4.8121	0.179448	0.339098	1.67666	0.188166	5.59558		0.82295	1.40816	0.448107	1.15166	0.176153	0.351045	1.23732	0.38026	1.0519		2.5135	0.163557	0.105541	0.69407	0.215655	0.622867	0.123465	0.634323	1.13818	0.309886
ABCA11P	3.51315	0.560739	1.98347	1.10139	1.95573	1.84489	4.31791	2.34643	1.42761	3.3883	2.88652	0.800911	3.35857	2.93465	3.3856	1.90685	3.25947	1.93976	3.4098	4.80805	4.26997	5.11839	2.46707	1.22602	2.6583	4.42978	2.15754	0.210341	1.11621	2.43196	2.20842	2.19466	3.16769	3.40056	2.55969	1.54401	0.95938	3.89051	2.55866	3.85214	3.63433	1.44883	2.43668	4.33631	4.82672	1.7803	3.00049	2.89664	1.54369
ABCA12	0.131895	0.652546	1.8471	0.829753		4.89067	3.91105	1.9342	3.83363	0.544149	2.71023		0.832682	1.41066	1.04612	0.168063	1.18527	7.92528	3.46826	1.11772	0.525066		3.64005	0.937174	1.25644	1.46889	0.844851	0.336316	2.57932	0.609486	3.36927	2.13076	3.45344	0.539856	0.533646	0.157961	0.924503	0.152019	0.384975	1.19666	0.93271	0.297872	0.343692	0.446921	8.60642	2.04479	0.363434	3.10581	0.485291
ABCA17P	0.131436	1.49055	4.0114	0.813782		1.90177	2.63509	1.57315	1.95469	0.975579	1.09742		0.339599	0.776225	0.270814	1.31112		5.03702	2.09554	8.37309	10.5205		11.5876	0.375749	1.56316	2.11169	0.761691	7.99949	5.67584	7.85329	0.428936	3.94792	3.03098	0.171259	0.163939	0.204204		0.835893	1.46775	1.12665	0.587866	1.44852	0.759391	6.72493	9.73161	1.5291	0.195413	4.96359	1.10239
ABCA2	6.19754	3.49583	2.85846	1.60986	3.98168	2.26864	1.24572	7.8075	2.31119	6.49777	5.13753	0.831056	2.81628	5.56764	2.89493	6.71698	6.41678	11.6593	20.9989	10.8154	12.4926	7.5347	3.80071	2.50756	3.17718	1.99562	1.55137	4.72071	6.42525	3.44222	3.3491	4.3735	2.121	3.50869	4.04259	4.02938	3.67875	5.71626	11.449	5.67097	6.39992	1.09502	4.61862	9.71401	5.32248	2.06856	4.46399	4.83284	1.85522
ABCA3	6.79276	3.16839	3.53528	4.78918	0.218013	3.53779	5.1079	3.35722	2.98646	3.52244	4.21732	0.133667	1.26237	2.56004	1.94605	5.27632	3.54903	8.42428	12.9569	11.2742	6.11279	0.974667	6.20656	1.77326	2.73848	8.05308	1.83034	0.774404	8.69709	3.34357	3.69881	4.00575	1.25757	1.2121	1.19761	5.23311	2.68564	2.78531	3.36108	3.66867	7.16093	3.1878	3.64706	10.1369	7.88517	1.30285	1.47293	3.42921	1.63279
ABCA5	17.9427	9.53127	5.50534	8.33408	4.71685	7.92026	8.36166	1.74858	10.7218	20.1715	17.2738	4.80398	12.692	11.3001	12.0211	7.00476	17.5608	14.8038	14.2403	6.23345	16.57	14.536	15.9374	6.54293	10.5039	14.037	8.12322	19.4089	7.09039	11.4925	7.068	11.2555	11.8994	7.65862	8.10071	19.7711	7.12411	11.0028	3.12713	18.5094	9.28883	4.70624	10.6008	2.44572	22.618	12.7561	7.06014	24.7418	7.11857
ABCA6	0.606741	3.83699	0.393929	0.156505	1.79696	1.45381	6.66415	0.39456	0.229726	1.18905	1.25075		0.775689	0.389199	0.542403	1.26846	0.805417	0.3995	0.331919		1.30534	1.49682	10.461	2.72861	0.642618	2.2748	0.258988	1.7308	0.435906	0.62893	4.08198	0.308185	0.590423	1.86811	5.31377	2.91157	0.889468	0.251471	0.196954	4.77247	3.71756	1.1409	0.544718	2.06666	0.892778	0.247738	5.21142	0.522756	0.280003
ABCA7	1.96798	1.69938	1.38416	1.82203	4.35112	1.25112	0.665919	1.07153	0.67637	0.985654	1.1258	0.763319	0.628669	2.93548	1.19428	2.50054	0.548914	2.55165	5.84802	18.1897	11.6811	0.758996	1.74861	3.58275	1.31264	1.88221	1.10764	1.91849	1.23945	1.08724	0.879015	1.80585	1.29144	2.3186	4.96102	1.25651	0.933172	0.920574	4.95896	1.94757	4.98481	1.75265	0.895873	1.0923	2.0897	2.87677	4.22046	0.678324	1.48215
ABCA8	1.23344	0.184982	0.901291		0.310423	1.22166	0.171554	0.725565	0.911649	2.91692	1.0146		1.32562	1.75786	0.733165	0.211174	2.70784	1.51924	0.393977		0.691735	2.97523	12.9239	1.87071	0.631725	0.586698		3.02707	0.25165	1.03036	4.43302	0.583917	1.67517	0.335067	4.36012	2.43228	7.2874	0.815805	1.18376	4.43626	0.296107	0.760055	1.46359	2.1371	1.72394	0.477351	4.7204	1.5667
ABCA9	0.371407	0.167466			0.797312		1.25644	0.371184		0.232417	0.423678		0.238683	0.210581	0.162913	0.150731	0.693107	0.400828			0.641214	0.791366	7.11444	1.22882	0.139068	0.898831		0.595288		0.213793	1.59524		0.213994	0.597795	0.465095	0.541173	0.297766		0.337466	2.35088	1.01852	0.283782	0.121819	0.370055	0.266665		1.88811	0.494137	0.101598
ABCB1	6.36958	5.37985	1.03288	0.62361	2.96967	3.32008	18.8133	0.914703	5.52685	6.27266	3.32711	0.779359	6.70636	5.44002	6.20005	20.2076	6.21159	5.41411	3.56182	1.43369	73.6625	0.701213	5.58798	1.64236	19.8876	6.49435	2.12002		11.8427	0.889426	2.89804	10.4898	1.05534	1.27893	1.05868	16.2313	0.828983	1.8781	0.742044	1.6616	3.28726	0.840544	1.2008	1.3324	9.5087	2.63425	2.74375	16.4879	0.724431
ABCB10	3.59805	3.91472	8.92429	4.15234	5.26216	4.02189	7.27207	8.22331	5.92596	5.33083	6.06271	2.25423	5.7998	4.46045	7.10858	5.59098	3.43649	5.02678	5.75707	9.57128	7.03973	3.05537	5.305	4.90177	7.08483	5.32541	3.77691	2.10477	3.88439	3.67706	3.58404	5.20945	4.81375	4.40588	5.67954	5.08476	5.16513	5.90223	5.78409	6.67104	6.99454	5.90675	5.83145	8.93367	5.32443	5.94044	7.19918	5.55691	6.59624
ABCB4	1.68901	2.26954	1.55954	0.25196	1.50768	2.97832	2.085	1.06637	2.08174	2.95095	2.42566	1.22084	0.158407	2.63351	1.82797	0.501625	3.44491	3.4464	1.3687	1.38028	5.3854	0.193802	5.93897	0.216471	2.35469	1.12732	3.12336	1.29599	4.70462	1.63586	0.856147	0.706828	1.97689	1.09956	0.197906	4.98574	2.52249	4.94332	0.729425	1.58056	0.32903	0.682767	0.121079	5.21951	0.166825	2.86301	0.768843	0.158035	0.413813
ABCB6	3.97152	2.3891	4.15265	4.11047	1.00304	5.09058	5.43377	11.5348	7.55164	9.31514	7.87127	2.83589	4.77148	5.91676	7.10875	21.1468	4.44371	6.09602	5.11502	17.2561	4.04822	0.292738	6.01419	5.31791	14.6293	1.27145	3.28776	5.11086	6.33151	5.78606	4.20367	6.37175	2.92888	0.582592	2.52144	4.50481	5.99013	3.45355	5.59604	2.92352	1.5882	2.66826	4.7515	4.2496	13.1109	5.10254	3.01031	10.31	3.40628
ABCB7	9.49414	13.7076	11.0949	7.0914	8.8701	8.54945	11.6024	8.97581	12.3472	14.307	11.7535	6.64207	11.7043	11.6385	11.2026	5.45747	13.2477	8.55955	7.2172	8.00194	5.08183	22.7963	9.99352	9.21168	7.43359	9.86772	12.8081	7.06752	11.2526	13.1353	14.1665	14.286	12.903	6.72825	6.31065	11.6039	7.00846	17.2233	5.13137	9.36427	9.36509	6.81121	12.0446	8.88443	11.0364	12.5109	11.0083	16.0736	12.896
ABCB8	4.66588	4.7217	3.35073	5.70289	8.44459	4.08835	7.54468	10.4706	3.18751	3.44856	4.4248	2.52435	1.06905	3.71889	3.08886	3.93561	1.87819	2.94693	11.9236	7.29626	17.3773	7.54554	9.36647	8.15849	4.22947	1.86379	2.00564	10.6593	6.85212	1.70309	9.42202	4.13539	1.91968	4.40063	9.30857	5.71439	2.62768	3.95753	9.05278	5.39765	8.434	3.58545	1.75963	7.99565	4.44739	3.46486	4.61833	3.08375	3.25474
ABCB9	0.761825	1.06787	1.4255	1.97381	0.339182	1.32779	1.78926	1.31889	1.44128	0.840312	0.688633	5.51645	0.227811	0.544735		1.07968	0.451881	3.29017	3.53452	4.70672	1.46595	0.695413	1.53084	0.506802	1.21775	0.601317	0.523274	1.46458	1.5729	2.08794	0.691142	0.681361	1.51379	0.245181	0.838484	1.70216	0.898538	0.855471	2.2715	1.64879	0.931927	0.321316	1.1499	0.901658	2.00661	0.463882	0.798203	0.224368	0.193382
ABCC1	17.433	7.86086	6.89023	5.91079	8.59755	21.2131	11.8166	5.77783	4.80274	7.23362	12.0717	3.5729	7.0115	5.27091	7.06773	12.0914	7.37868	12.5887	18.4531	19.4561	29.985	2.4956	10.4325	10.081	7.98539	7.233	5.7537	15.4172	16.1763	4.83968	6.60882	6.82745	5.36657	6.1677	11.8476	10.5883	12.3061	13.6018	10.0206	9.48043	14.9753	7.36461	7.77102	9.59669	14.7877	7.38848	9.53538	12.8466	3.82584
ABCC10	3.89711	1.31665	2.39531	1.09163	6.24177	2.71058	2.85714	3.19566	1.46988	2.54031	2.29487	1.7357	1.50504	3.38085	2.14073	1.81352	1.91265	5.14957	7.18421	4.22325	13.6149	1.16956	3.07324	4.78497	1.71668	2.84956	1.50417	1.79678	1.68185	1.41691	1.97384	2.48923	1.92711	4.01661	6.58711	2.74993	2.41942	2.29492	6.61449	4.01442	6.80465	2.64374	1.62466	3.8202	3.98624	2.92208	4.5668	1.52249	2.26564
ABCC2	1.25927	6.93821	6.42461	8.20594	2.36315	23.3185	11.0235	75.9876	20.9701	12.7303	3.38823	0.445893	3.0599	7.22456	7.41304	5.06977	1.94007	23.4192	6.53552	11.4037	15.6304		6.14683	13.5337	13.3564	6.75963	15.7971	0.236027	59.1942	6.97485	14.153	8.77603	12.7291	0.293356	0.587094	9.37538	2.77963	0.797661	0.224618	1.54186	0.967134	0.178964	13.5355	36.0505	0.937019	2.09435	1.64208	4.27359	0.609918
ABCC3	16.2784	28.8274	9.40841	15.0154	13.4376	35.044	15.5626	72.6694	28.4924	19.3791	16.5034		10.6963	16.0646	14.265	23.2523	14.2083	53.3747	76.3022	51.9831	81.8881	0.315145	18.7518	11.9516	19.3839	11.2165	2.70011	0.864824	45.6694	16.1764	25.9605	29.2507	13.2668	5.27963	8.9061	33.3627	15.5102	33.0297	24.2555	26.9419	15.8883	7.85506	27.4797	42.6856	46.6935	13.7304	14.8709	10.8864	14.5069
ABCC4	28.2374	11.0357	9.63869	12.5206	5.05489	7.52675	12.609	9.95273	11.6433	21.9189	20.6562	5.66786	39.6043	16.5258	22.7837	10.8249	29.1676	15.5536	18.8961	11.1755	8.75571	54.6555	10.1942	6.72052	4.80734	16.7247	41.112	5.64342	11.1347	6.80131	23.2313	22.3313	9.97297	7.79181	9.33579	22.3446	11.7259	17.2622	5.49755	15.609	17.3781	6.50781	11.902	18.5459	22.7491	8.49223	13.9869	31.0015	13.5048
ABCC5	8.93249	4.0732	4.31685	10.4937	16.5954	3.65172	6.05308	5.80487	5.27199	5.04273	7.4696	8.62505	6.05436	8.39222	5.73808	3.66108	3.75487	11.3155	17.1965	5.0609	16.9425	27.3635	8.29092	6.11599	10.2966	5.18731	4.91692	4.22522	5.81276	4.23148	6.26803	7.42075	10.1336	10.0308	9.0565	9.70725	5.08343	7.80209	5.84151	8.62756	11.4169	7.76512	4.03058	5.37635	7.93815	7.78739	19.1511	4.66684	14.6567
ABCC5-AS1	0.241562			0.224976	0.800695		0.243959		0.124217			0.345176	0.179583		0.151422			0.442072	0.382896		1.15607	0.167549			0.238523	0.206309					0.193951	0.221039		0.574806		0.166301					0.300638	0.208641				0.31874	0.136844		0.174321
ABCC6	4.02364	6.61659	3.03927	4.1589		4.74735	20.8221	9.69434	7.80212	7.36032	5.44796		1.86793	5.01881	8.62849	9.45619	2.47247	8.66193	0.487621	8.19479	9.47898		8.32575	0.234599	17.5448	1.88718	3.92359	0.309724	4.74296	1.79299	2.44243	6.14721	1.89973	0.20938	0.311832	12.984	6.30377	1.49087	0.962583	0.994609	1.54409	0.112569	3.96231	1.25583	5.20798	1.60564	0.257366	4.12475	0.693123
ABCC6P1	1.18713	6.03934	1.55589	3.39627		2.45097	11.7476	5.58298	10.2768	5.063	2.62352		0.805206	3.18463	6.13464	4.18739	1.66984	1.72633		8.58228	7.11976		4.46945	0.161948	10.2654	4.4986	4.02003		3.40008	3.30567	2.67586	4.96181	2.98042			9.29111	4.14866	1.63359		0.400428			3.29379	0.869146	0.938809	1.43509	0.154676	0.903557	0.122388
ABCC6P2	2.2589	6.21999	1.80671	2.97778		3.6854	7.55481	2.68458	3.0688	2.70906	2.70235	0.61211	1.75283	2.70847	4.99403	5.39278	1.45981	3.95548		5.05248	3.04413		3.56071		9.63615	2.78201	1.8661		3.49325	1.3353	2.36999	4.74304	1.07383	0.264648		7.48116	3.05425	1.97875		0.37791			2.50781	0.221222	0.829232	1.31419	0.392587	2.11842	0.528442
ABCC9	6.50837	0.187279	4.44301	0.296169	2.60735	1.94371	0.691984	1.59959	1.3127	8.40661	4.79858	3.57057	3.78262	5.46441	3.75034	1.05971	3.09386	5.44254	2.60319	3.90679	2.86869	2.93446	11.0804	5.23971	3.71475	1.18977	2.45636	4.49001	2.0351	1.98857	6.0374	5.6124	5.12554	0.546929	2.57329	5.18983	9.62118	4.21753	5.11515	18.3549	0.221963	4.4082	6.96973	2.87557	2.22533	7.5749	3.11048	3.61345	1.26572
ABCD1	2.87784	3.69844	3.19414	1.63986	4.65054	3.67303	4.5163	3.27129	2.55604	3.7495	3.12041	2.95649	1.32968	2.57858	1.42887	2.78049	2.2578	7.12875	8.65139	8.10276	9.56459	1.6872	2.84504	1.40686	2.48577	3.9716	0.684553	4.31083	3.95744	1.99871	2.64092	4.19824	1.58814	3.69746	3.81158	2.37377	2.88323	2.2791	3.30219	3.17727	6.40002	1.86948	4.50769	2.03562	2.8006	3.3561	2.65379	3.64936	5.04382
ABCD2	0.60135	0.647049	0.830094	0.202951	4.14229	0.717676	0.371257	0.682926	0.662994	0.642721	0.464106	0.260057	0.456612	1.25287	0.453884		0.360757	0.447346	1.01843	0.482619	1.56089	0.348648	0.428896	1.53359	0.380686	1.21	0.494183	0.511609		0.228769	0.416216	0.578792	0.533729	3.14783	1.4443	0.468065	0.622844	0.219648	0.565246	0.944451	1.52125	1.48216	0.28231	0.623636		0.756225	2.24536	0.465348	0.291696
ABCD3	24.0191	22.4471	10.1322	20.0337	12.0511	15.1606	17.9994	27.3886	27.1536	20.4713	25.6545	13.8635	20.2066	15.2761	23.8655	25.0673	22.2595	19.7589	16.434	36.7002	5.25583	16.6546	26.799	7.85449	49.4603	17.8341	21.5896	26.0245	21.2407	11.2898	17.1349	24.867	13.8322	14.6719	13.9828	29.2374	21.7266	20.2272	6.71595	18.1233	16.3675	12.2484	10.7713	25.5301	32.5333	14.9536	14.5669	27.4361	14.1733
ABCD4	11.1606	7.18487	8.23382	3.30948	13.6014	5.13174	7.99688	9.07946	12.1595	17.0253	12.8868	4.33943	5.97883	14.4908	13.4631	9.59852	12.8984	11.6734	18.3569	21.6335	27.5751	9.63465	12.8807	7.74463	5.6889	6.13311	5.81249	3.0079	7.11306	13.7423	8.63609	8.12096	10.2642	8.17955	14.8081	8.14997	12.5395	14.6819	13.641	13.0891	14.0464	5.31268	12.8579	8.7127	8.4503	12.5639	12.7529	6.53787	11.2488
ABCE1	12.9031	8.77222	15.74	10.0986	15.696	9.23519	13.8749	16.6244	16.3215	13.8743	16.1322	8.22491	13.678	12.272	10.4188	6.08754	10.4461	11.9018	11.5453	20.3845	7.51392	16.8565	12.8803	19.1532	14.3761	10.9993	10.9134	8.01863	7.70515	15.7586	13.3736	14.3848	13.5434	18.1522	14.4209	10.429	11.0673	14.2621	7.91584	16.1859	13.68	13.9961	14.5349	22.9393	12.6109	13.6766	15.1808	21.0432	14.6204
ABCF1	10.2426	4.06304	7.41298	4.61125	8.51244	7.52023	6.41388	8.50487	6.01445	7.16392	7.38436	9.26119	4.75744	9.48182	6.76621	3.99174	6.92774	7.46076	9.19817	11.2702	6.95723	7.54507	7.67259	13.9341	4.62497	6.45475	4.68265	8.4434	6.10154	3.97698	6.22368	6.83225	4.41661	8.6843	10.8351	5.47715	6.90395	6.1922	11.7907	6.88847	13.0077	8.95341	6.83412	7.21447	6.78807	5.84355	8.10494	6.79223	5.93699
ABCF2	8.06755	5.63658	6.56027	10.4585	8.94357	6.64827	15.0163	10.9075	7.59754	5.66582	6.58259	5.68158	3.8087	7.1261	4.49247	7.4058	5.07034	6.19064	9.50666	10.3615	6.83911	12.0457	8.31386	17.9986	5.82568	7.39461	5.03103	16.4094	10.0921	5.3939	10.7873	7.62031	4.39261	7.33512	9.22763	6.56238	5.89592	10.3311	14.0588	6.67204	7.3353	10.9651	7.10157	11.3069	9.9051	5.69414	6.43963	7.81655	6.05655
ABCF3	15.4453	9.22746	11.726	15.3689	11.264	10.2567	18.4672	14.2498	10.464	12.5497	12.5386	9.79084	8.6224	14.3596	10.3958	8.08495	13.7557	10.1492	17.6104	14.0625	18.1461	14.1566	11.1576	13.4433	9.38072	7.90045	8.09884	6.45456	12.5213	12.9288	11.3561	10.5121	7.32238	12.1545	12.1952	14.3927	11.6934	13.2027	16.1456	11.511	14.7843	10.7352	11.7608	13.132	11.9619	10.4518	11.3381	6.01318	8.78604
ABCG1	20.329	26.8692	14.7419	7.95311	24.5805	6.45302	11.0692	7.17975	12.7023	27.6764	16.5371	4.69481	14.5193	16.7021	9.26134	12.3449	19.6258	12.2643	23.3149	12.2066	13.3233	15.4656	8.53171	6.70937	12.2089	10.9727	6.97735	4.6847	6.50934	12.4194	16.575	21.7126	12.3324	11.1529	14.4458	29.1771	9.42228	16.2454	12.58	14.5141	13.533	5.82663	34.6177	10.5963	5.74821	39.2227	13.4828	15.9277	45.7637
ABCG2	5.39498	1.66885	1.76938	0.887355	1.35844	1.53751	1.25354	0.653462	2.07219	19.8086	5.14259	1.80673	3.0811	4.93483	3.67542	0.957946	9.45448	1.70881	0.435738	0.674303	0.512556	2.74602	1.49615	0.332243	3.86851	0.284004	2.064		0.476985	2.98929	2.50749	5.21916	4.61515	0.788942	0.721623	7.74008	5.73198	7.00626	0.2118	3.69593	2.2426	1.10297	10.1277	1.07773	1.1272	2.44939	6.09423	8.57988	3.07619
ABHD1	0.814806	0.398144	0.434538		0.213336	0.120885		0.14569	0.77267	0.597951	1.11689	0.165553	0.328659	1.3777	1.35349		0.748808	0.373458		0.154497	1.12067	0.183474	0.641146		1.0924	0.525436	0.350969		0.251629	0.559012	0.175737	0.511603	0.639126			0.612416	0.648358	1.28087	0.230886	0.759811	0.349342	0.249719	2.42222		1.02545	0.713464	0.348792	0.523167	0.105944
ABHD10	10.2228	13.9939	9.46614	17.1506	11.0519	13.0871	21.6634	12.6812	11.59	23.8315	14.6373	8.53567	14.2375	13.657	19.4609	5.32053	8.63775	9.62067	6.52918	12.6254	3.59698	57.5899	10.3453	7.87558	14.285	10.7003	16.2065	10.6529	10.3044	16.6015	17.5492	17.9332	12.7574	8.87477	8.21059	20.6676	13.6746	10.0528	5.36676	10.417	9.78574	11.6723	13.1397	9.86349	8.15847	14.8563	12.5631	15.1342	10.3068
ABHD11	11.8282	6.53261	7.66339	19.2663	6.17524	8.54538	11.8335	10.7642	6.05451	7.15762	8.05195	2.68278	5.98815	7.62683	7.50926	4.31786	12.7251	9.36337	21.7576	7.41766	11.7229	39.2745	9.13579	15.8789	9.44354	3.58326	5.5257	1.97128	17.6091	5.2021	17.7445	7.87727	3.79407	4.48146	8.75596	16.0442	8.39782	17.824	12.5974	5.68273	6.45154	4.51382	5.28649	10.6563	14.6883	5.98807	5.26881	6.14864	4.7207
ABHD12	22.5701	30.7836	24.5555	59.3977	47.3637	18.1002	29.635	26.8131	41.711	26.6214	21.0615	46.0241	10.5185	25.2142	19.7514	72.7451	21.9797	29.8982	37.5558	22.1585	16.8724	32.4484	15.5357	13.0564	42.6944	16.1269	10.5606	17.5173	43.7068	21.665	19.1471	22.5769	20.9213	28.6165	30.1884	32.1862	31.094	28.9325	35.0138	22.7001	44.7332	24.9939	28.5739	47.117	30.8023	48.1147	38.0816	25.0367	65.2551
ABHD12B	0.365065		0.190469	0.115157	0.405038	0.220442	0.15594	0.474736	0.284788	0.267851	0.645805	0.181305	0.344177	0.340662	0.139876			0.133435	0.338229		0.67111		0.328065		0.149223	0.411512		2.14737	0.220775	1.00174	0.245466		0.931369		0.203688	0.202407		0.584422		0.664425	0.274498	0.176175	0.199032	0.50913	0.353136	0.465552	0.300557		0.167808
ABHD13	4.06863	2.40995	3.31581	1.74685	5.65605	6.03165	3.16119	3.44827	4.87317	5.41603	6.21675	2.077	5.81232	4.29192	4.32013	1.51401	2.86844	2.85405	4.11375	1.52395	2.0343	6.14176	4.637	2.87786	2.77401	3.87022	2.79929	1.03487	2.64334	2.94834	4.02149	4.00578	4.24521	3.93274	3.68129	4.97858	3.94906	3.2614	1.67566	7.40467	6.52276	4.32724	5.35404	3.43208	3.23774	5.0639	7.32792	5.96644	4.97417
ABHD14A	5.32013	4.83862	3.52067	4.10788	3.5245	1.95693	3.21861	3.11774	3.75528	3.57987	4.47495	1.97612	1.85517	3.86152	2.28869	2.31246	3.54928	3.21328	3.20883	2.66722	3.33289	2.68423	1.78656	2.9377	3.50011	3.93964	2.6137	4.24434	3.24887	2.74507	3.05773	2.55562	2.94061	2.11297	4.4258	4.16261	5.36198	4.56507	2.82612	3.65322	1.9786	3.59884	2.89716	2.22401	5.13537	2.43772	3.52101	2.09293	3.85222
ABHD14A-ACY1	0.378992	0.496205	0.892282	0.869082	0.434797	1.45222	2.07275	1.40498	0.61267	1.05581	0.793311	0.539314			1.46797	3.97064	0.720323	1.31408	0.47562	0.187036	0.556537		1.10304		0.632482	0.165532	1.61552	2.40744	0.865944	1.04154	2.125	1.95844	0.579499	0.488455	0.343348	3.17004	2.92836	1.90257	0.397909	0.369675	2.7138	0.146998	1.80277	2.4704			0.325772	1.77636	2.40343
ABHD14B	10.6141	14.5808	8.60004	8.10164	4.91586	10.0681	10.9732	10.2945	9.04841	12.0156	8.78429	6.33786	6.09971	10.7203	9.00197	7.88511	12.9365	9.30211	7.41275	9.66077	6.2926	23.0755	7.36944	6.62607	6.7618	9.99394	10.6929	2.35342	16.9153	7.64907	12.2709	9.66577	4.69281	5.76284	6.39376	13.5011	14.6036	9.37037	10.9667	9.30565	12.4113	7.5129	13.9004	5.56623	17.8275	8.07311	8.99137	8.28855	8.56884
ABHD15	6.10614	3.796	5.34661	4.80989	6.75184	4.85432	6.12478	7.31665	5.3103	5.11958	3.76406	1.02138	3.21574	4.81961	4.07357	9.59401	6.49375	7.87213	10.6765	5.61042	7.88488	2.54613	5.68905	3.59755	6.68966	6.58928	3.06389	2.68539	7.38232	3.50249	4.91564	6.21374	3.11738	4.39124	5.48421	4.97862	4.30607	6.98628	6.82448	5.85074	8.02525	3.73939	6.85421	4.97624	7.22614	6.20106	6.47502	4.52381	4.73668
ABHD16A	19.2343	12.2398	15.7968	6.37143	22.5451	13.936	10.6354	19.2308	14.2781	14.3664	11.8263	7.63192	8.28526	15.1631	11.9769	5.28687	14.9772	12.4086	18.2454	13.5767	15.2489	8.25334	11.3256	13.8082	7.76928	11.3517	8.43215	4.41223	9.2454	9.36591	13.2461	14.4261	8.79342	18.5111	22.6308	12.7114	12.754	16.2991	22.0273	13.6532	24.2163	13.2264	10.3732	15.7844	13.7031	16.3751	14.4109	17.2756	16.9527
ABHD16B	2.88755	1.39571	1.51175	1.62379	2.84085	1.49098	2.64388	1.67516	1.20858	2.2558	2.12023	1.36841	0.818518	2.52883	1.66799	2.76702	3.30961	4.47743	6.38128	2.53895	7.0745	2.92812	1.24848	1.94425	1.27912	2.36743	0.647187	1.01118	2.40016	2.41269	1.97397	1.16176	1.1203	1.79695	3.59333	1.66331	2.22962	2.91347	4.45485	2.71828	5.81336	0.98994	3.37734	1.57664	2.58041	3.89069	2.74883	1.56556	1.67664
ABHD17A	16.6194	17.7595	24.8527	19.0635	21.8417	15.1102	19.3161	16.2743	20.2862	24.0158	13.0123	15.4254	11.3726	24.59	21.0988	15.7092	20.1128	18.7122	13.4398	17.703	12.7759	9.51981	10.0225	11.2782	7.04504	13.842	7.28211	13.4463	12.1117	12.9537	17.4803	17.486	15.5805	15.3095	21.4636	19.2245	24.7384	35.8922	34.7261	22.0935	32.9046	19.9305	17.708	14.2088	13.7259	27.9771	27.7468	18.8715	25.2737
ABHD17B	6.92462	3.60118	4.31435	3.32017	7.05065	3.61864	5.14403	3.90808	4.61157	6.62911	7.05576	5.62617	6.99178	6.01995	4.94281	4.09521	6.43045	4.52651	5.37693	4.52171	3.03294	5.05138	5.92563	4.73202	2.92524	2.70878	3.84067	0.677655	2.80017	2.88696	5.96045	4.14249	3.61884	4.69752	6.18135	5.85635	9.33911	7.67077	6.51033	7.79982	7.26347	5.722	6.92463	4.00913	4.84412	4.82195	8.54788	8.179	5.56789
ABHD17C	2.62817	0.944147	2.31841	3.50605	2.06536	1.10126	2.14891	1.87175	2.16964	0.678078	2.16904	1.29462	1.74266	1.24366	1.36473	0.875567	1.88458	1.79853	2.11668	2.41546	1.954	8.86894	1.42713	1.36398	2.11035	2.50822	2.42862	3.09011	1.38716	0.503386	2.23575	1.34436	0.980671	1.51171	1.49612	2.2934	1.81093	2.05383	1.86313	1.47182	3.52079	1.49558	1.53137	1.23359	4.08312	1.43364	1.35154	1.75193	0.652722
ABHD18	4.42092	2.24589	3.24847	1.86593	4.19678	1.50216	2.66948	3.73179	2.70057	4.91459	4.02618	1.59503	3.74541	3.52494	3.22887	2.15525	2.85162	4.17869	4.15449	4.98566	8.04178	7.75948	3.38577	2.3421	3.64652	2.10475	3.3092	6.0218	1.11659	3.33467	2.65788	3.17754	3.13447	4.49578	3.33119	3.06026	3.08877	4.64908	1.76333	2.61888	3.97035	2.97029	2.73694	4.02471	2.3619	4.29415	4.39262	3.59216	3.79288
ABHD2	13.4054	12.774	6.17185	11.7365	13.9132	23.979	16.5382	20.7018	7.14297	11.8458	11.1711	17.9556	5.79355	8.31864	7.90822	7.28126	7.07674	12.6716	25.8744	22.0873	8.00377	48.8168	18.6097	9.4061	18.6706	8.57759	5.76057	7.21458	6.91858	5.56776	9.39652	7.32095	6.60689	11.6581	13.9304	9.75383	11.8877	5.91139	10.7189	18.2102	20.7453	9.96042	12.8858	13.557	15.3486	11.9521	11.7314	7.63392	19.4264
ABHD3	7.61618	3.80118	8.20196	3.98044	17.9101	5.55777	3.98666	5.64733	4.83762	4.37705	4.70013	4.756	3.9807	5.44222	2.86311	2.62784	3.00879	4.19012	11.9474	6.19914	9.45313	38.7441	4.4203	8.30889	6.14187	7.94225	4.96213	1.12464	2.58917	5.36324	4.72305	5.97974	5.14043	19.5809	14.0826	4.88173	4.16645	8.06425	3.67989	9.3665	12.6534	11.3054	4.41263	7.89293	6.30889	12.3032	13.7411	6.86455	9.75313
ABHD4	8.47279	3.65	4.91131	4.27276	4.04681	6.09149	4.82284	3.55509	13.7513	8.806	5.31448	4.69879	4.43763	5.9632	7.43588	5.85205	8.00613	6.00178	3.67363	9.89067	6.02639	5.81664	6.82675	3.26394	2.84904	3.14118	1.9466	7.93885	10.5245	8.09683	3.26442	4.6418	6.36827	3.39868	3.74041	3.82206	6.40136	7.30277	6.64838	4.86008	7.88998	5.72331	11.6426	2.65786	4.6146	6.28011	5.64328	7.25084	4.57972
ABHD5	5.06672	4.39117	5.57188	17.4639	11.7379	13.7526	3.90986	3.47518	6.14645	5.21721	5.51454	8.63866	4.48921	5.19034	3.83495	1.96536	4.5792	4.48257	7.00728	6.40266	2.38426	8.45489	4.61881	18.8676	10.9063	3.72662	5.93342	3.90462	5.27177	3.79293	3.83628	5.74709	6.54099	7.75166	11.2699	8.97369	9.98098	6.37734	11.0545	7.77652	14.2772	8.93576	4.17173	5.07399	10.3334	20.4851	7.8902	5.32263	17.7145
ABHD6	8.28983	7.13848	3.00865	5.88536	3.8265	3.99879	4.811	6.92152	13.5043	14.807	7.90352	5.13888	6.09502	6.38721	8.92675	7.31061	8.60757	6.77727	2.3965	4.69584	3.85172	15.9657	6.45189	1.61057	16.6497	3.4465	9.74012	2.21113	3.94289	7.7792	9.81467	7.69542	4.34131	3.08711	2.96242	8.72063	15.3182	9.35345	2.86933	2.5182	6.23131	3.98911	7.81465	2.02963	5.88811	5.6079	4.99687	9.88666	8.28904
ABHD8	4.60909	3.07515	2.99867	3.5081	4.51987	3.97544	4.64347	1.15914	3.94427	2.85876	1.97681	1.84791	1.79994	3.55367	2.80794	3.82396	3.04368	5.1634	5.48674	2.72297	0.945491	1.31354	2.10357	3.47014	2.77919	2.1776	1.19247	1.36728	4.56108	3.0049	1.74137	4.30806	1.80603	3.10459	4.38266	3.62026	4.37945	4.85577	4.17012	2.76452	8.45518	4.44075	4.46992	1.05078	4.54961	5.14708	4.27159	3.20022	4.41984
ABI1	13.0349	11.2767	14.1076	19.6209	18.8925	18.372	9.60112	14.5979	16.0083	13.0679	13.0285	7.26696	12.0165	12.1104	11.0101	2.71817	11.0864	9.23511	13.2443	10.9421	8.19677	8.35695	12.8512	12.5915	15.4998	17.7034	11.273	11.3886	8.30188	11.8976	10.906	12.8211	13.4086	25.6426	16.4314	13.3754	9.30897	11.1707	8.12432	16.6939	24.4802	18.6545	12.8978	21.3893	16.7461	14.3046	21.7422	15.9992	24.5252
ABI2	6.90571	3.05666	3.96116	1.23172	3.50803	3.18475	2.80722	5.18847	4.04526	6.37577	6.99055	2.40908	6.63242	5.37228	5.09177	1.41897	5.00694	6.83201	8.56565	4.8587	4.08217	4.49548	6.02459	3.86631	2.71228	5.69813	4.19658	5.1336	2.25619	3.71091	5.34253	4.65984	5.91541	3.97429	3.80472	4.0565	5.77545	4.82419	3.06063	8.83032	3.4134	2.21952	7.73757	9.06414	11.6147	3.19321	5.52587	5.04149	3.04377
ABI3	7.3058	5.35061	8.81283	1.547	21.4393	3.2951	3.40835	7.53599	6.93566	9.2669	5.80668	1.9873	4.7634	8.04708	4.49502	3.87213	4.77973	8.3695	12.9455	5.58423	14.7814	2.55822	4.30653	12.3654	3.36581	8.20457	2.52699		1.88141	4.96501	4.98761	8.7373	6.01646	10.7154	5.71183	4.8397	6.56238	10.2995	9.92385	6.55985	14.5548	16.6176	4.84611	4.3884	1.839	6.79346	11.1339	5.1997	11.3733
ABI3BP	5.02155	92.9599	0.553603	21.8377	1.39632	6.60964	27.4763	12.2101	3.00753	8.59076	17.1502	0.553545	14.9549	10.7489	7.75329	1.31721	6.8392	5.35811	8.41299	8.6245	9.54802	7.48816	12.6298	5.18662	16.0313	1.25589	0.505513	18.7179	8.69591	1.49906	3.44712	6.73068	6.68448	4.82738	1.5515	51.3035	8.24638	6.8528	9.66451	10.6433	13.5052	5.87601	11.7455	0.252922	1.39355	1.44453	16.5212	7.42629	1.86874
ABITRAM	4.50644	3.11451	3.22502	5.08409	3.09357	4.18614	4.45701	5.91508	3.92968	5.11285	4.7167	5.65679	5.33151	4.74746	5.40233	0.714135	4.1993	2.0473	3.27192	2.17255	0.940836	6.81041	4.75273	4.98695	4.19517	3.01781	4.70881	2.67416	3.20923	3.82316	5.38553	3.97117	4.01257	5.15041	3.20459	3.7378	3.93586	5.27165	1.45523	3.32086	3.47617	3.33397	3.0584	3.89519	4.23351	3.67652	3.65985	8.07211	4.67164
ABL1	12.8718	2.9085	4.78439	2.8566	5.70514	4.85338	5.46911	11.4743	3.96572	9.27789	10.4893	5.81591	4.96256	8.55687	4.7051	6.91406	8.22966	9.77128	9.36757	14.7583	11.3865	5.04165	9.07163	6.24625	4.35413	3.03899	2.26611	8.19025	5.50176	5.83161	5.70341	5.08218	4.06544	5.64199	11.669	4.8224	13.7313	9.3896	9.07919	9.13076	8.31702	4.23469	8.26374	6.42737	4.66517	5.27916	9.09612	6.98681	6.14054
ABL2	6.36928	5.58405	10.4812	9.7055	8.84257	15.9648	8.56408	8.90442	6.11795	5.76958	8.02025	4.33989	6.57873	5.25746	4.00713	6.05833	4.63219	7.13652	13.155	8.96822	15.8043	3.43044	9.87828	14.2092	7.14924	4.71275	3.75208	9.9222	6.95212	8.23184	7.33161	8.24249	10.57	11.5611	8.04461	6.98365	6.28689	7.5433	14.6019	11.596	11.6096	9.48432	8.85521	19.3989	5.7169	13.1283	13.0336	4.72738	6.30961
ABLIM1	25.3494	17.6625	9.75053	32.657	5.45082	27.7129	11.9205	9.80065	14.0332	24.4753	17.1908	7.85379	15.1921	17.4827	14.6739	10.6158	20.6137	20.8969	42.6528	19.4153	15.1822	9.46454	16.4346	12.7729	32.9617	16.097	17.2415	0.803991	22.1084	14.9718	17.4057	19.0444	23.5859	10.9853	17.3873	24.108	10.5478	18.0258	12.1298	25.7044	21.4617	7.86974	23.5805	10.7726	35.6159	8.8807	16.9474	9.55748	6.16052
ABLIM2	0.890265	0.327808	3.84472	5.89245	0.252301	6.44931	0.275657	2.38538	0.717906	1.50106	0.659176	5.16678	0.185335	0.817738	0.184724	5.68448	0.33358	0.933492	2.21661	0.759136	7.99807	0.171705	2.08	0.206041	5.36558	4.87757	0.181941		2.05593	1.68303	0.643951	1.04601	0.562232	3.15388	2.08468	4.65334	0.821186	1.74077	4.46719	2.58048	4.69913	0.417162	0.914011	5.02775	0.844658	1.65971	2.10278	0.506092	1.75069
ABLIM3	25.7424	36.2774	9.49163	12.4824	2.79129	51.5622	14.3989	21.4046	14.0581	25.2243	26.7694	6.77883	9.82407	17.7483	12.0013	18.2636	13.3235	47.7406	17.7408	11.6896	2.43691		14.8357	26.7641	15.438	1.47064	3.80896	7.26257	19.023	29.5966	6.25325	17.2718	10.4185	2.98492	11.9512	32.0589	14.3491	12.0996	16.6032	20.8485	6.53235	8.75524	17.2027	29.9341	21.3954	18.7414	6.01747	16.9565	11.7003
ABO	0.393913	0.581847							2.57862	2.24191	0.22852		0.306135	1.11697	1.07947	1.29165	1.66413	1.13033			0.581665		1.68226				0.277825		0.876628		0.404629	0.127942				0.579828	1.0778	0.128525	0.256575	0.248215		0.306049	0.344355		0.97629	0.226274	0.351664		0.216178
ABR	11.5531	6.10679	12.0902	7.26485	33.2069	12.4822	4.58071	13.2799	9.64153	13.2816	5.61925	26.5005	3.16316	12.4879	5.01338	14.0889	7.4333	22.5234	43.4589	11.717	31.6313	5.5563	9.98636	13.1242	7.04668	8.54414	6.7319	14.7009	8.43501	7.39757	7.89679	10.2136	7.74843	16.9091	18.6904	4.84182	7.74628	11.7628	28.763	8.45618	39.7429	10.4384	11.6416	9.58052	5.85591	18.1474	21.5424	9.08387	24.9212
ABRACL	5.60816	15.8875	10.4988	13.8127	17.6036	12.4564	14.9974	12.3933	18.446	6.57538	7.50223	8.70817	5.58967	8.30454	6.51281	4.69006	4.159	4.59863	4.80333	6.74309	1.70567	8.87622	10.5138	18.5985	21.9306	12.5941	11.398	6.58319	8.30059	5.16968	11.224	12.3885	8.67672	18.4426	15.4518	16.9204	10.8667	5.41259	7.10441	11.1456	13.6356	18.2877	2.88894	15.3202	3.62692	7.98548	14.0997	7.76136	19.6037
ABRAXAS1	8.21051	4.8534	9.14475	5.73898	5.42615	3.43178	2.98266	2.54409	7.97487	9.54139	5.94768	2.24134	11.9409	6.9142	6.16976	1.03864	13.3635	5.38956	3.42415	2.41196	2.45522	5.13884	4.45705	3.07422	4.71111	9.09202	6.32354	2.35772	3.39798	7.76506	4.11395	4.78589	10.2985	6.11202	2.07143	7.19258	5.52449	11.5191	1.74686	7.1827	4.83318	3.6337	10.3847	4.17947	4.96006	4.74645	6.78669	11.2765	8.73585
ABRAXAS2	5.83252	4.33371	4.20119	6.93151	5.57238	6.3654	4.29317	7.35868	7.72243	6.97471	4.66934	4.78115	6.0499	5.61854	5.63503	1.25286	6.01132	3.73034	5.98728	3.57607	2.5719	7.10228	3.34985	5.97306	6.7768	6.17981	5.40893	3.61263	3.86706	5.47361	5.52015	5.71605	5.34347	7.61175	5.30657	6.11977	6.06682	7.75771	3.95116	4.75792	8.69394	7.2092	6.1547	6.02587	6.93427	4.14166	7.40649	5.09249	6.4044
ABT1	7.20925	5.48034	9.85139	4.92347	8.8229	7.55148	6.08453	5.73511	10.3017	8.4685	6.69708	5.27588	5.8891	9.10016	6.57371	2.88446	7.9576	6.27854	5.34395	7.08094	4.63443	4.54224	4.9264	11.2519	3.30411	7.28714	6.23186	5.28679	5.84986	6.11264	7.24188	8.08975	8.74209	6.64779	6.88261	6.82029	7.81295	13.5764	10.0811	7.57064	9.99508	10.3634	10.8592	6.24907	6.71432	6.4453	10.3384	7.79159	8.40549
ABTB1	7.53321	5.32168	8.1224	10.8415	9.80834	9.0432	6.98052	2.7851	4.5322	11.1125	5.03992	3.45812	6.21356	6.83553	6.75141	6.78732	4.3891	8.40372	9.63107	2.95011	14.0216	2.7513	6.24691	9.7639	5.54576	4.13557	1.98341	0.644082	4.3046	5.85678	5.17928	8.60509	6.731	4.2401	11.9005	8.04886	6.30893	8.16727	20.0353	10.0179	17.4705	6.32816	8.60692	3.96952	2.87376	14.7311	15.1675	5.28807	11.8895
ABTB2	1.66599	0.924954	0.278964	2.33322	1.43411	2.10569	1.17941	4.09765	0.30752	0.866773	1.36659	2.79139	0.299824	0.611532	0.439872	4.92045	10.0108	1.01038	2.41144	4.56822	2.62364	4.41615	3.40913	2.24596	2.0312	1.34204	0.990521	3.31055	2.15855	0.389533	1.6068	0.776435	0.892841	0.607383	5.0944	1.84735	2.58027	1.35606	2.30269	1.73512	1.31519	0.430408	2.59325	2.44544	2.40465	11.2789	0.980535	0.557035	0.776107
ACAA1	22.018	18.1686	14.0508	14.9339	27.9213	14.7307	18.1743	14.588	23.8977	32.2635	21.251	12.6897	10.1999	25.7522	28.4878	23.708	18.3384	13.6239	16.7134	14.7125	10.7532	35.7955	14.1976	14.2375	13.1853	9.04001	28.024	10.135	15.6417	11.8522	19.6061	26.2035	11.0448	17.4173	17.2379	30.9813	33.8183	22.5125	24.261	13.5602	27.2254	15.5334	18.8019	9.01928	11.4513	20.3295	18.6615	23.9633	23.3639
ACAA2	87.5653	27.6226	37.5342	31.1489	24.5101	29.7979	16.8664	12.6097	57.5485	110.521	59.189	97.611	29.6892	56.9098	99.5052	52.202	82.3917	56.3534	22.1187	26.9995	2.92565	63.1904	33.7511	11.0238	110.375	31.9416	116.615	7.72035	27.852	37.8303	42.0596	62.6859	47.5397	22.6087	18.1605	44.1617	83.0311	78.8494	13.3682	28.5986	45.8231	14.8963	63.3098	15.0972	72.4908	51.3024	31.9745	130.104	46.0023
ACACB	5.9055	3.19776	2.84411	2.37003	1.73783	4.32671	3.71329	1.19033	4.08212	6.53691	4.51764	2.67711	4.49233	4.8194	3.63753	3.75712	6.44078	13.3841	4.76119	6.09044	10.9368	16.7078	4.85916	2.24079	3.55752	1.31568	4.72042	1.57888	3.19246	4.38203	3.3059	3.19387	6.01935	1.38435	2.82034	3.73799	6.07968	6.4576	1.99752	4.60074	4.09962	0.647378	6.44388	2.59279	9.06306	2.50917	4.13978	6.17624	3.69971
ACAD10	9.13068	4.7998	5.26716	5.48621	5.20508	4.30964	11.5861	3.42781	5.88333	5.81359	5.55084	5.46376	3.86647	5.20019	8.75114	4.37507	9.83018	15.2898	12.0826	5.76795	17.0682	10.6442	4.7689	3.05167	4.31558	5.64582	5.35649	4.94421	5.0562	4.81254	6.37777	5.7047	5.85184	5.71271	5.52062	7.58834	5.03605	5.25551	5.59303	5.07618	6.68143	2.44719	4.83283	5.24592	12.0489	5.54823	4.92242	7.48448	3.67574
ACAD11	89.2299	38.6179	43.3966	59.7812	5.38659	21.8067	48.4261	16.869	89.9921	46.8086	69.8231	4.11242	58.2365	56.801	106.834	30.7488	41.992	59.7875	6.61433	45.8714	29.0303	4.21551	68.6516	6.04186	30.5539	48.7631	32.7134	3.48988	6.5899	46.2651	62.7741	63.8668	45.2087	6.58211	7.9233	69.9199	116.995	49.9612	6.01499	35.322	8.61392	4.7904	71.606	11.0268	49.0916	24.4015	17.3029	63.3617	13.1397
ACAD8	11.512	4.77399	6.38443	6.22754	8.65924	4.17872	3.37757	3.88849	8.37671	7.17748	8.25573	5.77969	4.31127	6.66301	5.80743	5.82083	4.8705	6.72256	5.52499	9.44664	6.68027	11.9133	7.13516	4.40444	6.80653	5.61226	6.69968	6.62637	3.74472	3.94728	5.02711	7.22415	3.00121	5.72353	4.40703	7.95289	6.94667	5.3618	5.50262	6.21452	8.55916	4.55699	5.22574	3.14636	6.33276	6.36231	7.47668	8.46653	4.55389
ACAD9	10.8895	10.8946	10.4282	19.6351	11.6706	13.3391	16.3333	12.4559	6.27538	18.3518	12.86	6.2016	8.62376	14.7836	12.6193	7.66711	8.32905	13.7367	10.7601	17.7925	23.5958	11.6521	9.98751	12.5373	8.04969	9.61256	9.1266	8.56175	12.8333	12.9859	13.5737	13.7145	10.1755	10.09	17.209	14.2089	12.5509	9.74569	16.6649	10.8041	11.6465	8.31509	12.6293	12.3487	10.1411	12.6229	10.8361	9.88422	10.6475
ACADL	25.9483	3.16685	1.49838			3.55142	10.2313	1.4493	10.6755	28.2987	25.7895		31.0899	17.6758	33.7195	14.6494	30.6544	12.6965	6.64716	0.22686	3.02148	3.54913	5.63667	0.509716	18.5278	13.506	12.7762			1.91913	21.2414	11.2754	4.08506			9.06062	9.4102	12.7225	2.42586	1.41876	0.362991		8.4073		13.226	5.37112	2.9194	28.6459	2.43169
ACADM	18.3334	15.6913	14.8569	8.17527	10.9022	6.97105	15.0277	7.88187	24.0113	31.1398	24.8004	7.66274	28.7747	19.1319	34.3813	13.1181	20.4299	19.36	8.68008	15.13	6.09213	27.8123	16.8633	11.0964	19.3765	12.3752	50.7702	6.52925	7.61645	16.3531	14.4704	27.0923	15.8515	14.3835	9.74937	25.7358	13.4365	21.2913	6.95714	12.2938	9.35486	10.0394	21.588	11.8603	20.8287	15.1647	9.344	28.7916	9.48908
ACADS	17.7357	16.3166	20.2769	10.3195	7.19092	18.4721	24.5757	21.3053	62.3787	27.855	12.9539	8.16288	10.2892	29.1613	24.1721	31.5851	19.9171	34.8447	11.8625	24.37	9.01672	47.9493	14.4101	6.69616	12.1127	6.91206	18.3077	6.47433	15.1697	16.4833	15.9327	20.6996	20.328	7.3248	7.76468	15.8113	16.7124	22.3118	14.8309	8.54205	13.9978	6.13826	23.5987	14.0849	14.4363	23.3695	9.33428	21.8077	14.3197
ACADSB	8.56768	8.22826	2.9238	5.05187	1.96097	6.04901	4.42399	1.11857	9.39347	9.93998	3.64406	2.97126	7.18222	6.18893	7.23537	1.86883	6.7134	6.64183	4.22769	5.63038	3.03071	23.4239	3.39684	2.26379	15.6554	3.26456	7.02847	3.14009	8.50487	3.39187	3.70579	9.60671	6.28098	2.12115	1.79649	15.9978	5.29594	6.62625	1.73021	3.12327	3.0694	3.59219	10.9553	1.41969	11.2326	2.70969	3.50206	4.93617	3.2715
ACADVL	99.1722	90.9793	67.4518	67.8683	66.6727	88.9106	46.8834	122.265	184.391	98.818	74.6501	36.6218	54.5563	110.369	111.431	101.488	82.3763	108.258	103.946	100.497	147.017	87.526	96.3645	65.2632	62.1348	50.1691	95.1099	50.0342	119.58	85.03	124.746	94.8752	84.3857	43.8231	75.9356	134.605	110.158	103.699	113.262	55.2689	142.53	63.1367	112.672	48.7315	105.897	136.511	78.4739	93.8075	68.0778
ACAN	4.27594	0.362588	0.390941		0.461071	0.368267	0.518968	0.314365	0.229728	0.495868	3.581	0.726188	1.17426	0.502199	0.350363	3.91875	0.380931	8.27922	2.4887	8.97195	3.24758		2.90314	0.306204		0.168281	4.82121	4.81325		0.131677	1.65317	2.16085	0.944569	0.368115	0.953079	0.964154	2.41697	1.83129	3.41352	4.93893	0.189458	0.368987	0.549321	0.711135	2.9659	0.512688	0.99095	0.225602	0.728512
ACAP1	9.58861	5.84863	8.76408	3.5663	16.1151	4.70783	2.86913	3.31366	5.77101	6.99899	6.15895	4.37078	2.00541	14.0389	4.55609	17.0979	6.75883	10.5454	12.035	6.90454	26.1954	1.76037	3.92631	10.0154	2.55152	6.74505	2.83625	4.70369	2.34301	8.86546	2.59065	6.05995	3.5839	8.13231	10.7046	4.78106	5.59498	12.5832	10.6817	7.1397	24.9584	5.97335	7.78358	2.87569	3.14247	9.25955	13.0413	5.23928	4.77965
ACAP2	16.0674	12.2421	13.1445	19.6072	31.4397	20.1354	14.3769	16.8042	12.5283	16.8963	17.7784	8.43661	17.3953	15.2745	12.2038	7.28176	14.7912	14.5248	26.8532	14.652	13.1163	14.8735	18.7385	15.7312	13.2812	17.2743	11.0937	9.01457	9.00108	12.9086	14.7184	13.3253	16.1082	35.3887	20.5641	17.6737	12.1067	15.6666	14.275	20.7286	30.0218	16.7417	14.9999	24.8826	19.9192	28.266	27.8452	13.3515	17.4136
ACAP3	6.72729	2.66774	4.53088	2.37128	4.67593	1.19642	2.40224	3.47179	1.35837	2.91709	4.31371	2.22683	1.46632	3.5584	2.79753	2.73782	4.42897	7.91696	9.35738	15.7275	9.89292	1.99773	4.41346	4.74756	2.86013	0.989904	1.05898	5.12784	2.47758	2.60619	3.1011	3.79101	2.68491	2.45139	7.6531	2.57986	4.78121	3.73154	9.98475	6.0034	5.61879	2.04318	3.76911	3.16877	4.36893	2.72923	4.69655	2.62032	1.58034
ACAT1	51.1186	19.4755	34.2446	31.6843	16.6532	17.8841	11.9119	10.0682	55.6352	49.5243	44.354	25.0348	69.5588	38.0418	69.2768	27.8009	41.9481	17.1579	7.68934	30.6118	9.26988	160.145	30.3722	14.1031	101.683	19.4759	109.534	8.11989	20.5741	14.2004	22.6091	35.8378	12.167	21.4778	13.3909	46.6979	45.864	55.6765	6.32943	20.5946	14.315	15.6195	23.2685	19.4083	26.4206	24.4294	16.4879	67.2256	18.2046
ACAT2	2.78844	1.98071	2.44186	7.33714	4.90414	3.61189	2.06351	3.59553	6.01165	4.25672	3.96513	6.24621	2.37858	4.21309	3.80065	2.59931	3.73937	2.76373	2.88047	4.03837	1.20282	1.73084	2.57666	5.42777	3.48631	6.11017	2.55034	1.2408	0.95819	2.27576	4.05082	6.54082	2.25121	4.0084	2.44807	3.5258	3.24279	4.25266	3.38997	2.86584	4.74549	4.85002	2.84988	3.86193	3.64424	3.29848	3.65691	4.88119	2.95769
ACBD3	14.0557	16.4059	21.678	22.9118	11.7003	23.6077	23.4722	23.1978	16.8908	14.2321	14.3217	11.8451	12.8552	13.0467	17.0506	8.38352	8.64452	10.9641	12.4994	13.7863	10.2574	10.1708	12.4263	13.9384	14.8186	15.7548	10.0948	26.1474	14.3019	18.1609	14.6857	14.9373	18.2897	13.5778	12.1724	14.6065	17.2599	13.0483	20.4721	14.9879	13.0611	18.9245	17.8973	26.6446	17.7314	20.7621	14.1947	15.9067	14.1684
ACBD3-AS1	0.399688	0.342575	0.146201	0.380125	1.01698	0.218196	0.843635	0.749121	0.276294	0.710624	0.722003		1.04905	0.258124	0.711263		0.438242	0.525396	1.33696	0.526068	1.69302	0.207157	1.06805	0.508042	0.521	0.568598	0.56055	2.20063	0.744911	0.305779	0.523709	0.323438	0.696575	1.13902	0.81403	0.763017	0.470888	0.445441		0.856109	0.644082	0.323913	0.207963	1.65622	0.913385	1.21655	0.695704	0.503097	0.239827
ACBD4	11.427	7.5738	4.60035	2.97487	2.55361	4.57581	6.585	2.89587	9.25768	13.4434	5.87073	1.12708	3.56085	10.4035	10.9518	8.38874	13.1993	8.73813	8.63172	4.39497	16.2539	3.14455	5.69028	4.53451	8.05061	7.06471	6.96638	0.876051	5.97326	6.49962	5.99683	10.5637	4.5692	3.14308	3.53862	14.695	6.36227	11.9938	7.51734	5.67523	4.1517	1.68232	9.11024	1.75184	9.76423	4.65311	4.39634	7.30528	3.45
ACBD5	12.4611	12.0575	15.9146	16.8933	13.3205	16.8962	12.8018	16.1452	22.749	16.9236	15.4775	9.96804	15.5797	13.4604	11.3753	13.4945	10.5148	12.0138	12.1425	23.4968	7.90593	12.585	12.6635	16.5791	27.8814	16.3233	13.7492	6.30176	11.2743	11.6183	10.5935	14.3773	11.1098	16.1616	13.3262	18.0113	13.4977	12.9756	9.06998	13.1796	15.6793	14.5486	13.2627	21.5553	18.5827	15.8211	12.3019	25.6852	14.4375
ACBD6	0.940897	0.614919	0.460044	0.205105	0.906013	0.511483	0.379874	0.599239	0.529848	0.825518	1.07278	0.187199	0.96835	0.879014	1.05132	0.345811	1.64324	1.92272	1.41592	1.42749	4.43029	0.137948	1.35231	0.166814	0.531329	0.829767	0.639989	1.12388	0.35029	0.241693	0.24957	0.677318	0.512468	0.417586	0.962291	0.657423	0.316426	1.03868	0.369031	0.847786	0.780075	0.321604	0.526611	0.645822	0.855312	0.503997	0.71119	0.629214	0.32843
ACCS	7.22428	3.31328	6.00713	4.51189	17.7699	4.03429	5.69418	6.95481	3.51725	6.34431	9.4019	6.53511	7.36166	9.60325	4.42967	7.44187	11.3078	20.9278	10.6641	14.2198	16.3719	3.64711	5.08237	3.15867	4.29938	5.95846	5.59575	5.40527	6.927	3.71061	4.58237	6.15421	6.29178	7.35218	7.21887	11.7285	1.83153	9.60366	9.02991	12.5251	4.65681	3.59791	7.63345	4.04449	14.6221	3.71177	11.7555	5.83485	2.66703
ACD	4.91486	3.70927	2.30771	4.42155	2.23857	2.46266	3.74581	3.53153	2.60859	3.54964	3.53491	2.31507	1.67149	2.96171	2.38063	2.24816	4.93891	4.2584	5.73893	4.94277	2.22602	1.50653	1.47142	7.19771	1.69543	2.82028	0.831208	6.0789	6.28565	3.66837	3.56871	2.70698	2.35363	1.73814	4.45019	3.89894	3.16952	3.77082	7.63603	3.34949	4.08277	2.65072	5.52921	3.83821	7.90127	3.17083	2.68315	2.52183	2.26747
ACE	8.11513	14.1102	7.76801	1.03944	15.3547	8.70833	3.84523	9.03839	2.96975	8.7763	5.72864	4.63507	3.73717	7.0585	2.30462	2.58414	8.01293	15.2077	11.5558	21.325	7.4794	0.448107	3.33809	3.98643	13.0969	4.42768	2.6163	1.2173	8.71126	6.66819	3.67784	11.5023	6.45012	6.6539	18.1598	5.51507	1.59485	6.94943	6.58916	5.68344	9.57062	5.25911	4.07271	3.08916	1.5357	2.7372	3.77726	1.70725	6.19466
ACE2	23.558	60.1837		0.105723		2.18949	3.28484		0.915128	46.4291	13.409	2.18944	17.9243	24.3845	28.6445	7.67558	15.825	8.37179	0.324476		2.80859	0.262894	1.61603	0.14468	32.069	3.82569	44.0738	0.20709	8.48643	0.312426	5.49295	12.5126	0.389757			62.2899	1.92812	3.08295			1.11181		0.601296		0.245975	4.45017	0.3714	50.3415	0.385104
ACER2	3.43014	1.94515	2.5987	0.827094	0.700425	1.80075	1.50322	0.867635	1.87516	3.49227	4.49241	1.81264	1.49686	2.87175	1.8976	1.51637	3.19857	2.46331	2.93579	2.22572	1.23363	0.763093	3.36554	2.67002	0.734316	1.24033	1.04399	1.29263	1.01934	2.31834	3.03717	2.78752	2.72278	2.28666	2.47321	2.07591	3.22332	3.80619	1.68733	2.9168	4.93609	1.79596	3.68468	1.2691	1.41227	2.58355	3.04507	2.22099	1.13933
ACER3	3.75008	4.35897	3.08849	4.70792	8.3697	4.72211	4.3559	5.06557	5.32451	4.26968	4.40873	5.56253	4.21988	2.9395	2.89234	1.2876	1.53347	3.28926	8.59874	3.07041	3.09944	3.59982	3.97935	6.52419	6.71967	4.63588	5.26631	3.45779	2.92763	3.31107	4.00554	5.63331	4.07598	10.1737	5.59871	6.90444	3.97544	3.81239	2.36479	5.75906	7.12218	7.61541	4.03404	7.11687	4.84719	6.55006	9.62963	5.54276	10.1896
ACHE	0.255716		2.79353	1.00008	0.162278	0.94726	1.62405		1.14588	0.694619			0.144652	1.46357	1.47983	1.6117	2.48225	0.577871	0.463487	2.50428	0.452134		4.00865	0.509479	5.35511		1.26359	0.440134	0.823246	5.41214	0.531908	0.768818			0.919923	0.42493	0.264922	1.49378	3.58752	0.765973	0.858334	0.298672	0.163044		2.39234	0.731389	0.177569	0.311725	0.509493
ACIN1	32.8514	10.1043	20.4665	9.97026	29.197	11.4685	10.9946	17.3695	14.6781	23.4129	28.3915	17.0779	17.2286	26.7978	18.4942	9.53082	25.4851	23.704	42.0177	38.2722	78.9365	20.3676	33.5388	14.933	9.44277	15.5765	15.2255	25.2298	13.2545	19.9207	17.3915	16.2838	19.9197	28.8232	23.5697	11.7929	17.6252	18.2329	23.5972	28.9564	33.1292	12.065	17.9586	18.9681	15.067	15.3439	24.6636	16.1505	15.1827
ACKR1	3.03403	0.602527	6.56247	1.93947	1.09988	2.85157	1.67728	0.240489	8.59103	4.80862	6.75559		1.16785	6.26432	1.07018	5.29678	1.53115	4.4518	2.66353	1.25955	2.70905	3.03247	4.55381		0.372028		1.2771		0.452763	5.9725	3.6713	4.99636	3.05009	1.93791	0.16387	3.54691	1.00946	22.434	0.538062		16.7981	0.817501	5.80367		0.23257	3.51149	30.921	2.73615	2.09602
ACKR3	30.0473	8.3658	88.4101	15.3964	12.0805	42.851	11.7846	12.2126	11.5215	24.9154	31.5902	9.08567	10.2149	14.0899	16.2059	20.6851	20.8739	18.5318	14.2109	72.935	20.7168	2.29979	31.3797	37.0179	20.9661	29.5634	5.81514	29.9407	5.79394	23.0513	19.6161	31.9677	25.0064	3.46194	16.3085	10.2927	6.72176	15.2323	30.0733	62.6822	17.5154	7.74816	8.42058	10.1313	11.5785	53.2807	23.403	5.84844	11.5277
ACKR4	6.50498	4.61417	1.50221	2.81294	2.01927	1.75806	5.98767	13.5764	3.17101	2.40035	5.09996	0.635152	6.40283	3.19707	6.71983	1.19097	2.85359	4.28931	2.52895	3.84687	2.85414	0.882145	7.62914	0.508408	4.54083	9.38569	9.04049	0.975069	1.51999	2.66843	7.8261	2.71388	3.96108	6.21841	1.8946	5.62398	3.95149	2.4687	0.496048	4.16379	0.815029	0.41464	1.45543	4.4621	4.83288	1.69168	4.53438	2.9186	0.799727
ACLY	112.491	78.2168	56.7881	47.4877	16.6188	60.1309	66.3179	128.323	84.7656	76.9665	85.6794	9.06278	40.6645	74.8775	61.5998	45.6941	142.792	80.4891	83.8168	136.175	64.3143	12.2285	57.202	35.7238	67.7381	95.0695	52.2985	45.7845	82.7131	45.2078	124.83	81.5531	46.0714	24.7882	33.6864	59.8421	56.7329	79.8371	58.2317	53.5644	39.1823	49.2977	51.4684	95.4858	99.3894	41.3008	37.6815	91.594	30.1165
ACMSD	13.0515	27.2459	1.17052	1.54466	0.206623	9.75744	22.9267	26.169	27.0798	53.4706	18.7289	0.185811	40.0703	22.2368	63.3872	45.7484	26.6914	19.9619	4.22203	2.14827	2.89386	0.337523	8.63431	1.82141	37.1041	6.21157	80.8485	0.361581	33.4679	2.00231	17.551	25.1532	11.0416		0.42809	39.6956	20.6785	35.2391	0.74282	2.82169	4.68847		13.4029	21.5167	20.225	6.70942	3.33719	49.6651	0.756587
ACO1	9.1841	4.96095	3.76358	4.87323	5.81856	3.66006	13.0237	23.6802	13.458	10.9343	8.56535	10.3936	3.6052	7.44667	8.67556	6.4629	7.72886	5.93866	8.0739	9.86351	8.09688	12.8733	10.7025	7.80094	6.30719	4.03807	6.18849	3.72692	5.47711	4.17646	8.60535	5.29958	6.95143	6.65373	6.54606	7.64262	21.0429	10.3055	4.47577	7.10292	6.5901	3.03374	16.4493	6.90136	7.77987	5.89984	6.41556	8.31848	5.56119
ACO2	59.3265	25.7572	55.9635	27.8368	16.5247	30.8385	68.3072	31.363	55.915	54.4887	44.5071	30.8549	24.8076	51.5088	66.0299	27.0075	36.1667	41.9393	33.5903	57.3273	25.2596	149.475	28.225	17.372	37.1321	19.1154	65.6722	10.3936	43.2568	23.4173	57.5167	37.8232	21.969	12.1247	14.8716	54.7383	46.8205	31.0413	26.4977	19.884	30.7732	22.7584	40.443	20.3697	47.2771	23.4194	17.7755	46.5461	24.4696
ACOT1	2.79036	2.27951	4.96604	2.79789	3.70271	6.24707	2.42995	1.76207	10.1766	6.42851	4.42194	2.81412	1.70747	5.96861	5.50003	5.80989	3.31893	2.29772	1.3766	5.89004	1.77294	16.7873	5.0845	2.50192	3.52864	1.50436	7.86843	3.08733	3.58876	6.12533	2.00558	3.64904	3.55465	2.20329	2.20317	2.60635	5.99545	4.81389	2.00482	2.93491	2.923	2.49616	7.06325	1.83526	3.03011	7.22687	4.33201	3.37557	11.3547
ACOT11	2.46508	1.78135	5.49604	1.42857	2.67336	3.16087	0.562679	0.699214	3.27432	2.06109	1.91725	3.57401	3.77117	1.63236	4.27491	2.1279	5.17838	5.49121	2.58195	3.24124	1.41181	12.5167	1.31682	0.939634	4.11937	0.767923	5.24923	1.88631	3.78324	1.2821	0.884935	2.61993	2.19203	1.30752	1.05269	1.11281	3.3415	4.05635	4.53554	1.14844	3.55654	0.603856	4.98966	0.782605	2.69211	2.694	1.82461	2.74833	2.33156
ACOT13	4.3212	4.08389	3.37907	2.4187	4.45112	4.71359	4.27426	4.75197	3.34876	4.97448	4.67527	2.68492	4.40219	5.47776	6.30071	1.83256	4.62299	3.38727	2.96479	3.64174	2.22387	3.07116	3.68487	3.30929	2.56984	4.74764	7.07464	1.89735	2.78453	3.62718	5.5855	3.81218	5.38347	3.76888	3.23741	4.63533	3.95414	6.76754	2.48399	3.68214	5.80531	4.06102	3.8039	3.94169	6.6292	3.7564	4.68235	5.17682	5.7802
ACOT2	5.99862	4.8098	8.38636	7.03146	9.7974	8.53537	5.09805	4.29007	20.1435	12.8585	9.81843	8.19715	3.2014	12.2679	13.7071	23.5028	7.72999	5.79751	4.58355	14.3365	10.5314	30.696	9.09757	4.95445	8.05088	3.66797	12.0035	2.77922	9.54589	11.34	4.15007	7.06771	8.06686	4.46561	5.86477	6.07383	13.8715	9.78309	8.04326	6.22043	10.3656	4.86052	14.7374	4.46055	6.19247	14.743	9.34585	6.96727	21.6405
ACOT4	1.63451	1.58207	1.54516	3.91583	1.07495	2.48204	0.729953	0.3694	4.09252	4.96013	3.20544	1.21882	0.859734	4.99903	3.73298	7.59257	0.75042	1.83577	0.526142	1.36605	0.9053	6.6485	2.53046	1.05401	4.56701	0.486199	2.42863	0.757941	0.427097	2.27821	0.365073	2.5885	0.754697	1.22479	0.762316	3.56047	2.71503	1.22362	1.40885	0.903731	1.77644	0.774609	3.50109	0.399439	0.876598	5.51742	1.25757	2.158	5.21745
ACOT7	19.1358	33.0627	13.485	15.5307	8.92901	10.3581	7.79134	11.7306	22.054	18.8136	18.4606	4.52062	7.83009	14.3927	29.9282	30.2292	11.3386	24.2981	7.28604	11.8371	9.1787	2.68797	8.43171	15.3243	25.8191	8.17667	17.6307	2.98613	31.0013	14.7592	14.8748	21.3258	13.9105	8.92899	11.9978	65.0732	24.0018	9.79193	10.2452	7.05147	13.0432	12.8219	21.5722	13.3069	6.07911	13.8495	11.337	23.0272	3.94902
ACOT8	7.57085	7.64173	7.92164	12.0466	8.51499	6.65794	7.9613	5.86241	10.2058	6.83944	5.21541	15.3611	4.35945	7.25389	7.03955	12.6774	6.59384	6.95288	9.4517	7.0712	4.6056	21.4402	4.85873	7.49222	8.84657	7.06178	6.30632	8.03748	12.4572	5.46604	7.46801	8.9916	5.32495	4.8952	9.14587	13.5304	7.59483	10.9143	8.77927	6.45492	8.75577	8.10181	5.14234	8.17866	9.24382	6.88004	6.98875	8.39809	7.07377
ACOT9	9.35946	9.06333	8.89624	8.14693	19.0667	11.1746	7.16594	10.5777	7.4403	8.63139	9.34498	6.1244	4.20327	7.43165	4.7945	5.09139	6.61794	6.51133	13.0005	6.15591	8.49795	7.59431	7.53177	12.6326	5.76768	5.34856	3.84022	6.96138	6.71384	6.18056	5.53639	7.96026	6.57522	12.8086	11.7017	9.70507	6.20233	9.43354	11.9589	11.0848	12.8322	9.2973	6.81974	11.7477	8.38349	15.9086	13.3443	8.70066	11.1714
ACOX1	13.8142	9.02697	7.12221	10.4819	9.79669	21.7469	12.8399	10.9832	14.5984	16.3471	14.1605	4.32165	8.73838	8.67647	11.0188	8.66625	9.94437	11.7291	12.9366	32.475	6.45613	14.4868	16.2222	8.1779	30.2621	12.8888	14.9855	3.95292	16.7864	5.98639	10.0346	11.8419	6.25579	10.7892	11.2356	26.2142	11.6868	8.05486	8.31476	15.4144	20.4118	8.97975	11.7688	9.71439	15.5092	10.9159	10.2411	13.077	10.3793
ACOX2	3.48921	2.28267	0.625303	0.500382	0.845688	3.33745	3.2085	2.0013	3.14193	4.92453	4.17948	0.612749	2.01518	3.17287	4.44308	0.272005	3.74814	4.46017	0.895102	0.906648	2.1286	2.20424	3.67796	0.771373	3.85584	1.51338	4.14322		7.63528	1.16184	3.56506	4.92253	1.85877	0.200755	0.642944	5.35629	7.40991	3.37209	0.92076	1.68306	2.26507		6.36153	3.19793	2.55403	1.48385	1.77957	5.07793	1.48568
ACOX3	6.10857	3.21367	4.87368	4.24487	4.87729	4.17348	5.26107	5.8652	3.58816	5.30485	4.14673	0.815113	2.37346	4.11032	3.14564	5.53808	3.78836	7.63832	9.99677	6.86276	14.6625	3.59965	4.62908	6.63051	22.3005	2.93436	2.41491	1.94624	4.06739	6.01672	2.52216	4.87576	3.46076	5.19226	7.64581	3.64305	5.1536	4.69546	9.42384	5.65351	10.2354	3.3023	5.20745	5.00023	5.65845	5.47967	5.17996	3.86801	3.20857
ACP1	31.465	20.9534	36.7983	39.6001	27.3005	38.569	42.9719	28.3745	40.4107	43.8083	38.1275	41.108	47.4542	41.8797	47.7278	24.437	37.5034	26.2687	22.5725	36.0307	10.9714	34.5061	30.5147	19.9813	42.8412	37.8876	43.4993	29.4361	27.6726	38.3945	40.2838	36.5075	39.0205	21.8714	20.1765	40.7453	31.001	53.8244	14.7431	31.2848	26.9729	19.7499	43.4228	27.1373	48.6197	32.1546	31.1275	53.3315	41.2924
ACP2	8.14046	7.57334	12.5266	7.15616	26.1228	12.1714	7.36965	17.4232	13.9587	8.60234	7.51616	6.48045	3.72135	7.40945	5.91587	7.20887	5.79978	9.63265	17.6102	10.3998	8.11232	4.80653	6.23022	10.0112	16.1859	11.0848	6.31508	2.00668	6.82325	7.53262	5.20587	8.73951	7.50292	19.4905	19.5154	10.3009	10.5649	7.01874	9.20837	8.23249	35.6962	16.3737	8.35107	11.7073	7.49945	17.135	11.5115	7.40619	34.0178
ACP3	0.17973	0.152516	0.342214	0.477867	0.938512	0.224682	0.401164	0.234443	0.487211	0.479689	0.313313	0.971711	0.5347		0.449975	0.37854		0.197288	2.26505		0.284011	2.40523	0.622171	0.414628	0.535955	0.403286	0.355278		0.240395	0.616463	0.165915	0.730501	0.228758	1.43644	1.12401	0.175734	0.306171	0.251155	0.369647		2.09832	0.951041		0.540592		0.423395	1.43026		0.57903
ACP5	8.48674	16.1652	63.6022	20.6048	147.905	13.7764	30.976	9.78717	30.121	42.2305	25.5751	212.189	23.2372	55.0737	17.6084	22.8818	1.69648	8.50722	12.0396	16.071	9.77471	21.4036	2.36934	15.2437	15.4791	10.9562	29.8378	9.68545	2.72599	23.9314	6.30254	5.98067	55.7301	31.4808	25.9626	23.8972	25.045	10.7727	7.97981	16.7866	72.4821	33.8253	6.16981	5.43447	5.77163	134.728	121.3	24.6503	526.279
ACP6	4.9048	2.78474	2.36176	1.52435	1.86996	1.54718	1.30636	1.17278	1.26835	2.43474	3.98052	0.816761	3.25182	3.39376	2.63587	2.30809	6.42917	3.11398	4.49013	4.24019	6.87273	0.92292	3.32616	0.940742	1.4819	3.88987	1.52272	3.03302	2.06534	3.1716	1.28953	2.03796	2.14747	2.75851	1.86285	3.58663	1.56809	5.73398	3.5327	3.62013	1.61643	0.69708	3.52232	0.907177	8.58641	4.30136	1.6602	2.57507	1.69776
ACRBP	1.69826	1.11407	0.622913	0.319559	1.41264	0.423333	1.78688	0.780971	1.01915	0.813382	0.830767		0.98252	0.789366	0.729092	0.221006	0.215424	1.37933	0.914354	1.78171	2.96049	0.31419	0.977646	0.542865	4.80532	1.17357	0.19682	0.46414	2.43877	0.67222	0.673195	0.515427	0.445902	2.23906	1.0298	1.06781	0.839774	1.01475	0.533831	0.520983	1.04983	1.05861	0.42217	0.415202	2.23217	1.08028	1.43808	0.416964	1.91465
ACSF2	2.71808	12.4624	2.93815	10.5772	11.7255	6.53455	19.5263	2.54378	2.73584	2.1111	0.912188	1.38536	1.32683	2.7017	3.77785	2.66559	1.2259	2.24256	6.02226	15.8657	20.2088	2.18945	6.2656	6.09323	36.1452	2.72975	0.942164	3.60871	25.8869	1.69838	2.17087	3.6757	2.83943	4.50214	8.442	16.9492	1.96113	2.04232	11.3751	4.04433	9.36841	5.60792	3.52129	1.9872	0.832179	5.66453	5.33855	1.4209	7.25821
ACSF3	6.14883	5.49748	2.69557	5.85654	6.40828	1.77478	9.12383	9.32685	4.9404	4.87667	6.65475	3.38545	2.3154	5.37267	3.58251	2.81555	4.08189	7.03874	7.60447	14.4502	11.2825	6.51563	4.35867	2.36864	8.22293	5.01794	4.27341	7.23332	4.87862	2.90043	4.37734	4.58229	3.13749	4.87699	6.51244	5.15888	4.0734	4.13106	10.8165	5.51846	10.5365	4.26544	4.40797	4.23172	7.64899	4.44021	6.87293	3.76235	5.14301
ACSL1	47.5868	41.945	12.4913	65.1228	39.7072	36.5957	48.6243	12.5328	62.4324	60.3959	52.1788	19.8598	68.0703	56.6963	77.11	21.7423	39.5344	17.9665	20.0861	16.3487	15.1676	175.779	23.9462	38.2155	137.527	20.715	47.4704	6.82045	32.687	27.5754	33.4619	34.8093	16.5996	24.6774	46.6597	39.8242	107.664	23.345	37.0173	30.6953	77.3765	15.4688	47.1553	22.9394	19.003	88.6012	47.0156	81.5536	96.5819
ACSL3	11.2214	11.1051	6.74279	6.09887	12.2671	11.6766	12.3833	10.1181	8.3707	7.77281	10.6605	7.70608	11.1193	6.45253	5.72934	4.69967	8.08426	5.52084	10.0497	8.33223	4.2864	19.5109	10.0896	10.3878	8.98622	10.4725	6.60339	12.6435	5.50765	4.67945	11.2326	9.39224	8.80413	11.9604	14.836	7.38529	8.48162	7.48391	6.44445	12.3647	15.9616	9.56481	8.25803	10.1	12.8598	14.6819	15.1737	10.9977	13.0215
ACSL4	12.9686	27.1766	10.5158	24.8457	25.9674	43.0476	18.9416	10.5824	11.8868	10.506	12.7561	7.72281	10.2217	7.73843	6.36269	6.81894	8.38618	8.09887	20.1829	9.90462	5.37824	18.6879	15.6429	28.5638	17.4663	13.9741	9.822	14.9745	17.3433	11.4671	12.9363	12.1793	9.89055	35.6616	20.5857	15.8921	12.913	8.62941	13.1891	14.5627	25.4291	19.2571	11.3409	20.5175	17.9721	18.4433	15.3555	11.947	16.9619
ACSL5	9.2472	28.5185	8.01622	16.0228	12.1209	7.87397	6.36483	35.7753	17.407	5.70794	10.0571	2.14822	3.72377	8.09081	2.89631	1.74432	3.03068	8.44824	12.9172	4.82727	8.5523	3.35689	10.4397	23.9548	11.9273	11.1481	8.14495	0.301748	10.8013	5.03395	7.12443	23.2722	6.98061	18.0547	11.2077	19.1696	6.9675	5.3277	6.72021	6.52744	13.7238	7.67547	5.47251	8.26111	2.18072	16.1131	12.8604	7.31626	7.69524
ACSL6	0.311899	0.171579	0.157632	0.120772	0.136428	0.141007		0.564436		0.140685		1.19006	1.13391	0.637598				0.122637					0.361427		0.137465	0.257338	0.154855		0.158323	0.165507	0.55413	0.237416			0.690071	2.13587	0.116045	0.532312	0.266525	0.348336	2.01004	0.160118	0.143299			0.459247	0.682002	0.289764
ACSM1	0.816734	1.83027	0.200488	1.39472	0.138823		0.727359				0.239957		1.62887	0.128687				1.41137							3.88572	1.37351	0.22459		0.251163		0.308098	0.367217		0.695916		1.27993	0.434206	0.29467	0.194614		0.242721				4.11016			0.685908
ACSM2A	59.8035	45.9938	0.106833	16.765		0.920876	32.6112	22.849	61.1276	78.415	73.7312	1.30443	89.4794	60.2199	101.92	41.2087	56.4715	39.1624	2.29887	0.194278	17.3463	0.376475	32.6222		8.76695	3.75903	197.308		5.01714	0.403231	36.5227	46.3848	6.31971		0.33448	45.1156	49.1862	80.2438	0.302653	1.06015	4.78182		16.5385		102.37	5.57494	0.99888	76.3643	0.716329
ACSM2B	30.6988	32.2921	0.123242	11.3918		2.97761	41.775	9.301	39.1287	98.0048	45.2137	0.936205	58.8425	49.8906	98.6511	32.9258	47.2105	20.3258	2.84895		12.0902	0.386107	19.3202		13.9534	4.10828	119.437	1.03451	11.3834	0.158792	13.5511	53.4653	4.08281		0.294747	22.4496	53.3778	32.1545		1.1129	3.94977		16.9495		29.3387	4.32893	1.41995	61.5186	0.349866
ACSM3	5.5525	6.77681	3.55546	3.60694	0.697466	6.21295	9.20997	4.04969	9.71576	6.137	5.39551	2.13895	17.3613	4.67742	3.86482	2.71896	6.17569	11.0346	1.78397	1.13053	3.44399	5.59197	3.67249	0.473405	24.4336	7.6109	31.5604	0.405649	11.0137	1.48314	11.7953	8.79497	13.7482	4.33329	0.790097	12.0103	2.45281	6.66038	1.14665	1.5699	2.3537	0.797844	6.46013	2.34901	31.0493	2.95211	1.84924	11.4674	3.64883
ACSM5	9.20653	28.743	5.4472	16.4156	3.02027	8.66755	17.2518	8.86871	30.3275	13.1803	7.7966		13.5457	10.2066	24.434	13.1074	13.1556	18.6814	3.08983	1.56518	4.1144	0.733999	25.6796		33.4702	2.96507	10.6219		29.0841	2.00268	17.1801	29.5757	15.6104	4.32088	1.70662	26.8884	19.5256	28.7536	2.37144	5.87297	2.26312	0.490497	29.5493	0.250027	38.5367	13.7247	7.61435	29.1789	5.96819
ACSM6	0.32643					0.112016		0.982238	0.101125		0.555546		0.295264		0.142334		0.225312	0.14161	0.199729				0.473294			1.24557	0.222136			0.12772	0.643927		0.200955	0.455763		0.600315	0.473249	0.690484	0.357058	0.31518	0.468423			0.677929	0.765756	0.164962	0.365685
ACSS1	15.1533	11.5166	9.74752	15.3393	8.89361	8.39916	6.22155	9.52407	11.4115	18.526	8.71334	3.42487	12.6715	13.0978	12.4013	11.0514	12.4379	15.2799	10.9902	6.93979	9.96204	39.9154	15.276	4.4949	4.5701	4.93004	7.62632	1.15609	11.7928	6.59262	16.2785	9.70901	6.73763	4.45775	6.10771	13.0813	12.4073	10.8791	5.48995	9.21602	5.66921	5.05642	14.9637	1.41423	7.3983	8.03371	8.33104	18.7478	8.56101
ACSS2	12.1286	12.7216	6.6049	8.50917	7.92726	8.68554	19.0403	5.66073	18.0645	14.4933	7.01997	4.18126	5.85597	11.0063	16.4886	20.4967	8.17525	10.0197	14.0506	7.45213	33.4637	15.6207	8.75488	9.2129	22.0196	8.8034	10.6551	6.29212	14.9173	5.12575	12.0902	13.7318	6.02914	7.1146	10.1616	31.7345	7.93821	15.153	11.4463	5.53673	10.2976	6.38886	17.3303	6.34041	9.77296	11.4386	8.53116	14.0453	11.1245
ACSS3	9.39941	18.7395	5.63912		1.4716	13.699	9.62109	2.08564	4.28037	4.38918	9.0265	2.43293	11.3306	5.56835	3.77201	2.32378	6.86435	12.6146	4.84917		6.05501	53.2558	4.56438	0.404216	2.99728	3.58115	8.86234	5.32686	10.8925	0.739272	6.95521	10.475	0.639129	4.54291	0.566205	19.0914	12.8844	7.61078	1.66911	5.00149	1.22624	0.234914	19.9946	0.568708	15.6803	5.59522	3.33833	19.7921	1.93359
ACTA2	93.4904	9.67785	95.0472	12.8794	28.3729	65.2764	18.1661	24.3287	26.2676	48.4584	162.234	55.2282	36.6595	68.792	44.0386	31.1396	96.4715	178.092	40.06	46.2526	28.1179	15.672	240.816	40.4335	14.5558	14.2332	89.1019	3.61156	17.7172	70.0462	121.929	59.1864	56.985	19.8705	41.1614	81.0368	117.928	120.816	165.365	264.885	11.9177	37.0504	91.3901	44.9087	83.1455	21.4281	87.1871	18.9261	19.7643
ACTA2-AS1	0.756136	0.34629	0.291717	0.102589	1.68135	0.460621	0.524447	0.623452	0.415199	0.540817	3.66348	0.249474	0.878395	1.547	1.36508	0.274907	1.21864	2.02554	0.949145	0.235025	5.16437	0.253177	4.39746	0.526025	0.261463	0.890874	0.469072	0.897478	0.186497	0.28933	0.828044	0.749342	0.836353	1.76807	1.21101	1.75697	0.305982	1.03553	0.459566	4.17316	0.720284	0.307114	1.24268	1.2012	0.628688	0.355015	1.32624	0.176609	0.387861
ACTB	598.472	586.769	728.403	1195.72	935.982	630.418	647.547	1502.73	577.688	585.958	487.771	687.879	203.522	495.577	333.23	478.637	429.982	741.309	1366.9	1219.77	422.63	521.933	635.704	1277.99	568.3	454.626	300.686	505.488	826.78	500.199	651.348	418.954	415.819	849.024	1290.93	518.304	853.581	447.684	2012.4	653.252	1868.56	1263.61	507.532	1549.52	729.931	700.969	887.533	365.381	863.309
ACTG1	362.78	351.627	551.232	1103.2	559.94	415.348	452.108	787.415	627.777	479.556	450.394	371.158	193.325	437.349	224.757	398.693	424.325	479.315	535.92	624.157	224.689	423.864	430.92	1423.56	247.935	589.251	209.424	128.859	923.46	510.803	385.049	602.932	348.131	331.311	824.86	588.804	394.089	384.903	1263.24	671.121	891.01	923.042	400.545	712.152	687.692	463.123	624.053	341.379	561.679
ACTG1P14	0.582845		0.119993	0.22867	0.806495		0.218149	0.504611	0.162826	0.623415	0.60074	0.404552	0.464076	0.638163	0.342742	0.197314	0.448343	0.647695	0.703923	0.604323	2.26771		0.659148	0.690758	0.159218	0.455759				0.2881	0.171265	0.255574	0.268727	0.819464	0.481643	0.255357	0.375295	0.516606	0.481695	0.493022	0.911539	0.226701		0.413581	0.149073	0.954828	0.795	0.356333	0.207995
ACTG1P17	0.3615	0.317254	0.230343		0.267504	0.235988				0.296064			0.210356	0.128406			0.291332	0.816861	0.733796	0.348513	0.776757	0.14945	0.229473		0.161757	0.579084			0.156656	0.142801		0.147946	0.39073	0.622661	0.236985			0.214818	0.235923	0.326137	0.203				0.463949		0.222635		0.099542
ACTG2	3.78045	0.687308	9.25072	2.61946	1.32181	14.6038	0.68869	0.146922	2.18607	0.633148	10.5901	4.35214	2.67439	1.03666	0.26121	1.17975	6.06367	13.2539	2.52714	3.82635	1.3394	0.220322	7.6151		0.240972	0.982015	9.34069	0.318024	0.419311	15.4767	6.15048	3.69818	5.59306	1.43166	5.66762	2.55234	12.2827	6.97035	7.07681	7.82779	0.641433	0.941764	8.41178	1.37391	2.01121	3.26907	1.51883	0.859062	0.472084
ACTL6A	12.1235	11.1664	13.0028	18.8593	11.5169	8.60757	12.7758	10.7513	13.2906	12.2863	9.54843	10.2251	8.70266	9.97172	9.6239	2.44873	12.9988	7.43075	11.5985	10.7594	5.64629	9.04051	10.6067	14.4101	8.26968	11.3188	9.04969	9.16231	14.6373	10.1273	10.3902	11.0883	11.0807	15.2806	11.3094	12.4056	8.60777	13.3868	5.58576	12.318	11.5571	14.3516	11.1923	22.0439	18.9855	12.3413	11.9885	10.1169	9.81094
ACTN1	21.6638	15.6617	26.17	23.1968	31.7005	26.6796	16.6913	27.1141	30.3157	18.6208	22.5859	11.7929	4.50388	19.1405	9.81253	15.7388	13.9364	31.9673	36.3676	62.4412	62.4323	5.12889	41.017	140.098	13.1652	12.4413	10.5308	16.8183	15.5214	35.4947	35.2497	19.0297	23.9822	13.1616	35.27	22.4291	23.6066	22.4756	68.6484	38.5108	25.5145	25.1637	34.2147	33.1495	25.8762	34.6315	26.5334	7.69167	30.8868
ACTN2		0.157851	1.48073			1.36558	0.470875		0.645813	0.17601		0.260119		0.291524				1.44109	0.271036		3.78942		0.69625	0.487941	0.510606			0.205733	1.40774	0.21259		1.00711	1.33482	0.412675	0.171983		0.944248	0.482716	0.673839	0.390745			0.756621	1.60362	0.608684				0.505487
ACTN4	53.4766	39.4431	32.0929	29.4983	19.2296	30.8636	40.1686	48.7829	26.8447	49.1876	36.5639	12.909	16.7104	37.9036	34.8887	28.2152	46.4299	59.9034	44.663	74.5313	59.4381	20.335	43.833	93.5819	21.9813	25.6436	21.0166	27.6026	37.7206	28.2886	47.3522	30.7487	21.0115	22.2905	42.0995	31.3082	38.321	30.2258	79.5643	33.7453	32.8202	34.8119	36.5734	42.2107	37.0864	21.8255	27.6814	24.9697	14.4475
ACTR10	16.1434	14.5306	29.0249	21.2812	19.2837	27.9116	11.4055	12.8591	29.5811	32.8546	25.0186	22.3874	17.7205	20.7481	26.1082	8.31195	27.1624	12.1734	11.6997	19.3408	7.14087	39.9482	18.2624	22.9056	15.232	10.7743	18.1926	12.3942	24.0982	22.6395	18.865	16.956	21.1918	15.7573	16.7051	19.904	25.4335	33.5694	11.8515	29.2618	22.3424	18.1401	24.7223	19.619	22.8977	31.4634	28.0676	24.1401	25.181
ACTR1A	19.7792	12.1676	14.5603	17.6184	23.3414	19.7912	13.4905	22.1357	17.4358	15.4035	12.5966	23.8302	9.2325	14.6688	11.0697	10.2444	13.4267	14.1853	22.1342	13.0972	13.2679	17.2518	15.8683	27.9171	15.3513	11.6737	8.03177	7.851	14.2907	11.8807	13.4762	19.9663	10.4671	15.3416	31.5327	15.4202	18.3498	16.79	26.8232	19.8749	29.5106	24.9462	15.9951	24.0523	20.1273	14.6577	23.9708	11.0137	19.2671
ACTR1AP1	0.385826	0.126157			0.319364				0.112854		0.309395		0.28675	0.531832	0.259638	0.141028	0.275852	0.35112	0.712007		0.549272		0.350325	0.254497		0.182304			0.26052		0.170152	0.267103	0.23246	0.268543		0.303142		0.14179	0.468852	0.160311				0.232054	0.736496	0.228231	0.225393	0.308323
ACTR1B	26.9655	16.2195	21.9252	13.3321	16.646	16.3628	20.7788	19.5877	22.3305	26.1881	19.3459	11.0136	12.2151	22.5878	19.3234	19.1577	24.5841	19.7674	21.3433	23.6148	24.0245	20.6237	14.5827	30.9307	13.093	13.4227	14.6904	12.1246	20.688	22.1405	23.4789	23.4566	17.214	10.6433	17.7591	23.7352	24.1103	38.9633	46.2656	22.6679	27.3058	12.0631	28.2894	22.3499	25.0207	23.8962	24.983	23.2137	21.2314
ACTR2	52.2338	51.6336	62.3582	71.0667	101.11	88.5749	67.1519	83.6311	79.1028	63.8871	65.0855	35.7129	51.5996	42.3555	41.8171	24.3226	36.3335	41.1361	72.4098	57.4072	15.6767	43.0191	59.1272	91.327	50.0899	58.3826	56.3317	74.9151	57.1783	45.0279	71.3322	70.1277	56.6339	100.91	92.8537	60.0964	57.7229	52.2643	39.3041	76.5546	131.703	122.875	69.7574	105.477	70.5198	76.6103	104.848	72.6926	97.3211
ACTR3	20.0696	19.4801	25.456	40.3707	43.8482	39.9452	22.517	30.1003	25.4302	23.4513	26.2641	18.7179	22.3057	21.4551	19.8965	15.3091	16.8742	17.3646	33.2176	20.2757	11.6865	17.1681	30.2542	44.6076	26.6129	25.4167	22.9826	28.5979	23.9891	20.1395	26.7317	25.3283	23.5698	46.2205	37.1697	26.4987	19.8112	18.8035	23.1441	32.188	50.0402	44.9046	20.0528	48.5802	31.4012	36.938	38.0764	25.971	35.7818
ACTR3B	3.03217	2.06293	1.98738	3.74243	1.2904	1.49241	3.20029	1.80424	2.0989	2.65029	1.89044	4.04622	1.55455	2.51277	1.60692	1.36771	2.26235	1.51004	4.01982	1.98271	4.60396	4.97122	2.82932	2.13781	2.37922	1.76139	2.21741	4.77586	2.28236	2.13302	2.36003	2.19719	2.02031	1.71015	1.85972	2.40215	1.3268	5.39292	2.3379	1.78517	1.72701	0.865031	3.35965	1.96157	4.42364	2.43015	1.21928	2.07414	1.10849
ACTR3C	4.97791	15.5662	5.079	25.0717	1.703	6.72328	5.1517	8.41017	6.89439	4.52419	7.21527	0.79025	8.45845	4.42997	9.56914	2.98899	5.90143	11.045	19.103	8.56138	23.8735	8.84975	11.8633	9.69857	23.1248	15.9273	6.9352	3.42832	10.4143	4.09278	5.77655	5.67246	10.3357	13.1215	4.53967	19.2128	6.91774	9.68201	3.42284	5.21747	6.05967	3.53419	6.79846	3.92841	17.346	3.224	2.42252	8.851	2.00392
ACTR5	4.07205	3.93878	4.28672	3.99261	3.74437	2.54882	3.37802	1.46864	2.31053	3.39289	3.8521	2.58147	2.67685	3.56792	2.7888	5.81129	3.71959	2.49388	3.45608	2.88853	4.75615	2.51588	2.50461	4.38	2.81315	2.42946	1.5315	4.7674	3.37339	3.36873	1.81495	2.66795	2.65931	2.41281	3.8958	5.47465	2.70615	4.47546	4.59197	3.88825	3.87673	2.93829	3.16515	2.3639	3.80516	6.36068	3.19057	4.16384	2.7839
ACTR6	6.98288	9.79372	11.2706	8.06323	8.05894	11.004	8.07402	5.02682	18.873	12.6958	8.72434	7.62753	9.70054	7.53422	9.24285	5.95691	8.44059	9.32709	6.45274	7.85098	4.30309	7.14998	6.59236	7.04288	13.2848	9.94961	10.2673	6.52924	7.40172	11.6134	8.04518	7.51215	12.2991	15.5314	5.18819	10.7098	7.93429	13.4972	2.93503	8.81447	7.75516	9.65281	9.68502	12.4483	11.5223	7.44782	6.88683	14.5472	9.28491
ACTR8	4.48138	3.17706	3.76909	3.61362	5.50178	2.83362	4.18563	2.90896	4.617	3.39368	4.23212	4.9326	3.51591	4.10674	3.18476	2.35312	3.26343	3.42084	5.29737	3.11357	4.68625	8.67061	5.4639	4.36216	4.05426	3.69841	4.21182	2.64593	3.16569	3.21361	4.0025	4.92295	3.18554	4.72243	4.72607	4.68711	4.38981	4.34594	2.82471	5.42938	5.13223	4.90573	4.26893	3.87035	5.77919	3.64596	6.78998	3.68189	4.78155
ACTRT3	0.379574	0.559028	0.65811	1.76552	0.627859	0.678612	1.02714	0.875145	0.477545	0.289185	0.345596	0.226686	0.721532	0.353276	0.492992	0.972679	0.434822	0.467911	0.475916	0.519627	0.22063	0.313537	0.562183	0.789324	1.63949	0.994714	0.254938		0.369929	0.337309	0.492907	0.272848	0.578294	0.730592	0.674101	0.983572		0.760371	0.625514	0.649233	0.738264	1.12387	0.366667		0.777337	0.4541	0.560379	0.471506	0.389531
ACVR1	9.60466	7.2001	5.63184	5.85982	7.8711	12.8569	5.55971	7.81607	8.62845	12.5958	8.8124	4.54719	7.89036	7.52499	7.16382	5.53094	9.62385	8.7332	10.2436	8.4703	6.27415	5.39596	9.34961	10.5855	8.07584	6.08115	6.89568	11.7115	10.5249	6.38583	17.6166	6.96341	6.8115	7.31998	9.82261	11.6671	10.2478	6.772	10.5382	9.42326	9.86276	6.04353	10.1316	9.41214	11.2627	11.8149	9.51646	9.26928	9.57944
ACVR1B	10.8418	10.6545	3.97096	7.67362	3.45563	11.4057	8.73747	16.965	11.1043	9.041	5.30597	2.64774	3.72716	5.35243	4.79831	4.5928	5.6754	13.4492	15.9033	20.597	7.50957	7.1354	7.04407	6.77556	4.41453	3.79092	3.09657	4.39555	8.8443	7.46274	3.93068	6.83375	4.67875	4.89408	4.24119	7.99522	6.40652	4.83449	5.81042	5.36197	9.96971	5.48009	10.4515	4.70768	9.60969	6.68231	2.6848	5.57476	4.54222
ACVR2A	5.96535	2.67707	2.87947	1.85495	2.23765	3.44727	2.66347	1.74123	2.04939	9.22723	7.03379	1.89421	7.60147	4.07113	3.20177	2.41281	6.19557	3.83727	5.53464	2.31129	1.79068	4.87528	4.91277	2.72829	2.36152	3.50256	4.13808	10.2373	2.99245	3.63576	5.30193	3.64957	5.56464	2.52519	2.23119	6.42081	5.43408	7.66557	2.07016	4.89694	4.29039	1.55187	5.43402	3.32581	5.997	4.55479	5.52376	5.58443	3.07077
ACVR2B	2.32182	1.41599	1.08151	0.731382	0.811515	1.17057	1.11695	0.864992	1.31679	2.79307	2.08262	0.78283	1.72262	2.07267	1.33718	1.14326	2.69291	2.98163	2.51044	1.95504	2.53946	1.0223	1.95507	1.26314	1.493	1.50128	1.07499	1.39276	1.05614	1.9275	1.10897	2.0782	1.62251	0.764734	2.26174	1.75156	1.34322	2.33055	1.39884	2.06481	1.36024	0.645592	1.80602	1.09853	3.9999	1.30814	1.24952	1.31153	1.09978
ACVR2B-AS1	0.747285	0.467315	0.191033	0.457585	0.187687	0.1888	0.378685	0.146956	0.304622	0.835233	0.527215	0.550311	0.364916	0.514144	0.224732	0.324848	1.06195	0.675419	0.641911	0.760309	0.938455	0.22642	0.27075		0.57695	0.511935	0.352542	0.389029	0.46495	0.812423	0.272458	0.300743	0.274885	0.165609	0.42163	0.594764	0.809561	0.841972		0.560905			0.899941	0.193188	1.01914	0.257166	0.245515	0.352008	0.176782
ACVRL1	13.0503	14.4376	16.8321	3.19912	12.5674	12.6964	3.99471	3.43922	7.98729	20.603	14.2546	6.44053	5.47992	15.3451	7.64183	8.29322	13.6857	14.7196	7.1999	9.29504	10.5724	3.56022	9.63734	9.80661	1.83599	2.32219	2.53418	31.9319	5.72217	10.7086	11.1202	17.6833	10.4391	5.19999	9.7155	11.9243	14.1599	24.1967	21.8537	20.4248	17.3816	7.35123	14.6926	2.72462	2.66671	11.6571	25.7609	6.85967	6.67504
ACY1	14.1317	19.9563	8.09657	10.0714	7.20792	21.6181	10.9493	23.0202	15.2549	24.0644	11.3253	3.90195	5.13721	16.5114	18.7923	22.142	9.5249	15.0979	11.6359	7.33771	11.3423	15.9883	5.811	4.58311	41.9074	13.7192	25.0238	6.22825	28.2654	5.9286	12.3368	14.6405	5.26487	3.47397	6.16842	35.6187	22.4025	8.63326	16.1368	6.5151	16.555	5.82205	7.39282	6.96901	12.4382	10.295	6.45735	12.3729	5.38667
ACY3	14.1608	21.5672	4.98466	6.62444		5.06777	5.167	12.516	15.8077	10.0723	9.38147	0.21874	1.61881	6.76953	10.8281	7.60125	11.713	11.1372	1.30333	4.43851	5.48165	0.212553	2.98273	0.397087	13.2214	3.02537	10.9855		1.91034	5.79612	4.04806	16.8841	5.82794	1.29794	0.911264	22.6395	8.95115	8.55024	0.247659	0.757428	0.914739	0.348746	9.20354	6.68321	4.602	3.45539	0.256063	8.18178	1.17661
ACYP1	3.59743	2.38611	3.81453	2.08738	2.39473	1.75233	1.10575	2.59461	2.1416	3.47634	4.90275	7.35767	3.9981	3.63815	3.66397	0.974452	4.34714	3.59708	3.57352	4.30845	5.58799	5.53371	4.05716	1.44976	2.67835	5.88144	5.31115	3.91806	1.88526	2.51469	2.06011	2.85298	2.82558	2.90763	4.97268	3.03958	2.79571	3.1864	0.87397	5.5094	2.51169	1.0595	2.78564	2.98042	3.38693	2.61693	2.94073	2.62091	1.79538
ACYP2	6.41706	7.42816	6.24147	3.65428	7.29196	4.43894	7.2966	6.20353	5.14569	6.10974	7.76978	8.77717	4.52222	7.14443	4.27382	4.39594	5.44765	6.89491	5.17349	6.03135	9.58859	8.03204	4.79586	3.17982	4.41636	6.7534	6.56846	3.26112	3.68156	7.66636	6.71217	7.526	6.47446	6.89068	4.93981	8.62532	10.1095	9.44624	3.30418	8.00868	5.38917	6.24752	8.89166	7.00098	6.1306	6.69053	9.00003	7.63387	8.60345
ADA	5.37608	6.1493	11.2583	5.36928	11.2552	16.1588	7.6965	2.82763	8.79089	5.31039	4.38463	2.5857	1.99754	4.84178	2.06708	11.4241	2.57456	6.24742	4.35087	8.54654	6.09518	0.936978	7.19895	5.36124	11.3041	3.3711	1.73969	4.98087	33.6614	8.29481	6.7377	10.3858	9.15532	11.6954	9.08465	4.92342	5.3232	4.47912	7.67268	17.2408	9.88412	10.4368	8.61452	4.28489	3.27195	6.88244	9.645	2.60311	5.49343
ADA2	18.2779	15.0716	17.7516	5.52679	45.1782	8.62382	10.8372	11.8651	26.2223	18.0061	11.7489	3.60623	9.307	17.516	7.00105	18.0536	2.70053	12.8918	32.5134	13.9469	15.1611	5.12774	7.68792	10.5542	12.3787	21.2615	17.9568	1.99651	2.67467	13.4088	6.77187	12.4898	17.0978	73.2706	24.455	8.37452	7.74376	6.22856	13.3075	8.97981	53.5387	38.3258	12.2567	12.421	3.72124	37.6361	42.3876	11.3492	116.084
ADAL	2.5762	1.05719	1.94154	1.8159	1.22188	1.39874	1.85022	0.887634	1.01188	2.09333	2.10939	4.64624	1.4569	1.06086	1.79897	1.65635	1.12258	1.59536	1.1645	3.35727	1.58042	7.17969	1.81966	1.19441	2.07351	1.26371	3.14868		1.09658	0.611639	1.53457	2.21541	0.51455	2.17124	1.467	2.28889	1.46369	2.02256	0.764278	1.61295	1.35053	1.74533	1.433	0.510976	6.35477	1.95371	2.1194	2.33746	1.51206
ADAM10	35.1463	26.1346	25.0228	37.0063	26.4375	45.1916	35.5247	21.7246	31.0654	36.3676	44.9508	30.8411	31.1496	24.2949	24.9561	15.8133	23.8974	27.9229	50.7179	38.7349	16.6878	29.1345	29.6794	18.1598	40.1025	64.0032	25.4996	10.2651	19.7511	19.9498	31.2257	32.3104	30.4694	52.9257	29.477	39.117	29.7877	34.2785	15.0078	36.224	41.7538	80.8079	30.2482	22.3073	49.1597	31.2582	41.9476	31.1908	35.2342
ADAM12	0.421646	0.758979	0.695223	2.46276	5.72883	4.93295	3.07604	6.22134	1.52758	0.283387	0.659321	4.77677	0.50983	0.286212	0.382567	0.371237	0.51285	2.39655	3.99182	2.61843	2.02335	0.214996	4.38601	11.9738	1.54834	0.423643	0.172569	6.82911	4.11792	2.81428	3.19257	1.16864	1.47632	1.52112	8.42497	3.07314	0.413855	0.467876	6.09091	5.56486	0.47929	3.07339	1.39786	9.43994	6.73632	0.665945	4.62795	0.152178	0.395012
ADAM15	16.4241	15.6256	18.9772	9.63976	17.4467	10.3308	16.107	56.3108	10.3805	9.83513	10.7939	6.73354	3.40827	11.7176	6.44953	16.677	12.0676	17.1359	27.1792	21.9375	20.3541	2.75461	18.7228	12.6843	9.48034	8.52515	3.52795	5.15803	24.4696	12.6525	8.75436	14.133	7.30219	8.79834	13.2669	9.74782	11.3526	17.9475	24.9921	14.5156	18.4263	11.1187	14.3864	22.0599	14.0637	6.47202	24.3448	9.89608	7.67075
ADAM17	9.68349	6.23	9.27308	11.8007	14.3868	16.1843	12.2265	11.419	8.20118	9.89407	11.4092	5.91274	8.98973	7.81588	5.64461	5.88357	7.55868	8.46007	12.4266	7.21967	10.4715	6.21104	10.9591	11.6436	8.66142	11.1468	9.42886	11.3204	10.118	6.96857	11.1439	9.32695	9.25536	12.8207	14.3739	10.2632	8.44626	8.81558	9.41597	13.4304	17.8949	9.29833	10.1689	15.2609	11.7461	12.9819	14.6022	7.52503	13.5252
ADAM18		0.436587	14.8238	0.426368		0.878615	7.91335	0.207689	12.7442		7.00955		0.150973			0.486419		6.55093	2.20796					0.185676	0.193195		0.226455		0.280988	7.93565	7.99732	15.0833	9.51922		1.74187	0.449625	0.566305	11.55		0.718805	0.151799	0.454358	0.126191	0.359141	38.2826			1.11411	0.134804
ADAM19	2.50999	0.562079	3.57528	0.632259	11.368	1.65037	1.17843	9.20952	1.13982	1.88728	2.35186	2.47994	0.68337	1.40331	0.351739	1.00544	1.19003	3.36514	5.10878	1.96	6.49425	0.208292	5.51452	6.39167	0.768947	1.22582	0.618483	0.256027	0.856579	1.13317	3.14738	1.49544	1.61122	5.66482	8.9021	2.1441	1.36256	0.920844	7.03196	12.7257	6.37566	3.33298	1.80535	7.00136	0.725517	2.1684	5.89952	0.577825	0.441836
ADAM1B	0.398161	0.295904	0.115942		0.265538	0.350619	0.390971	0.287662		0.425846	0.300161	0.337349	0.603468	0.533469	0.417461		0.492552	0.40874	0.31507	0.235695	0.538307	2.26163	0.392285		0.155604	0.499943	0.879013	0.777073	0.244626	0.109335	0.353903	0.261941	0.560274	0.408147	0.174717	0.60173	0.151819	0.336335		0.718859	0.429746			0.613291	0.632085	0.473362	0.291671	0.411768	0.159822
ADAM20	0.771785	0.495955		0.283478	0.315207	0.339828	0.644623	0.247848	0.154543	0.686491	1.0405	0.162667	0.495892	0.854376	0.535739	0.147101	0.308767	0.427296	0.582023		1.16656	0.573998	0.70193	0.453024	0.384197	0.313501	0.305456	0.474911		0.395897	0.476173	0.603264	0.824415	1.16582	0.375494	0.535452	0.310302	0.70628	0.613501	1.17494	0.399877			0.998672	0.399409	0.747632	0.700446	0.458327	0.209073
ADAM20P1	0.349835	0.231076				0.143124	0.197342			0.460008	0.566965			0.394695	0.300293			0.257203	0.430385		1.29232	0.300425	0.318235								0.282581		0.236433	0.68843		0.237175		0.341568	0.312896	0.91091		0.101208		0.649268	0.276098	0.408209	0.28936	0.180877
ADAM21	0.260002	0.388592			0.137753	0.236883	0.176051			0.308769	0.542708		0.160867	0.330025	0.411101			0.202824			0.894217	0.241792	0.230184	0.242465						0.182771	0.230722	0.19438	0.245648	0.565734	0.297147	0.159752		0.163869		1.04478	0.147343			0.304195	0.144302	0.265019	0.263408
ADAM22	3.33024	6.66057	2.80571	9.54493	1.24692	4.33462	0.544032	0.397965	3.17595	3.68719	5.8283	0.537581	8.29192	3.11951	1.70372	3.29334	4.99787	4.76705	6.20407	2.19683	1.22105	2.99872	2.15417	0.773162	4.03893	2.78358	2.49712	1.1397	12.7738	2.71604	1.37936	6.14943	7.23153	0.915841	0.652917	14.3006	2.90933	7.1185	0.948941	1.3606	1.85042	0.450975	4.21224	1.08676	12.4653	2.54215	1.48743	4.72146	1.32169
ADAM28	12.4607	9.56436	7.1512	7.98205	25.8247	4.32886	7.45823	6.50793	7.1459	13.1368	13.5069	0.130839	13.8509	10.2935	11.411	4.85098	9.14388	12.5051	26.117	10.3305	29.8043	3.64485	9.92898	6.93782	10.2085	12.4888	5.47194	5.86805	5.4954	9.75207	9.51542	17.5823	14.9402	25.4929	8.18588	8.28886	3.59619	12.7324	9.12501	17.8746	25.7606	12.2996	7.19443	10.9797	19.3059	13.6311	21.3796	7.96613	8.5382
ADAM32	0.300239	0.560247	0.672585	0.515497	0.577015	2.89458	2.16827	2.85004	3.86538	1.43958	1.74245	0.162053	0.849034	1.41115	1.29413	2.97873	0.790629	0.477485	1.01712	1.08678	0.610216		2.30919	0.935205	0.446189	2.46194			0.131691	3.46187	1.28247	2.93503	1.29002	0.179846	2.14989	1.10342	2.07539	1.22389	0.82325	2.51789	1.4509	1.07538	1.27297	0.583653	0.882891	1.1507	2.59528	2.32577	1.44057
ADAM8	1.64529	1.2096	3.86505	18.2811	20.4315	2.84957	4.98063	15.1579	1.52013	1.77686	0.886643	3.50607	0.677441	3.25771	1.03927	1.47756	0.629548	1.95694	30.1952	4.00406	7.99579	0.369333	1.37618	100.659	2.10196	1.44736	0.475691	26.54	0.412174	0.890352	0.683457	1.4759	0.9037	2.23642	28.5781	0.995741	0.753443	1.07896	51.234	1.70796	58.2573	2.39669	1.3683	5.86561	1.78198	59.369	3.58091	0.675947	30.9779
ADAM9	27.4207	24.6382	37.4288	45.4622	38.6574	78.5507	179.03	94.6235	80.7619	41.7672	51.8149	18.0484	21.349	35.6314	51.5427	94.0411	31.7478	53.5805	60.226	36.1744	16.0042	16.7713	36.9202	59.6138	39.21	21.4295	15.6552	25.9351	34.195	47.3186	51.3192	57.9737	40.4436	38.3965	86.3315	47.5536	46.0098	47.3797	64.927	42.9501	74.7705	47.5939	37.9886	63.1589	73.2176	57.7426	61.0622	48.2671	72.8904
ADAMDEC1	1.84763	9.76895	7.95708	9.75513	93.7059	2.00516	3.59454	14.054	4.64979	6.04272	2.34753		5.58713	1.17464	0.797781	1.17149	0.158235	1.5393	7.12213	9.44158	1.26544	0.807889	1.17028	5.50151	20.1194	22.1331	1.20238	2.90952	0.440467	6.35845	4.84061	3.78612	11.0131	89.21	7.03535	1.17299	1.0904	0.844743	1.77201	21.5898	86.5316	84.6218	1.61861	14.33	0.653758	13.5769	22.2973	2.86759	33.2066
ADAMTS1	18.6101	11.5841	22.5116	10.083	15.4385	14.2629	8.75524	3.55046	10.1927	9.80385	18.9658	4.49847	8.00798	19.1773	6.6132	14.4493	12.3546	34.2559	31.7102	43.1739	24.3442	10.6207	48.2462	11.6701	13.0092	8.18637	11.7026	98.8454	7.77125	20.8035	21.8285	30.9299	19.3742	38.2018	19.5763	11.4288	21.873	15.4919	31.35	31.3564	45.011	19.9457	15.7843	8.34673	10.7387	7.43452	31.3812	7.32972	4.25886
ADAMTS10	1.3052	10.6896	3.46388	4.06611	1.42571	9.3051	5.59677	16.9699	3.9816	8.67265	4.2342	0.410852	2.29906	6.24841	3.86075	6.73888	2.19571	16.8889	4.20662	3.83205	60.6485	0.279159	9.36022	0.4741	2.09518	1.27536	1.86602	4.85978	4.08122	5.4111	3.65707	9.16347	5.33742	1.3024	0.478348	5.3182	1.60486	3.33989	12.4034	10.1719	2.5406	3.16763	7.40199	3.05257	5.40256	5.47139	7.18051	3.65905	1.96005
ADAMTS12	0.364524		1.62218		3.6688	1.0417	0.274476	3.83229	0.206946	0.161647	2.05439	0.724068		0.238585	0.544553	0.488892	0.632897	1.2114	1.9639	1.47915	3.63882	0.52674	3.29943	2.46478	0.730725		0.16729	3.56115	0.676054	1.51915	1.87025	0.264077	1.04173	0.503302	2.11567	1.36434	0.569505	1.18629	3.46762	4.50253		1.65886	0.819626	2.04696	1.58735	0.196404	2.6869		0.230185
ADAMTS13	0.505566	0.16165	0.143538		0.156633		0.160113	0.175263		0.157169	0.322088		0.227465	0.293592	0.198683		0.195012	0.231951	0.615476	0.421711	1.22547	0.46334	0.276293			0.155376	0.153757	0.789588	0.222753		0.248507	0.115535		0.21489	0.853719	0.154277		0.131135	0.847278	0.21629	0.36173			0.185666	0.213708		0.215252
ADAMTS14			0.806413	0.33587	1.92676	0.594676		0.343201			0.174038	2.72476				0.223985		0.209621	3.6468	1.6033	1.96549		0.478659	1.45202	0.34253			1.16573	0.43241	0.383446	0.174232	0.26257	0.150576	0.374924	3.5341	0.271208			1.62702	1.56839	0.810265	0.717341	0.21185	0.480692	0.933653	0.336298	0.310707
ADAMTS15	0.210981	0.193899	0.269902	0.252142	0.1685	0.326062			0.455081	0.156642	0.258	0.74379	0.244661	0.307777	0.445949	0.262746	0.436915	1.40217	0.845435	1.50911	1.91822	0.1974	0.69039		0.186574	0.581863	0.731231	0.243965	0.940689	0.28975	0.381111	0.209891	0.222683	0.537673	0.257919	0.518269	0.477378	0.514022		0.719763		0.305327	0.639598	0.195966	0.994616	0.127962	1.16963	0.570271	0.122545
ADAMTS16		0.108701			0.541731	0.295652	1.04231			0.263552	0.151236	0.788207	0.276832	0.168047					1.16218	0.181363	2.14858	0.165795	0.211885	2.53287			0.206273	1.07519	1.5124				0.115971	1.45712	3.12292		0.120043	0.233223	1.89065			0.23988		0.165374	3.0316			0.214342
ADAMTS17	0.39686	0.305615	0.162275		0.339945		0.239557	0.268947	0.192478	1.02832	0.309659	1.63705	0.389472	0.554199	0.34809	0.143981	0.968263	1.39579	0.255526	0.618712	1.32497	2.12286	0.632196		0.382444		0.521025	1.03971		0.267383	0.173008	0.381002	0.306157		0.380146	0.387478	0.210434	0.805085	0.686311	0.191568	0.579915	0.136483	0.124012		0.593796	0.297978	0.139331	0.403685	0.122025
ADAMTS18	1.18295	0.128822	0.646331		0.564282	0.207184	0.241529		0.540008	0.486237	1.3538		0.562902	0.148933	0.554059	0.434199	0.564785	0.369283	0.221566	0.342908	1.07279						0.181107			0.662765	0.738579	0.520898	1.06413	0.386358	0.297553	0.316073		0.307836			2.4067	0.267924	0.293974			0.217915	1.00616
ADAMTS2	1.86634	1.5381	2.74892	0.156269	3.19871	1.72671	0.189316	3.34345	0.168033	0.508065	2.81248	4.26429	0.515471	0.440087	0.159527	1.96864	0.585261	3.5009	3.64499	0.929675	2.08091	0.288313	5.79103	2.2134	0.490721	1.52828	0.463835	31.4328	0.419816	1.53968	4.34224	1.94948	1.18261	3.1168	4.826	1.37819	5.71798	1.42011	7.7822	6.5901	4.11479	1.08611	2.25563	2.44464	1.31776	1.34859	4.59098	0.398948	0.887246
ADAMTS3	0.477448	0.508542	0.275705	0.380411	0.173165	0.202005	1.66718	0.326032	2.02569	0.159255	0.78647	0.649045	0.140816	0.362869	0.278361	1.09452	0.446915	1.0703	1.73899	0.435171	0.951927	2.25149	1.27234	0.9035	0.145231	1.03582	0.736033	0.302108	1.20707	0.466376	2.27432	0.505975	0.765741	0.414779	0.501636	0.821547	0.96356	0.655109	0.474662	0.968179	0.487337	0.120208	0.327285	0.543714	0.907958	0.496473	1.59724	0.849151
ADAMTS4	2.41955	1.47196	7.80574	0.222323	3.81042	3.01838	1.35947	1.71378	2.12363	0.870444	2.07858	2.3967	0.288963	4.11803	0.318928	2.27534	2.27808	8.1891	6.60155	16.26	10.9459	2.01526	6.65902	3.59585	1.32152	0.628662	2.15436	2.21969	0.567876	3.29245	3.56044	3.34241	3.86602	1.89464	6.03563	2.12515	7.8232	2.67862	5.65254	11.4932	4.39188	5.0722	6.09124	2.98477	0.419929	1.85557	4.21778	1.02031	0.267607
ADAMTS5	3.88896	2.65178	5.35654	0.275741	5.0594	5.48376	4.1277	2.29432	4.38049	3.67072	4.76942	1.33987	3.72539	3.01019	4.31966	2.25983	5.86437	8.317	4.17464	3.32928	3.50479	0.731227	13.2945	2.85261	2.79674	2.0653	3.43281	10.9155	1.22456	2.79265	6.45657	8.47607	7.75855	1.85278	4.33896	4.61013	3.31964	3.79527	1.63892	9.96434	2.41478	10.5642	2.30896	1.51463	1.77333	0.898557	4.69542	1.77559	0.322788
ADAMTS6	0.46589	0.10212	0.340904		3.39976	0.685516		1.39018	0.116287		0.408703	0.246355	0.174285	0.440872				0.662881	0.30978	1.97979	1.81343	0.138347	1.96007	1.35062			0.403715				0.486494	0.24089	0.370028	0.496457	2.0242		0.288086	0.462528	3.08696	0.833144	0.559375	2.03628	0.291012	0.512177	0.305149	0.500465	1.7381	0.382731	0.303812
ADAMTS7	1.82306	0.27183	1.36823		1.78911	0.415389	0.142607	0.42511	0.394057	0.906923	0.999011	2.822	0.313457	1.10179	0.598133	2.96127	0.909548	2.60877	0.885954	2.39299	4.08179		1.32561	0.579821	0.217597	0.184525	0.331999	0.558348	0.319594	0.477717	1.52879	1.17239	0.738186	0.407421	1.18629	0.564822	0.794634	0.906811	3.9851	4.00042	1.07062	0.605757	1.04289	0.462082	0.701228	0.492	2.27723	0.283568
ADAMTS7P4	0.225243	0.219557	0.708989	0.170341	0.436794	0.432399		0.294038	0.20319			0.945419	0.799642		0.221865		1.38685	0.491354	0.861869		0.421821			0.630655	0.713658	0.247639			0.118061				0.125414	0.620572	0.161008	0.186777				0.166109		1.13278				0.17746	0.462416	0.249991
ADAMTS9	13.0582	8.72279	11.1218	10.0701	7.52102	6.20523	11.5138	4.34519	5.20228	10.8215	11.5877	5.84403	7.82712	9.90125	7.99459	3.72833	14.6451	12.0308	13.0612	12.0762	43.9147	4.18533	20.7116	9.16555	9.18446	14.07	11.028	2.138	7.91106	7.99068	14.7641	10.852	12.485	4.74883	16.1406	7.78502	15.0067	6.96339	10.2634	22.2252	15.2711	8.74877	6.06332	9.99622	10.363	5.85881	11.1889	6.58417	0.867616
ADAMTS9-AS1	49.2412	6.39539	1.6049	19.8477	3.50708	4.45565	17.0578	1.71539	30.2214	62.8888	67.918	1.44323	128.084	49.2162	76.1244	4.33456	59.1814	58.7655	5.00414	6.34144	49.362	3.40835	21.569	2.36354	8.82175	78.4601	90.5546		3.84681	5.82683	32.4814	33.6204	16.6011	1.41166	6.35869	38.8013	77.1041	42.5694	4.75161	17.1561	13.9375	2.39359	20.8571	5.07648	98.2624	6.97116	9.323	109.876	1.92402
ADAMTS9-AS2	21.9894	11.5011	5.36206	8.94886	1.03384	3.6627	5.34765	2.4668	5.64261	17.1536	22.249	0.918359	22.2723	15.4461	12.2255	5.45274	23.2924	11.9012	8.848	2.31379	58.5773	2.22232	12.3224	3.13363	3.61692	21.2438	5.68325	7.93976	4.47348	15.7595	9.19167	9.25374	11.7178	4.0459	2.80465	19.1948	7.73764	19.4733	7.58632	10.5288	4.57483	1.19351	9.96184	3.96246	18.6533	11.8844	6.89581	15.7074	6.0233
ADAMTSL1	0.52559	0.136081	0.302796		2.43675	0.165386	0.755731	5.3075	0.259618	0.360433	0.289289		0.246077	0.581639	0.124983	0.325556		0.673589	1.56482	0.229178	0.935777	59.7587	1.50561				0.401161				0.265427		0.307753	0.334931	1.16968		0.257255	0.590222	4.81494	0.722363	0.194435	1.35824	0.440486		0.160199		2.40133
ADAMTSL2	1.24697	0.263503	0.868051		0.155238	0.192292		0.344703	0.493225	0.340727	0.915824	0.848557	0.484261	1.21199	0.359159	0.590475	0.63614	3.71673	0.670709	1.89866	3.11089	1.63569	2.80246	0.487371	0.223942	0.31403	0.682281		0.121177	0.141449	2.12713	0.453411	0.229663	0.168205		1.0784	2.2999	2.55411	2.17035	2.21365		0.431326	1.94771	0.944604	1.03328	0.233188	0.895317	0.414383
ADAMTSL3	1.08615	9.40793	4.15531	2.92623	0.389049	4.69009	1.8619	1.38939	16.4711	12.0285	3.399	0.174928	6.13531	2.06635	1.68174	4.55451	1.45063	12.3655	2.48777	4.90966	22.4441	0.879206	3.26282	0.576039	1.80848	0.693053	2.77244		2.04481	3.1722	2.0874	8.06184	4.17552	1.25324	0.16775	18.6683	2.68436	18.6677	2.37015	3.08898	0.635806	0.909184	12.1667	0.236515	5.19693	1.12932	3.74721	0.44481	1.52724
ADAMTSL4	2.68493	2.29396	8.93661	1.12182	3.61748	3.95246	1.26143	9.20389	3.89886	2.89353	0.990038	1.6168	0.798513	2.6861	0.527513	7.13886	1.55995	7.4821	15.0035	6.26409	26.798	0.321421	2.44507	2.51601	1.93477	13.9962	0.287714	2.14494	2.2626	3.57716	1.64513	2.96037	3.99297	11.5989	12.5285	4.21086	2.85414	3.30065	21.2071	4.16315	10.8433	0.911116	4.57881	4.36337	2.31652	5.57629	3.71738	1.41988	3.85541
ADAP1	1.31411	1.74986	2.36339	0.59169	5.57257	1.16151	1.76174	1.90031	2.25189	4.18199	2.03859	0.797343	0.85012	3.06697	2.2501	8.3286	0.827881	2.0674	4.29881	1.53912	7.69505	11.8949	1.4329	0.827531	1.85994	1.7256	0.84279	1.00078	3.78522	2.21384	2.2172	3.44365	1.60864	5.6336	4.48077	3.14491	1.82733	1.6953	5.08206	1.88816	12.2059	2.35783	0.849519	2.73895	0.817988	4.19952	5.77188	2.55682	5.11981
ADAP2	11.0872	7.78397	9.22396	5.47519	26.4786	7.5766	5.31802	12.3345	10.3739	8.94806	7.53052	4.9714	3.78745	9.67064	4.33162	6.01258	3.85623	13.9911	27.8857	7.55503	20.4462	3.57406	6.28377	6.88243	10.5194	12.6947	5.65967	2.45745	6.26011	8.07653	7.81063	11.3086	10.2003	24.7674	15.074	7.82683	8.41213	8.6093	12.6101	10.7603	27.1144	18.4132	6.1358	11.1066	2.29236	14.1245	19.0577	6.44066	23.666
ADAR	45.5111	30.0119	35.7375	17.3358	44.7221	38.7539	33.5122	42.6337	29.4156	34.5838	52.2174	18.8962	24.9232	33.2255	34.5318	19.5808	28.355	39.831	60.9219	41.3952	53.6492	22.1439	38.9588	32.0214	33.1892	40.0821	20.922	46.2183	19.7933	30.2831	27.438	35.0652	24.8125	53.1387	36.4152	25.3745	29.9775	30.3919	38.6072	29.3643	50.6806	32.669	34.4806	55.9581	34.247	31.0768	35.9301	30.1071	27.7808
ADARB1	3.93691	4.27959	4.62657	2.06742	2.87465	3.989	1.59348	1.59752	5.45557	5.94621	7.70866	9.54415	2.58766	7.7072	2.60072	2.4444	5.45096	8.29372	4.59853	3.9948	10.0187	2.08265	5.34468	0.952848	1.05604	1.76016	2.03389	2.75914	1.76871	3.59194	5.18921	6.6706	6.57472	2.71278	3.68016	7.23309	6.40545	12.8982	5.31973	6.05663	5.64948	2.3981	9.89998	2.14368	2.77695	3.12317	8.39827	2.53814	1.67721
ADAT1	17.3637	12.8688	10.0327	8.74764	19.5158	8.59956	15.5123	14.5719	10.4353	8.69852	10.6221	10.5136	9.42185	11.5386	8.43445	7.93347	8.17456	11.5871	16.2971	19.6667	14.3877	33.9304	12.4847	9.16208	12.1735	15.3358	11.3398	8.20395	10.9309	5.34759	15.5302	12.9072	7.65836	17.6261	14.5116	12.586	9.64666	8.89265	12.2571	14.308	14.0788	12.5158	9.01743	11.9567	28.0217	12.9325	16.796	11.7398	7.34922
ADAT2	1.74629	0.630409	1.30683	0.33786	3.06761	0.831725	0.84159	1.49777	0.632668	1.45372	2.34055	2.18535	1.65929	1.42934	1.22088	0.251404	1.89882	1.69765	2.71321	3.99491	2.21633	0.86704	2.04364	0.927883	0.796829	1.69602	0.773879	2.45769	1.35111	0.665246	1.17445	0.827228	1.38276	3.96815	2.37639	1.09738	0.886588	1.16534	0.64248	2.73862	1.37194	1.283	0.774201	1.25296	1.31803	1.16165	2.39836	0.988319	1.12811
ADAT3	0.323638	0.403729	0.846253	0.929705	1.20865	0.293002	1.21364	1.59007	0.860013	0.783066	0.924652	0.36533	0.324698	1.20945	0.298613	0.8862	0.948668	2.25737	3.01523	1.84731	2.44592	0.746148	0.69183	0.279266	0.25903	0.379875	0.20319	0.290551	0.862161	0.993217	0.302366	0.856972	0.433677	0.523266	1.66474	0.660764	0.899312	0.669642	1.51945	1.00714	3.08363	0.572481	1.04375	0.343764	0.537847	0.815949	0.785045	0.580241	0.492859
ADCK1	1.55813	0.864473	0.77779	0.965904	2.34632	0.613133	1.39291	0.947641	0.749382	0.902146	0.779349	1.11005	0.486481	0.725281	0.542248	1.11884	0.462194	0.74591	1.75055	1.66098	3.90462	3.81071	0.831914	0.631217	0.911668	0.711427	0.761532		1.82296	0.721887	0.897779	1.01807	0.773465	1.96822	2.03647	1.17234	0.949733	0.836744	1.78109	1.81926	1.61975	0.885003	0.646797	0.63612	0.728445	0.59572	1.9836	0.425466	1.01496
ADCK2	9.3023	9.9143	11.9626	16.9683	15.3078	12.1504	20.637	12.4999	12.7769	8.796	7.24586	4.30486	5.26468	10.9454	7.91809	16.1267	11.1141	11.5772	18.9723	20.3564	5.6535	12.2801	8.7477	23.475	9.10883	9.43605	4.7812	14.8792	15.9725	11.6722	20.1144	12.1685	12.184	9.1898	15.2538	8.23417	8.75427	20.5688	31.0399	8.38135	13.4341	9.47945	12.3898	12.8116	8.3847	17.5069	11.3269	10.0928	16.7254
ADCK5	2.37098	2.93338	2.60106	4.03196	2.7654	1.72523	3.09682	2.96449	2.06747	1.49104	1.00896	0.61264	1.47409	2.36055	1.4648	3.61241	3.14723	2.73785	4.67332	4.25199	8.80471	1.29228	2.051	2.42504	1.52395	0.927563	0.960389	0.498185	3.86937	0.791663	1.9288	2.69912	1.39843	1.89196	5.20739	2.09756	2.29043	3.68842	6.25887	2.20676	3.39461	1.87633	1.92586	2.82544	2.89403	3.13188	2.61738	1.27657	1.57477
ADCY1	0.283443		0.212461		0.20847			1.11439		0.314207	0.219088	2.67542		0.48653		0.139825	0.217298	0.677577	0.273261	0.684452	2.07849	2.05552	0.46084			0.46577		1.10608			0.415164	0.234427	0.179893		0.15585	0.288748	0.498368	0.44544	0.337404	0.784115		0.481298	0.617855	0.714064	0.36724	0.128114	0.871699	0.208882	0.174278
ADCY10	0.401625	0.126769				0.13154	0.420572	0.797881	0.143769	0.36549	0.197458		0.483785	0.506971	0.493304		0.935338	0.471948		0.202792	2.6494		0.825454			0.176688		0.38867		0.221464	0.224938	0.124437	0.232649					0.290046	0.259949	0.641456	0.155299	0.166949		0.359585	0.290185	0.150363		0.238853
ADCY10P1	2.05925	0.713301	0.163492	0.295523	1.29138	0.523346		0.448755	0.117911	0.715581	1.94611	0.188802	1.19068	0.906406	0.846859	0.139484	1.60448	0.832972	1.93849	0.217541	4.16621	0.39789	1.09165	0.447641	0.358352	1.07468	0.620914		0.116051	0.852222	0.476242	1.09082	0.737113	0.765934	0.824927	1.33361	0.359784	1.33044	0.815585	1.53305	1.19204	0.612665	0.261764	0.803559	0.439276	0.888611	1.28514	0.429836	0.58045
ADCY3	6.27433	1.22562	7.11347	5.3241	10.0487	4.66577	3.55074	3.82207	2.41531	7.21423	4.58932	3.86354	1.90053	8.54275	3.15857	3.58452	5.60385	11.8182	20.8729	6.35988	15.4583	1.16362	5.82846	6.47285	4.86373	7.31774	2.86956	6.08118	3.64237	3.17136	8.41684	5.2517	4.09229	7.09719	13.9965	3.73312	5.95681	5.28186	13.0514	8.43213	8.91314	5.11489	8.98787	6.07131	5.42555	11.0649	9.10799	3.10763	16.507
ADCY4	4.23774	0.537441	2.89141		4.26225	2.26987	0.337727	0.312937	1.31852	5.06935	3.21389	0.960925	1.51882	7.17646	2.75124	1.74547	4.4437	4.76799	2.26312	2.83145	11.429	1.14943	4.089	1.59082	0.640526	0.154944	1.17265	0.671969	0.308305	1.978	2.42526	3.47581	3.45307	1.78204	2.07017	2.05043	3.58568	5.6451	4.00608	6.74343	2.64035	1.03464	2.82627	0.404682	0.952025	2.27029	8.60734	1.6493	0.208872
ADCY5	8.28426	4.6093	1.84137	1.73766		0.433541	0.264181		1.49197	12.1522	12.3092	0.983953	5.23956	12.3107	7.44291	2.40024	7.74366	5.42354	0.213252	4.08464	5.36338	0.196995	8.35075		0.44702	0.481827	2.1079	0.50865	0.691759	3.96965	1.48215	5.9844	0.582727			3.51318	5.93906	4.89497	0.697057	4.60737	0.565494	0.112057	3.21799	0.196196	4.16706	1.27366	1.506	4.99749	2.90053
ADCY6	8.34626	5.1076	2.41227	2.7034	1.01916	2.94146	8.13908	5.03321	3.47725	5.63287	5.5537	6.94095	3.03817	5.19435	3.20359	4.67539	6.16592	14.766	10.8498	8.12393	15.1654	3.86144	6.3493	1.06593	4.69628	3.75644	2.45319	3.87058	7.71605	1.95532	6.80067	4.00623	3.12295	3.43118	3.66082	5.61001	5.47196	6.0773	10.3483	6.08551	3.5393	1.81697	6.11062	6.36333	7.62666	2.32356	4.87549	3.86904	0.799965
ADCY7	6.63513	3.83676	6.41859	3.65796	23.0198	5.00871	7.19837	10.7579	4.34345	5.04161	4.15463	2.30637	2.11538	8.98898	2.8188	5.06341	1.36806	8.46036	27.2073	4.72951	17.7772	1.49639	3.36549	7.94053	2.77391	6.76238	2.4122	7.42223	3.28417	5.46693	6.04142	7.42683	4.82071	18.8234	19.5207	4.56821	3.86158	5.95631	17.5932	5.8145	30.5334	7.66875	3.16606	13.1572	2.26879	9.97613	18.6835	3.78754	13.2964
ADCY9	8.39654	2.40016	1.34423	1.38476	0.72319	1.48201	2.83007	2.42652	1.16647	4.10273	5.17447	1.06621	2.71601	3.46804	3.41918	3.7002	4.39716	5.82288	7.91971	4.27838	6.52069	1.03459	3.38622	0.916716	1.62712	1.54967	1.2019	1.91642	2.15735	1.23912	2.06609	2.28585	1.60035	1.26649	1.28366	3.86703	3.20761	2.49921	1.85546	2.10314	3.0697	1.09471	2.35671	1.43318	2.34333	1.81552	2.01296	4.0542	1.20896
ADD1	41.7731	22.1142	27.6846	13.1654	25.6283	17.6311	29.4497	34.2789	26.8252	55.747	39.9006	10.9921	31.1151	37.1118	31.5077	34.9156	41.0127	61.3802	56.4483	42.6541	67.8228	27.0115	40.0808	23.8689	38.1998	29.7869	20.9969	22.7939	13.7212	25.0833	33.9223	36.7642	24.8657	32.4191	35.275	25.8672	31.0494	36.4092	27.75	38.125	36.0651	15.6806	47.4751	38.2381	64.1686	30.2399	35.9977	38.9955	19.7115
ADD2		0.190118			0.135948			1.54885	0.787368	0.393519		0.186228		0.149112				0.124322	0.384878		0.484547		0.616382	6.97142		4.71169	0.30581	0.340394	0.906337	0.544968	1.5189	1.19441		0.666555			0.112818		1.77372	0.240982	0.55991	1.79714		3.18239	1.87582		0.777468
ADD3	41.0223	32.8646	11.5793	32.1909	15.1153	41.1759	33.0584	47.4943	36.9922	54.24	23.3471	9.66826	36.0596	30.8375	41.2477	6.39003	33.7499	24.0324	14.2674	13.6533	15.0435	23.1035	24.0385	9.21835	53.6489	12.5908	33.3959	13.4413	20.9215	11.9383	32.4304	41.4418	30.4635	20.5604	20.9825	43.1137	30.7004	22.3648	12.3139	31.6228	35.3726	21.4844	22.9301	27.6567	34.8514	11.4844	31.7486	22.0586	16.6888
ADD3-AS1	0.481387	0.126916				0.197331		0.194594	0.107679	0.349949	0.182771		0.422625	0.314209	0.498166		0.273884	0.179273				0.248672	0.238943				0.156692		0.156334		0.41342	0.181519	0.215481			0.464938	0.351923	0.145158		0.366636			0.189937		0.296909
ADGRA2	7.45135	0.211602	4.78224	0.307242	2.7936	2.86236	1.09388	1.77824	2.05071	6.32512	5.33612	5.26761	1.96247	7.10625	2.3609	3.60797	5.5428	15.7545	4.76463	10.7084	13.1846	1.56914	9.04972	2.75736	0.976424	0.490646	1.87544	12.8001	1.46505	2.96256	6.97015	4.86898	3.43759	0.979372	3.33982	3.91903	5.09743	6.17574	12.611	15.2101	1.68346	2.37739	8.04877	3.01204	2.93485	1.80323	5.01792	1.61303	0.964591
ADGRA3	16.1747	7.60214	7.505	3.24855	1.22825	1.91076	11.2973	2.55682	4.44295	4.41559	10.186	0.96252	10.6378	4.8984	8.00884	6.77574	8.73942	6.62481	24.8191	10.9863	5.8133	3.04199	11.2625	2.68454	7.14562	9.90973	5.32782	3.14163	6.64067	7.57519	7.57427	11.98	5.68711	6.31294	5.26722	6.84039	7.16489	13.3596	2.83105	8.87785	1.12701	1.14829	6.86701	6.46898	25.4311	4.55344	3.12904	10.0039	2.60892
ADGRB1			2.95974			0.235121	0.234373		0.109792			1.60628		0.179441			0.158939	0.955925	1.82777	0.577893	3.02736		0.264193					0.288291	0.543314	0.430022	0.216772	0.502386	0.185696		0.157234			0.14475	0.798876	0.242417	2.24262			1.03415	0.902907	0.187463
ADGRB2		0.14187	0.136623	0.122969		0.762552		0.18122	0.659042			3.12473						0.813182	0.177068				0.185584		0.207656			4.01107	4.04376	0.1458	0.320869	0.141765	0.499964		1.40475				0.559698	0.244569	0.174714		0.985879		4.29316		0.867083
ADGRE1	1.44469	3.87452	0.595881	0.339772	3.2726	0.648701	1.70712	0.427761	0.880368	1.22421	1.46278		0.983559	1.1675	0.529212	0.431562	0.408415	0.423243	2.08866	0.355173	0.456911	0.241625	0.217136	1.40698	2.67849	2.07841	0.857603	0.450927	1.83008	1.66303	0.56183	4.70602	1.27755	6.17429	2.19037	0.539123	1.23771	1.60011	1.20335	2.10653	2.1289	4.31581	0.94186	1.52524	1.59505	1.44037	1.55688	1.35818	0.541973
ADGRE2	3.18921	1.12898	3.66638	3.13142	7.20289	1.40008	1.19347	3.84064	2.45972	2.41614	2.41491	1.16078	2.06407	2.1088	1.50772	1.44213	0.861995	2.82816	13.9049	2.37706	8.40158	2.1459	3.75342	6.28207	3.80272	3.34975	1.38621	0.391066	1.45604	1.94549	1.53288	4.69596	2.29808	7.81285	4.49315	1.18618	1.79268	1.78861	8.07561	3.5816	8.14225	10.7977	2.04526	5.29959	1.00385	5.02563	2.6136	0.918864	2.54686
ADGRE3		0.207045	0.372583	4.47915	0.506487	1.60411				0.406708	0.305765	0.165513	0.558248	0.167278	0.147158		0.180026		0.78171		0.232068		0.169411	6.53785	2.58256		0.1974			0.163385		0.426362	0.123636		0.736907		0.224168	0.216162	0.580649		4.22867	0.840999				7.26417	0.173431	0.38245	0.604976
ADGRE4P	1.29426	0.210483	0.134388		4.0686	0.106622	0.412617	0.771554	0.21556	0.919968	0.893423		1.00548	0.327098	0.834928			0.884414	0.97717	0.476406	0.958925	0.157489	0.710144	0.177909	0.590849	0.823841	0.63717		0.206682	0.460909	0.495163	1.43339	0.59917	0.383139	0.683815	0.203371	0.245556	0.385854	0.601619	0.916572	0.543695	0.59359	0.281488	0.425841		1.53077	1.69471	0.406556	0.528891
ADGRE5	7.44227	12.3999	15.1374	20.1291	21.5442	35.0214	8.82817	34.6769	15.1344	17.1043	6.43811	3.91803	5.98043	18.386	4.38485	4.29813	4.16923	28.3754	27.5139	37.3961	33.4573	2.3105	14.1442	29.1417	13.6251	16.4266	8.03299	8.59961	11.1383	6.49833	15.1439	11.2944	8.96456	24.5632	30.8896	13.6319	9.92407	3.8815	26.5703	13.8367	41.2054	19.0675	15.3114	35.1836	5.76995	18.6733	18.5431	12.9869	14.1351
ADGRF5	30.2476	6.6544	24.9163	1.34003	9.1877	19.6294	5.0449	5.96946	10.1395	38.5628	36.8531	15.0128	28.592	34.8741	17.719	4.84573	31.3425	22.289	10.6964	14.0427	17.6346	118.29	35.5954	10.331	6.69287	3.99889	21.0729	1.01121	4.72192	18.2893	29.4025	27.6937	25.3809	10.1836	16.0039	15.9527	26.4464	30.6041	7.01027	45.5799	10.8221	15.5539	32.5794	12.9667	12.6464	12.8198	27.3707	19.0477	3.24466
ADGRG1	24.8418	17.3106	11.2891	16.0559	3.28434	12.2819	9.78414	2.4085	19.616	25.3392	25.6998	3.11683	19.7079	12.9959	8.74265	7.29978	31.0056	65.1603	31.0923	41.1578	11.4125	90.7326	13.6699	13.2434	59.719	5.91859	11.0081	0.309587	20.9603	8.21735	79.8974	24.1651	7.94317	2.7689	10.1249	26.9093	29.2041	18.6776	9.09716	12.7918	15.3054	2.37299	38.8087	15.5504	101.179	9.31794	6.50324	22.9921	6.86441
ADGRG2	1.54134	3.40939	0.109696		0.469135	0.190305	2.44714	1.34237	0.684056	0.260006	0.595597		0.802653	0.231646	0.628176	0.234576	0.407881	0.644719	0.648155	0.325757	0.824437	0.151448	1.34594		0.217409	0.558551	0.186381		0.359762	0.236116	0.490222	0.718878	0.66241	0.679584	1.22842	0.742008	0.277759	1.72131		0.997295	0.259087	0.159751	0.552036	40.0092	1.86986	0.172645	1.04743	0.43709
ADGRG3	0.172791		0.108394	4.24056	0.528462	1.81986		0.166484		0.405067								0.299071	3.46207				0.577781	5.58366	0.97899					0.167571		0.115875	0.134163	0.209935	1.03847		0.152041	0.27676	1.57446	0.591585	2.44014	0.502688		0.168573	0.131423	17.0816		0.171613
ADGRG5	0.379072	0.442855	1.26778		1.42518	0.322018		0.259537	0.537424	0.587442	0.351327		0.252809	0.401673	0.463065		0.837391	1.25157	1.60375	1.91456	1.73138	0.133322	1.52109	1.52558			0.223655			0.137892	0.38383	2.09341	0.207861	2.35487	1.15675	0.165182	0.692411	0.348215	0.424779	0.20208	2.67433	1.30038	0.733624	0.270481	11.1825	0.33524	0.86637	0.543562	0.135089
ADGRG6	23.5579	10.5356	2.96652	2.45027	3.27968	1.3592	4.27163	96.4485	8.37894	18.3559	14.9479	0.946018	19.3547	10.8013	12.0651	3.75461	14.3236	9.4093	15.4564	27.245	14.7982	1.33476	5.72286	0.417444	6.34124	11.5746	9.34361	0.677206	8.25502	3.03159	4.9353	7.1296	7.85531	16.0764	4.08469	13.5402	6.56035	9.05012	1.92096	4.92894	7.70131	15.0645	2.21584	6.88484	6.11421	4.00543	11.1992	30.0236	3.67438
ADGRL1	1.14148	0.453463	0.743612	0.459463	0.819934	0.59612	0.274463	1.04726	0.963524	0.812872	0.847289	0.27854	0.432986	1.14097	0.687046	0.630013	0.792997	3.67277	2.51249	3.2404	3.88139	0.606146	2.01874	0.819485	0.468358	0.357216	0.287021	0.590036	1.20517	0.897587	1.45937	1.07117	0.873762	0.781739	1.31074	0.530642	1.07706	0.961484	2.10762	1.53289	2.19633	0.417676	1.61103	0.564543	1.06589	0.496436	1.75987	0.348183	0.318777
ADGRL1-AS1	0.727251	0.588363	0.624202	0.340162	1.18264	0.166935	0.196517		0.268185	0.601519	0.587904	0.235329	0.39012	0.776532	0.339254	0.240379	0.602589	1.06476	1.62794	1.12861	2.8283	0.15901	0.5786	0.448693		0.68308	0.489616		0.115304	0.54407	0.496452	0.521755	0.659596	0.46044	1.05612	0.212438	0.41918	0.566081	0.526526	0.711422	1.05403	0.232903	0.376721	0.437278	0.263549	0.446719	0.997558	0.164575	0.149878
ADGRL2	21.2879	4.68942	26.3188	8.73044	6.9867	6.36451	17.2477	19.8397	20.0235	26.9103	25.7282	3.0007	22.2781	20.1961	20.4167	2.53857	22.8006	22.8202	19.0073	12.6169	7.68364	14.3732	34.3282	9.79827	24.1333	25.1352	24.7285	3.97783	1.3601	23.0966	34.0361	13.0796	24.8954	12.373	8.48172	11.1182	35.4075	25.84	5.75601	29.1519	6.84251	17.538	17.9298	19.8455	4.72566	6.38249	19.2771	21.9186	5.73846
ADGRL3	0.265679		0.150265		0.174468	0.268299			0.143108	2.20219	3.86242		1.24574	1.39452	0.37394	0.240755	0.520604	1.83243		2.64571	0.308366	3.6304	4.20573					14.8817		0.422484	2.38062	0.608356	0.413844		0.292409	5.21705	1.19381	1.75934	0.338277	5.90101			1.08569	0.421191	3.55782	0.209385	2.68818	0.159376	0.278796
ADGRL4	20.3266	10.4908	35.8129	1.08831	12.237	29.3921	6.38444	6.31145	14.237	39.3008	33.1408	7.90566	29.0842	17.726	14.8936	5.13352	24.6093	16.2116	7.33282	10.3219	2.78993	5.00895	18.3429	6.34945	4.98574	3.03461	12.9164	0.496358	3.4304	26.8493	22.968	34.8275	34.856	13.1086	16.5993	13.7164	23.1917	34.0252	2.98547	46.6592	20.6652	15.0301	42.1012	4.7118	7.99799	17.1674	36.6557	20.4624	2.38518
ADH1B					0.850768			0.718317		4.17479	0.615911			0.496149			0.154129	0.27773				3.22957	22.6441	0.373039		1.57162					2.05177			0.265467		3.02212	0.721876	0.386369	2.28217	5.54451			0.330117	1.05681	3.36223	0.126995	5.54082	2.27259
ADH5	45.9025	29.0513	34.6847	35.5254	30.0862	26.0671	44.1001	22.136	51.0447	57.6451	44.7575	12.9416	39.3547	38.1396	53.8867	27.7019	67.3941	26.5439	12.2892	40.6778	8.49423	33.0132	28.3377	23.7866	55.9896	16.0491	36.2127	12.0682	27.4246	28.1456	40.0786	34.6663	37.8216	33.4644	31.5946	29.185	53.111	59.2986	25.017	31.386	28.1421	22.6854	42.093	26.1392	27.3269	37.73	37.0404	57.193	32.1029
ADH6	1.48514	0.200118	0.277703	0.137306		0.115562	2.06181	0.835384	1.42246	1.98501	1.50096		0.45495	2.4117	3.17194	0.545122	3.61377	1.05732		1.39008		0.299694	2.97245		0.946265	0.352735	4.71892	1.26717	1.66799		3.43589	1.40455	0.964735			0.286986	1.6235	0.35964		0.265696	0.944471			0.216211	0.788095	0.944508		0.428956
ADHFE1	2.04811	2.16292	0.946153	2.42554	1.38095	1.16566	1.31573	0.166244	2.75918	3.78026	4.24496	0.635672	2.50704	4.59847	5.11811	1.97072	3.49476	3.2577	2.39493	0.516943	7.60515	4.6337	4.10932	0.715793	3.04956	2.26946	4.09255	0.287444	1.40148	1.07714	1.74736	1.81359	2.50563	2.49585	0.824137	4.01418	1.21307	3.36173	0.77228	0.884326	2.64781	0.956633	3.76743	0.44182	3.6935	2.11464	2.77299	1.89979	1.11378
ADI1	19.9592	24.1438	21.8508	42.3405	9.32844	13.9498	37.3458	33.8265	69.1065	42.2281	27.5044	14.2806	15.3254	19.783	40.2077	49.4085	24.9743	27.9364	8.62002	14.0812	3.06416	23.7372	22.5696	5.83033	43.5784	10.9395	41.6588	8.41099	24.808	27.6184	17.9902	60.921	21.5399	13.2434	12.146	57.6104	44.1761	18.3972	11.5418	13.2677	13.7232	14.6543	45.0789	20.7306	34.6628	19.9892	22.4604	38.5501	16.2169
ADIPOR1	34.8074	33.2156	44.9743	51.6039	38.3361	33.6952	40.3889	32.2532	42.0147	38.3374	30.2738	17.498	29.951	38.8598	49.3173	28.7395	31.7086	24.1983	33.7653	29.4472	11.8493	27.9168	22.5966	44.135	35.4054	29.3176	24.1654	21.8028	27.0872	39.7073	26.6394	40.7354	35.9901	27.435	32.5804	31.3935	31.5853	50.9468	47.9441	30.1455	48.3186	44.0395	40.3492	36.3411	35.9397	57.1342	42.3741	41.6666	61.9545
ADIPOR2	15.3295	15.378	10.5891	14.0744	12.996	26.0005	14.5019	11.4724	15.9608	18.9045	14.1853	17.4945	15.9446	12.7441	10.5574	7.73154	17.5439	15.7202	16.1876	13.694	4.36677	38.9669	12.974	14.436	12.2227	17.9999	10.433	8.6977	12.8239	13.5663	12.3345	15.6229	16.4986	17.0771	13.5853	15.4232	12.7155	17.1249	9.05244	20.4773	19.0608	11.2772	21.8196	17.7764	19.3375	15.6079	15.7818	14.3554	10.9137
ADIRF	47.1939	90.8032	9.96879	1.49848	0.221188	13.8927	8.90686	13.1202	33.4622	121.315	29.8696	4.79407	105.306	91.7463	119.384	42.6522	143.988	24.0919	1.71869	0.358481	7.57834	5.17997	21.3564	0.355871	0.776212	26.8483	65.0644	2.14551	8.12859	223.722	17.7081	25.5459	40.6187	1.00089	1.40173	103.953	52.7092	162.406	1.8465	11.7985	2.48671	2.56587	45.0098	15.0115	1.34403	10.059	13.114	44.2728	24.5515
ADK	9.89346	7.73542	7.08266	11.8387	13.4172	9.22049	9.2171	9.02519	13.1705	11.9261	7.19525	5.25016	9.88735	9.44538	10.6422	4.37329	8.56719	6.37291	6.8734	9.91349	11.631	18.4195	6.31943	20.0263	7.09389	10.8857	11.4787	9.97608	7.47798	8.284	9.8182	12.0823	9.35681	12.789	14.5545	12.254	8.29532	11.6061	11.5581	8.7996	11.3093	12.4352	8.15933	15.0562	13.9735	8.22918	13.4477	9.80858	19.6188
ADM	102.736	19.136	159.833	257.471	31.1992	129.16	66.9741	39.4099	156.441	49.4161	52.2881	32.5532	42.6484	89.1743	56.6678	139.58	109.633	85.2117	109.352	108.614	104.498	50.5529	35.9091	151.663	49.9086	60.0752	39.2041	107.332	60.897	191.821	31.6096	56.349	88.3195	11.6737	86.1588	64.0158	72.4878	98.4349	117.257	54.7912	117.061	19.9335	78.9011	72.5779	53.4633	170.12	30.3657	52.2386	55.7425
ADM2	5.0274	0.808377	1.23258	1.98587		2.03573	3.08502	1.5955	1.98252	2.85879	2.89562	0.514999	1.19421	2.60988	2.94579	0.976808	2.90788	2.6514	0.544554	4.4165	7.70873	2.60786	1.55126		2.9929	1.02805	0.775859	0.514477	2.88764	1.47645	1.64206	1.65836	0.672489		0.162985	2.13005	2.835	1.45436	1.49624	0.409697	0.643205	0.60714	3.37862	1.21495	1.30238	1.15862		2.27617	0.422338
ADNP	17.0303	17.7065	12.6787	18.0026	14.4393	14.0668	20.6888	20.5182	15.6034	18.98	19.2649	10.8017	18.8382	14.1689	12.52	8.95447	14.4887	17.8649	25.4164	28.1187	24.0416	20.3755	20.4833	14.3325	20.111	20.2483	14.9781	16.7569	17.5826	13.6474	17.9002	16.8285	16.0587	16.6684	17.6534	18.3404	14.0532	14.2853	11.7306	16.4681	15.0343	14.9552	15.4686	38.2896	24.7601	12.4847	18.7314	17.6788	11.2496
ADNP2	6.74779	3.29837	4.32193	3.50426	4.33801	3.67661	2.90642	2.86477	3.05579	5.91138	5.54029	2.23451	3.036	5.46302	3.67109	2.15208	6.01198	6.6817	6.83122	4.27226	3.8084	7.83894	5.28421	5.70318	3.55288	6.4898	3.23919	4.2713	2.77971	5.46822	3.34045	4.22482	3.42059	5.01028	6.05724	3.27387	4.05597	4.96808	2.96818	4.55595	5.53204	2.69841	6.79571	4.6001	7.05646	5.00581	4.05042	4.92757	4.0875
ADNP-AS1	0.715144	0.74887	0.351801	0.533141	0.454284	0.349785	0.668547	0.804419	0.157405	0.623199	1.4632	0.698498	0.603072	0.716735	0.733919	0.277838	0.711448	1.03347	1.4291	0.992129	2.03586	0.920182	1.09389	0.378168	0.590451	0.528772	0.644539	2.50184	0.30941	0.635825	0.574537	0.752673	0.742689	1.30681	1.02763	0.972439	0.629004	0.494706	0.580109	0.958164	1.53373	0.358433	0.565955	1.35759	0.645537	0.376167	0.997018	0.550713	0.399041
ADO	7.08091	4.88848	5.59275	7.92743	7.37886	10.4206	6.88321	5.61772	7.00517	5.67214	7.41457	6.93044	5.38955	7.47501	5.54882	4.41351	5.68771	5.59594	7.32197	5.45546	3.42505	4.76171	4.50441	7.57982	5.84795	6.38335	4.24094	4.99825	5.71517	4.6287	5.68624	6.58319	5.21189	5.46101	8.24876	7.27201	6.69863	6.96978	6.71498	6.12734	8.24798	7.95273	7.89007	7.51082	8.51063	4.47073	8.83586	3.88992	6.20346
ADORA1	1.03735	0.468257	6.0977	5.05869	0.35536	0.413167	3.82969		1.30392	0.408152	0.90709			1.10504	0.672842	3.52095		2.23652	1.97167	16.537	0.967028		0.319341	1.69471	1.20244	1.42008	0.193206		5.13816	0.192173	0.667732	0.378634	0.207969	1.3006	1.447	0.423111	4.27015	1.07292	1.53721	0.750103	0.145101	0.448173	0.406689	6.53325	9.59799	0.284168	0.357462	0.462908	0.339837
ADORA2A	13.5661	1.53827	4.91876	3.58156	5.92556	6.50367	1.35024	0.878869	3.30254	4.99089	3.25441			13.2971	0.911762	0.712536	20.4004	5.01141	5.15965	1.74753	3.40435	0.243321	2.51628	6.80632		1.21713			1.43884	1.92333	2.06833	4.18872	3.01683	1.72664	1.84588	1.84232	8.61239	1.93862	3.54735	4.9343	8.54468	3.47654	2.11793	0.560314	1.42912	9.58979	4.74957	3.54292	2.26095
ADORA2A-AS1	2.34461	1.6454	0.331301	1.35783	0.45583	2.33663	0.553643		1.84394	4.38608	1.8659		1.90907	2.73057	3.7892	0.801062	4.07939	3.39869	0.480092	2.47541	0.5195		2.46503	0.409152	0.680517		0.538953		0.945899	1.7272	0.473473	1.38059	1.52343	0.179086	0.230736	1.91871	1.61889	2.45865		0.546492	0.910712	0.630379	3.90383		1.34466	2.82533	0.351326	1.63969	0.743655
ADORA2B	2.02363	0.6036	4.59639	1.08865	2.01943	1.93391	0.478188	2.29884	5.21151	1.66685	2.50072	2.36933	0.938061	2.00616	1.14364	3.5985	1.97969	3.11321	1.00022	4.40922	3.50602	0.145287	2.1438	4.5141	1.41502	2.31948	0.441531	5.2104	4.48805	3.66376	1.1001	1.7475	2.38958	2.2249	2.68097	0.755913	2.09455	1.36868	2.64676	2.36066	6.43361	2.47526	5.24504	1.85304	1.86582	5.31297	2.49188	1.66475	3.76073
ADPGK	23.5092	16.5048	19.4232	29.7003	50.3883	22.2255	17.4973	31.5457	21.8812	21.2998	23.004	17.5201	17.242	19.6244	15.7311	19.9331	12.3786	21.5815	39.1563	22.655	33.1222	19.6441	16.46	23.351	17.7446	20.5859	11.9551	21.5798	12.0608	15.4881	18.9872	23.4677	23.9608	41.5481	30.6644	20.1762	18.5258	28.3155	32.2673	23.2416	53.5026	27.3933	19.2945	20.5866	19.6703	44.1775	34.5858	17.6707	33.4377
ADPGK-AS1	0.927769	0.357083	0.247275	0.692211	2.58977	0.261184	0.417941	0.235818	0.227064	0.251772	0.570778	0.408276	0.355022	0.65929	0.278899	0.276548		0.590319	1.77542	0.372191	1.3829	0.145196	0.433024	0.762529	0.415419	0.655721	0.180216		0.139608	0.157522	0.325118	0.256946	0.380475	1.51315	1.24172	0.531025	0.300294	0.506758	1.32797	0.720196	1.81542	0.307056	0.212662	0.31967	0.420073	1.93218	1.05509	0.173974	0.690405
ADPRH	4.67071	3.14849	4.84507	5.39599	4.82435	5.0362	3.37025	2.30325	4.28216	4.42937	3.61421	5.36637	2.18647	4.23147	2.69253	1.93458	3.18556	3.47302	4.65125	3.31148	2.83018	2.0029	3.51959	2.68704	3.66486	2.41088	1.98785	2.52894	3.50577	3.35654	3.08006	5.36142	2.7094	4.47375	4.89903	4.51474	5.77054	3.93809	2.99138	4.47873	6.12687	4.45444	4.75036	4.23069	3.48181	5.03865	8.46254	3.1104	6.60907
ADPRM	4.2724	4.33319	5.61725	5.45438	5.23711	5.83211	1.80448	3.87367	3.92063	4.80677	4.53145	2.38091	7.08446	6.19213	2.79334	1.36271	4.75446	4.56448	2.80141	2.05287	2.70069	2.92455	4.80993	4.62399	1.88185	6.68518	2.89273	1.50139	3.34246	4.52108	4.21035	4.97363	5.46242	4.29802	2.60832	3.27272	7.50178	8.99888	2.68525	4.81374	5.07315	4.07965	4.98866	3.55254	7.88055	6.02078	5.70372	5.37826	4.69101
ADPRS	11.8138	13.0921	14.0923	22.1315	13.987	10.7279	17.5925	13.4382	20.6779	14.3105	14.5178	8.203	7.36239	13.918	10.8303	20.6669	10.719	11.8798	12.8638	19.2839	4.37086	6.0986	8.43611	21.6457	22.783	7.80126	8.81161	6.01735	18.4051	19.3224	10.0017	12.1713	10.1288	10.9789	13.3101	13.5977	17.8133	16.7729	32.2212	7.24298	21.5249	9.47377	16.7452	11.2468	12.1413	21.227	12.2493	17.8677	15.501
ADRA1B	3.02453	2.24682	1.41246	2.19709		5.17235	2.51311	3.0488	2.33059	1.00485	2.00796	0.142298	1.13948	1.38563	1.29687	4.27901	2.07408	4.45923	1.09348	4.22755	2.09113	0.16966	2.33497	0.54794	2.311	0.249826	1.04037		5.21979	0.656887	2.85879	1.92003	1.39995		0.542554	2.91527	1.42481	1.84529	0.42528	2.56544	0.26891	0.324714	2.33202	0.948374	2.37342	1.04766	0.817917	0.595207	0.217893
ADRA2A	0.137914							0.13571		0.54056	0.45772	0.451027		0.667946				0.479539	0.22477	0.203653	0.249334	0.181993	3.38015		1.03943	1.16748					0.50831	0.31235	0.10719	0.181146	0.366632	1.24733	0.136422	0.137158	0.728624	0.642385			0.828975		0.828923		1.93046		0.146566
ADRA2C	3.27706	0.898654	3.25139			0.302256	3.58013	0.528611	1.33305	2.30629	1.70635		1.75298	0.902113	1.51401	2.20226	0.769681	0.783981		1.4444	0.741875	0.364899	1.48717	1.40259	1.67689	1.40786	0.19957	4.78469	0.495867	0.492108	0.639818	1.41685	1.45687		0.256969	0.929652	13.3145	1.7179	2.09724	0.928272		0.310785	0.936023	0.451037	0.598669	1.24667	1.59289	3.33122
ADRB2	7.09223	1.68271	1.62378	0.150778	2.99919	1.11345	1.44003	1.04083	1.49241	3.4669	2.77798	5.57823	2.68053	4.78297	2.1566	0.697566	1.29719	1.10084	1.62118	0.640429	1.24631	6.89254	1.16436	0.98903	0.558243	0.850224	1.4663	0.819854	0.310394	1.7878	1.35507	1.82729	1.46698	1.21166	2.05301	1.68939	1.45141	3.07958	1.90467	2.20063	8.93575	2.42381	0.942258	0.336126	1.7359	1.26418	9.41001	2.10767	2.62383
ADRM1	21.4639	21.8599	24.6047	41.8594	24.949	36.6031	32.63	35.6139	26.2668	16.2768	15.196	55.0655	9.23307	22.4364	17.1683	25.3172	17.6089	22.7504	25.9738	31.632	21.9528	21.0717	13.494	47.9699	26.0001	21.9745	10.2091	25.3697	34.9852	17.8588	26.3989	23.6996	13.093	20.2455	29.2574	17.8819	19.321	21.5109	48.3364	17.4889	35.1681	32.9066	26.123	33.0099	22.3134	30.6719	24.3137	17.9956	20.7589
ADSL	16.3937	9.49492	15.8505	22.6325	16.7292	13.7991	20.4586	15.4976	18.1458	18.2921	14.6825	18.464	12.3721	17.2777	14.9116	7.75955	18.097	11.3568	12.7634	14.8513	11.4584	12.7928	13.2865	13.0458	14.4281	9.80864	15.216	11.1146	28.8516	13.7711	14.6016	19.3965	17.4274	10.8723	14.2432	21.7649	16.3555	24.2408	13.4317	19.1362	16.3947	16.3202	16.8934	15.1393	23.1463	14.7015	15.5744	18.4953	19.7967
ADSS1	123.281	9.84173	28.8363	16.5142	1.93016	15.4075	8.40961	0.704772	24.2689	60.289	107.901	7.66279	20.4633	41.1866	44.2463	39.7048	157.197	6.77496	16.4744	25.5943	22.8446	4.61552	30.4521	1.68621	4.28274	8.42133	1.58616	10.4836	14.2578	31.6395	4.41499	23.5568	14.9973	0.731149	2.47619	7.19726	116.301	27.0394	5.78864	23.0327	19.559	0.610187	29.1669	15.8063	5.70715	25.7224	0.787379	18.834	37.0633
ADSS2	8.19879	9.48003	18.423	12.2146	14.1281	15.4893	12.9543	16.9228	8.17538	9.64126	13.5993	10.5388	10.296	9.3937	11.1914	7.84956	9.10286	7.48795	13.4915	9.45627	10.4131	14.6224	11.913	13.1188	11.4237	16.8311	12.2769	5.35382	11.3549	8.12735	10.1706	10.106	11.1542	15.1192	12.5791	12.8175	10.091	12.2361	14.4047	14.6166	14.2142	15.2325	7.81871	33.4594	12.9714	9.83419	13.5966	13.5538	10.9321
ADTRP	0.442146	1.50476	1.39104	0.998742	0.470134	0.726147	4.17704	2.38477	0.469952	0.188977	0.429347	0.249947	0.473976	0.343225	0.12484	0.15409		0.482736	0.906969		1.30081	4.25766	0.363218	0.269107	0.337638	1.21201	0.790485	0.714056	1.94093	2.68205	1.59614	0.362451	3.80789	2.8818	3.04965	0.487195	0.784885	0.155927	2.14115	0.548654	1.16349	0.133749	0.127406	0.461539	0.150128	5.11025	2.28857	0.687139	3.88115
AEBP1	8.2875	2.65151	38.7948	1.10669	9.86073	2.93497	4.79098	2.54077	15.4288	26.5568	23.2839	3.19373	1.4488	7.23101	5.45087	39.8981	9.06025	54.9206	62.8365	3.60248	11.2907	4.19792	47.0729	2.34047	32.8659	2.57338	1.62841	92.8681	0.972104	19.5908	86.1008	27.6996	60.4834	13.2811	9.89898	49.5503	127.349	89.3589	71.6112	57.0349	1.50713	1.05704	48.5105	24.4825	26.9726	16.6098	27.3197	14.7238	20.5876
AEBP2	8.54226	7.05367	6.56068	7.36159	5.54109	8.06257	12.9903	9.15441	11.3375	11.0168	12.2552	15.1611	9.51803	7.73686	8.84112	3.68559	11.0235	11.8203	8.32235	10.1008	10.7686	9.48296	11.6276	4.50753	6.41575	8.23402	8.8129	11.7797	7.1377	10.1111	9.85256	6.67693	10.4762	10.1396	5.44144	10.7271	7.49545	7.72923	3.54726	8.75894	7.48057	7.48389	11.815	14.5766	11.1933	8.4131	7.75772	9.79816	6.74209
AEN	10.8771	7.48314	8.46889	12.9735	6.25034	21.6148	7.50702	6.69603	5.54086	5.1174	7.65765	9.72566	3.93454	9.7547	4.14788	11.7549	4.85058	8.20148	15.343	5.09902	4.90905	7.42084	6.31754	12.666	6.61123	9.59044	3.06594	3.14883	11.2541	6.40875	11.6072	8.69074	5.26573	6.23163	8.27062	5.83101	7.35841	13.0745	21.9011	11.686	9.76896	9.63693	11.5875	5.19049	14.2294	17.8892	9.85566	9.51502	5.87144
AFAP1	6.31191	1.87365	5.34498	1.65275	1.95887	3.06347	2.19844	2.90165	4.52965	3.69353	5.60865	1.63916	1.77424	3.37442	2.88573	2.35495	3.62248	7.31054	11.9079	7.83292	10.0617	0.670057	5.36561	1.84722	1.42156	1.80282	1.62583	4.64643	1.19413	4.16564	4.43616	3.37782	5.03246	4.14135	6.75945	2.93156	7.4279	7.23173	8.72135	6.00826	5.34523	3.04711	9.44549	5.21159	3.74444	1.73354	6.00391	3.18284	1.77054
AFAP1-AS1	0.316411		5.59864		0.285999	0.162379	0.479188	7.39548	0.116457	0.173288	0.375152		0.168558	0.251364	0.192921		0.21028	0.364397	0.932384	8.95444	1.02138		0.674539		16.2353	0.247653		0.391876		3.1498	0.143495	2.53806	0.254049	0.494733	0.410109	0.217836	0.17171	0.247089	0.570441	0.492651	0.279203		0.109617	0.373206	3.30776	0.116911	0.28384
AFAP1L1	12.7817	3.47048	7.60065	2.52312	6.98304	5.98501	2.60888	3.39137	2.92546	9.78638	16.4876	14.1821	6.80923	7.37387	4.47077	7.1235	9.00584	6.71763	2.88988	6.1629	11.1431	12.0921	10.1788	4.16256	5.9829	1.33174	4.03038	5.0198	5.07393	5.37552	8.65591	10.4479	8.25594	3.76824	6.19696	7.78436	7.14984	5.52803	9.23085	23.6416	4.36307	4.11949	6.69784	3.92418	7.81654	7.90129	9.86107	4.22005	1.78805
AFAP1L2	4.93321	0.818996	3.36804	0.334948	4.55177	1.32593	0.35763	1.50127	1.21328	4.8697	4.60283	1.87198	1.83587	6.49321	2.20108	1.42855	4.81273	5.82051	4.11824	4.98448	7.17355	1.40511	4.58124	2.82719	0.647953	1.6696	2.66454	0.875785	0.544026	1.22935	3.5706	3.0582	3.26228	6.10759	3.11697	1.68592	4.03407	4.95964	3.78984	6.74285	1.62515	1.92325	3.77221	2.23541	2.17876	0.842444	6.23965	2.06503	0.546561
AFDN	39.0288	26.6543	26.7137	11.4932	13.0308	28.8709	19.2423	25.4744	16.9606	35.9301	46.2127	18.9625	37.2512	33.2331	30.3543	9.50875	35.2872	37.2097	91.3412	67.8875	40.7787	24.4433	67.0522	20.013	10.6654	26.7918	14.156	34.0154	23.6087	12.0302	28.3706	28.9709	27.1191	18.0497	32.8146	30.6094	24.7445	24.982	17.1015	66.1985	21.1709	15.108	22.5221	27.6524	26.4392	13.146	15.1993	30.6198	7.80008
AFF1	29.4573	26.4742	23.7312	10.9155	16.4065	15.8752	23.081	17.6916	33.9999	42.867	35.0154	9.3206	46.2485	36.479	29.268	13.5931	36.9584	58.3151	20.8869	44.0947	86.7595	24.7612	43.9219	15.4737	18.9914	56.8297	32.1985	6.67919	8.84623	31.3757	26.313	32.9475	27.5254	26.4726	17.121	15.0639	37.3203	31.8379	11.5989	30.1107	21.9836	13.602	31.9161	20.8657	23.0846	17.9351	30.2921	51.4719	13.1309
AFF2	1.48887	1.64203		0.557124		0.205357	1.73416	0.843058	1.11041	0.180591	0.936307		0.35414	1.06089	0.676564		1.98254	0.575935	0.453427					0.348132	0.271189	2.14433	0.82549		0.567695		2.00018	0.47297	0.995686			0.15853	1.15258	0.39984		0.270603	0.327661	0.689129	1.00448		1.06566	0.829147		0.176192	0.415909
AFF3	1.97993	0.186103	2.05412	1.50637	0.772016	2.62622	0.484639		2.365	3.21492	3.33619	2.72063	1.88969	2.78154	1.46874	0.5858	3.16706	0.764949	2.20956	2.09636	2.66653		2.18669	1.45742	0.123548	0.207882	4.56771	12.5143	0.287193	0.83393	1.45398	1.19642	1.5058	0.692622	1.54638	1.03495	0.37234	2.6017	0.418205	1.03342	0.514666	0.798485	1.66224	1.405	2.023	3.13502	2.20638	7.08857	0.958491
AFF4	26.4369	29.9628	14.1191	17.5808	16.4453	26.8324	33.7548	32.4191	15.1361	27.0065	36.6446	35.8619	21.3775	17.7605	15.8245	13.6248	20.4133	31.6434	27.2764	15.9169	18.7538	30.6547	34.609	17.4295	26.2976	24.2374	22.8252	30.701	22.0354	21.3813	27.2874	22.1953	16.8877	19.5762	19.5301	29.265	22.0578	15.7458	13.2836	28.2789	17.9714	15.6091	19.6874	37.4463	39.5741	21.3868	20.2665	28.2396	14.1506
AFG1L	2.19281	1.63737	1.60841	0.78322	2.96791	2.14136	1.31339	1.77197	2.31804	4.45084	2.16864	1.1257	2.58684	2.91739	2.79508	1.53489	3.1372	2.0042	2.76118	2.26903	1.84065	3.88334	1.80629	1.25456	1.6298	2.90589	2.01667	1.22314	1.54796	1.16142	2.33636	1.88019	2.43572	1.85094	1.31929	2.16614	2.27878	3.31237	1.16871	2.18389	1.64289	1.08365	2.4364	2.79607	4.81117	1.52682	2.02726	4.02726	1.8078
AFG3L1P	3.27459	0.798776	0.98862	0.879615	3.53086	0.691133	3.15395	2.87425	0.405474	1.56103	2.33526	0.876797	1.76705	2.27776	1.54893	1.30035	1.64892	2.76811	5.63929	3.75002	9.90589	4.43607	2.4841	2.17694	1.18011	2.09504	1.48076	2.081	1.22695	1.21996	1.94765	1.28362	0.864766	5.30965	5.06959	1.81629	1.42821	1.43579	4.31546	3.17034	3.17834	1.2243	0.629351	3.31826	1.86302	1.71775	2.62523	0.721	1.23878
AFG3L2	23.1533	9.46248	34.6926	11.9517	14.8481	11.1539	13.9029	7.65988	17.987	30.4583	27.24	23.8517	11.3604	23.3067	31.1966	34.588	28.5599	19.063	13.8176	26.6359	18.3546	79.4292	18.3787	14.6252	36.7014	24.5346	39.2672	16.596	15.1355	17.7342	17.8877	27.7492	21.1399	12.8112	13.9897	15.5402	21.2906	30.4454	12.3577	17.8726	11.7527	9.0207	44.9924	8.72874	16.5113	28.4773	15.0309	31.3955	16.8594
AFMID	8.43323	7.98451	16.3233	31.6522	5.46649	7.27252	7.68934	10.1321	13.2474	15.946	9.18075	6.28679	9.52542	12.2806	12.3126	11.5799	14.4139	18.1281	10.3304	26.3343	13.9362	1.49362	13.979	6.36229	36.9358	18.0616	12.4235	4.95003	20.9041	12.0536	9.40399	14.3512	8.67757	6.17278	7.58748	12.8404	12.1272	13.6811	17.5837	13.3337	8.65248	5.465	14.1365	9.38679	21.2135	9.74436	6.88928	12.4108	8.07023
AFTPH	21.1858	13.2978	11.2906	15.0484	11.9561	17.6061	18.5521	8.02001	16.3052	25.6266	20.2957	8.06523	21.2807	18.7795	22.1879	6.97268	20.6465	13.6935	14.3782	9.81435	8.26255	13.8552	13.3785	10.3485	20.9201	15.1684	28.6846	8.85798	10.5635	10.9403	16.0454	17.9457	11.6765	12.8377	9.87124	20.1829	13.7027	14.9764	6.94116	10.5228	16.5279	15.4351	12.9659	9.85436	18.1744	17.4779	13.1242	22.4273	12.9824
AFTPH-DT	0.353568	0.323865	0.099666			0.118369	1.48696	0.157063		0.293381	0.494992	0.147319	0.149417	0.354055	0.855343			0.414235	0.218059				0.352782		1.49173	0.211813	1.74056		0.143534	0.19539	0.666751	0.229373		0.30827	0.172032	0.289315					0.632762	0.400858	0.101261						0.177457
AGA	4.31187	5.96871	10.4995	7.08348	6.04705	7.88523	12.2133	9.99879	9.22736	9.19137	7.22197	2.59064	6.7228	6.03214	6.3965	5.57241	5.90383	5.40091	5.76446	3.62823	4.7176	6.13178	3.39231	12.3122	12.7443	6.40828	6.41413	8.8394	5.3379	4.19734	7.36658	9.41283	7.05053	10.4093	8.09238	7.16565	7.63992	8.89698	3.67249	5.07587	7.26638	7.50975	5.47991	7.53816	6.06001	5.75524	10.3984	10.0132	9.51972
AGAP1	8.70042	3.629	3.01984	3.15156	3.20532	4.13363	6.00817	4.12081	2.94002	7.47427	9.32646	5.72221	4.92715	6.46124	8.26831	6.95569	6.30027	8.87772	8.44553	9.2723	12.5073	2.63776	7.47647	3.50086	6.60808	3.76152	3.27197	13.5128	3.63016	3.69091	5.30335	6.50209	3.6574	2.72623	4.96061	4.32791	4.92224	3.5158	7.65484	6.64	2.59809	1.00863	3.44297	3.45473	7.27446	5.29561	5.24607	4.56489	1.70686
AGAP11	1.49846	0.390664	0.148795			0.140219	0.452754	0.20708	0.393148	1.51219	1.17711	3.36606	0.838319	1.49136	0.804973	0.141074	2.7607	1.80739	0.359189	0.18229	2.60309	0.214615	1.1548		0.176125	0.360767	0.914531	3.49011	0.272473	0.814026	0.347829	0.921497	0.840974	0.258085	0.21453	2.03949	0.335918	1.6598	0.295307	0.668375	0.35334		1.00299	0.339202	0.64885	0.418342	1.05207	0.440382	0.421437
AGAP1-IT1	1.7575	2.10281	0.190134	0.353877	0.643024	0.144578	0.89516	0.525616	0.512881	0.661629	1.9281	1.35125	0.458604	0.502946	0.924075	1.63064	0.812827	1.91265	2.69756	1.97124	2.32211	0.295277	1.46959	0.846215	5.33721		0.47056			0.453903	0.617965	0.674327	0.526687	0.398591	1.47066	0.584063	0.634327	0.391708	0.968342	0.634634	0.439401			1.06797	0.685911	0.872026	0.67559	0.371719	0.651868
AGAP2	0.805628	0.813433	2.07863	0.372062	3.78664	0.640484	0.626932	0.920768	1.03496	1.07521	0.816992	0.567176	0.383648	2.36644	0.451014	0.953553	1.49502	2.56286	3.2212	2.04337	4.69736	0.152541	1.66517	2.09028	0.412255	1.09557	0.480728		0.295799	1.23353	0.75732	1.22636	0.810969	1.983	2.72494	0.515944	1.01158	0.517087	2.46355	2.22155	5.49708	1.57502	0.716895	0.69404	0.232936	1.15688	2.48595	0.690501	1.37365
AGAP2-AS1	1.00466	0.530725	4.54453	3.44629	2.07188	2.39979	0.575389	1.13631	3.61946	1.09332	1.11718	2.37218	0.627358	1.29142	0.837424	1.49767	1.46826	3.13976	2.29911	3.17158	1.55526	0.254732	1.56307	8.40937	0.367832	1.20893	0.442915		6.15379	6.09117	1.71064	1.37103	4.19095	2.35092	3.15517	1.04509	1.151	2.32541	5.44481	3.52178	1.18263	2.06592	1.45998	5.13211	3.54986	3.10931	1.94566	1.23029	0.789921
AGAP3	10.3711	5.79779	8.39453	15.5983	16.6366	5.47246	9.22483	10.3388	6.46711	8.74679	6.20451	14.7134	4.54058	9.27545	5.9277	9.86845	11.2387	15.2623	37.9946	18.1318	24.9618	8.28118	8.03609	18.7171	6.11517	7.76037	2.31744	19.4112	11.8369	9.24017	9.43987	8.18398	7.7812	9.5349	19.3025	6.56204	6.77093	12.6815	22.7288	12.0496	24.7242	6.76697	15.1538	9.18477	5.88318	14.6627	12.4326	6.22031	14.9067
AGAP4	2.76926	1.69381	0.749341	1.17037	0.965124	0.844729	1.30425	1.35528	0.947136	1.02267	0.959878	0.781969	1.18256	0.513153	1.17806	0.487431	2.16406	2.46415	3.37248	2.2849	8.4474	0.795877	1.40736	1.81829	0.89008	1.34797	1.66839	0.911885	0.96844	0.86272	1.4709	1.42991	1.11429	2.67546	1.79034	2.58066	0.92295	1.79698	2.10344	1.82391	2.23125	0.770489	1.47275	2.35429	2.21233	1.79139	1.52821	0.522678	0.489699
AGAP5	1.67886	1.3709	0.716497	1.53553	1.26396	0.912952	0.686199	1.53995	0.412721	1.73442	1.03795	0.496314	1.24696	1.58566	0.854627		1.00348	1.90709	2.98463	1.0809	7.82281	0.54676	1.38062	1.07607	0.513298	0.780519	1.0034		1.25844	0.871892	1.30309	1.46604	1.70948	1.75159	1.44941	2.43728	0.841898	1.24443	0.338498	1.23624	1.69678	1.34651	1.41773	2.24865	2.1161	0.812188	0.755595	0.604523	1.18114
AGAP6	3.03541	1.25705	1.34194	0.815346	2.58175	1.12573	0.952807	1.37857	0.862078	1.21059	1.94555	1.84859	1.34621	2.19718	1.26505	0.687356	1.32043	2.11774	4.95307	2.60501	13.1106	1.13049	1.96658	2.02548	1.49449	2.07917	1.54242	2.09878	1.44868	0.89999	1.40774	1.6308	1.20389	3.48563	3.40677	1.64212	1.14106	1.65821	3.11879	3.16197	2.75476	1.31946	0.898125	3.2826	2.44086	1.47409	2.61447	0.842878	0.897136
AGAP9	1.71776	0.698071	0.347517	1.22617	0.916932	0.208296	1.19407	1.40784	0.523777	0.198451	1.12029	0.554784	0.520826	0.336601	0.576556	0.168229	1.07149	1.79774	2.29564	2.01538	2.78601	0.549015	0.559061	0.202513	1.26962	1.03994	0.840742	0.738807	0.708413	0.539517	0.565505	1.29763	0.312023	1.96896	0.968215	1.50135	0.45501	0.75913	1.63559	0.291904	1.57313	0.413094	0.118176	0.967281	1.04322	0.2784	0.136189	0.685273	0.440427
AGBL2	1.50748	0.497767	0.985848	0.566315	0.445141	0.498427	0.412393	0.718561	1.02044	0.249485	0.592368		0.738882	0.29806	0.697116	0.39549	0.424392	1.78126	0.982231	0.920158	1.64698		2.53236	0.275335	0.468273	3.14368	1.67462	0.299997	0.880138	1.14627	0.934987	0.653254	0.828605	1.08684	0.212968	0.436954	0.161429	0.721342		0.641781	0.331015		0.585421	0.388162	3.01772	0.222567	0.413418	0.504481	0.273977
AGBL3	5.04586	7.08991	3.11231	2.39473	1.59823	5.13172	12.2494	13.925	8.47312	8.11316	8.33561	0.572686	7.42198	6.13668	7.86877	7.13008	6.0171	11.0086	5.10172	3.85738	8.3709	1.52383	10.9801	1.80478	1.0828	11.8575	6.9727	9.0314	3.73198	5.08451	9.35852	6.97212	9.6115	2.37543	1.48679	10.8445	3.62859	11.1591	1.73871	4.49888	1.89882	1.69936	6.08278	9.14758	6.56008	4.01842	4.26841	9.81893	1.93445
AGBL4	0.288297	1.43527	0.380372	0.460824					0.22786		0.752168		0.943484	0.554177	0.938398	0.157874		1.20469			0.36428	0.530014	0.945622		0.681421		1.3489			0.512262	0.19169	0.661005	0.346368			0.86335	0.232439		0.510019	0.552404			0.715073		2.51977		0.437355	0.311684
AGBL5	9.13366	9.46698	6.48495	18.7114	4.4771	11.8259	22.6324	5.83733	20.6656	12.241	9.26571	7.59901	10.4172	12.9088	18.0065	7.8608	10.5078	13.9074	9.77589	16.2958	7.11659	6.49266	10.0226	9.49266	9.00282	8.80203	12.8811	3.35086	17.8657	11.8406	15.8134	17.4933	11.054	5.48187	6.02201	17.7869	7.53478	10.9001	7.58046	6.30952	8.47389	4.78908	17.9279	6.26615	23.3459	5.29803	6.04691	12.769	4.59348
AGER	1.87075	0.973493	1.05395		1.23783	0.104221	0.40203	0.835584	0.33953	0.679596	1.82646	0.391847	0.59911	2.05923	1.57672	0.490694	1.42538	1.91556	0.947445	1.01667	6.45728	0.259492	0.871542	0.777225	0.201229	1.00651	0.532812	2.45183	0.165572	0.727092	0.772837	1.4478	1.00124	0.883428	1.26928	0.740449	1.33683	1.23879	1.57519	2.23192	1.50744	0.478368	0.887359	0.954944	0.516928	1.11858	1.26408	0.690298	0.349599
AGFG1	9.52022	10.4604	7.70672	12.5818	13.0645	21.9218	12.5011	12.2405	10.4564	9.20194	13.4874	5.33667	12.7517	7.76598	8.48625	5.6013	7.36493	8.3645	21.6806	14.3704	8.4777	8.34485	12.9618	9.68968	16.4121	15.1083	7.37268	6.08151	9.12881	9.82881	24.8717	11.6801	10.5265	13.36	14.3272	7.1314	8.28912	5.85727	8.28888	11.3007	18.9056	7.80485	5.70846	13.4279	28.5265	17.1014	15.2479	11.5782	11.839
AGFG2	2.48993	2.0479	2.09601	1.05445	2.60889	1.07174	0.780053	1.20654	1.17675	3.14737	2.26012	1.04297	1.42209	2.4868	0.908367	2.92412	3.01562	1.9014	3.71995	9.10774	2.22286	2.44737	3.94194	1.85528	0.579559	0.876778	0.606532	1.40019	0.998278	2.09462	1.73974	2.67748	1.55382	1.74702	2.90257	1.47216	1.6471	2.37947	2.40227	4.71164	3.33822	1.14185	2.54653	0.687809	1.37861	1.29476	2.13965	1.19487	0.397764
AGGF1	11.8633	10.0817	8.80606	10.1647	8.21598	13.7692	6.57034	9.47808	9.75655	9.73946	10.7571	13.5008	11.0155	7.72452	9.67832	10.4646	8.24935	7.35663	7.49463	4.50858	3.33464	11.0318	7.69412	6.46676	11.1883	9.60864	8.50345	9.21446	10.9471	7.90672	10.8141	9.03846	9.11462	9.83271	7.61691	14.466	9.51528	11.389	4.25309	8.74596	10.8403	8.85373	8.67351	9.24151	16.9352	9.09431	11.185	17.0774	9.58564
AGK	7.35438	5.78069	4.23538	7.61126	11.1463	4.32631	13.6214	7.60544	5.6241	7.0216	8.83774	6.54903	6.60034	6.7078	7.18309	3.10653	7.48296	7.00619	10.6459	6.91108	12.2085	10.0607	10.0763	11.9502	6.13127	6.59004	6.70742	14.6475	6.94153	4.85991	9.06598	5.85143	8.07663	12.469	9.61139	7.58471	5.20141	7.35282	4.75331	8.0825	9.14591	5.76428	4.37759	10.6462	8.53738	6.76476	8.52553	4.38886	3.36006
AGKP1		0.530544	0.162903		0.324288	0.331454				0.217635	0.193379			0.346061	0.170748	0.279132	1.00093	0.538498	0.451888		4.07495		0.581986		0.442669	0.530815				0.133971				0.601651	0.178608	0.213405			0.237881	0.635835			0.268223		0.155785	0.518677	0.61769	0.143753
AGL	5.87603	5.0877	4.94261	5.13402	3.63745	2.3643	3.56211	3.04096	4.53407	6.96835	8.21773	3.81686	4.35116	3.57499	3.04318	3.39358	4.21726	5.52821	5.70877	7.6934	3.08128	15.8586	5.48802	2.74635	7.13222	4.33789	7.63939	3.2082	4.53134	4.6151	4.83585	5.31654	5.2655	5.26555	4.01088	8.17704	6.80871	5.31126	1.84908	4.84198	4.46808	4.20231	5.34956	4.09841	11.13	4.45475	6.00821	9.35039	4.65981
AGMAT	10.4294	3.38662	4.50996	3.36454	1.08755	1.76722	9.49486	4.72372	20.4606	17.2058	8.35947	0.75682	4.80798	12.4928	23.8244	17.1129	5.84354	7.07156	0.966862	23.7922	1.18755	0.398409	9.74418	0.706598	15.2373	0.436228	13.796	0.603278	4.04421	1.43064	3.22727	12.2798	1.27162	0.819462	1.12686	7.5163	10.7699	1.26013	1.63237	1.39862	3.7692	1.91011	9.27997	0.630825	4.41606	3.52494	0.844238	21.9185	0.505411
AGMO	6.04806	5.32255	4.74229	1.1868	1.20396	4.17349	19.6744	37.3159	16.0643	7.7367	6.27872	2.95586	7.13726	5.85542	10.2761	3.96286	6.35717	4.65942	6.34353	17.8367			19.3151		12.1924	0.184334	0.425791		3.48716	8.77984	6.68632	3.02223	10.7022	0.685764	0.610175	3.79501	2.83803	2.28357	0.555153	4.32917		1.71573	4.43235	6.4421	21.8659	3.54986		12.2948	0.930744
AGO1	4.24151	3.09463	2.1797	1.68816	3.91314	2.08667	4.24987	2.42829	2.90288	5.21539	4.43464	1.58234	2.88979	3.38241	2.88373	2.46608	2.62177	6.35192	6.34018	4.73084	2.55664	1.58594	4.49245	2.37468	2.75635	2.13682	2.34262	4.73847	3.13757	3.34353	3.75276	4.2014	3.4471	3.0976	4.24147	3.19902	2.8517	3.4809	3.12134	3.51811	5.66594	1.99572	5.56447	2.9794	5.50072	2.91812	3.97924	4.10858	3.6398
AGO2	5.79843	5.70935	4.68768	8.83769	5.27965	5.17652	9.30622	6.72224	3.21313	5.60156	6.58549	5.99312	5.65823	7.1365	3.38957	2.53468	6.35455	9.00954	14.2313	16.304	19.3431	2.9514	8.48418	8.68868	5.64424	7.18516	2.66509	5.17143	5.85138	5.42971	4.80725	7.07543	4.34818	5.7634	9.61313	4.17685	5.52431	6.19249	9.18004	9.19964	8.41791	4.64753	7.52728	11.6725	6.86466	9.54165	6.9462	5.58088	4.55996
AGO3	4.40344	2.28654	1.79003	2.33577	4.79166	1.85678	5.66828	1.80233	1.74359	3.62195	4.4967	2.41744	4.26593	2.96159	1.98528	1.63958	2.65939	6.14193	6.16218	5.14219	5.59792	2.67457	4.85695	3.19896	3.35404	3.18712	2.58212	4.98703	2.85399	3.32049	2.89658	2.55061	3.75178	6.21495	4.52259	4.03932	1.86933	2.89326	2.71326	4.94969	4.1784	1.64725	2.57867	4.67238	6.12947	4.61433	3.7538	3.45158	2.27804
AGO4	5.14482	2.52327	3.05146	2.74653	8.37359	2.30476	3.1266	3.19773	2.61881	4.53298	5.01112	4.92084	3.91948	4.79899	3.1572	2.61456	2.68497	3.93233	8.6256	1.59286	6.84188	2.52774	4.04305	3.52342	4.02502	2.94826	2.76055	4.60943	1.89713	2.59767	3.1695	4.20963	3.80223	7.35872	6.03676	4.28447	3.49674	3.9432	3.27427	6.0664	9.95026	2.87372	3.47519	4.70459	3.68784	6.14561	7.36593	3.61314	7.46896
AGPAT1	12.7753	8.92302	9.73694	5.0617	5.1836	13.3854	9.97605	18.4484	13.4506	14.8186	11.7392	7.4361	6.15663	11.0686	10.3445	7.41006	12.1672	16.5249	15.2523	17.5557	6.05305	6.6357	9.18653	14.0703	7.81151	10.2976	6.222	10.7203	12.0291	7.77599	12.9751	13.8928	7.50488	5.94934	8.27942	11.2175	11.1166	12.8268	12.9934	8.96335	10.848	10.1177	15.0704	11.93	21.0055	6.45985	9.39229	12.5224	8.89276
AGPAT2	23.2711	11.3527	22.0646	19.5454	20.0458	15.8509	13.9869	41.2693	12.6761	20.3181	18.1502	7.62402	10.68	14.8994	11.477	26.9168	24.3974	6.83609	11.2686	25.6576	4.97877	37.4999	12.0876	25.8481	10.9211	7.05593	4.55463	15.3773	18.4643	13.3666	14.8313	13.1712	7.1632	10.6681	24.346	18.9948	13.1431	26.2593	30.2442	19.1359	25.4034	10.2979	9.3379	20.9589	18.6547	23.8273	16.7677	20.5941	28.6014
AGPAT3	22.087	12.9321	9.12649	4.18215	15.1857	13.5986	14.3666	15.5481	9.96575	28.7269	20.9157	7.99124	11.2991	19.5177	17.5864	19.4774	12.8189	23.9435	22.9264	18.3836	19.7521	17.8206	15.4332	10.0999	18.3072	18.236	7.28277	8.54628	9.90904	7.87124	26.5426	12.6813	7.35947	12.652	16.889	15.7508	19.2084	6.7177	11.8909	12.4857	25.242	9.33567	13.2331	13.236	10.1539	12.1626	14.8663	15.1749	12.6975
AGPAT4	2.47339	1.00131	1.41654	2.06717	5.49239	1.66472	0.356487	2.13095	0.733972	1.67368	2.95416	2.19475	2.85728	2.1839	1.87724	1.23362	2.5463	2.91129	5.78206	2.27331	2.82591	0.76144	2.52914	3.9068	0.865891	0.648444	0.561049	2.59105	1.27224	1.0471	1.6686	1.80289	2.34083	1.69279	4.02876	1.4518	1.28559	2.21094	4.3365	3.46531	5.53616	0.850739	1.14429	4.73292	1.92482	3.29526	3.72867	1.92683	3.66428
AGPAT5	7.54482	4.72042	17.043	5.92305	7.96615	8.04866	8.76524	12.496	16.8777	21.8813	19.2082	18.7631	10.0332	16.0309	16.5029	18.5217	13.5639	13.8367	9.10018	28.2972	5.44587	14.2879	17.693	4.84783	13.5053	12.2941	9.48377	10.5749	10.9487	14.2745	11.8829	10.5226	12.1164	7.37455	8.20796	12.6114	12.5831	15.0834	6.88438	18.9455	9.46103	10.9518	24.4423	12.4517	21.2398	12.5948	12.3972	31.4104	8.44475
AGPS	9.91892	11.3083	7.80003	7.83785	9.68336	19.4983	10.9292	7.78589	12.0077	13.2857	9.31714	5.89455	19.0839	8.55014	14.183	4.26231	7.70652	16.6215	10.604	9.24914	3.28556	4.45618	8.09567	7.61312	6.51843	8.59787	12.2362	7.52698	19.2131	7.35844	9.70602	11.5741	10.9752	9.41667	9.60318	8.61843	8.23111	11.0274	3.60119	11.0339	11.8162	8.70883	16.8636	12.1578	28.3211	10.5523	14.0731	15.7774	14.9362
AGRN	38.874	44.727	14.8702	14.247	4.15194	11.4705	14.5659	48.1761	13.7242	29.0509	24.2756	6.70966	8.93033	20.0264	15.8239	39.0528	24.6876	62.8917	169.443	119.529	58.7292	4.51746	20.7266	16.5377	26.3651	11.9707	6.53147	5.17288	32.9295	11.9574	32.3341	21.0392	11.13	9.27658	17.1007	21.2266	19.7176	31.448	109.626	21.4064	39.4396	11.3882	27.7106	35.1031	26.4827	9.35755	14.3256	13.3578	5.79818
AGRP	0.192518	0.126174	0.155565	0.821873	0.307965	0.266787	0.193818	0.212215		0.286616	0.47028			0.186361	0.169331			0.471751	0.541394	0.177344	0.706571	0.21397	0.362624			0.189441	0.184864		0.181915		0.189569	0.348022		0.343844			0.215829	0.231778			0.925965	0.100834			0.123664	0.209932	0.310748		0.613489
AGT	3.59483	8.75029	14.4254	21.9892	0.593425	27.0767	19.6817	1.55529	20.6667	19.2009	6.10011	4.37071	7.02319	15.9411	15.335	36.3915	2.78633	35.7676	11.2492	11.5395	5.57541	0.180832	26.2779		77.5715	4.26631	3.07207	0.595123	32.453	4.36243	2.62019	16.472	7.25767	0.543405	1.04996	32.402	7.77436	4.37712	0.91276	14.9343	0.572517	0.223069	33.2928	1.0551	21.939	7.60656	1.34693	5.13981	2.53695
AGTPBP1	7.34192	4.37646	6.67661	9.97228	13.0639	7.61505	6.0685	5.68389	6.96298	9.37134	10.8014	7.62965	8.28856	8.94247	5.17623	6.4679	6.46429	5.7029	7.17355	6.22069	6.03888	6.39643	7.29682	14.3489	5.58248	4.85342	5.99451	3.77732	7.31628	5.4495	6.25023	8.26292	6.61917	14.3269	16.371	8.0178	8.84791	9.80701	5.28146	10.3129	17.7228	8.81907	7.57559	6.18065	6.79221	12.9557	15.6283	12.0442	12.2655
AGTR1	5.79755		0.377183		0.948822	0.321776	7.79998		0.539062	21.9055	1.98899	0.135113	2.80334	9.60886	3.09775		5.89977					1.33936	1.74141				0.312854		0.679774	0.112905	1.02167	1.62884	0.977978			0.401789	4.76796	5.94364	0.261146	11.5771			6.39147	2.52351	0.153403	0.515272	0.788903	5.67291	0.398177
AGTRAP	18.2827	25.6179	25.0054	62.5527	26.8563	25.8499	25.6784	27.0751	28.4543	25.6928	12.2982	6.45659	16.52	18.087	18.6347	17.6031	16.4015	19.2039	25.2368	20.9922	5.6572	5.57077	11.4859	9.13919	33.6052	15.2265	12.933	22.8625	26.0081	27.4495	18.5207	23.9866	15.1822	24.8993	23.2251	21.9004	18.1966	20.5578	38.4019	12.7094	39.3028	22.886	20.1237	17.193	28.8115	36.4699	15.8262	28.8712	23.3451
AGXT2	14.0577	10.5907		2.14764	0.144465	3.87518	9.78743	7.63446	5.67056	25.6262	18.5489	0.220417	8.32346	19.0804	33.6987	12.2924	11.1778	8.55738		0.521648	4.51314	0.211854	14.794	0.194126	34.1665	8.75642	41.8976		14.3377		34.6403	9.1812	1.13583			39.4836	12.915	1.08405	0.26979	0.87355	1.43567		0.293253	0.461281	2.66595	5.59935	0.262818	24.1522	0.391299
AHCTF1	9.46285	10.8372	20.454	11.2578	11.2612	12.9316	15.1389	13.8303	9.52463	12.5842	14.9518	7.22517	11.294	12.2968	12.0861	15.4302	9.81562	11.6886	12.8091	12.3174	20.6823	9.25037	12.9641	11.1126	10.4343	16.9301	10.8855	16.6671	9.87009	17.1142	10.5735	12.9323	12.496	12.4967	15.9407	9.68981	11.0805	12.3993	16.467	15.9316	12.7235	10.3145	16.4963	18.0773	16.8217	15.3951	14.4981	13.3404	7.71902
AHCY	22.3078	38.2633	25.1096	62.9426	24.7532	37.4411	27.5502	29.6945	35.7264	43.2739	25.6834	25.6937	28.8006	33.9383	29.0271	39.7797	27.5441	25.0631	26.0985	37.3032	8.43246	23.8875	27.4574	26.2298	40.8001	44.7666	31.0808	13.8182	108.218	26.1895	30.7302	39.7422	26.0283	16.2573	28.5042	48.167	21.1157	44.7101	37.1066	25.4996	25.742	39.1402	48.7196	23.5845	38.3001	34.4618	24.4292	53.3854	42.8243
AHCYL1	16.9064	26.7817	15.9298	27.0784	18.0152	21.7026	14.6754	20.2902	47.5072	33.0642	27.4565	17.4435	24.3784	21.3897	22.5907	21.7244	26.1746	25.4856	26.6149	42.657	7.28895	58.6391	32.1353	14.5548	33.8452	20.3572	27.6828	15.2844	36.6736	30.5247	20.6044	32.2126	20.7979	16.2366	14.4248	25.0688	29.9558	25.3273	17.5966	17.8639	25.8233	22.6763	39.048	40.8885	42.4047	24.4505	22.6512	31.1685	25.9767
AHCYL2	4.28562	9.56729	1.84859	3.11621	3.66201	6.36782	11.7945	2.47343	5.3143	5.42108	5.44692	1.82763	2.66077	4.16292	3.48073	24.5053	5.3208	6.58761	9.29625	1.86782	8.65602	41.0419	24.4227	4.0107	10.6327	3.87769	6.49628	2.38357	5.74848	1.69814	4.30202	8.91329	4.28304	4.87186	2.84335	12.0885	11.2779	3.7484	2.04466	3.71019	3.72528	2.37496	4.92516	3.90395	6.33874	4.05154	3.57473	4.3524	2.39382
AHDC1	2.70863	1.81635	1.57957	0.862627	0.906251	0.71898	1.30244	1.66078	1.70591	2.09806	1.99276	1.71155	0.780554	1.98075	0.862803	1.26923	2.90815	7.6072	6.87002	8.86502	7.00461	1.05449	2.95045	0.40965	0.869408	0.96748	0.765708	7.62015	1.76848	2.11809	1.9075	0.788366	1.24689	0.985414	2.02725	0.966766	2.44646	1.55951	3.7397	2.59683	2.4017	0.342778	2.40939	2.98558	1.36323	0.45299	2.06474	1.04909	0.621112
AHI1	11.3163	4.93394	3.53063	2.4903	6.64452	4.34642	8.01557	5.64851	4.5957	5.94376	8.78941	3.35394	8.74157	7.12454	7.42117	1.24334	7.03314	6.44201	9.76985	8.72601	20.2125	3.53364	10.2071	6.78902	3.32523	10.8964	4.41701	19.3141	3.92573	4.64239	6.93724	6.7443	8.2833	12.5129	62.0209	9.83196	3.95101	4.32025	3.34822	9.69697	5.21063	3.37294	4.69748	10.2206	10.2077	7.44628	6.25751	8.73371	3.89653
AHI1-DT	3.2302	0.865769	0.12131	0.205318	0.369032	0.186125	0.864473	0.70075	0.511196	0.983157	2.82967	0.582839	1.68007	1.33614	2.79703	0.146349	2.32376	1.35206	2.20796	0.567791	0.826955	0.780523	2.9307			1.10261	1.14657	4.38437	0.168364	0.561071	1.77567	0.774911	1.02342	0.690313	0.201028	1.3137	1.18698	2.09783	0.263324	1.30022			0.355311	0.527434	2.14543	0.249416	0.391894	1.83908	0.178691
AHNAK	168.596	231.302	55.6104	147.264	97.9278	82.8129	117.123	133.611	149.816	240.202	136.072	24.0958	127.554	106.859	106.814	355.986	103.918	219.804	333.562	95.7766	150.222	70.0498	98.1952	207.821	196.047	108.876	44.5031	56.4677	85.0849	91.9799	67.9046	166.131	81.6697	116.077	120.515	168.207	80.2266	135.811	143.46	107.608	159.622	79.0484	144.767	129.621	110.777	125.084	144.009	104.171	100.596
AHNAK2	4.30081	8.89869	10.9472	14.9484	1.52993	6.78105	3.58419	13.3139	5.69389	13.8139	8.83847	27.7378	6.90819	6.15052	0.767569	25.8176	5.11249	14.2258	20.6695	79.2912	48.9413	0.177068	17.0417	7.13011	17.8478	21.7603	2.4815	6.88484	9.24873	15.0897	12.0991	6.47017	5.3823	4.59261	9.70729	8.14705	20.2945	10.1162	20.7983	19.5659	6.27748	2.47778	1.77959	24.9745	4.84511	8.06619	10.6617	1.53293	8.98987
AHR	24.882	29.4525	18.8187	26.3469	25.0516	32.01	31.1639	26.2608	20.3468	35.8414	30.1588	7.49302	13.3328	23.5645	21.1608	24.1138	24.2805	17.2935	35.7571	19.5655	9.17808	10.1673	47.8766	9.33343	21.2132	14.2342	9.73584	14.3137	19.1575	23.1406	21.9814	21.6619	17.831	29.4644	20.5158	26.1094	22.0016	15.3075	26.4083	18.6868	35.4087	40.824	14.003	40.5481	12.1672	24.525	37.2008	40.2273	26.8272
AHRR	0.203218	0.114727	1.60195		0.243201	0.257073	0.216705	0.338328	0.173861	0.451675	0.229634	0.524432		0.429493	0.405535		0.423433	0.974944	0.314208	1.30347	3.13951		0.474605	0.31725		0.315084		4.79828	0.597718	0.178832	0.241602	0.158284	0.272184	0.57314	0.422513	0.178674			1.15052	0.25801	1.82421	0.138101	0.159701	0.264578	0.184613		0.442425		0.173797
AHSA1	12.5849	12.1934	11.0347	12.0803	17.346	11.1785	19.0984	13.0369	15.1034	11.0119	16.9202	26.448	7.32601	15.509	19.3228	6.82632	17.8835	7.25915	9.53824	31.9992	7.03449	41.8835	16.4063	16.1447	11.0277	11.7493	14.1734	14.1983	12.8719	12.8595	16.7176	11.5493	12.1169	15.9089	15.9984	8.66302	16.6511	18.4956	14.772	13.2216	12.8773	16.4346	14.773	13.0845	10.7922	18.0577	14.0546	9.93107	14.1178
AHSA2P	17.9745	6.94394	6.9348	5.80704	18.1104	5.67308	10.8901	10.105	5.08562	9.79926	16.9954	5.16689	15.1928	14.0556	11.052	8.47258	10.9239	18.63	22.9054	11.4769	48.2037	9.81442	16.5689	6.79482	7.3034	19.0998	16.7945	16.3833	9.26497	6.85919	13.595	10.6181	11.8643	20.7808	13.897	15.6204	6.71547	11.487	13.1307	20.0618	11.9871	5.20887	7.1435	16.7873	23.0353	13.0647	13.941	9.98754	6.00274
AIDA	22.0227	21.0632	34.5391	37.8868	27.1973	42.0447	23.906	43.2691	33.5091	32.092	24.9807	7.08735	26.0049	23.0296	27.9482	12.9709	12.5082	14.6026	23.6743	16.9992	6.66729	10.0819	22.3086	24.8885	28.8624	26.0511	23.5434	13.0067	17.1835	29.4529	19.0305	26.3721	31.0788	27.7822	20.7313	26.6214	31.0502	32.4794	29.5692	25.8083	29.9293	37.3695	32.5872	64.8427	34.8313	26.3315	33.8199	49.1141	34.1933
AIF1	28.5008	36.1833	44.9679	25.2949	140.42	19.8157	16.3462	25.0827	26.2729	23.6698	24.2012	28.5704	26.7058	21.7224	23.3569	24.2616	9.98792	10.6066	27.9691	9.7061	7.60769	16.12	20.3087	30.731	21.1848	47.1349	41.1396	9.80389	11.8056	30.458	14.2446	30.3918	41.5694	150.244	85.9313	16.5977	28.9372	40.3344	39.9295	24.1798	68.7295	91.0462	12.7735	35.2925	6.71453	54.0384	61.9621	24.0668	99.3278
AIF1L	23.6237	6.32205	0.244543	8.67822	0.228419	5.31563	18.6758	1.65046	7.00879	11.6979	6.99374	1.81789	0.655868	12.2239	45.9201	10.2575	5.72919	12.2888	10.836	0.17471	11.5444	5.65015	6.26562	2.07017	33.4373	1.7877	5.94855	0.644408	6.3642	0.377085	20.1079	9.93264	2.73921		0.386541	24.243	16.8231	17.3433	16.226	0.511555	2.41009	13.0244	9.7111	0.334749	55.5095	2.72151	3.98904	59.6102	1.25843
AIFM1	19.2662	21.6604	9.80007	16.7646	8.32628	9.39445	29.4894	8.823	16.1586	11.4495	15.355	10.5775	11.2815	12.1796	17.7809	8.64102	13.6114	8.37951	6.91492	15.7273	4.95909	54.95	12.0379	5.88957	33.1812	7.20945	49.0433	5.12831	15.5071	5.8866	20.8348	18.6404	6.11262	9.4218	7.92217	19.7258	17.3453	10.1747	4.62971	5.19563	6.88791	6.44973	6.21956	4.57245	37.147	6.18355	6.25512	19.8568	6.07993
AIFM2	3.38337	3.20736	2.83659	5.28844	4.05968	12.6606	3.23913	5.89993	6.08156	4.75931	3.08089	3.8206	1.83097	4.52358	4.22417	1.66163	2.57117	8.26664	5.79524	5.2421	6.74869	4.51175	1.70803	5.64437	5.45418	3.38787	3.0584	5.70553	4.73888	3.65266	2.02554	4.47009	3.63161	2.89797	3.5439	6.54691	4.13941	4.00041	3.59217	1.75139	6.06387	3.53829	10.3102	5.75503	5.01955	6.86503	3.05542	3.42887	3.32404
AIFM3	0.555206	0.496632	0.121547	0.735826	0.910373		0.899779	1.01732	0.52753		0.267696	0.178508	0.174789	0.340609	0.240471	0.20838		0.534688	0.860857	0.72674	6.78762	1.82373	0.506668	0.162345	0.304626	0.45105	0.130549	0.539026	0.55384	0.125965	0.463363	0.44824	0.431095	0.418217	0.792798	0.354294		0.602048	2.36855	0.187049	1.09663	0.127025	0.118128	0.442243	0.500975	0.82323	0.874665	0.162932	0.759924
AIG1	45.3679	50.8656	14.2332	34.1951	10.3779	33.9827	39.3179	19.6741	79.7809	76.2317	49.1369	9.16669	38.9014	42.8811	57.8265	22.9159	50.0431	48.0815	26.9467	25.6325	27.0795	13.2615	30.0115	31.9689	48.1628	64.0089	35.1109	24.0868	28.3632	16.7925	45.6448	53.0101	24.7514	13.0325	9.38405	66.7599	45.0199	63.1905	21.2133	27.4633	17.9991	29.7873	68.8791	14.2907	33.7598	20.5916	19.9063	58.0103	23.7303
AIG1P1	1.76549	1.37978		0.23649	2.09293	0.537393	1.17086	0.557322	0.392312	0.88352	1.51751	0.785878	0.339654	1.54579	1.40994		1.09626	0.733049	3.06849	1.10461	2.2968	1.16547	1.8614	1.53822	1.32609	1.34042	0.51513	2.70224	0.784758	0.213405	0.460962	0.638222	1.51523	3.11563	0.77176	1.51876		0.774823	1.64829	1.08123	1.32621	0.245144	0.105939	0.743478	2.26944	2.29376	1.00584	1.05164	0.444167
AIM2	1.63944	3.53221	3.44307	1.97568	16.9015	1.95335	1.55194	15.0398	1.03055	0.291488	0.730985	0.785019	0.575522	0.72647	0.390833	0.848211		0.731142	5.62918	1.01075	3.31489		0.885201	3.06288	1.73261	8.04264	3.53468	7.97067	0.767121	0.728796	0.656141	2.11745	0.942464	22.1892	1.81824	1.38222	1.50774	0.785184	1.0982	0.508658	3.91124	8.7655	0.377765	7.56529	0.402979	3.37528	3.87389	1.37941	2.12756
AIMP1	9.99093	7.99074	11.4303	7.14007	8.34214	8.15737	8.9968	6.69177	9.62417	12.0945	10.8121	8.17168	13.2506	9.60809	11.1529	7.0546	12.9438	8.99548	5.71706	6.83745	9.6403	13.5434	7.52522	8.09397	8.76342	12.1093	12.8932	10.566	7.91402	12.1826	10.3335	10.0368	11.9193	11.2138	6.71954	7.13755	8.1684	13.6026	9.48634	7.57795	7.83748	7.03431	10.0576	10.1783	6.93509	9.52508	7.9478	13.17	7.55576
AIMP1P1	0.52725	0.206473		0.171369			0.385844	0.279632		0.178303	0.635751		0.609609	0.236658				0.137333		0.470509	2.02148	0.98203	0.69738			0.57531	0.458955		0.435796	0.110046	0.219035		0.478443	0.368912		0.483772	0.126783	0.266279		0.25874				0.374382	0.194065	0.12244		0.139297
AIMP2	4.64126	3.02391	5.13823	9.00928	4.13628	3.78986	6.37386	7.82468	4.18632	3.09082	3.38404	7.29396	2.34677	3.86235	3.55729	3.79163	2.76431	3.45272	4.45629	4.39596	3.89715	10.4457	3.5902	2.64882	6.5939	4.63742	3.16353	5.23092	7.52234	1.90659	6.78161	3.73744	1.7779	3.32803	5.1021	4.49653	3.58638	3.65257	3.14732	3.84312	4.54104	4.3334	3.03227	5.26123	5.56977	2.25418	2.83021	4.52627	2.51603
AIP	23.1325	21.06	29.1237	33.6653	27.4506	25.7255	14.5573	15.9363	38.2624	31.0332	15.9487	20.0492	13.3292	30.9205	18.2595	31.1052	26.2297	18.3172	20.957	11.7545	8.0823	18.416	13.8046	25.4071	12.3496	11.009	11.3271	21.7867	23.4797	46.4475	16.2971	29.631	33.1969	14.111	17.1377	24.6139	21.9509	49.0844	47.227	22.1409	30.0776	22.6831	34.9167	17.2137	26.608	44.7524	26.2177	44.0556	33.508
AJAP1	0.487025	0.689717	0.593488	0.582671	0.166634	0.15033		0.143815		1.2127	1.76406	4.89775	0.456207	0.857124	0.96558	2.83516	2.28716		0.232318		1.84589			0.604712	0.721779		0.899848			0.136641	0.598	1.21983	0.126742	0.438026		0.341071	1.70206	2.51396	1.87544	2.23179	0.165936	0.139569			7.92965	0.215928	0.589668	1.36081
AJM1	1.1524	0.606755	0.298623	0.126782	0.322645	0.199652	0.314705	0.517546	0.29421	0.690013	0.703041	0.390369	0.266702	1.0126	0.486732	1.35946	1.13409	1.61406	0.808279	2.65286	3.30816	0.136819	0.985709	0.186753	0.184068	0.232561		1.4374	1.58027	1.12009	0.336534	0.173319	0.208059	0.316268	0.774262	0.246712	0.16343	1.50095	1.80744	0.937886	1.57011		0.252558	0.493843	0.775981	0.478321	0.654134	0.601355	0.463279
AJUBA	17.0368	4.46795	5.24176	3.59063	1.12002	4.89973	6.98191	3.5332	9.00298	14.1688	13.6755	1.00473	4.68607	11.6516	9.91441	19.5665	7.46096	11.7044	7.84972	21.2858	77.0123	0.544344	3.1392	3.20202	2.47716	10.9901	1.8975	4.81802	5.27962	6.6439	3.91145	5.33586	6.13041	2.42211	3.46772	7.16417	5.40258	13.6563	8.5177	6.55379	2.60889	6.15908	9.8617	5.82817	4.16658	3.81065	5.12002	8.67333	4.56666
AJUBA-DT	0.518324		0.417333			0.34374		0.240257	0.177818	0.206548	0.56962			0.4381	0.382048	0.173461	0.254971	0.668556	0.17773	0.239084	2.99164		0.312576			0.511536	0.157032	0.498848		0.300974	0.18577		0.149311				0.174109	0.82394		0.167682		0.125761	0.810417	0.289696	0.456963		0.148853	0.257471
AK1	3.54054	0.407965	2.25563	2.11935	2.33063	1.41723	1.01931	3.40019	1.55526	3.05809	1.61528	4.029	0.89368	2.68724	2.038	1.64495	2.38615	2.15297	1.85329	1.36373	2.40533	18.6733	2.65423	1.82962	0.83162	0.339084	1.59603	8.03159	1.78692	1.69647	2.43058	2.37186	1.77319	0.978575	2.66124	1.93785	2.30301	2.69818	6.74901	3.69464	3.67406	1.09359	2.37616	1.20104	1.55208	1.59939	3.84182	2.37233	0.599136
AK2	48.2148	47.8619	39.3755	58.9181	28.3378	32.1054	26.255	56.0959	45.6724	50.8149	51.7117	28.2846	39.7304	47.2072	43.5078	134.996	36.0868	37.5473	41.7155	63.6837	19.0515	44.1738	47.8232	39.377	74.7697	21.2309	47.8976	49.2892	49.7172	53.8418	31.8929	56.7468	39.1068	37.339	36.1546	43.9472	40.8052	53.8014	40.7481	38.8162	28.1596	22.1427	54.2761	39.1172	54.6836	35.7197	27.9288	50.9383	28.7443
AK3	13.3119	7.04751	8.25165	4.79657	10.9875	12.9264	13.2752	7.81536	7.91352	13.3934	16.0021	13.9816	12.6797	11.4574	17.8764	10.4256	12.0413	8.29235	9.88962	9.53031	5.99124	39.5886	14.6611	18.4207	9.02764	7.62789	19.9156	5.31325	11.7115	7.7573	9.74424	9.765	6.7746	11.6405	8.2396	9.03839	21.5249	11.6809	6.43961	15.6986	10.9271	16.8502	13.3909	5.80564	9.41183	8.9096	14.5042	18.3143	10.5373
AK3P3	1.33597	0.777016	0.271238	0.319506	1.02596	0.364601	0.268694	0.413234	0.245105	0.640771	0.675512	0.246432	1.24278	0.826686	0.932097		0.740545	0.400958	1.1951		2.478	0.738969	1.17713	0.527786	0.395026	0.401547	0.468225		0.718504	0.698651	0.665699	0.188257	0.46758	0.809036	0.828818	0.620689	0.233905	0.706412	0.668852	0.51285	0.582768	0.306162	0.265378	0.253887	0.927086	0.481023	0.386825	0.648956	0.381058
AK4	24.3302	52.7445	20.7823	57.1562	2.62934	22.2622	27.7988	38.9926	41.5481	61.1324	40.0716	9.13909	32.7591	24.7454	36.1453	37.8031	13.0058	31.0327	24.4824	31.5157	12.5034	0.459643	32.9072	36.3015	66.8119	19.7867	39.6872	49.5403	54.8807	47.8513	21.5371	35.7669	26.8445	17.6537	16.2508	26.6936	37.3534	19.0043	16.2706	16.0632	25.9594	20.1393	36.66	49.758	33.5778	27.8591	16.3951	50.8286	16.5897
AK5	0.136564		0.154274		0.642691			0.166487	0.13746	0.232844	0.560173	0.378412	0.21568	0.309432	0.183818	1.76568		0.384559	0.211407				0.632513	10.3391	0.439212		0.42413	0.827641	1.89658	0.115848	0.184412	0.153943			0.651899	0.188024		0.26267	0.908744	0.362403	0.454635	0.304121			0.526501		0.643191	0.171916	0.221849
AK6	21.5285	20.7523	22.3717	43.4643	21.1616	35.4789	11.6411	15.2293	21.1784	23.3691	25.2956	71.3817	22.2986	26.4288	23.5781	9.02588	23.6531	12.4018	14.3616	11.812	5.44971	27.9327	20.3703	20.3464	22.0475	24.1903	25.2718	10.8738	26.2168	21.3521	26.1166	22.1125	21.0101	24.8313	22.6407	24.4059	18.9029	28.052	9.96653	23.6779	19.8422	25.4313	20.9523	25.8855	38.3311	26.3308	25.0765	39.3609	25.8886
AK7	0.779734	0.321084	1.44222	0.130746	0.332436	0.264803	0.304774		1.74108	1.18762	1.66849	0.650524	0.502891	0.638516	0.804083	0.593026	3.48643	0.455874	1.44234	0.420557		0.608184	1.4407	0.581312	0.528744		0.330485		1.22478	1.30857	0.313311	0.829899	0.735169		0.180449	1.08037	0.845088	1.8076	0.239502	0.532561	0.314039		1.00111		2.96877	0.377624	0.379249	1.31158	0.285577
AK8	1.87482	1.21218	0.350411	0.558808	0.289537	0.482915	1.94379	0.667659	0.506492	0.572405	0.685385		1.19622	1.36922	1.41126	0.396556	1.8657	1.06555		0.247905	0.391989		0.246267	0.30959	0.436084	0.2231	0.72673	0.87207	0.812125	0.601186	1.12192	1.23439	0.237604		0.342894	1.38875	0.732408	0.802518	0.985775	0.167286	0.426465	0.157236	0.561274		2.3673	1.3536	1.53794	2.91718	0.294101
AK9	3.9666	4.99856	0.978557	1.32134	1.22799	0.955538	0.850779	0.483231	0.862227	3.0605	3.59085	1.78236	7.07736	2.6866	3.10728	0.525898	4.2937	1.57708	4.14178	1.5535	1.97461	2.79089	5.77154	0.846418	1.94701	2.36674	1.27883	0.649492	0.824909	1.03895	1.68921	2.35997	2.25063	1.83309	0.89855	3.17149	2.49988	2.34339	0.221573	2.15957	1.35823	0.491809	1.47423	0.245006	6.3945	1.37206	1.52732	6.04746	1.50541
AKAP1	9.46907	6.54013	6.35822	6.68773	2.91761	5.69935	8.64783	8.69455	9.80328	12.5642	8.4829	3.47367	4.78203	9.05827	8.5137	11.9281	8.41325	7.75489	9.75406	8.89377	8.35998	22.8837	8.76492	5.0587	15.6475	7.15682	7.6349	2.19999	13.0301	5.77378	7.05236	7.60962	5.04606	3.7734	4.58687	11.2263	6.94298	7.4008	7.14813	7.65022	4.29917	4.73556	13.1895	6.7431	8.94196	7.04746	4.18894	7.76542	4.26435
AKAP10	11.084	6.93349	6.69061	9.3398	11.1362	10.0891	6.01255	13.9189	10.2822	10.4219	12.1959	7.32035	11.0387	10.2415	9.97853	5.29492	9.85992	10.8431	12.3479	6.09182	14.9734	8.92811	10.0196	10.0752	5.64144	9.74396	9.59285	4.5388	6.81737	7.93473	15.0519	9.44054	9.77862	13.6033	9.83362	11.3042	8.77564	9.30571	5.45379	9.25321	13.7825	8.4912	7.87432	7.93494	11.5038	10.595	12.3989	10.0851	9.55687
AKAP11	13.3087	7.14205	9.22384	4.79833	10.3478	13.5629	7.28488	12.2495	10.5059	13.9887	15.3684	8.26137	14.436	9.84373	11.6255	6.34978	10.0272	11.6565	13.3552	7.92763	12.6924	17.4738	13.0236	6.77728	8.66712	27.3277	14.7672	9.83245	9.84415	8.27418	11.8915	11.5144	11.2108	10.6646	9.24506	10.7129	10.1728	7.38586	5.79984	14.7495	13.7191	7.94037	15.6336	26.7086	10.1557	11.5061	14.8357	17.5011	8.9625
AKAP12	11.6815	4.64136	2.51678	3.1371	3.08646	1.45222	4.87572	6.90186	3.42468	10.0707	42.0347	6.50077	13.5038	17.9043	21.4461	18.5199	23.4554	6.57414	7.45589	96.5192	16.712	2.2142	56.2475	22.668	17.4882	29.2624	11.9998	4.84333	2.86635	16.8753	19.7357	11.9025	4.53159	2.75178	15.8814	15.5717	7.62289	9.05652	7.98704	20.4586	3.07612	4.06074	8.57058	53.0556	12.222	16.3836	6.34379	21.917	3.25367
AKAP13	30.8711	27.4431	21.2827	15.9411	39.8904	32.3688	11.0522	62.2616	13.0235	27.675	32.077	24.6826	32.9391	28.7246	17.6463	22.0972	32.5299	29.8098	57.6832	39.4669	41.2969	18.9134	52.078	20.2495	17.0797	16.4604	19.3652	9.76817	16.6455	17.1041	26.4478	24.6097	28.6938	41.5755	37.3161	22.1341	21.9304	25.241	36.9624	56.0229	33.5208	17.5424	25.0148	30.1245	32.3451	40.9635	45.9468	19.4765	17.6161
AKAP17A	8.05848	6.38336	5.17239	2.85991	7.80621	5.93173	6.1218	3.5599	2.83015	4.74643	4.24183	5.33414	3.57829	9.38399	3.17748	4.51305	5.97341	11.2887	15.2138	7.13019	34.2471	3.76379	5.00753	5.57998	3.90967	5.75127	3.70676	4.37373	2.68432	3.86905	4.96601	6.97227	4.63372	4.9313	10.0152	4.58071	5.83529	7.43136	12.6206	8.94544	10.7783	4.56618	5.41298	3.70998	3.76039	8.95007	7.97997	3.24953	4.29157
AKAP3	0.858585		0.42928		0.141307	0.128093			0.137754	0.670252	0.99672	1.19432	0.126447	0.260613	0.206701		0.248999	0.174216	0.422534			1.00789			0.422526	0.45614	0.303727	0.264544		0.962833		0.3894	0.158185	0.340892		0.175823		2.54235	0.250337	0.297511	0.783375	0.209811	1.12618	0.2042		0.351861	1.27173	0.428876	1.02841
AKAP5	0.960907	0.656459	1.43727	0.31962	2.37208	0.511945	0.413892	0.882207	0.496781	1.175	1.01541	0.512411	1.05403	1.0066	0.884519	0.599716	0.472036	0.314779	1.2843	1.30191	2.79089	0.274097	1.38913	1.19743	0.79535	1.55039	0.844417		0.491668	0.583038	0.37938	0.628209	0.718644	2.8009	1.5064	0.590152	0.361301	0.602312	0.643915	1.38245	1.62226	1.32332	0.501585	1.1703	1.37742	1.56223	1.49714	0.405585	0.636293
AKAP6	6.99801	0.299036	2.26713	0.501677	0.483059	0.529504	1.51754	0.185742	3.13934	4.61141	6.43902	1.40965	5.34717	4.82688	3.63758	2.41047	3.90112	2.67247	1.13905	2.04648	1.65601	11.4582	4.93442	0.225731	1.03927	0.407094	2.63624	1.51894	1.28178	2.75759	1.89366	1.785	2.72141		2.10616	2.86377	1.94078	4.58342	1.76158	4.10656	0.649448	0.241135	2.26674	0.224101	5.73625	4.18133	2.03427	2.21139	1.51388
AKAP7	4.54403	3.88312	3.32155	2.58432	6.23072	4.6308	2.94566	2.00651	6.4894	4.2687	4.38904	2.55442	8.1505	4.77426	6.76572	2.82358	7.28484	4.07035	3.94383	11.3055	3.2582	1.91241	7.80769	2.51992	3.53819	7.98956	4.85577	3.0113	8.18948	1.88244	4.77256	5.04643	5.81197	6.41234	3.27336	3.68391	3.37729	5.27858	0.775643	3.90903	5.60182	3.74609	3.88157	2.6074	7.22956	3.62338	4.81337	9.58108	5.05071
AKAP8	9.43424	7.74528	27.2226	6.06689	4.98727	7.42753	5.00256	6.47358	7.42133	9.75343	10.2251	4.37993	7.75359	10.7082	6.73584	7.90149	9.20414	14.3386	9.12803	18.8321	25.8648	3.23937	11.6483	5.70132	7.37829	11.3022	5.84979	10.4987	5.04743	19.062	7.13939	9.21169	11.784	5.85529	5.93294	7.72763	7.84367	8.44048	8.93717	11.8586	6.69415	3.7508	9.96128	7.95205	15.2672	7.03693	6.71236	10.5608	8.10729
AKAP8L	17.3944	7.6529	9.55122	5.31237	9.41466	5.35844	8.39189	5.43076	5.44785	7.99352	10.0863	12.3834	8.09274	13.4683	8.00673	7.39902	11.1428	12.6507	16.1447	18.3091	53.4201	7.48077	12.0548	8.94512	5.68016	12.6166	5.70983	14.3341	6.28172	13.2546	8.18875	8.99511	8.93181	10.1216	11.5453	6.54944	8.00989	11.6654	15.8622	12.5849	8.71484	4.52156	9.32182	9.19112	12.281	9.79244	6.95958	9.04992	5.32481
AKAP9	15.8099	12.622	11.8546	11.3447	14.4978	8.56751	15.8112	13.3023	9.29059	18.4638	16.0805	5.85962	19.8224	11.3714	13.3648	5.09221	13.9765	12.5819	23.4606	23.6217	30.0773	30.5056	19.6811	16.4304	9.5343	15.9008	16.8686	25.7465	9.88139	11.7358	14.7703	9.76579	17.3333	23.2228	14.9295	17.7009	8.1237	11.9702	6.9911	21.1479	10.5755	8.84851	8.14796	23.0117	18.0821	8.9441	14.7348	16.1945	8.62829
AKIP1	6.70628	8.24435	11.4031	12.9855	8.9389	9.47716	8.50121	7.34356	7.95367	7.05959	4.38946	4.58634	5.73553	6.96757	5.47466	5.82854	6.48287	6.75053	6.28678	7.91893	5.08557	7.49891	6.57102	5.18712	7.42012	6.25983	6.0849	5.19616	10.0978	7.02886	7.41109	9.16276	6.92145	8.76135	8.01352	8.2433	7.25745	11.5402	4.25823	6.36386	7.44608	9.22029	8.28352	7.54552	12.1201	6.40803	7.45409	9.42821	7.24765
AKIRIN1	11.9977	6.13148	9.22758	9.20084	15.7415	8.69257	11.9151	10.0824	10.4403	9.3465	14.3613	17.7768	6.24169	10.3962	7.58203	5.1379	5.59298	7.26544	11.4211	13.0633	8.8	23.7123	12.7093	16.9037	12.6121	8.29886	8.62033	10.0265	8.78508	6.68758	11.1877	11.1884	7.55598	12.1918	12.3249	8.3911	10.9568	8.77562	8.2637	11.2343	16.7185	16.0082	10.1296	13.7408	16.0847	9.8474	14.4406	9.68429	13.467
AKIRIN2	14.2292	11.849	13.4798	13.7995	21.7149	22.7162	8.75158	12.6294	10.4384	13.3698	11.17	15.9414	10.611	13.0573	8.98412	5.92399	11.899	12.7651	29.2607	14.6282	13.0309	19.9557	12.3971	22.2894	9.79011	20.9801	9.16974	7.30195	16.7519	9.93174	11.7907	11.8141	11.8608	21.0019	24.2731	12.1136	12.4573	11.9306	18.4166	16.0098	27.8803	17.7818	15.2202	19.0046	12.9555	20.6907	23.6514	13.5517	21.8217
AKNA	6.33545	4.03368	8.94551	1.45544	20.0621	4.08857	2.40836	5.09325	3.50889	6.64161	5.26087	3.04368	2.77657	10.1332	3.64872	3.44002	2.86746	10.4727	20.4552	11.8189	32.2615	1.94463	6.81266	6.06992	2.71497	6.81387	3.79051	2.4884	1.70083	4.70723	3.80785	6.74513	4.26916	13.5983	13.1681	3.71364	4.46888	2.90721	12.5055	9.70144	28.1658	5.7486	5.03877	4.02933	2.54322	7.2329	18.1503	4.39556	6.53521
AKR1A1	75.1354	70.2449	74.6327	74.1437	111.033	44.9334	77.451	39.4064	107.344	84.775	41.699	24.2198	37.5267	60.8525	82.9374	87.4192	73.5446	47.075	58.65	56.1405	24.3833	16.1752	46.994	48.9367	103.389	44.23	70.0827	47.7018	58.2199	51.154	47.2158	103.037	63.7816	78.5307	69.5922	79.8084	95.4039	76.1856	89.4153	41.0046	78.1573	71.4469	47.2704	43.2664	55.0374	101.328	79.5295	96.5185	114.438
AKR1B1	31.1243	85.6058	43.8126	465.712	105.221	133.155	116.716	25.8884	163.613	55.45	39.6483	44.7508	24.0311	58.6414	27.7206	44.8183	134.859	50.552	65.763	12.132	36.398	75.8361	17.8404	113.555	93.7215	69.9636	22.0999	15.4266	479.762	67.3484	54.8088	60.0849	96.8322	88.1779	376.2	218.974	828.925	130.652	116.099	47.7265	105.39	162.247	112.739	42.1829	143.276	115.772	139.66	55.468	179.605
AKR1C1	2.67193	1.09551	0.290816	7.88266	2.21815	81.4189	3.42867	20.8444	2.27035	2.21302	7.31374	0.203692	2.78089	3.81456	3.21806	3.22044	5.08047	1.23906	0.246622	0.604033	0.986627	32.8593	6.30844	0.886762	8.42047	2.68189	0.837947	1.30185	72.671	0.411672	5.81452	3.14821	2.64605	0.222539	0.700531	8.43995	9.81872	3.68033	2.20827	3.56465		2.47554	0.674236	0.977083	2.80822	6.79038	1.80825	7.62029	0.7807
AKR1C2	1.24841	0.941807		9.77708	0.558829	12.2914	0.856002	3.35847	0.301571	0.760176	2.69984		0.488604	0.972325	0.329344	0.73709	2.08433	0.741137		0.421748	0.742546	1.48219	2.04603		0.634065	0.530518	0.901717	0.238426	126.862		1.64894	0.5397	1.50182		0.338341	14.6811	3.55243	0.541064	0.900269	0.754666		1.53277	0.523503	0.398872	4.5379	1.93997	0.569774	0.923446	0.268002
AKR1C3	59.0099	56.4395	20.4866	205.658	4.23817	78.7344	86.4315	105.672	105.632	77.3941	73.157	0.240859	38.7094	61.6982	46.3038	66.7733	71.0219	34.5978	12.0917	306.517	11.8176	2.17146	66.0344	37.5446	20.5776	41.2765	90.1082	6.68614	454.834	24.0494	110.639	99.1057	30.9269	3.33528	7.38083	153.779	40.5971	91.941	8.51278	76.2027	20.335	25.0746	69.2816	80.4469	68.9749	42.5835	31.3468	101.772	20.1522
AKR1C4		0.366103		0.195128	0.258128	0.324344	0.931865	0.940771			0.299323									0.520047					0.194039		0.3453		1.6565						0.194017	0.973537				0.281992	0.291347	0.097819		0.240374	0.142426	0.30994	0.506931	0.143997	0.100207
AKR1C7P		0.424032	0.153003	0.362252	0.781735	0.825991	0.46137	0.545403		0.15823	0.179489			0.283778					0.259318	0.828467	1.43202		0.175143	0.205241	0.374303				2.28165	0.112289	0.197446					0.228665			0.609303	0.291345	1.05334	0.36237			0.235245	2.3364	1.01121	0.259294	0.659736
AKR1E2	0.730709	0.249871	0.216474	0.450078	1.59966	7.41984		1.57277	7.55477	1.67603	3.13991	2.51243	0.197016	1.51375	1.17743	1.14093	4.67748	1.00999	1.07157	0.364954	1.65136	0.73373	4.23237	5.04124	12.9314	7.55061	0.253816	8.75627	6.75786	3.25638	3.17101	2.95622	1.71945	0.432148	3.68203	1.30203	3.92308	5.92739	4.61583	2.25322	1.41462	8.92039	6.95657	0.226298	4.64849	7.86031	3.82608	0.686734	1.72265
AKR7A2	42.8074	25.3609	35.3647	37.8728	14.405	13.7632	45.4254	22.9313	87.9918	66.8574	30.763	21.4225	25.022	53.4551	78.8341	52.555	43.5221	28.5259	21.0842	59.6646	10.0329	14.2479	20.4154	22.3184	47.6714	13.5268	25.215	19.1279	37.8473	27.8642	30.511	36.4353	29.7641	10.3386	15.4885	34.5562	74.4683	52.2485	32.2852	17.08	30.448	14.9958	76.4051	18.5337	41.995	25.8872	23.6567	53.4184	33.1435
AKR7A3	4.80027	1.07823	7.49935	0.266505	0.303623	0.667593	0.579538	7.78909	11.6113	16.344	5.5947	0.505372	3.42028	8.80252	16.0213	10.1087	8.86094	2.30964	3.27428	9.00231	3.212	0.757553	12.0159	0.239972	7.84879	4.73646	43.2375	2.52448	0.324054	1.97211	6.74221	2.44692	1.86036	0.275699	0.497227	10.881	9.66944	10.1874	0.798792	1.042	2.10749	0.128725	1.48417	1.78936	0.418018	4.02119	1.20659	5.41245	1.80523
AKR7L	0.603898	0.584624	3.57184				0.454926	2.3184	0.333792	2.39234	0.609376		1.06939	1.98026	3.23811	1.17554	0.930796	1.68869	0.79392	1.58164	1.24961		1.09464		1.21172	1.38236	5.72354	0.298554	0.438051	1.31397	0.191104	0.269143	1.32416		1.33824	1.84437	0.404335	1.27495			0.302153		1.22162	1.54451	0.142317	0.523634	0.178851	1.41055	3.09378
AKT1	33.8396	15.3115	26.5863	14.1626	32.242	16.9204	16.3235	18.8901	29.2081	25.9822	25.7498	22.2137	8.81697	29.8465	21.5653	26.766	32.085	21.7934	34.6746	41.8699	28.8357	54.6685	25.2237	41.3188	15.2362	14.0603	9.19051	29.7961	22.5513	27.4119	19.4342	23.6572	24.5649	19.5976	27.7676	16.823	30.8134	33.8424	35.4233	30.0904	31.2988	20.1726	41.0968	17.6227	18.653	29.6444	33.7958	15.8313	36.949
AKT1S1	6.66771	6.38201	3.34078	6.42231	4.36317	5.7943	6.56182	6.53724	2.53769	4.88296	4.50078	2.54782	2.89482	5.02984	4.53808	6.61751	5.80049	7.49979	10.2572	14.3569	8.19196	2.59136	5.62514	3.56656	4.59541	5.97292	1.84557	6.38753	7.90329	5.33671	5.46431	4.12235	2.90332	2.97136	4.97199	4.43835	5.74707	4.18346	8.99391	4.24658	18.1791	5.38846	6.46421	3.90729	4.87125	3.80884	3.74705	4.34087	3.76844
AKT2	17.5145	9.34835	7.82799	7.3609	12.8263	9.47001	11.956	12.0542	10.3224	13.3795	11.6688	4.32549	8.49331	13.3968	10.0663	7.20025	14.8146	24.9369	21.4058	22.9924	30.3897	13.1713	9.67005	15.1574	11.1055	11.9164	5.51734	19.5159	12.7216	9.04387	14.9456	11.8048	7.74908	8.5553	21.9228	13.026	14.3019	14.1083	20.2283	12.4638	21.1446	11.1099	14.1715	10.3412	16.8736	10.4864	12.9239	9.80494	8.60434
AKT3	18.2279	5.10239	23.5888	8.53432	12.439	16.8746	3.5944	3.34485	3.96727	23.8854	17.6042	5.76941	26.0097	17.5074	17.791	7.0351	13.9533	21.3893	26.9035	4.55387	10.3777	9.28718	18.7519	11.1868	21.9535	17.8408	13.0037	11.6891	10.7343	11.5695	13.8354	13.1801	16.4167	12.8335	16.5267	13.9137	14.1431	14.0406	8.59455	24.3514	15.1172	6.93577	10.7824	7.03825	30.507	17.5316	18.817	22.5778	7.94125
AKTIP	17.6408	17.0135	8.31944	12.5922	8.50841	14.7737	11.1593	4.89243	8.85367	22.1446	15.3709	5.13371	11.5259	14.8436	14.0617	12.2512	13.9494	17.6106	9.68175	5.07555	7.26022	25.7295	8.72371	10.3363	24.1204	12.5492	13.9498	4.12151	16.6781	9.96193	13.5096	17.5724	14.578	6.88225	6.88143	29.9688	13.2174	18.3582	9.65262	16.488	13.4021	5.41392	15.5427	8.82982	30.8501	19.8936	14.0186	20.0854	6.94685
ALAD	7.6313	5.33645	4.07166	4.18199	5.4204	5.15787	6.69818	7.11348	4.85039	9.6932	7.64893	3.58176	4.18934	7.77519	10.8174	8.08543	6.08405	5.62881	7.6072	5.0807	4.71737	7.0294	7.60185	5.63659	5.54023	2.48313	3.76314	5.6591	4.24445	4.27124	6.21772	4.91763	4.54198	4.24042	7.01321	6.67577	11.3885	6.12796	9.12351	6.08513	6.69165	4.52023	5.73214	3.30013	4.17587	3.87357	6.7326	6.08414	5.22598
ALAS1	7.04859	4.96747	6.51313	9.06588	13.1326	8.43376	5.47356	4.89662	6.96426	5.42797	5.66918	12.9315	3.18189	6.18266	4.88136	3.65402	5.02703	5.30797	9.29314	7.63338	3.90135	37.566	5.04798	9.44678	7.22153	5.96659	4.92535	3.70395	6.38408	4.24275	5.11783	6.00329	4.31857	10.528	10.3756	5.72973	8.91198	4.63072	8.13266	4.30362	12.0281	7.12782	4.98284	5.11442	4.63094	7.16337	6.16461	5.59985	10.9315
ALB	0.312386		0.099775	0.651477		0.299233	0.235331	0.605335	1.41708	1.82873	1.13606		0.625672	0.538969	1.20165	0.370726	1.28878	0.274009		1428.31	0.785388		139.328							0.145945		0.344727					0.435549	0.287251	0.601383	14.3988	1.83514		0.569245			0.370004		0.362668
ALCAM	9.76455	13.7212	5.89231	8.68419	17.7393	11.6799	11.4242	21.0075	14.9793	16.2309	11.5592	22.327	13.3968	13.2272	14.2666	7.18184	9.4007	11.1037	23.6151	27.057	5.2976	5.41613	20.0493	27.5347	8.11561	7.89978	7.09839	6.56329	6.22327	28.5485	14.0363	8.60359	14.1313	12.2671	31.0303	14.6216	5.20589	10.2323	20.2186	13.568	13.9941	33.031	16.9558	16.571	15.66	12.5469	15.0628	10.7155	17.8269
ALDH16A1	6.59813	6.47664	6.04126	3.97479	10.4255	9.13529	6.32522	11.849	7.34317	6.52503	3.23059	2.91015	2.77508	5.37617	2.80028	11.2427	3.56283	10.05	9.09338	8.88833	7.89342	2.62127	6.02531	5.0701	13.8244	6.80438	3.1424	4.3216	13.2096	4.40471	5.56696	6.92943	4.05743	6.60826	8.28816	5.15776	6.11417	6.1174	10.5845	7.19985	13.6434	7.15941	6.62446	9.53719	8.30613	8.35809	12.468	5.07212	6.29024
ALDH18A1	15.0778	17.1577	16.3878	30.844	8.98271	25.2534	37.0176	35.0934	29.548	12.5812	10.2925	9.80978	10.1082	16.3625	9.54538	12.8684	11.9003	16.8486	21.0249	40.3013	11.5142	6.34853	18.2307	45.8616	35.5599	26.1622	10.2533	40.8497	33.2194	17.9463	33.9222	31.9562	14.2648	13.1147	19.1062	21.0463	20.2483	20.1058	33.1081	15.6297	16.5261	29.5487	23.1877	37.1597	33.7556	14.3524	16.5335	10.163	12.4796
ALDH1A1	73.2361	64.9787	52.5107	98.2661	59.2326	44.064	186.005	176.271	237.231	180.403	114.014	3.91847	227.67	100.734	157.726	138.729	42.2071	86.8726	33.1944	63.2546	6.07493	29.3505	71.0701	10.5247	135.318	19.311	116.745	3.76175	277.479	46.9743	94.2126	128.084	100.902	198.511	35.8965	134.854	105.23	216.929	6.0973	33.0621	44.9512	85.2673	164.181	14.0159	156.348	45.9562	151.181	236.622	154.432
ALDH1A2	0.261405	1.12667	0.526149	8.91283	0.887401	2.58881	1.07933	0.144863	1.44829	0.811368	0.331268	21.1849	0.833384	0.702199	0.981083	0.192635	2.29126	0.307897	22.6889	3.95629	1.01764	15.3693	2.45691	5.28582	1.07068	3.92947		0.220619	0.468593	1.94917	1.71255	1.91151	7.38804	1.61468	1.86314	1.563	0.118611	0.562	1.80943	2.44404	5.03224	1.61605	0.323106	0.538133	1.85453	11.1145	0.963934	0.582542	3.62326
ALDH1A3	0.421154	0.473954	0.422169	0.223078	2.9235	2.7746	0.446668	3.11508	1.07218	3.43567	0.886229	0.265997	2.55382	0.355581	0.825777	5.6451	0.792518	3.85185	0.622652	0.725321	3.50222	5.97398	4.55887	7.08208	4.6227	10.4228	5.63696	4.54532	1.52852	0.699351	17.0465	2.78666	1.12149	1.98186	2.68944	3.78726	1.73983	0.482107	4.628	9.80345	4.47734	1.60195	2.70851	3.82319	15.5762	8.49428	6.10362	4.99483	0.521117
ALDH1A3-AS1	1.75445	0.675938	0.09981	0.170166	1.51526	0.675137	0.437749	0.66304	0.815961	2.13227	0.715976		1.23259	0.669618	0.679198	1.05134	2.76639	2.79679	1.98225		1.84698		0.890538	1.55527	0.138887	3.20531	1.07879	1.64936	0.67889	0.733505	2.42177	2.03553	1.1359	1.57602	0.994352	1.64278	0.290293	2.18697	1.01586	1.93636	0.747085	1.3019	0.380735	1.37369	2.39047	1.68619	1.37423	2.37342	0.545059
ALDH1B1	5.06864	3.25518	3.70719	3.98264	3.60699	4.31875	8.58273	5.10286	3.33841	3.76444	9.57969	6.48533	2.99862	6.33078	7.0932	7.19253	2.74746	3.61527	4.24496	3.65905	2.57002	21.269	23.2218	5.14447	6.95071	3.26068	5.0419	3.90213	3.32008	1.78272	3.81577	3.28218	2.44188	2.15539	5.64448	7.18205	10.2038	3.93981	10.2614	6.25065	2.8137	5.59784	3.16792	2.4171	4.56566	2.59591	3.8768	5.02693	2.97056
ALDH1L1	0.609192	4.64277	0.318121	3.06475	0.23704	23.435	9.06825	2.57562	8.56359	62.5747	19.2122	1.92555	20.1527	23.7571	36.3099	0.17299	16.782	20.7018			9.10266	13.2829	2.36483	1.01053	0.149103		7.56593	0.642473	18.6515	3.33114	3.22497	7.74259	1.7568	0.344674	0.239226	9.86548	36.216	2.90061	0.720756	2.2272	1.05724	1.16761	93.9045		1.19359	18.4562	0.93558	27.1164	8.01814
ALDH1L2	0.65952	0.28948	1.13117	1.00393	1.60896	1.05549	1.59564	1.6633	0.367812	0.423417	1.39265	2.78469	0.469377	0.275531	0.216353	0.173859	0.399172	0.725577	1.18768	0.382143	2.69114	0.191309	2.16429	2.31826	0.75184	1.86715	0.279099	6.25152	0.381957	0.398668	1.62489	0.417156	0.342077	1.08667	3.10496	1.30674	2.32911	0.334514	2.89719	2.65313	1.54092	5.72094	0.697824	4.49611	0.848964	0.901192	2.20356	0.452041	0.541629
ALDH2	43.6929	39.5291	17.9267	38.0005	40.8064	25.897	62.9984	63.4486	73.4736	60.076	32.6485	7.62661	22.0478	43.3339	70.8306	23.9767	48.4297	34.585	19.5811	35.5071	10.4701	11.8204	25.6758	8.13028	74.6414	18.1163	45.6531	6.35784	87.1321	18.563	54.7025	44.1576	33.0012	29.0712	21.5878	67.3715	36.1933	22.915	14.6452	17.1174	34.0886	20.2833	49.7524	39.9487	16.0645	35.063	32.3815	62.4166	56.223
ALDH3A1			0.327126	0.678817		1.11571		0.297024	0.493104	0.408257	0.320784		0.248246			0.201204		0.500064		0.933366	0.39232	2.53342	0.619784		0.670891		0.132117		1.31224	0.388022	0.290597	0.634162	0.108216			0.192764	0.703102	0.330736				0.335681	1.20893		0.19015	1.03898	0.191281	0.143274
ALDH3A2	44.6884	18.5895	23.4327	25.8537	20.734	37.8632	7.14528	21.8212	24.0053	100.155	52.9462	6.34951	76.0206	47.8456	46.6615	28.2349	58.1762	30.7069	15.6788	28.8575	13.7818	16.982	28.3738	16.0892	18.4719	9.45053	44.1302	7.7993	29.053	22.2679	18.566	37.4905	19.1684	19.194	9.95604	31.3247	29.4221	48.886	10.9736	19.2453	17.9968	14.2879	97.946	11.5814	33.3144	29.7429	33.2111	121.873	33.3368
ALDH3B1	5.26055	9.65847	6.73897	8.04708	6.88387	13.5057	12.6498	24.067	9.51164	9.34511	4.83851	1.27117	4.3894	6.46161	13.3763	5.76008	11.3089	6.00138	13.4499	3.35687	23.2946	0.627729	2.13233	5.58264	6.44646	12.1351	2.79364	1.98058	23.1443	5.67462	8.53008	5.08531	6.97806	8.11689	7.44918	11.8313	9.9259	11.166	13.5025	3.70819	15.3681	6.93998	4.40854	11.3218	9.62684	7.69398	8.86553	14.2714	17.702
ALDH4A1	5.6158	12.3584	2.52728	5.61634	1.06957	5.05408	15.7552	4.794	18.4703	19.2255	5.71012	16.2582	2.90049	9.65851	16.9909	26.7782	2.4358	8.3424	2.87369	5.89733	6.25266	3.78831	9.3203	0.626085	15.0334	2.15653	10.5695		11.9487	0.929316	9.59181	10.1329	3.47078	1.24756	2.04632	22.7794	11.7618	2.35297	2.36044	1.35944	4.47115	1.37803	15.5952	0.704635	8.98973	4.16171	2.70648	8.42772	4.06993
ALDH5A1	4.56213	4.25586	1.29089	0.559779	0.925535	3.40963	4.50366	0.851005	8.37495	5.10138	5.16422	1.55819	5.4002	3.54019	3.50672	2.19162	4.89996	5.96729	1.15451	41.9349	1.90569	1.86037	10.4727	0.795574	4.13789	4.47222	6.31044	1.71786	3.38173	1.49009	2.47929	4.55293	2.02682	1.75524	0.709293	2.72199	11.5248	3.82204	1.02285	4.70808	1.43764	1.79752	9.03386	1.04915	4.81676	1.8101	1.2983	9.66121	1.88577
ALDH6A1	4.06369	3.66743	2.79033	2.0903	1.8226	2.1339	3.7382	1.77139	8.64259	25.3386	7.33861	3.06526	4.96359	9.4102	16.7082	3.18977	8.11746	5.54455	2.74401	7.58662	2.03267	13.6829	4.68455	1.63864	4.92191	2.85964	10.2489	1.973	3.15971	5.01634	3.81648	3.75065	4.66377	1.79871	2.34746	5.34672	5.59517	6.48949	2.5219	3.38263	4.52015	2.17826	14.3062	2.057	5.94447	4.66946	3.03106	7.44289	4.62717
ALDH7A1	14.0706	12.9898	6.40493	5.36284	4.22938	5.6433	11.0396	4.82407	8.29324	14.6013	12.3901	4.28798	8.11204	8.8182	10.044	9.1412	11.2507	13.649	6.85226	9.68609	4.2417	6.48891	8.24954	2.87221	4.59332	5.38435	11.846	6.1037	9.09295	5.63244	12.8108	11.2541	8.09684	3.70559	4.06696	17.0275	7.77189	7.49993	4.75994	9.08943	2.10279	5.21019	9.4202	7.01893	16.4256	5.68272	4.5522	12.6696	5.18551
ALDH7A1P2	0.891297	0.227359	0.125486		0.132342					0.254567	0.522329	0.129542	0.887901	0.443915	0.424081	0.135027	0.331032	0.391209	0.20996		0.279783	0.241906	0.924102		0.135304	0.355365	0.338763			0.157624	0.278538	0.219162	0.93987	0.355951	0.330542	0.531583	0.339401	0.326781	0.489229	0.697823	0.18081		0.131943		0.409652		0.704573
ALDH8A1	20.1179	8.70534		10.7496	0.125299	11.7794	29.737	1.50805	0.202756	17.6433	12.713	0.425407	4.05931	8.18677	20.8624	0.181231	29.1369	5.76336	0.321073	0.286195	3.60901	0.431578	1.06886		20.2938	5.06775	9.61182		15.5656	0.112809	17.7894	3.80457	0.159992	0.217037	6.81418	31.7835	50.9843	15.5833	0.768647	0.656088	4.64827	0.114023	0.414566		1.46985	0.609573	0.982935	8.61361	0.471661
ALDH9A1	29.1815	23.2306	44.4866	22.0497	24.1634	20.839	24.6788	28.1047	36.5755	35.6914	26.4353	14.5999	19.7076	24.4138	35.2342	15.8178	29.9502	20.1539	12.2829	45.3833	10.924	11.848	27.4848	11.3956	33.475	15.7698	28.8905	17.0605	15.8223	28.2975	18.327	35.2735	32.9843	17.8721	15.1763	20.3557	26.3607	30.6562	13.3674	24.5616	35.2483	20.4617	29.9368	9.48128	28.8858	26.7337	29.8801	38.3877	31.1534
ALDOA	294.86	622.073	428.385	1063.9	250.709	421.367	1243.59	651.06	764.166	372.885	322.479	468.562	187.246	543.006	490.069	374.931	504.673	473.7	409.211	662.812	196.906	769.113	309.992	708.663	452.541	400.032	399.481	306.945	1018.93	436.461	538.01	473.362	395.278	256.046	371.808	515.406	443.876	437.001	959.239	239.571	816.578	451.354	402.379	517.291	712.438	449.33	218.471	581.422	340.465
ALDOB	59.5812	1.51703	0.805716	4.44229	0.484176	3.60667	5.9138	0.717336	8.82256	117.646	53.0837	4.90664	3.34941	35.4129	29.8581	2.52612	4.63011	0.545562	0.481341	0.566527	0.920523	1.15484	808.986	2.20255	2.38102	0.606991	26.6552	4.97682		0.172589	0.358601	0.817659	0.606148		1.88967	6.04389	20.0624	2.34063	10.2017	123.393	42.4547	0.3446	2.82183	1.51297	0.437161	4.31404	0.57341	3.63289	2.20552
ALDOC	29.2986	16.4461	27.9072	35.7682	2.72462	13.058	10.3974	13.4249	42.8634	43.8216	25.8882	9.30472	22.1385	33.3109	0.835895	45.2005	27.6518	29.0369	10.1278	19.1246	4.1904	2.33655	17.9171	25.3565	34.2031	7.16956	5.42904	16.0673	32.9359	38.4924	3.83363	33.1893	19.5675	7.22322	7.35395	31.4052	10.8153	44.5309	17.8444	10.0231	25.3292	6.41263	44.7427	9.31554	25.7099	22.9417	8.88739	41.7696	26.3014
ALG1	7.89903	8.15111	7.34388	14.0638	8.60307	9.52506	31.4212	11.2308	9.93366	7.23338	7.93097	6.66552	4.0546	7.52667	7.68861	13.0572	6.07119	10.2086	10.6477	17.3391	5.44463	9.32456	6.07848	6.63136	15.5046	4.96123	4.9414	6.42189	8.2438	5.35141	9.07195	9.59117	5.41288	5.34464	8.23005	12.8024	5.88334	10.4554	10.8903	7.42682	7.91351	11.1909	7.0522	8.17978	22.5847	8.35416	9.39956	9.5383	7.82446
ALG10	4.08499	3.71737	2.84816	2.97893	3.31472	3.19715	7.32963	3.26015	4.94573	5.059	5.32475	2.75069	4.5571	4.06529	3.87531	2.90426	2.4345	6.05376	6.03091	7.23623	0.832316	3.48129	3.51408	2.71675	3.48638	5.26319	3.03952	4.70714	3.80109	4.20183	4.37122	3.32648	5.24984	3.80393	2.6818	4.94784	2.71562	3.51221	1.73526	5.10581	4.40483	3.77864	4.48179	8.3771	8.26602	3.78853	4.11595	3.97348	3.10822
ALG10B	3.3656	4.08899	3.05599	2.71543	2.07384	2.32371	8.31017	3.16076	4.20489	4.14108	5.12673	2.46941	3.69987	3.40744	3.20596	1.77727	2.8328	6.79009	4.41554	5.57844	1.08418	4.38965	3.92048	2.10145	2.34788	5.21958	2.70526	3.07333	2.40577	3.41325	4.16493	2.74513	5.11691	3.61004	2.36803	3.51639	2.7618	2.53251	0.868456	4.78844	3.50277	2.04094	3.79215	4.86898	5.43544	2.16316	3.29413	3.91677	2.26805
ALG11	5.81725	2.19453	3.81817	2.36456	3.75813	3.82158	4.13967	3.39427	5.48034	5.15929	5.49039	2.60826	5.07168	3.68606	6.8118	1.64422	4.80857	4.29577	3.95237	2.74688	5.01024	9.60548	4.34281	3.5916	3.07031	4.42166	5.66454	5.93714	3.65402	2.88037	5.67512	4.59567	3.82767	3.04909	2.9853	4.38469	4.54983	3.49756	3.25316	5.15735	4.80556	4.06251	4.12607	3.68167	4.01499	4.76156	4.90662	4.92102	3.00447
ALG12	3.93608	2.37954	2.82737	3.53106	1.6912	2.73838	3.84182	2.10412	4.09528	3.36978	2.46469	1.03128	1.25828	3.20958	2.63326	1.65262	3.47929	4.3125	4.73734	5.23482	3.88875	3.32677	1.82907	1.52431	4.3749	1.75767	1.48914	1.75311	2.5244	2.53203	2.8438	2.83088	2.18655	1.37571	2.02113	3.22781	3.49784	4.47349	4.19006	2.54599	3.53455	2.11876	3.61989	2.36951	4.75469	2.54827	2.81965	3.11779	2.38405
ALG13	12.6437	12.6758	9.30475	9.34239	15.0876	11.0547	19.4143	9.94731	10.8532	12.6417	23.5537	8.05851	21.5079	13.486	11.9582	6.58578	17.7531	12.8971	16.1489	11.5342	29.4627	11.4393	19.7111	8.86054	8.84499	15.1563	15.9645	22.8335	8.94291	10.9556	14.3146	9.3756	13.3786	28.3809	12.4372	15.4494	10.11	15.3676	5.273	24.1844	13.1676	8.84745	8.35257	18.0305	19.1558	14.1172	17.0923	12.9766	6.91287
ALG14	1.59524	1.33368	0.863704	0.621296	0.868069	1.24852	1.29308	1.41982	1.56781	1.73926	1.22835	0.602979	0.926428	1.15556	1.6041	0.763018	1.26298	1.44185	0.670752	1.23047	0.428509	0.947494	0.953638	0.527081	1.54952	0.970429	1.47256	1.21046	0.489854	1.14919	1.48425	0.782536	1.03629	0.709863	0.854675	1.31358	1.10863	1.27817	0.339988	1.46875	0.617324	0.899668	1.23131	0.919975	1.27632	1.13891	1.2242	1.66776	1.00513
ALG1L10P	0.232602	0.70852			0.256227	0.103793	0.269851	0.173564	0.206561	0.287799	0.130834		0.206623	0.327513				0.452361	0.482546		2.14164		1.01262		0.204271	1.20477				0.658787	0.175316	0.115045	0.835259			0.405236		0.394002		0.669163	0.2042	0.166091	0.106642	0.871231	0.658759	0.129067	0.135979		0.112861
ALG1L11P	0.172424		0.206239	0.112627		0.112019	0.207989		0.120223	0.284485					0.253928			1.12038		0.586692	1.38999					0.314917			0.156298	0.115365		0.288331	0.246064		0.157421			0.130413	0.832974	0.485926			0.417184		0.830892		0.232521
ALG1L13P	0.16434	0.303434	0.236026	0.924238	0.886379	0.824744	0.544561	0.136153		0.203003	0.266148	0.367812	0.31108		0.265403			0.251664	1.86376	0.791361	0.343014			1.80455	0.530898	0.238074			1.4653	0.106779	0.497476	0.229709	0.162511	0.807168	1.35821	1.66516	0.148723	0.312742	1.12101	0.698979	2.03348	0.252407	0.152546	0.65159	1.26086	4.80662	0.300775	0.150957	0.40029
ALG1L2	0.390748	0.319658			0.94396	0.125126				0.381926	1.00219	0.381959	0.617057	0.196247	0.513991	0.224629		0.486735					0.398159			0.625847	0.248054		0.183667	0.698973		0.313671	0.113257			0.525886	0.430996		0.301617	0.497831	0.15199	0.131401	0.439748		1.01069		0.162289		0.341427
ALG1L9P	0.734939	0.425829	0.26869	0.146196	0.295038	0.343201	0.335567	0.225834	0.297771	0.573123	0.408472		0.428074	0.252348	0.397094	0.227033	0.427034	0.69816	0.495777	0.778273	2.13567		0.5053			0.938189	0.134063	0.506131	0.220183	0.18679	0.341035	0.252381	0.453137		0.159966	0.431513	0.168242	0.642521		0.359372	0.519504		0.339688		1.15006	0.268288	0.467555
ALG2	17.879	7.95344	8.60611	8.08713	9.78787	9.725	14.9391	9.34329	8.54246	10.4102	12.3335	15.4034	10.1564	13.2597	10.5195	15.218	14.2119	5.82502	6.60886	6.36301	5.14968	22.1715	8.57287	9.93592	9.01047	6.07761	7.25793	10.2933	4.60677	8.16684	8.63377	9.58863	5.39822	9.26306	11.1739	10.8363	12.0501	14.4008	14.976	10.2184	10.1014	10.8453	6.8395	5.52865	7.65934	11.5352	11.5717	14.2512	10.9228
ALG3	7.25684	5.6306	5.4791	14.4325	7.9399	7.94833	19.0854	11.3534	6.68204	4.28681	4.54205	6.77839	3.5927	5.82127	5.64382	2.58616	4.54955	7.27447	10.968	10.4073	7.91368	4.26224	5.52995	7.58574	8.23707	8.80707	3.71562	4.51081	10.0476	4.48775	6.93116	5.51778	3.49263	5.71959	9.40603	6.78134	4.10586	5.27176	11.315	5.31579	9.43186	10.4642	4.65013	12.6254	8.64264	6.40371	5.4856	3.5319	6.30545
ALG5	23.432	11.3405	22.139	16.795	13.699	26.6962	14.9431	18.9257	25.8591	26.5469	20.4517	12.4501	20.5103	18.1432	30.7954	11.7945	18.3244	11.4779	16.4128	9.60823	3.48323	23.0083	16.5604	14.7706	15.3326	17.2164	22.6856	4.85326	14.6162	14.6154	18.5286	26.4028	18.964	9.9508	11.2996	23.5099	16.7199	21.9838	7.99694	18.8864	15.3083	22.6258	22.4059	12.7451	16.9849	18.8641	18.8408	31.2203	19.3938
ALG6	3.75404	3.24741	3.64522	4.27977	4.27105	2.52	4.57939	3.3723	4.57426	3.82908	4.53324	2.82411	4.96301	3.92464	2.95882	1.40079	3.57725	6.28008	6.61316	5.22259	2.10609	1.9817	5.38057	3.30617	4.53718	4.04578	3.77819	5.001	2.99849	2.96223	3.52831	2.88535	4.98266	5.49442	2.72661	4.98743	2.46623	4.07616	1.25105	6.35945	4.18853	4.33331	3.39962	5.22052	8.62284	4.0666	5.01047	4.49795	2.80238
ALG8	14.4185	9.63595	10.8774	14.2336	13.7004	14.8441	12.6863	18.9512	13.3862	12.4955	12.5895	11.169	8.80415	9.77237	9.67641	4.59844	10.3133	10.1806	15.487	10.3511	11.3394	10.939	9.71972	10.4896	14.4601	12.3856	13.8943	14.4689	16.0791	8.77365	14.0507	10.5443	7.31026	11.3076	8.22111	17.0889	9.28757	15.9812	4.50597	12.3395	10.3199	13.8757	11.7647	19.8446	36.0592	12.4665	12.7154	16.254	10.4472
ALG9	11.406	6.83928	9.52006	11.0302	5.99669	11.6825	6.29273	9.53284	8.01853	10.6482	13.6555	5.85118	8.87952	9.80672	8.27943	8.78455	11.9781	10.0707	7.67578	11.13	11.3185	6.08058	9.75348	9.02748	9.31867	8.209	7.51552	9.77327	7.63939	8.39242	7.73468	9.3385	5.90186	6.58702	6.82431	10.2618	8.96246	13.4414	3.94243	9.72509	9.74792	9.46551	11.7086	13.355	7.50284	13.6778	7.47659	12.3051	8.25894
ALKAL2	1.47143	0.129065	9.32386		0.219031	2.81738	1.61019	0.611319	4.24008	11.1778	8.38639	19.8938	9.674	6.32143	11.5746	9.14178	4.26461	11.6542	0.470069		13.1386	0.192857	7.72239		8.34374	5.11232	5.04788	2.95316	0.150297	12.1115	0.55754	8.82217	1.39082	0.28251		5.15775	0.450229	5.00934	0.225595	3.05024	0.725666		7.02227	0.261329	12.5583	5.59022	0.652987	8.08356	4.38316
ALKBH1	3.06371	1.90888	2.53926	2.59626	3.45208	2.21202	1.68355	2.29625	4.26049	3.66376	4.6179	3.73769	2.28128	3.95043	3.30015	1.0971	4.32096	2.80897	3.15807	3.75872	2.59901	6.10063	2.92536	2.41193	1.59177	1.88853	2.48133	2.63854	1.99206	4.86273	1.84517	2.4976	3.78305	2.99818	3.24098	2.41586	3.14555	4.05078	2.53815	2.97921	3.55025	1.9363	4.35813	2.76924	2.11129	3.38226	3.30515	2.50515	3.59407
ALKBH2	4.82104	6.35407	10.5944	8.75943	2.01655	9.48643	4.38981	1.09204	9.11209	7.32995	4.49694	5.82458	2.87956	6.04889	4.96322	5.88554	9.39182	7.60362	4.62873	8.81905	1.788	1.59757	4.30753	2.19784	5.32112	7.60743	3.32774	4.37898	7.66955	10.6153	3.1789	5.60364	9.2925	2.9966	2.27778	6.40212	3.09728	8.04122	3.83309	3.66388	1.92432	4.70731	6.53311	5.74094	7.09962	6.24583	2.59891	7.20494	4.56241
ALKBH3	8.44116	7.15874	10.0698	12.4653	9.64956	12.3858	7.60579	5.91405	6.87434	9.99087	10.6176	8.48126	6.80051	7.58428	7.69667	6.91434	11.03	9.6022	8.32423	8.11384	7.57656	10.2058	7.06794	6.75932	8.352	7.97823	8.83314	5.15495	9.53482	8.30795	11.3686	9.07703	8.9557	9.69165	8.23944	12.2233	7.4758	14.4923	6.45937	9.99804	8.22652	8.57755	10.1198	7.37391	10.0175	8.75832	9.88791	8.72373	7.66328
ALKBH3-AS1	0.495653	0.753311	0.161506		0.524752	0.175028	0.220656	0.241668	0.105965	0.38551	0.553731	0.169022	0.578263	0.337139	0.428051		1.13075	0.477018	0.794996	0.322702	0.360092	0.263344	0.416943		0.307811	0.339476	0.288879	0.216982	0.187083		0.381648	0.262259	0.410422	0.91996	0.190045	0.546847		0.310562		0.502603	0.373649	0.383785	0.130663	0.256254	0.684176	0.458368	0.527931	0.197767	0.368566
ALKBH4	3.63678	2.23778	3.47881	4.00171	2.30352	2.29932	2.80657	2.27011	3.63613	4.02222	2.37193	1.94647	1.95314	3.43119	2.91531	3.46315	3.39927	3.63613	3.21384	3.41594	1.99181	2.47297	2.58221	4.61036	1.80955	2.03578	2.04313	3.55242	2.65294	3.68653	3.15795	2.64157	3.2628	1.8922	2.31641	3.16931	3.13324	6.97378	3.3063	1.80256	2.7603	2.05457	3.28306	2.15424	2.94121	2.05645	3.19346	3.41457	2.30737
ALKBH5	45.1797	27.3039	35.3811	34.8951	19.3716	48.5305	28.1916	48.3467	48.0761	38.8697	39.7095	40.9334	20.8139	36.3416	29.2519	25.6304	38.2483	35.2966	25.8115	41.2621	15.3723	20.7048	29.4819	51.8394	22.465	22.0657	13.9758	34.752	32.2497	39.7299	35.904	42.684	31.0563	18.5516	27.0426	33.0159	45.9317	46.1165	49.7325	19.5501	43.8048	36.7937	46.641	24.1108	43.2614	38.4306	31.7032	31.6451	26.8488
ALKBH6	2.85956	2.00575	3.4218	4.72197	1.92218	2.48247	2.04786	1.68414	2.08403	3.05723	2.32933	1.22726	2.48368	3.70986	3.60698	3.05797	2.97433	2.91005	3.25921	2.52063	4.49029	3.14367	2.11309	4.36157	1.85771	1.98852	1.04654	1.52209	2.85839	3.22775	1.53536	1.9793	1.97352	3.29685	3.107	3.28299	3.11796	4.00768	4.58689	2.03824	2.90646	2.73534	2.44036	1.7762	2.1883	3.38222	3.11401	1.87749	1.97036
ALKBH7	20.2213	40.2501	29.0247	55.8491	23.141	18.5144	35.3024	14.7941	34.0513	26.8004	13.8709	19.7975	11.8986	29.8081	26.2662	36.2068	28.4135	15.3509	13.399	10.1354	8.39825	26.6803	11.5382	19.2074	19.252	19.8848	20.9198	14.7542	39.9707	28.1527	35.2661	23.3609	21.0668	13.7685	18.2171	48.6289	17.6098	41.4914	45.0981	21.5376	21.4302	24.0904	31.9595	24.5866	29.7704	32.6314	25.2024	31.3461	38.121
ALKBH8	2.34065	1.50225	2.88252	1.45701	2.32857	2.63221	1.70627	2.81136	2.66519	2.44295	2.18005	1.86298	2.50308	2.34582	2.27472	1.02997	2.03731	2.02758	1.48372	2.23809	1.61344	2.34133	2.40105	2.75487	1.4349	2.38858	2.39678	2.60507	1.66883	1.94532	2.30183	2.43117	1.8779	2.76747	1.7428	2.7515	1.8278	1.99925	1.09477	3.02757	1.32368	2.24104	1.73666	1.64045	1.43848	1.28018	2.7927	2.54983	1.40205
ALMS1	11.4743	6.33581	3.36804	5.55857	5.17218	3.66954	4.70758	3.46022	2.58077	7.23879	8.63495	3.08352	6.40521	6.80979	5.26286	2.02942	7.20976	8.68786	5.53864	4.71935	8.85921	8.08203	9.18737	5.48401	7.87808	7.37976	7.66831	4.05539	5.67374	4.36745	6.04396	6.5683	4.65571	6.46886	6.76854	6.28771	5.08419	6.21171	3.37523	7.39487	4.53545	4.68754	6.46011	7.44254	9.28346	7.49897	7.07385	6.1425	3.16298
ALMS1-IT1	0.733939	0.315657	0.155929	0.945012	0.85411	0.249551	0.5999	0.406644	0.193779	0.443304	0.780279	0.330205	0.491326	0.615245	0.440527	0.180376	0.438958	0.681965	0.755429	0.363077	0.271485	0.656389	0.553742	0.840209	1.91767	1.00202	0.456529	1.83516	0.772539	0.192875	0.29593	0.284147	0.364912	0.952908	0.65802	0.599242	0.315285	0.428591	0.31786	0.97701	0.350203	0.29176	0.336301	1.33512	1.19976	1.54345	0.736353	0.424038	0.268854
ALMS1P1	2.7079	1.03659	0.765349	0.306319	0.50048		0.463598		1.19599	0.469388	0.904054		1.62728	0.618221	0.612297	0.150343	1.47559	0.645165	0.714354		1.19735	0.242594	0.275459		0.356122	1.02835	0.727533			0.176168	0.986742	1.28197	0.682255	1.10039	0.160438	1.13662	0.337969	0.956429		0.164464	0.182559	1.22217	1.41218		0.27046	0.126217	0.17324	1.50948
ALOX12	0.942076	0.282211	0.59844	0.773472	0.807497	0.332188	0.302903	0.408983	0.410556	0.619552	0.544458	0.169134	0.536868	0.770228	0.64787	0.368811	1.03953	1.75867	1.56601	0.692853	2.66351	0.18252	0.730119	0.747995	0.198082	0.744875	0.274087		0.279876	0.57464	0.207584	0.677388	0.569761	0.740599	0.58364	0.508009	0.750256	0.515257	0.85158	0.33819	1.39785	0.258975	1.04143	0.324576	0.862785	1.01232	0.822486	0.432342	0.440138
ALOX12-AS1	3.06952	1.60732	1.21293	1.96115	2.76352	0.978301	1.2197	1.16634	1.9956	2.36575	1.78133	0.489739	1.84882	3.10032	3.09081	0.454805	2.99082	5.10556	3.92406	1.78205	9.82162	1.70289	2.43729	1.91176	1.51043	5.0076	2.43364	2.43759	1.55753	1.42049	1.78266	2.308	3.29153	2.80008	1.63161	2.1083	1.87632	2.43036	2.00007	1.31441	3.52121	0.779223	2.71326	1.28456	5.40733	3.31713	2.45436	2.32715	1.52472
ALOX12P2	0.865043	2.02183	0.226976	1.14912	1.00188		0.423652	0.315052			0.535163		0.162999	0.306195		0.42153		3.75329	3.0251	0.83371	12.9298	2.03282	1.30093	0.436341	0.143546	3.98683	0.161904	0.193474	1.83408		0.867849	0.691349	0.56149	3.36528	2.31198	1.42007			0.222937	0.451527	0.998919	0.122638	0.206256	1.93065	1.85174	0.902216	0.192044	0.160506
ALOX15B	0.173436	1.14433	0.851215	0.754167	1.4285		0.286951	0.340272	0.466353	1.3308	0.280416	0.155195	0.647736	0.250002	0.297861	15.1863	0.185854		0.19352	1.29382		0.246164		0.335412	0.394708	0.459694	0.305526			3.58028	0.287843	0.163491	1.93615		0.794379	0.312793	0.562933	0.613102	1.16726	1.4622	1.67356	0.256416	13.1658	0.385108	0.196354	5.89049	5.51638	0.644457	28.2869
ALOX5	5.96546	17.2193	22.3137	14.6749	36.4397	16.4245	8.67012	13.894	16.9348	6.6726	7.50627	4.61992	3.85601	12.9619	7.7524	2.82379	4.64316	25.1257	37.299	6.39925	52.9913	2.48758	9.28874	11.4113	23.0485	31.0206	14.3502	2.69316	17.5776	6.25651	17.3515	14.0419	9.22209	21.9119	39.3729	27.1052	9.19673	14.0555	31.4688	10.3973	73.6557	7.51216	4.14434	16.3956	22.0324	21.1752	21.7052	4.81335	31.8452
ALOX5AP	3.46011	10.9702	8.30829	42.1698	31.2139	17.9162	4.57621	3.76892	3.58196	7.72652	3.62683	8.55259	2.38384	7.61089	6.70846	4.57298	4.60625	1.82876	16.513	0.816097	0.287316	16.9569	6.89002	43.7518	11.3508	3.9874	3.53217		7.57743	3.34344	3.57197	6.45048	4.04056	13.27	28.1274	4.93264	4.53218	9.05158	27.1259	3.27966	71.8446	10.5285	2.68635	12.6616	4.21009	29.7554	8.91604	3.94975	12.0474
ALPK1	16.1212	10.1116	12.9026	7.08653	18.4044	7.46728	8.02841	7.72345	8.51128	8.58495	15.1915	2.81767	12.3616	9.46327	9.29105	5.45239	9.44375	11.0506	18.5547	11.3948	26.1709	10.4076	16.5701	6.49274	10.8489	12.893	8.55874	10.3471	6.27134	13.6167	8.99227	12.5108	15.2423	27.8907	10.8627	10.423	6.60228	8.76466	10.0401	12.8342	17.7085	5.85131	5.86283	10.9048	12.5632	17.9038	13.14	10.4585	6.836
ALPK2	36.2138	5.71021	7.88891	4.99035	2.63076	4.19113	7.14776	0.345341	8.00825	15.601	27.965	0.158159	13.2319	26.8414	35.6502	6.10184	28.0083	37.3102	23.4423	25.9997	145.105	0.135799	3.02981	0.510366	10.8983	29.1122	25.2946		7.17528	9.76957	3.64845	26.5346	16.0806	6.5294	9.61332	6.50681	15.183	26.0084	1.42127	19.3335	6.51541	3.20261	13.1997	1.45324	22.2485	3.37203	8.95408	21.1765	3.13006
ALPK3	11.8233	0.184214	0.628895	2.51456	0.879132	0.539279	0.263297	0.333595	0.272344	0.670736	7.19743	4.28733	1.90877	2.22425	0.24101	1.13581	3.49503	19.8727	19.9385	1.28483	2.62007	3.10113	5.33195	0.410514	0.328893	1.64193	4.14268	2.89837	4.28332	2.76342	1.74752	11.4768	0.630778	0.494157	1.59253	2.80844	4.42894	10.9266	2.44956	2.43056	0.559864	0.397544	0.937345	0.550116	14.17	2.80949	1.06013	3.37557	1.2438
ALPL	9.03262	0.483131	23.7559	14.4152	1.04033	2.90849	3.70898		38.7226	37.0778	10.8261	1.01124	12.407	14.4276	31.095	12.8352	19.0931	24.0555	0.221954	0.27035	0.224782	0.307399	3.71516	1.12949	6.8107		1.65034		0.319181	3.28063	1.67917	7.69903	12.1387		0.682634	0.606374	20.1913	18.2739	0.293801	10.8354	1.43992	0.756633	31.3801		33.014	6.2634	1.82177	14.9288	3.20592
ALS2	7.08443	3.68059	4.11321	2.24241	5.2553	4.96653	6.55879	3.1564	5.30396	5.68022	8.56754	4.22218	5.86586	7.87007	8.40856	3.36445	5.49162	5.84709	7.66969	7.70662	7.47002	4.65425	8.1003	7.27303	4.66741	5.2152	4.65928	9.46845	2.73481	5.25191	7.18533	6.14605	6.12259	5.74102	7.05452	3.93278	5.02708	6.42083	4.03887	7.06079	5.54552	2.95865	5.44343	7.62039	8.99741	6.79449	7.42354	6.40827	3.81055
ALS2CL	0.711595	0.659642	23.1114	2.34706	1.02412	1.03876	0.239954	0.566525	0.324466	0.566799	0.853161			0.996927	0.460084	0.280451	0.470663	1.6621	4.564	0.810406	10.5353	4.38773	2.34484	0.634762	1.18429	1.07301	0.305277	1.84156	1.47702	2.46895	1.15928	0.723361	1.8481	0.879223	0.934231	0.762082	1.5984	0.784066	7.60278	3.09569	1.31599	0.187363	0.981872	1.89308	1.62423	0.402161	2.10517	0.511992	0.40034
ALYREF	13.324	7.54625	12.8038	8.3394	14.1982	7.36046	8.82297	14.4716	7.12562	6.08786	9.98731	18.8026	5.13674	12.9332	10.3452	14.0216	10.1559	8.11847	10.1913	20.2308	7.52815	16.6601	8.20245	27.3352	6.21496	15.8857	6.88304	13.5656	10.8537	9.56395	7.00614	6.87359	9.82512	12.9203	21.1051	6.04039	9.95761	11.0845	24.4329	9.62936	8.12418	11.085	5.6637	14.5114	8.7038	11.8739	7.94945	7.40019	7.50214
AMACR	36.6783	65.5772	4.61134	19.1717	2.71009	56.5986	41.8357	42.5205	41.981	26.4485	22.8533	26.4667	23.3568	19.828	21.9003	17.1716	16.9318	71.5114	13.7933	12.7295	8.66941	251.643	9.89579	9.63786	77.5897	58.436	23.9923	4.02199	66.8187	7.85966	35.7251	56.5926	11.4908	8.84404	3.15687	77.7176	18.0477	25.3707	6.08383	4.30818	6.86853	8.43623	14.5426	11.088	57.9345	7.77389	5.2601	35.4564	4.29238
AMBP		0.218137	0.404151				0.190218	0.384986			0.87264		0.848255	1.07272	1.02678		0.395718	0.518408		0.282104				0.301142			0.135797		0.419996		0.275736		0.105933		0.266702		1.22206	0.370536	0.280206	0.428895	0.261345		0.416591	0.304975			0.309539	0.399054	0.125259
AMBRA1	8.44718	4.69339	5.14027	5.58968	8.22141	4.96874	9.81392	5.99809	4.62702	6.14114	6.17441	6.87793	4.05156	5.52982	3.93476	5.08114	5.67948	8.60572	10.2498	10.5665	10.7729	5.72828	7.24793	4.70052	5.13611	6.43021	3.80631	2.29767	6.61253	3.78996	4.87772	6.68994	5.24592	8.52016	6.73716	6.34031	5.31763	6.00367	5.93957	6.94249	8.13198	3.75687	7.15291	6.11532	6.36445	6.29357	7.4262	5.00307	4.01918
AMD1	37.1125	15.7745	20.574	13.5147	24.9199	31.8828	24.4248	22.5716	26.5895	36.345	41.0979	11.6665	45.2602	21.3299	21.0544	12.4468	36.5763	25.4925	37.5875	19.2785	9.37821	20.6171	22.2463	19.3708	21.236	61.868	18.4029	9.24132	20.0547	18.918	22.6764	18.9241	18.4152	21.4372	19.5298	30.8588	21.6629	29.7621	15.2155	36.4907	26.2304	30.2792	27.7758	25.5612	33.6965	22.2654	31.4966	38.6099	25.6789
AMDHD1	1.36779	1.23335	1.80774		0.595411	2.14049	2.26842	0.418369	2.13747	2.06727	2.71754		0.942179	1.28558	4.06218	1.59369	1.35962	1.67331	0.25188	0.335104	0.767671		1.28373	0.163642	0.721297	0.561875	1.64153	0.291388	0.800531	0.816342	0.659999	1.2547	1.12958	0.50821	0.233833	4.92535	1.62918	0.845634		0.930455	0.421394	0.29461	1.63458	0.305871	0.891024	2.27989	0.823407	5.65074	2.58766
AMDHD2	12.371	6.24248	8.595	11.8079	14.3926	8.58743	17.9116	8.26127	10.124	13.9995	7.47952	17.3325	3.85395	14.4944	9.57186	15.2548	16.4264	15.9759	20.9575	14.7017	15.0346	6.03625	6.76283	9.03848	5.60635	6.92788	4.75815	11.1695	8.54995	6.43028	14.2388	9.87568	8.22352	7.97781	13.9635	12.0078	9.58324	12.1794	23.2038	9.59056	20.0416	4.2091	11.1111	5.30187	11.6588	40.1518	14.6291	9.62608	13.774
AMER1	1.36425	1.4209	0.674606	0.26941	0.959043	0.271293	1.62376	0.395069	0.372467	1.03021	0.961722	0.197405	0.928953	0.892553	0.700734	0.438648	1.21541	1.2094	1.51317	1.18289	1.96592	0.564471	0.860862	0.558813	0.500557	0.796807	0.401876	2.1087	0.635276	0.782836	0.81465	0.902142	0.685666	0.941756	0.985615	0.743035	0.781834	1.16162	0.54328	0.860599	0.718072	0.562565	1.20188	1.03399	0.743698	0.585659	0.764268	0.815556	0.485906
AMFR	26.0513	28.5309	12.7036	28.3924	21.8501	22.6811	50.7587	18.0249	27.8914	21.2433	23.4555	18.0164	19.2546	22.1436	14.9845	23.3563	18.512	28.0025	34.4079	31.3381	7.06338	70.5986	16.1446	25.8159	21.6448	20.6459	11.0629	38.454	36.8853	18.0651	23.4889	34.0965	13.78	17.0723	23.9448	35.3496	28.7021	28.3797	30.9589	26.8187	35.6762	21.61	35.7431	24.9176	119.324	30.8503	31.483	36.6975	37.7759
AMIGO1	1.53274	2.07828	0.619125	0.963646		0.970967	5.03914	4.9748	0.747303	3.85823	3.07096		3.12434	1.93156	6.45075	1.42205	1.91224	3.20836	3.91409	4.76795	0.745084	1.192	3.87167		12.844	2.93076	1.52323	0.188926	4.05315	1.37193	4.02315	3.18208	1.01426	0.356193	0.326087	3.33031	6.53115	1.04592	0.549571	1.31515	0.648469		1.54506		1.17891	0.94377	0.610545	3.96781	0.29882
AMIGO2	1.78225	2.87656	2.73862	6.23998	6.24755	4.8718	5.29306	3.45302	2.59774	0.922497	2.88852	13.0338	0.999507	2.44481	1.02746	0.85275	0.717578	1.42888	5.01103	1.07405	3.09744	2.26389	3.2509	0.681026	0.563095	1.31529	1.63478		5.96992	1.87274	2.45805	1.35609	3.55607	3.46935	3.21861	1.36764	2.42227	2.52451	4.09494	2.23284	2.80602	29.7318	2.6376	23.5673	0.878294	2.38712	5.81756	1.05478	5.86577
AMIGO3	0.997531		0.449214		0.207116	0.489816		0.757338		0.182477		0.437535			0.352551	0.834475		1.11034	0.302589	1.11406	1.20659	0.38853		0.558023	1.20934		0.339685	0.790985							0.691629	0.366617		0.567716	2.53455	0.437263	2.07051	0.585423		0.497652		0.796974	0.165209	0.402264
AMMECR1	2.46306	3.03725	2.10782	3.01859	2.89682	2.34252	5.58127	4.73681	2.46593	2.5748	2.66014	0.873578	2.81887	2.60118	2.17095	0.807821	1.8865	2.45274	3.48647	3.12542	1.34962	1.31819	4.27072	1.50005	2.48792	1.89003	2.05153	2.21315	3.27473	1.78554	2.86746	1.96575	2.27459	5.82935	2.69256	3.7938	2.45668	2.07248	1.32627	3.49077	3.36537	2.45835	1.52601	5.62184	5.56816	1.80743	3.14755	3.11442	1.40626
AMMECR1L	5.12368	2.48418	2.89183	2.54807	3.43406	4.15862	4.67411	3.65571	2.8359	4.20284	5.94589	2.16347	3.53038	4.25853	2.99108	2.74397	3.3981	4.20798	6.17546	5.06521	5.52114	3.12787	5.32314	6.90764	3.28652	4.15229	2.77209	3.49221	3.30002	3.31572	4.21658	4.06351	2.66016	3.26905	4.49202	3.98682	3.31205	4.04673	4.3912	5.50961	4.71933	3.36943	3.37751	5.59036	5.15851	3.45602	4.60869	3.98083	2.67397
AMN	11.4786	4.51057	2.71198	0.837932		2.17628	5.38041	7.37229	20.2834	40.2459	16.3957	0.478602	4.20073	19.1238	34.0166	24.82	24.8869	5.78281		2.00643	30.1884		6.51726	0.172487	10.0564	2.4777	11.574	4.81604	10.5865	0.781271	8.97345	2.91862	1.67924		0.373733	11.7751	18.278	4.0633	1.46441	0.426566	1.73287		0.47021	0.745528	0.640295	8.33379	0.946305	5.99171	1.39855
AMN1	4.63659	4.15006	3.60824	5.80261	2.61392	4.68157	3.81299	2.77104	3.41858	4.21285	3.13321	5.90774	3.91184	3.81683	3.80231	1.58843	3.12547	2.87827	3.6993	3.93809	2.8308	5.20273	2.49132	3.86388	2.47694	4.61539	2.88053		2.54412	2.54191	4.13308	3.08375	5.03292	2.37146	2.42661	4.51803	2.85541	4.59238	2.30308	5.17652	5.66906	3.08039	3.06517	4.9777	5.19357	6.17758	5.0048	3.64715	1.86518
AMOT	5.69785	9.85708	1.67438	4.62195	0.17965	2.97516	12.125	0.555737	4.66358	9.27701	4.64698	0.49076	3.88294	5.61635	5.57941	2.94886	6.05734	6.68383	5.2043	4.16619	1.195	5.54394	3.56888	1.5028	9.21516	1.05072	2.70876	6.05714	6.78568	2.22562	2.79635	3.88277	3.02926	3.27451	1.26835	8.81986	4.72402	6.55443	2.04614	2.28826	0.733758	0.867256	7.94301	3.67837	13.6082	1.38403	1.91672	6.34716	0.901256
AMOTL1	8.33271	1.96034	3.65845	2.94355	2.77215	4.54457	2.15659	2.01368	2.64328	7.82028	8.41592	8.54129	6.67362	8.21612	5.2314	2.43516	8.79581	9.25416	4.82916	3.45468	4.21336	1.98225	8.08517	2.45128	1.20439	2.39046	3.45422	6.99126	3.08632	2.13534	7.52561	6.2045	3.51256	1.59775	3.59858	5.90258	8.80518	10.1325	3.48194	8.81918	2.13955	6.95033	7.15531	3.16719	6.12276	2.17912	8.05552	5.83905	1.33718
AMOTL2	31.9786	10.5202	5.03635	28.3227	3.00767	4.92362	42.2341	1.4954	30.1482	24.5195	18.966	0.995858	5.57486	13.2894	22.281	16.4077	5.52664	33.979	14.3952	15.7671	302.446	6.65812	7.54424	2.56105	5.51496	36.2638	2.42678	9.8713	9.95092	17.1085	7.24796	17.3379	8.21114	21.4612	5.52356	37.1339	4.4567	17.8274	22.2353	5.00977	16.8689	6.55048	11.4241	2.5689	5.17917	3.08529	8.40228	3.5821	5.11909
AMPD2	6.67605	5.8894	8.93936	8.55741	10.7837	5.15	6.8691	9.26249	5.92302	9.14586	6.87199	6.91687	4.25609	9.57667	7.93466	10.4791	5.68586	12.312	24.2726	18.1799	13.481	1.22126	10.4036	13.2773	5.52402	8.46069	2.38197	8.26374	10.7804	12.9196	7.94024	10.1605	8.26175	5.73231	11.7008	7.03168	7.94789	8.42895	30.6308	9.61253	13.3886	9.32953	11.1495	10.7233	8.95031	14.4456	5.88334	8.09103	5.00404
AMPD3	5.78421	4.5686	3.50032	21.5478	15.965	8.04029	5.15487	5.46951	8.36727	5.72297	7.93607	7.97181	3.75479	8.15483	6.38667	5.17875	3.88085	8.85322	26.5007	8.69012	15.5153	20.025	7.01483	5.83849	8.01882	5.80636	2.6226	5.18435	9.01536	15.8068	4.27664	7.48166	7.00956	9.32585	11.3249	4.78556	7.81035	7.46342	12.5152	8.93121	28.9826	6.07441	6.34976	3.54965	10.6843	22.3662	10.4331	4.20616	10.608
AMT	4.62911	4.1108	1.32925	3.10794	2.76106	0.527631	0.60564	1.12594	6.30092	2.92818	3.74908	1.40688	2.5377	2.6964	4.64611	1.03852	4.5521	5.30688	4.84741	2.36975	7.60049	7.92701	2.124	0.735567	0.713868	3.49684	4.29665	2.83345	6.73652	2.02394	2.50214	1.60753	0.995727	1.95267	2.54218	7.61503	4.46347	6.27595	3.65313	2.78131	2.88516	0.498766	0.886936	1.87547	9.39847	1.48662	3.42961	3.56657	1.23295
AMY2A	0.588593							0.13234	0.169149	0.484655	0.308494		0.227872	0.192719	0.179957			0.309866	0.350355	0.533482		0.329814	0.484451							0.208704		0.203231	0.220583		0.153389	0.164555	0.23819			0.317956	0.434824		0.377888		0.496389	0.30107	0.293509		0.216868
AMY2B	17.6749	3.98802	4.53135	2.10765	5.18546	1.63762	0.585781	4.18519	4.56262	12.1094	12.6623	1.40173	10.4205	9.67291	5.4398	3.38695	9.5878	6.96844	9.1966	2.06635	6.31339	7.31856	11.3442	1.03353	1.15016	6.78156	15.4553	2.47199	1.96261	7.19192	5.11853	6.33355	5.69397	10.368	2.88782	4.50414	6.89858	16.733	2.80471	10.2657	9.41697	2.62198	14.2909	1.62311	13.3222	5.59326	7.80882	8.44041	8.10694
AMZ1	0.622056	0.590422	0.26967	1.54825	3.45191	1.24815	1.01666		0.285568	0.536453	0.760681	1.67393		0.250494	0.140989	0.251358	0.205574	3.76311	1.97459	1.08876	3.31438	0.283655	1.15371	2.38156	0.12644	0.752422	0.212119	1.84111	0.400452	1.46645	0.387523	1.85485	1.20421	1.17937	1.20566		0.615255		1.54338	0.920908	5.56286		0.26552	2.2691	2.01721	0.130591	0.784376		1.14158
AMZ2	20.388	30.2648	29.3161	36.1862	16.7261	41.1371	26.3642	14.8277	35.9072	28.1248	23.9527	25.7675	26.2152	26.6182	27.19	21.139	23.1787	17.1985	19.3172	7.22699	10.9529	35.5075	21.2457	20.5636	44.6896	47.4927	30.7658	10.8149	44.1202	27.5168	32.8269	33.4212	22.3439	18.0116	19.2331	41.7263	22.9399	36.4314	15.2279	20.0649	16.7968	28.3686	37.4527	26.4973	44.5557	23.9449	20.8084	31.9986	22.9657
AMZ2P1	2.4673	3.43621	3.46813	3.70095	3.40421	2.49149	2.34429	1.90986	3.05874	2.91938	2.81006	2.09118	2.00103	2.87282	1.7701	0.981061	2.52057	1.98981	4.3754	1.12587	4.04635	2.4132	2.36399	1.39427	2.86328	2.89163	1.49113	1.97519	2.31517	2.83915	2.89187	3.51815	3.98921	3.63838	2.45425	4.53035	2.98252	4.50971	1.89628	4.25842	3.13003	1.24114	4.00523	2.24571	4.53231	5.62244	5.91657	1.923	5.50046
AMZ2P2	0.241998	0.390202			0.358983	0.289557	0.255546	0.420783		0.369712	0.439538		0.985572	0.167374			0.448499	0.390518	0.559281	0.603875	0.304013			0.425781	0.163531	1.55926	0.277632		0.379698	0.176802		0.370612	0.480748	1.33248	0.64979	0.164869	0.194815	0.553548	0.342825	0.21615	0.568494		0.138956	0.721119	0.75763	0.681088	0.487891	0.345928	0.195966
ANAPC1	7.53475	4.46256	4.87946	5.21282	6.23286	4.55433	8.43585	6.95059	5.44144	6.26534	7.57566	4.0766	6.08922	6.67106	4.82795	2.62405	6.10927	7.83498	9.2947	9.51194	9.77668	4.55503	8.41064	9.31503	5.39743	9.04474	6.70868	5.99751	6.4736	5.51334	8.38939	6.80089	6.29565	7.15726	6.36656	6.74739	4.67625	6.75468	5.07796	6.95085	6.99956	6.66442	5.62345	11.3059	10.5236	5.5233	6.48232	6.45653	3.81251
ANAPC10	11.0764	7.06949	9.2742	6.39921	10.1314	7.79472	7.63763	7.16828	9.36419	10.5498	8.60555	5.9908	12.5028	8.49569	8.78202	1.72123	10.7978	6.71464	4.73581	7.51292	10.1878	13.2938	9.51433	10.7275	10.5108	6.07258	11.8493	4.9666	3.48569	13.4325	7.31435	9.22289	10.0841	10.8138	7.85967	6.93719	9.13456	12.9539	3.80445	7.98524	11.551	6.40633	10.0917	10.6696	5.92192	9.87293	11.6472	14.0226	9.72046
ANAPC11	21.4779	26.8199	27.9977	51.5336	38.5559	33.2316	31.8441	33.9236	23.8853	23.9079	18.0769	45.8382	12.9854	24.3766	30.6275	38.7994	24.4535	13.9928	16.8508	21.9223	6.13514	30.0928	15.4125	48.8865	27.7136	23.7561	26.7392	12.4178	35.1269	25.7098	28.0843	24.9319	24.0833	18.202	42.7963	28.0882	26.7376	45.8759	57.4154	25.9249	31.3248	28.5677	19.0111	29.2472	26.848	39.4137	28.8219	31.746	33.7167
ANAPC13	15.6744	15.9829	16.779	30.9279	16.8707	19.4294	18.2647	13.123	18.3209	21.2494	18.765	11.1029	15.9269	15.8576	26.0203	5.20562	12.4579	8.32508	8.16923	13.6649	5.02707	40.7392	10.5902	11.85	18.5891	13.3212	26.6927	9.85525	11.2143	12.1852	17.853	15.4976	10.7991	16.9588	6.37957	19.0755	15.1953	18.3316	9.33587	15.6011	15.2395	14.2906	18.9031	10.2198	16.8228	15.8268	22.623	13.7067	17.3196
ANAPC15	2.63604	3.93096	4.32884	5.02778	5.12207	4.17423	3.48415	4.05258	2.69849	4.21189	3.49053	7.58129	2.45644	4.85554	4.28659	3.12582	2.8775	3.26406	2.03868	3.74517	1.07655	9.83072	3.32707	3.17493	4.57505	2.9464	5.60634	0.33553	4.00806	4.33234	4.91839	4.81375	3.90903	3.08464	4.62593	4.78621	4.84948	4.92168	3.58304	3.51607	3.96675	4.6157	4.02091	2.63179	3.53534	2.66955	4.1459	3.57287	5.7313
ANAPC16	24.6399	27.651	22.5791	68.3174	19.643	28.1318	21.1096	22.5192	43.3661	39.6138	21.9029	14.6326	36.2133	31.7303	34.3895	12.6615	39.9837	26.8107	26.7977	13.4983	9.14707	23.2685	17.3896	20.6831	34.2604	26.61	32.8906	20.6257	25.2504	35.6725	21.5009	45.7637	32.4621	20.6673	17.5156	43.671	31.3731	61.5785	28.0791	21.3247	35.3181	20.1631	50.0841	29.8419	55.1185	36.0552	33.0363	33.3728	36.938
ANAPC1P1	0.153454	0.16137	0.106956	0.386031	0.804776			0.188034	0.101686		0.19478		0.121958	0.163307					0.582297	0.208452	1.54393		0.195557	0.186985	0.53328	0.463996	0.361465	0.194272	0.378686	0.12638		0.107109	0.112395	1.1356	0.197254						0.354682	0.277455		0.661689	0.295585	0.192038	0.465531	0.154407
ANAPC1P4	7.9833	4.75581	5.65823	2.97368	8.96948	7.08775	3.55312	8.28854	5.7564	6.53741	6.27306	3.55383	5.16122	6.06665	5.24917	1.88166	7.17162	5.86754	5.52881	4.87992	11.6844	3.37742	6.73626	9.39796	2.81352	4.65579	4.18145	2.23962	4.19696	4.51324	8.8883	8.2342	8.3955	8.18836	5.81483	5.00518	5.50861	6.46019	8.05105	11.4793	5.29934	6.58053	6.3541	9.91727	5.23283	6.85169	7.15511	5.1907	3.43557
ANAPC2	10.8856	3.36666	5.22048	2.08435	7.59811	3.38782	4.90335	8.48156	4.6509	9.63808	6.66893	3.81113	4.65507	10.3034	5.57096	7.75368	9.64505	7.65416	10.3032	5.68214	15.899	6.43883	7.00144	6.95371	2.21044	3.40833	2.1967	11.8865	4.44411	5.4087	6.91772	4.69714	3.82486	4.08509	8.43528	4.95988	8.9276	10.3999	14.3794	8.22476	10.2856	3.65938	4.99377	2.42553	5.41072	6.18227	8.37252	7.40215	5.87977
ANAPC4	11.7939	8.15486	8.57803	5.80008	13.6447	6.51877	13.5317	10.7615	8.26302	11.3079	12.9354	2.56021	13.7495	10.3777	9.8645	6.6322	10.7026	10.1166	21.0611	11.7388	20.202	10.5637	12.9869	8.23681	10.0661	12.6812	10.9266	11.1114	5.63403	9.07933	8.97306	11.5774	13.2906	13.812	11.6937	8.79874	7.42814	10.6609	7.62197	14.1759	13.4851	7.37514	8.07936	20.639	20.3514	12.2809	14.5984	14.4949	9.45057
ANAPC5	35.1881	33.6885	35.531	38.966	40.0108	24.9933	57.8969	39.061	42.2729	25.6239	30.8488	31.2359	25.8046	29.3922	23.9993	15.4303	25.6448	44.5604	38.78	53.804	47.7516	32.2863	40.1546	44.7095	27.7082	39.5979	23.5676	28.2557	38.4821	22.789	36.1751	35.0889	34.7942	40.2525	33.0272	44.1162	24.7037	31.4093	31.9011	45.3984	34.7332	35.4004	25.3222	46.3759	48.3043	29.8388	37.6309	27.0729	22.815
ANAPC7	11.5428	8.83268	8.73891	9.4042	16.9188	8.61879	12.9963	11.841	12.29	7.72329	11.599	8.9919	7.14806	9.56064	7.39244	5.20556	6.15012	12.7104	14.506	14.6668	26.8489	10.1502	12.344	11.4721	7.61762	8.33618	9.1112	8.0165	7.40994	6.18777	10.6627	11.2628	9.06225	16.6003	12.0469	9.34883	8.47048	7.65285	5.52552	11.549	11.1402	10.5598	6.06091	16.9361	14.7726	8.75044	13.0953	10.5316	15.037
ANG	6.10356	6.48295	13.8554	5.64246	1.35627	4.39655	3.54026	0.924568	6.33477	12.0268	7.92898	0.531348	10.5267	6.18698	9.54669	7.74466	9.52224	4.07624	1.33211	5.95489	3.59193	0.371061	6.0288	3.08208	3.84274	4.54711	6.89312	2.63602	6.69995	17.501	1.97598	4.61883	10.0417	0.607789	0.981497	2.79757	4.96852	17.9264	3.29488	4.81543	0.59828	1.03179	13.5625	2.45383	4.36978	7.17229	2.30068	6.82032	7.77205
ANGEL1	5.29721	3.65622	3.25335	1.58615	11.4652	2.80812	3.197	3.37972	3.42879	5.25741	5.35675	2.37335	2.61154	6.57813	3.3336	2.84169	3.97172	4.87933	9.27855	6.79081	12.4159	6.59976	5.46657	3.76703	1.98213	3.54324	2.54989	2.4766	3.64137	4.88848	4.00982	4.72864	5.22651	7.91504	6.97302	3.44406	2.92099	5.59256	5.52748	7.76271	9.22269	3.67585	4.9606	4.09387	3.21383	7.58816	8.74923	2.90293	7.92864
ANGEL2	16.9408	10.3166	14.6714	6.31971	12.0427	10.9605	12.2246	12.9253	9.14749	14.0021	13.1797	3.95983	15.2963	13.7613	17.3207	5.18701	12.9661	11.6197	13.3564	7.10841	24.6166	8.40838	12.9768	8.81263	8.57323	16.7139	12.5245	10.7426	8.04415	10.2521	10.2103	12.9749	13.1533	12.8844	9.06748	12.531	10.1443	12.8471	6.95905	14.6646	12.6017	7.71712	10.6084	16.4273	17.4882	11.3522	12.9046	12.8527	7.25052
ANGPT1	2.16003	0.188081	2.28126		1.13298	0.908828	0.28009	0.387335	0.711169	4.93386	2.49186	0.586707	1.90557	2.41365	1.34339	0.502865	2.1467	1.69166	0.718961	1.85017	0.613749	21.2406	1.61664	0.172192	0.77659	0.16659	1.04268	10.5164	0.483365	0.891932	4.3408	1.87317	1.71308	1.24735	1.30855	4.34471	2.7714	3.27091	0.726743	9.18848	0.262401	1.59754	3.02923	1.58477	2.25594	0.470323	6.07012	2.0389	0.371336
ANGPT2	26.1722	18.6511	30.0787	0.883535	2.64268	14.8762	6.86791	6.88142	4.24972	34.7368	27.7026	19.323	16.6765	7.84577	18.3187	3.17141	20.8632	11.9324	6.49532	10.9186	5.15378	2.03366	9.90489	6.28301	4.01461	6.79201	9.98838	2.3722	1.70291	21.5433	16.8212	35.4373	24.3027	7.76692	16.8656	6.78731	7.14745	12.8155	4.87271	27.0959	16.4495	8.43624	10.0837	4.71585	6.01724	10.5407	5.57952	7.57311	0.823267
ANGPTL1	1.10961	0.317575	0.694188	0.434031	1.19575	0.842329	0.862767	0.637475	0.246413	0.466426	0.646289	0.153089	1.30727	0.667363	0.531213	0.179125	1.85804	0.532724	1.35695	0.806403	0.82783	6.06387	1.97335	1.05925	7.9812	0.806806	0.566533	2.00349	0.712392	0.278124	1.13539	0.283954	0.439794	5.81055	0.8805	1.1387	0.782956	0.674939	0.882711	1.88308	0.513994	0.724345	0.435885	1.33323	2.84073	0.663949	2.23314	0.667962	0.27414
ANGPTL2	15.5164	7.84525	10.8425	0.429397	3.24278	4.59255	2.70248	8.44611	1.96218	8.75958	12.4177	46.606	3.3472	3.79202	4.76116	2.30424	6.56871	8.07492	5.46107	5.47075	5.43727	1.09465	8.7974	3.12667	1.48984	3.59385	2.38064	109.368	0.751077	8.97603	6.99346	15.6057	7.38002	3.04688	4.87751	4.56157	6.42626	3.07645	5.0996	12.8794	2.26127	2.84399	7.64512	2.75476	1.71084	4.54391	3.68062	1.51117	0.785906
ANGPTL3	0.853067	1.93585	0.437555	0.888413	1.84788	0.440229	2.2135	2.37114	0.844654	6.07667	4.7961	0.891622	1.87346	1.68664	1.81223	0.822561	0.95796	1.41929	2.11052	1.47699	1.09197	0.180999	2.16545	0.464496	4.59131	4.90709	1.57478	5.37129	0.171768	0.484729	3.01033	0.862401	1.69748	2.56709	0.729264	17.1428	1.29488	0.167222		1.69257	0.948274	0.944462	0.326636	1.30836	2.54726	1.83477	1.73838	1.14632	0.965663
ANGPTL4	186.864	133.829	53.3719	552.105	8.78811	459.033	124.615	441.318	406.144	132.943	143.864	4.65144	115.12	78.7916	84.1526	151.809	8.68015	240.554	221.387	259.059	59.8456	0.339821	91.4878	199.824	121.076	40.6851	69.9165	152.598	294.056	414.244	175.566	108.68	85.8932	15.1051	117.959	166.438	344.528	138.879	196.127	78.2674	186.076	140.053	145.06	374.558	72.1604	195.432	38.3438	197.533	91.126
ANGPTL6	0.181053		0.143296	0.352635	0.804264	0.130011	0.183069	0.590439			0.40151	0.25107		0.157732	0.152703	0.544651		0.295798	1.1503	0.172717	1.44136		3.74173	0.289877	0.511257	0.255858				0.446031		0.138603		0.253726	0.165961	0.1626	0.313078		0.535836	0.278141	1.23177	0.600857	0.292511	0.432594	0.117903	0.451825	0.756358	0.300095	0.628524
ANGPTL7	0.521028	0.175591		0.191146	0.891624		0.315599	0.16948	0.099713	0.207507	0.446054	0.273095	0.225911	0.280845	0.151046	0.18098	0.151332	0.299437	0.730377	0.482466	0.461459	0.589108	0.878855	0.325833	0.173573		0.137938	0.453553	0.165176		0.155593		0.159901	1.14156	0.936012	0.22222	0.117846	0.294665	0.912308	0.453149	2.28486		0.110646	0.354773	0.77827	0.553641	0.561288
ANGPTL8	0.594489	0.751168	0.141048		0.14987	5.77063	1.28925	0.141739	0.102456	0.287605	0.448113		0.311242	0.589057	0.239709	0.589144	0.61773	0.593163	0.389221	0.359422	2.49408	0.169003	20.3695	0.502896	15.3906	2.56418				0.472819	0.585145	0.249953	0.554817	0.223781	0.251792	0.190605	7.28697	0.243163	0.593837	1.97501	0.246826	0.09805		0.509897	0.641016	0.243928	0.477334
ANK1	1.38267					0.160433		2.2678	0.25505	0.584749	0.822828	1.23192		1.01879	0.291022	0.528027	4.44183	0.128318	0.537043		0.375942		0.170244	0.393793				0.586781		0.413219		3.58192	0.236251	0.226729	0.411979	0.771241	0.436956	0.133916	1.4922		0.43459	0.747908				0.749375	0.339117		0.403153
ANK2	14.0103	2.86431	5.69534	5.45209	0.564649	3.85902	28.7402	5.29708	63.3421	8.7782	13.8363	30.1014	3.28515	8.26506	13.6935	0.645526	11.5831	41.967	3.90207	8.8076	10.6493	0.773744	20.5746	1.15344	7.68104	7.66647	7.66021	13.9453	2.82101	7.12353	127.998	8.79001	12.3563	3.56687	1.44927	9.84356	24.9432	1.9108	3.59029	3.62922	2.4564	4.48262	3.37826	12.4298	14.2652	3.69193	6.1834	17.6675	2.10028
ANK3	31.1689	10.2357	4.87112	0.665657	3.04448	9.14939	7.33387	1.75939	5.61426	23.9117	28.6036	1.08105	38.7581	21.5092	26.0323	6.59346	33.0217	7.83401	10.1349	21.3761	3.28575	17.9544	11.6124	1.76523	25.0886	3.4407	60.3233	5.49549	22.1865	1.6814	28.9296	11.8965	7.38774	4.86249	5.07275	6.80938	19.048	18.5084	5.25272	4.11378	2.95479	0.949451	0.57153	1.69733	89.4114	8.13149	5.57342	10.5454	6.11353
ANKAR	4.09393	2.22536	2.75977	0.764082	1.96647	2.46437	2.67563	1.64147	4.13623	6.78571	4.4959	0.660862	6.43971	4.10282	4.35306	1.58584	5.19406	4.70884	1.59586	1.78104	4.04512	2.23736	4.39418	1.80093	2.03835	5.98443	3.87503	5.70136	1.3977	3.22828	3.45337	3.07899	4.7423	2.69156	1.66842	2.81961	2.58281	5.02061	0.410341	4.81309	2.38516	1.77589	6.08417	2.86154	7.10346	3.89712	4.13721	5.61201	3.04482
ANKDD1A	1.25167	0.508944	0.306052	1.03255	2.57172	0.721041	0.273083	0.875864	1.02158	0.59769	1.14942	0.61502	0.43146	0.868525	0.753623	0.249892	0.472019	2.27317	3.48354	0.767246	3.00121	0.265979	1.44155	2.42249	0.436253	0.506951	0.541368	1.90125	0.117808	0.234615	0.688975	1.14831	1.06815	3.01447	1.93263	1.11126	0.571387	0.736358	3.31385	2.07827	1.86212	1.00064	1.12595	0.705235	1.01353	3.15968	1.61417	1.15272	0.723036
ANKDD1B	0.812434	2.2044	1.8168	1.0705	0.213493	0.186634	0.413065	3.4343	1.23973	0.450229	1.98076	1.2003	0.968372	1.52451	0.759561	0.284375	2.02824	3.56749	1.38913	0.213943	1.54314	4.70498	3.6356		0.360193	2.23323	1.79597	0.23864	1.02004	0.393373	3.71311	0.170132	1.51986	2.20203	0.295935	1.29807	0.284914	1.03236		0.718658	0.942077	0.235089	0.743711	0.764004	1.45935	0.263378	0.285201	4.05419	0.116687
ANKEF1	2.22979	3.39087	1.88499	4.99772	0.857038	2.05746	5.03103	1.2705	2.01901	1.9368	1.67806	1.96598	1.91915	1.71682	1.57797	2.69845	0.987691	2.98543	2.75635	2.65124	1.14366	4.00832	3.09709	0.605943	6.46391	3.31059	2.74564	1.44924	4.56188	1.00016	2.69279	1.96915	1.2089	1.58264	1.28743	3.67549	1.38802	1.63662	0.83831	1.23375	1.54617	1.37457	1.84903	0.332826	4.03205	1.69069	0.890053	2.32575	1.29276
ANKFY1	13.4751	5.8919	7.29345	4.93887	15.5367	7.91233	5.31548	11.806	7.29753	8.14817	11.1782	6.6826	6.90649	8.21059	7.30169	7.42727	6.53971	10.4882	17.4035	6.66152	19.9455	9.91206	10.6565	9.62996	4.31816	9.47857	5.6918	7.71763	6.34285	4.77937	8.73132	8.96189	6.55852	15.5641	12.813	8.08939	9.11483	7.18579	9.80574	7.50638	13.73	7.50068	9.20343	9.55672	12.3003	8.87566	11.7564	8.72868	6.77582
ANKH	12.8498	4.12763	2.59416	2.64093	11.0907	4.09508	2.86459	6.5682	4.26303	7.69116	9.05724	8.82597	2.8769	10.444	7.09684	3.89795	8.03472	7.32855	11.3842	3.907	13.1064	4.10728	10.7977	6.44757	4.58234	4.79701	3.20064	4.43952	5.77893	5.30132	8.4175	6.19884	6.00434	6.53012	7.60967	12.4541	3.28328	6.31763	14.3268	12.5023	8.84077	3.30378	6.46685	12.0402	10.6014	6.04588	10.4016	4.98212	5.74903
ANKHD1	42.4432	31.5391	13.7796	15.9683	24.2622	24.7832	24.2611	23.8473	12.8468	29.2732	34.8657	21.0083	18.7466	30.5573	16.5544	20.5226	22.5357	49.6842	32.2207	17.7802	47.185	19.0211	41.6766	17.4775	19.4736	29.3977	29.1011	32.2645	26.395	27.4059	29.6158	24.7457	16.2154	25.4905	16.1572	36.7211	13.8227	12.5187	9.29311	25.0866	25.2476	13.1877	17.007	26.9125	32.3755	29.5246	19.9089	25.1489	14.192
ANKHD1-EIF4EBP3	7.82235	10.9097	3.94223	3.57665	3.19632	5.63563	9.12531	5.02921	3.21106	7.52469	10.4726	3.1576	5.97596	6.57317	6.06977	0.525889	5.00263	6.69238	6.43903	2.56938	12.3078	4.58869	10.1276	5.15151	5.28724	7.63239	7.98217	1.77507	3.99002	6.92235	7.11653	8.12921	5.91736	7.1009	5.19131	8.36079	3.98404	6.72902	4.19143	7.84557	3.28499	3.144	4.27858	7.40953	11.0822	4.88402	5.20247	7.62848	4.76955
ANKIB1	16.0842	11.677	7.53436	16.9696	16.0434	11.5764	16.1233	12.2119	9.95623	22.7214	18.856	9.26345	20.179	11.9733	13.4738	5.2927	16.3044	11.7147	18.8356	8.84445	13.8187	11.4996	11.7911	26.7462	9.67915	19.4702	28.3527	16.3507	12.8697	7.65097	27.8335	9.31808	12.1278	20.0438	14.1667	18.4527	15.8258	16.9928	9.01919	12.7782	17.653	10.0306	9.96143	31.2601	16.6477	9.98031	15.0908	21.8708	8.13998
ANKLE2	16.2076	10.7697	9.66602	16.6037	17.98	18.4491	27.9547	21.2025	16.3601	15.0414	16.7274	7.80671	9.90794	14.3024	10.6113	17.638	13.5762	17.1857	28.4366	13.5984	24.5136	9.6569	13.7531	22.7184	15.319	16.5519	10.1333	5.75278	10.1454	23.0987	11.9246	14.5748	16.1475	17.4073	17.7999	17.7079	9.11297	12.0465	26.0586	14.3983	19.6015	17.1124	13.0653	26.528	15.4427	26.591	14.5074	12.5017	12.3149
ANKMY1	4.65992	2.44405	3.46651	0.904194	2.75529	2.30122	2.56229	2.48999	2.36963	3.35495	3.28232	0.126746	2.03495	4.63717	3.72149	2.33143	4.66066	5.51288	7.91867	3.47379	14.8852	1.7812	3.52177	2.78276	0.665892	3.77106	1.19236	6.30443	0.866842	3.09484	3.0258	3.82057	1.90082	2.64962	2.28023	2.21318	2.88922	2.56794	5.6147	4.20873	4.98337	0.785766	1.26949	2.1495	3.31335	3.59504	6.20676	2.04412	2.11368
ANKMY2	10.3262	10.5405	8.20287	19.9856	9.74372	10.7793	12.4147	10.9647	12.649	11.7561	9.89198	15.2855	12.1036	10.6848	9.45548	6.38497	12.1423	9.58284	12.4805	7.676	6.0067	18.3449	8.93462	5.53713	8.36622	8.09283	8.31256	15.1471	10.5734	13.9733	11.6049	8.60507	9.94612	13.1911	7.68838	10.616	8.533	17.9185	7.17997	6.89756	8.0518	6.41311	12.5426	15.6291	15.6165	10.461	9.58449	14.6723	11.1928
ANKRA2	15.1847	10.9947	10.0929	8.08751	8.33497	14.5208	5.18384	8.50367	9.25146	10.3271	9.45262	11.7861	9.59735	12.8407	7.46623	8.44459	11.3046	10.5054	11.6469	4.02858	8.40701	6.89122	9.16317	6.87284	7.47303	11.6405	8.23137	10.2448	7.57067	11.1202	8.85989	12.0673	10.9988	9.54396	9.16437	15.5004	6.77342	14.1924	8.68899	14.084	10.4494	6.38396	8.36019	12.1708	18.3565	14.1254	12.016	14.7986	8.19776
ANKRD1	0.147056		0.220639	0.953542	0.154973	0.370274				0.584328	0.41002	26.3756		0.153198				0.133802	0.599583		0.348775	0.875573	0.275814	0.188804		0.693444				0.141251	0.282105		0.180151		1.28793	0.144194	0.139961	0.316656	1.7603	0.506886	2.38056	0.984312	0.193619	2.9189	1.54473	0.823087	0.688909		0.38654
ANKRD10	91.7334	44.1013	47.215	32.7529	113.397	55.5858	58.2878	66.0084	60.8938	71.7319	100.743	30.7699	95.8899	75.6768	90.741	32.6988	71.0588	70.3088	117.393	41.3222	100.938	80.5748	137.023	47.726	45.2462	128.635	89.8292	54.6892	51.7757	42.8332	85.0529	84.7213	95.2884	112.218	86.2825	108.977	60.3299	48.7519	62.723	221.604	95.0005	45.9219	52.9091	104.69	108.208	122.187	124.734	87.6958	67.4669
ANKRD11	8.83307	5.77768	5.82629	3.84201	10.658	5.02878	8.82793	11.306	5.39937	7.70223	7.65329	9.37885	5.25752	8.49237	4.88308	6.56911	8.52557	19.8774	23.2219	18.6942	25.757	7.94996	6.68084	8.65695	4.84593	8.08315	3.71557	7.1238	6.17016	4.43134	7.63249	7.16776	5.44069	10.0334	11.3804	8.01031	7.02847	7.49004	15.3484	11.5485	14.3166	5.31247	10.9372	8.11552	11.021	9.05485	9.48525	4.75015	4.90442
ANKRD12	12.9422	7.85534	14.7659	7.59882	13.3801	7.10455	4.67828	5.12095	5.76912	14.3033	15.5181	8.53717	22.5956	14.1359	14.9731	8.00909	12.5667	8.11478	11.0337	8.28303	22.8278	15.9099	12.9569	12.2694	11.3123	13.8753	11.697	9.77186	3.63775	10.1651	6.30685	8.21583	13.727	19.544	15.176	8.22071	10.3191	13.0792	6.5154	13.4102	15.8755	9.11941	10.4798	5.97653	11.9331	15.9066	15.7539	13.7649	10.0306
ANKRD13A	53.0536	37.756	11.0166	25.105	19.6689	26.3973	57.9987	8.65748	132.586	20.0582	63.6935	9.22613	33.5729	35.5665	57.8316	11.2027	41.6829	59.0786	16.8273	16.4467	19.6819	29.5415	28.7266	21.4227	35.1259	38.2796	21.2897	16.5463	16.1581	15.0689	78.9251	50.3155	23.1847	30.1017	22.0958	35.9918	55.9088	17.4746	20.9899	18.9129	25.4843	16.3183	19.4664	9.51804	17.6517	13.1447	27.701	47.9264	13.8758
ANKRD13B	0.794161	0.26064	1.04777	0.970548	0.211475	0.723074	0.423488	0.169035	0.107301	0.403554	0.229324	0.620451	0.397127	0.531766	0.184747	1.03859	0.743348	2.48801	3.46212	0.201951	2.77694		0.937609	0.326159	0.28107	0.97548	0.488072	0.638676	3.13739	0.3772	0.44492	0.649034	0.804941	0.371556	0.836923	0.93687	0.342793	0.681352	1.25909	1.19278	0.268416	0.697329	0.814434	0.843834	1.70891	0.388151	0.415596	0.613908	0.124277
ANKRD13C	8.57798	5.5848	8.38657	9.59395	7.37523	4.57149	6.69601	5.55564	10.3129	8.9825	7.37347	4.66141	9.08233	7.25408	7.03416	5.23597	8.06837	7.47655	7.8903	8.23841	4.10536	5.28174	7.40597	8.11321	7.06507	8.10733	6.41963	8.43585	4.27987	9.884	6.43091	8.32605	8.94528	7.39946	5.90722	8.83321	7.73124	13.9802	5.0349	7.8168	7.36812	7.84876	9.58402	6.05295	11.7062	8.25467	8.05148	10.1112	6.42004
ANKRD13D	8.81456	4.20485	7.324	5.58339	15.3693	5.80789	4.25665	5.9735	3.80352	5.47295	4.90298	6.03314	3.34272	8.22273	5.2211	2.91383	6.55908	9.60671	26.0211	4.76569	26.8927	2.22615	4.39086	7.00943	5.48833	7.60835	2.94948	4.06164	3.65809	5.68782	5.87137	7.89444	4.41971	9.99063	10.1903	4.89494	5.18769	8.4858	16.0674	9.45436	15.2723	5.20681	5.89975	6.14321	6.04617	6.28719	10.4592	3.74354	4.58007
ANKRD16	3.18935	3.17136	7.21007	6.94883	1.93606	2.9151	4.06298	1.68368	3.1497	2.87986	3.27505	2.49038	1.79235	3.59562	2.27965	3.71327	4.07504	3.97992	3.85917	10.6881	7.21402	1.5105	4.39806	3.67457	2.43659	3.42272	1.75112	2.22733	3.1838	2.21018	3.1448	3.13802	2.58984	1.36656	4.28866	3.96003	2.70905	4.35473	6.94878	5.17954	2.33927	2.62468	3.23035	2.34185	5.04329	3.06736	2.31656	2.60038	1.87241
ANKRD17	14.2766	7.68036	9.71924	4.87752	10.204	6.848	12.0224	14.4158	10.4169	14.1883	15.9352	5.39666	11.5503	12.2633	10.2569	4.91315	11.3775	15.1912	11.9512	20.7366	19.2573	20.9029	18.9617	7.13705	10.9611	15.0797	17.0661	7.17224	6.51385	9.99021	10.9781	11.1964	10.2534	14.5306	9.24183	7.44234	9.9212	10.6788	6.30204	14.2709	11.2916	7.46252	13.4066	12.201	9.93061	9.71358	11.5244	10.1629	7.74068
ANKRD18A	0.379947	0.541967		0.680331		0.239347	0.146386	0.357345	0.109926	0.422934			1.59134	0.366818	0.215848		2.67742	1.27047	2.80135			0.416094	0.450832	0.410268	0.58146	1.40414	1.0976	0.246676	0.70551	0.298422	0.286148	0.223618	0.367779	0.735382	3.20409	0.374875	0.117393	0.725206		1.52172			0.151217	0.67004	1.43423		0.443241		0.329505
ANKRD18EP	1.15926	0.984426	0.875021	0.950851	1.07804	2.28247	1.87096	1.32519	1.92157	1.83721	2.06531	0.735061	1.6557	1.40557	1.48667		2.34115	1.90097	1.22676	3.62588	1.09906	3.56972	1.97468	0.846417	1.87424	3.01083	1.3159		1.77392	0.648482	1.7371	1.44262	1.73016	1.3344	0.859151	1.44728	1.61659	1.40118	0.334419	2.77834	0.937877	1.21619	2.95135	1.9117	2.71448	0.943051	1.21568	1.60729	0.907534
ANKRD19P	1.11777	0.313416	0.356559		0.398665	0.313472	1.11457	1.02657	0.23384	0.590865	0.864854		0.904908	0.581603	0.63592		0.507986	1.2411	0.331429	0.473937	2.83073	0.272593	1.27427	0.317814		0.603995	0.142491			0.327753	0.664197	0.398201	0.401698	0.845273	0.359619	0.496767	0.581344	0.526322		1.59763	0.434172	0.503606		0.351744	0.474001	0.33654	0.738811	0.493438	0.105311
ANKRD20A2P	0.410323	0.240642	0.173988		0.306346	0.107697	0.186567	0.174862		0.415255	0.239692	0.675619	0.367406	0.37748	0.52181	0.256148	0.421771	0.274843	0.390137	0.174834	0.465036	0.196508	1.72651	0.177804		0.161488	0.416862			0.123594	0.397031	0.139516	0.16802		0.588509		0.13486	0.131609		0.435929				0.163072	0.131611	0.139538		0.32751	0.133883
ANKRD22	2.66153	11.2479	8.45604	3.75079	35.7814	4.17692	1.39909	6.8863	2.26031	0.792392	0.325178	3.18567	2.42526	0.549639	0.510675	1.04248	0.399636	0.347739	9.89039	1.72424	2.84787	0.453895	0.444153	6.48404	1.74065	15.8991	6.17022		1.95134	0.504474	2.21257	2.19954	1.93586	40.6653	18.5101	0.350439	6.02179	2.64935	6.06444	4.51134	17.7961	25.74	3.1247	6.97225	1.74635	3.25384	4.40336	8.23939	2.70307
ANKRD23	1.02825	0.103938	0.324956		0.435976	0.703995	0.146824	0.162345	0.219105	0.274825	0.243533	0.20232	0.569074	0.602776	0.598846		0.625089	1.57047	1.14428	0.91875	2.27466		0.305411	0.394991	0.130685	0.575269		0.619697	0.339906	0.422619	0.218363	0.36603	0.59034	0.621702	0.502159	0.236001	0.132486	0.259231	0.920678	0.668336	0.891482	0.1257	0.270495	0.329438	0.561237	0.450306	0.652524	0.343596	0.159366
ANKRD24	0.622441	0.185345	0.140197		0.193943	0.198085		0.166783	0.170797	0.288094	0.218358		0.250246	0.207284	0.175451	0.554095	0.443973	0.273856	0.626117	1.39492	0.739534		0.381832			0.512833		0.323484	0.172151	0.263496	0.188624	0.094781		0.324621	0.166715		0.247842	0.127357	0.774882	0.430095	0.263274	0.100651	0.130224		0.148832	0.265359		0.358358	0.184233
ANKRD26	5.08745	3.18045	2.70394	2.94276	2.4259	2.53269	3.52405	3.12658	2.52121	4.33775	5.84763	2.79508	6.96369	3.33579	4.26211	1.9512	5.1236	4.1992	3.00421	3.45746	10.4593	3.98697	5.95427	2.47869	3.84023	6.00567	8.10129	3.7142	2.5063	2.61225	3.36437	3.38242	5.17052	5.22506	3.46698	5.52809	2.5537	4.14796	0.840348	4.86141	2.01733	2.4953	2.56518	4.95161	7.38589	2.20771	2.831	5.31199	1.23131
ANKRD26P4	0.217417	0.1569	0.141096	0.116884	0.212085	0.156096	0.180513				0.380773	0.299	0.684201	0.335844	0.221523		0.172216	0.234825			0.974501	0.288422	0.625545			0.330875					0.248802		0.366175	0.295338		0.162535	0.140115		0.190226	0.228568	0.154919			0.261368	0.146918	0.190809	0.173799
ANKRD27	7.22559	5.43497	5.03881	7.93394	7.55028	5.28694	5.78431	7.21195	3.99787	7.27298	6.55949	1.5428	4.96378	6.66738	5.52324	3.85214	5.69987	5.23222	8.6035	2.9433	9.24716	5.14007	4.43972	14.2369	4.11481	6.69666	3.96962	9.51097	3.71592	5.28043	5.11943	6.03027	5.51773	6.74816	8.15577	5.52851	4.6952	5.83492	10.7082	6.17684	10.2291	5.54907	6.8914	6.71662	5.90193	7.91013	6.96234	6.63168	7.90698
ANKRD28	9.63633	11.5286	14.5491	9.26817	13.3868	18.9343	11.2001	7.23481	11.3841	9.86012	11.2352	11.4906	10.7174	8.25754	6.02358	8.44854	7.24808	8.18895	11.7338	13.7668	9.93101	19.368	14.727	21.517	7.96776	6.43387	6.44825	52.6398	11.8329	15.254	10.9136	10.5703	15.9053	10.1964	21.891	11.6248	11.4419	6.87375	12.0456	27.738	18.6369	14.1733	13.7178	23.8881	18.8858	13.9377	27.7575	7.6564	13.3589
ANKRD29	2.5107	3.16635	5.93023	6.72928	2.29709	1.64744	2.02333	1.26128	3.45999	2.47295	4.40227		2.59982	2.21288	1.91505	2.71831	2.5477	3.98559	4.8729		2.96212	19.7972	5.58705	2.6553	4.69651	3.07957	9.90989	0.703271	1.56774	2.46079	2.11672	5.78873	3.383	4.82569	2.52694	4.74514	11.6438	6.64095	1.04804	0.968412	2.92082	1.71995	2.49627	1.40092	7.43947	3.54881	3.05013	5.08577	3.71902
ANKRD31	0.38664	0.343954	0.10448	0.113058		0.208282	0.206563			0.247745	0.329944		0.241833	0.189644	0.185504	0.194179	0.442886	0.241116			0.407883	0.28186			0.390292	0.53023	0.163205	0.628613	0.378367	0.238454	0.185339	0.189541	0.179293	0.16439		0.79594		0.155275		0.207735		0.107251	0.178401		1.09799	0.491234		0.531366	0.110039
ANKRD33B	14.8358	13.109	4.50208	22.8801	1.34345	3.58831	9.64155	0.166029	17.7013	6.78461	9.92883	6.03837	5.1121	7.62014	11.7151	24.462	3.41494	18.9445	23.6659	2.22313	126.707	0.167268	3.12421	1.84804	4.13885	4.42657	2.27412	2.22976	11.5831	6.55966	1.27627	8.73488	8.91256	3.94776	6.27239	28.9054	8.85493	8.40093	18.0961	2.60341	6.21901	1.72827	13.8269	0.523245	7.21275	5.81354	3.04441	12.3604	1.61359
ANKRD36	15.8398	7.72205	7.86691	6.13626	16.5682	6.18947	5.68518	10.5856	4.07809	11.7189	19.4017	7.54265	19.3814	11.1696	11.3883	6.99322	23.1157	13.0104	17.1528	13.119	57.0726	4.87758	19.5294	19.878	10.4113	23.0146	11.233	20.1573	8.17435	8.46373	12.9741	11.7697	11.2722	22.5487	22.2529	17.1088	6.22378	9.18584	7.12614	20.4581	13.6653	8.05528	5.36198	27.1583	23.7975	12.09	16.3572	11.2819	5.47188
ANKRD36B	20.1597	7.88309	7.98954	6.67783	11.2069	4.98358	4.75225	13.5772	4.59728	9.57338	19.122	5.71498	15.5093	10.56	12.875	3.63723	20.7146	11.6924	13.9129	14.8934	46.4615	6.21162	18.0593	16.6651	12.9715	23.3585	13.394	12.54	8.13651	8.23248	11.4081	10.5793	12.1182	25.9697	16.3209	8.87565	5.06182	8.92506	8.85021	15.4284	18.3482	8.67335	5.11607	20.0494	17.7877	6.73907	13.9392	13.8741	4.93496
ANKRD36BP2	0.438816	0.550696	8.30238	0.460052	2.53322	0.357746	10.026	1.91396	0.551503	0.636934	0.452012	3.16398	0.15254	0.283144	0.314785	0.589403	2.48568	1.28431	1.32162	3.17584	1.92398		2.12833	10.4918	1.94109	2.31538	2.27858		0.647527	2.41744	0.221942	0.338709	0.984556	5.23572	10.9713	3.20586	2.77349	0.116726		2.87515	0.383194	35.018	0.94544	1.99859	1.54984	0.1811	3.11296	2.48492	2.88621
ANKRD36C	18.9456	5.37761	13.8941	6.3464	17.5038	4.71622	5.41582	10.791	3.9683	10.8663	18.88	6.88934	20.0754	17.1576	10.2949	6.94611	18.9028	12.775	16.3986	11.3505	50.1541	7.74614	22.8704	18.509	10.8353	21.9298	10.6942	13.8211	9.04834	11.7162	11.787	10.625	13.0077	17.9214	21.9074	11.0805	6.04874	7.51102	8.55114	18.2055	10.0306	6.542	5.70991	25.1924	21.2156	13.6952	14.9171	8.32967	5.90848
ANKRD37	18.9544	9.86311	9.52207	19.5741	7.5802	4.79763	19.9757	11.573	11.4217	9.15066	17.0515	4.77215	14.4435	18.3308	19.6997	20.168	23.8001	7.2579	10.5161	10.8546	8.52577	1.23912	11.9632	20.1163	22.4476	8.07323	9.80416	24.0752	7.34899	26.065	12.361	11.7494	10.4765	5.40603	8.51629	10.2784	7.31523	20.3167	20.083	9.0983	22.5896	3.83438	6.29884	14.757	5.57858	18.3728	9.61282	15.0811	6.58279
ANKRD39	4.27224	3.48874	5.87499	5.85873	2.96661	4.79288	4.63728	3.74618	6.86034	4.01347	3.76361	7.65788	3.65811	5.37948	4.77108	4.87379	5.58829	4.59396	4.09462	5.59637	4.43366	2.51076	2.72951	10.1104	3.16633	3.46809	2.84622	2.09469	4.8769	4.22686	5.67933	5.29428	5.13971	4.24266	3.79932	5.3497	3.85474	8.67204	6.24139	3.775	3.7618	4.78693	5.0121	4.98993	4.90341	4.33124	3.0749	7.63696	3.61114
ANKRD40	10.3323	6.36618	8.93356	7.63658	7.98297	13.375	7.75634	7.79786	12.8016	14.0854	10.8629	8.58082	7.04702	9.953	7.26484	5.36521	9.31809	11.8907	10.7632	11.6084	7.5145	10.1648	10.6863	11.028	10.2722	8.31202	6.5098	7.59417	8.47316	8.96644	9.45046	10.1402	8.20683	7.90508	8.66011	11.4335	10.0462	10.7757	6.7603	10.3142	8.13156	10.3058	14.6602	7.03642	9.2065	8.27192	11.0427	11.6903	8.03233
ANKRD42	7.50528	5.34063	3.07392	3.5369	1.9797	5.0374	3.68149	2.02612	3.77199	5.06487	5.44671	2.69875	5.3411	5.52567	6.10911	1.97138	6.60079	4.61538	4.63402	2.32558	4.41029	2.99349	4.21877	1.46259	2.69589	3.65924	5.90999	4.57692	2.10737	5.62699	4.27165	4.62871	2.68105	3.39449	1.91568	5.89152	4.1424	6.32633	2.29391	3.29338	3.02154	2.44021	6.11038	2.44907	4.48181	4.19049	2.48399	6.74866	2.89142
ANKRD42-DT	5.76117	2.03144	2.9111	1.51271	3.04278	1.97633	1.89153	2.42208	1.37416	5.10242	6.25324	5.17126	5.02461	6.86393	3.75263	0.748362	4.91636	3.60358	4.56945	1.7944	6.37771	2.09508	4.17472	1.16973	2.15709	7.19869	2.57145	5.297	1.22978	3.42466	2.56907	3.7368	1.20655	4.25906	1.48562	3.9586	2.04499	6.02058	1.66847	5.29333	6.36251	1.04169	3.84101	2.31238	2.77806	4.2977	3.59338	3.02243	3.08924
ANKRD44	15.2337	13.2992	12.8847	4.92388	43.1103	13.4656	9.1059	11.2134	9.17766	14.0505	14.0734	4.4113	13.0729	21.2726	9.91251	3.67255	9.93616	9.54191	25.1798	10.4576	22.9271	4.84466	14.8057	16.6122	10.4944	13.4683	11.7784	3.47193	5.7161	6.51753	10.2514	15.377	10.2424	44.163	25.2434	12.519	8.79824	7.89779	10.8644	18.1036	36.4627	17.5028	6.39991	11.0264	15.5784	15.8864	32.6139	11.6019	11.0682
ANKRD44-AS1	0.449238	0.803233	0.215906		2.56463	0.523463	0.341324	0.336847	0.158974	0.147292	0.218467		0.50869	0.868858		0.280665	0.365122	0.440578	0.884832	0.172462	2.27602		1.16278	0.479009	1.38418		1.43914				0.272142	0.327617	0.215323	2.13322	1.85863	0.383371		0.16369	0.507336	0.794773	1.1098	0.341053		0.507953	0.213651	0.470408	1.53372	0.572638	0.290537
ANKRD44-IT1	1.30079	1.32723	0.614674	0.185534	5.33839	1.00231	0.557446	0.973779	0.391082	0.704512	0.873892	0.283888	1.20002	1.95874	0.695443	0.214183	0.566155	1.64333	3.97197	0.642224	2.13493	0.323315	1.40959	1.64541	1.04578	1.3261	0.980324		0.291266	0.252492	0.785371	1.04282	1.01247	7.40228	2.30758	1.28718	0.310398	0.547013	0.508202	2.25469	2.36772	0.823282	0.277063	1.09745	1.49233	1.0261	3.18819	1.00413	0.537909
ANKRD45	0.280579	3.23606	0.450744		0.237869	0.130433	0.556373		1.03239	0.40954	0.663068	0.362735	0.236345	0.306288	0.76003	0.185911	0.310906	4.58054			0.259416	0.194849	0.585228	0.266868	0.564122	0.490175	1.85168		0.608252	1.58849	1.22897	1.00571	0.792935	0.515416	0.398804	1.19806	0.424969	0.165651	0.224853	0.619738	1.64657	0.129692	2.24354		4.32397	0.219422	0.91795	0.193212
ANKRD46	4.76654	8.38159	6.71265	10.8621	3.15126	6.42614	12.8193	4.93529	9.91264	13.8997	8.13225	8.55954	14.1728	8.48674	10.3238	6.03016	10.8691	6.6813	4.74374	9.48432	5.56824	5.04918	8.70063	4.80305	11.2535	9.3256	9.40836	6.12447	5.84754	5.84973	6.92565	9.34321	8.27906	4.90651	3.56591	7.6965	9.25434	12.0696	4.51417	8.91953	5.90525	8.8887	9.7296	4.66297	8.3355	5.84903	7.0831	14.2091	5.35821
ANKRD49	4.85375	3.65905	5.51304	5.41853	5.89519	5.41677	3.20178	3.31729	5.04974	4.89171	5.76822	4.64325	6.34541	5.17094	6.14998	1.41037	4.61978	3.3089	3.31043	2.16489	2.04346	6.07931	4.23679	3.3877	5.17481	5.23584	6.4894	1.99499	3.39668	4.82797	4.49628	5.38703	4.06584	7.03064	3.31311	6.05714	4.33577	5.76242	2.5794	6.0333	9.40789	5.67562	4.88753	4.62877	4.12452	5.10647	7.64874	5.94601	5.58914
ANKRD49P2	0.71581	0.448093		0.142471		0.144539	0.357343	0.168536	0.239143		0.389811	0.335504	0.384734		0.497207	0.216655	0.650716	0.587543	1.05706	0.664842	0.745203	0.327972	0.650971	0.500003		0.503788	0.302562		0.297145	0.171679	0.231194	0.210897	0.141857	0.802981	0.418148	0.569672	0.159442	0.11644		0.504944		0.227021		0.592549	0.53496	0.281543		0.360339	0.163523
ANKRD50	4.91469	1.84847	4.50714	1.12079	4.28987	4.60255	3.2526	3.4393	3.77209	5.13981	9.38318	3.30801	5.22229	5.17997	3.261	1.71527	5.04413	5.40479	3.03474	4.84848	4.22898	5.61241	8.64942	4.22952	3.0582	1.87433	3.52043	8.40216	2.37748	4.46396	7.05925	6.59661	6.97042	3.82656	4.52004	5.11994	4.47975	5.5179	2.70956	10.1366	3.71478	3.5127	5.00943	6.72009	4.14487	3.70031	9.31444	3.32787	2.99271
ANKRD52	2.8032	1.51003	1.23332	1.07793	3.30021	1.32897	3.86138	3.23422	1.27505	1.61965	1.9471	2.56136	1.41771	1.89221	1.08447	2.11105	2.19692	5.93049	6.09925	6.51421	7.81417	1.29669	3.3471	3.72952	1.8732	1.75669	1.10512	1.80804	2.02452	1.44833	2.83502	1.98047	1.42411	3.14998	4.99369	2.04829	1.59795	1.5377	3.14261	2.01206	3.39745	1.9803	1.79591	2.58769	2.28811	1.58963	2.27366	1.05333	1.31937
ANKRD53	0.523887	0.120048			0.124534	0.159076			0.340815	0.206314	0.557496			0.500812	0.163227	0.144064	0.185192	1.09331	0.437732		1.07222				0.237086	0.197523		0.28652		0.597587		0.131452	0.115771		0.273609	0.394588	0.568158	0.196024	0.393916		0.952137		0.605914		0.128303	0.176401	0.222398
ANKRD54	7.1265	3.77762	5.57978	5.97006	4.14362	5.13142	5.15902	5.33725	5.40783	5.73103	4.64137	3.27491	3.32251	6.31321	4.00615	4.21923	5.14746	4.37776	4.27732	5.69802	4.76508	3.40085	3.49194	5.06126	3.94039	2.60876	3.1349	6.72475	4.44428	4.76031	4.20523	5.13651	3.6545	2.32067	5.2354	5.63403	6.70982	7.64845	9.28024	4.1978	5.01022	4.16804	6.32797	4.22978	7.44714	5.33206	3.83227	7.16497	4.37806
ANKRD6	7.39266	3.16921	2.15564	2.44205	2.5167	5.22837	2.35426	2.56546	4.70656	8.01032	6.25578	17.1769	5.23853	5.55365	8.16761	0.973662	11.841	7.79868	9.20155	5.07247	8.13612	1.22257	8.18932	4.37086	4.14	7.48539	4.85919	1.20766	5.07005	2.02966	5.21894	7.57251	5.03569	5.26367	2.9644	8.14535	3.90902	3.50124	3.8919	7.27507	3.42029	1.46054	4.7862	3.38139	10.2233	3.64312	4.48873	5.40552	2.70089
ANKRD61	0.989441	0.531932	0.326655	0.632851	1.72905	0.228402	1.06397	0.589448	0.324659	0.695725	0.545926	0.373289	1.44266	0.865089	0.602636	0.706606	0.820436	1.55004	1.93521	1.15642	1.26429	0.494476	1.03721	0.77312	0.50261	0.893878	0.544941	1.40937	0.597391	0.360404	0.697873	0.361143	0.628388	2.35665	1.25179	0.887573	0.310331	0.784725	0.492171	1.34084	0.99926	0.389617	0.229428	2.04458	1.82953	1.43504	0.792667	0.535568	0.361932
ANKRD65	0.576617	0.557174	0.676548		0.353331	0.161976			0.395122	1.41003	0.610181	0.190896	0.409855	1.28105	0.771439	0.272889	0.437492	0.84505		0.494727	0.306191	0.429292	0.759303	0.382208	0.205969		0.356879			0.361693	0.954528	4.00878	1.10074		3.79783	0.742199	2.58117	1.54969	1.89139	1.89438	0.235112	0.148994	0.828954	0.215991		0.491149	0.948561	0.596709	0.392112
ANKRD7	0.206488	0.821875	0.434096	1.21305	0.743882	0.312598	2.20416	0.382524	0.747857	0.278458	0.859431	0.381247	0.439319	0.451532	0.179789	0.687779	0.206292	0.860204	0.790713	0.213731	0.249794	2.44658	1.02849	2.4188	1.16302	0.314642	0.631204		2.36474	0.452256	1.26053	0.730741	0.562099	0.756857	0.164849	1.29462	0.360801	0.557481		0.256158		0.581874	0.235927	1.3972	1.84257	0.462687		0.718447	0.156169
ANKRD9	3.77514	1.10837	4.08132	1.27873	4.3117	1.72728	0.802178	2.42627	2.87241	1.63108	2.10315	15.5565	0.515668	3.52145	1.38824	13.8781	2.05374	2.13382	5.79833	7.15521	8.47616	16.8746	3.32918	4.93279	3.13868	1.56587	1.74852	6.23445	1.1073	2.17007	0.900055	1.61874	1.21023	1.53012	7.19538	1.06233	2.72471	3.621	6.5424	3.53187	5.92181	1.40328	2.88796	2.2382	1.0405	3.99822	3.48453	0.78612	2.9283
ANKS1A	5.51656	2.83176	3.90416	1.1816	3.33085	4.45858	2.67621	4.04575	2.97276	6.58609	4.71657	2.42239	4.24496	4.25408	3.08545	2.14704	5.59833	4.69163	7.76076	6.2677	7.4383	3.31563	3.98291	2.14393	1.79963	3.20792	2.56407	2.32307	2.56841	3.15543	3.6424	4.95614	3.36256	3.79821	6.18604	3.20495	4.20453	5.00211	4.77436	6.33296	6.24183	2.56052	6.44644	3.24684	3.27293	2.91889	5.74191	5.06082	2.29087
ANKS1B	2.66249	7.00638	4.03934	1.23662	0.346342	3.24025	6.72581	16.6763	7.45529	3.44308	5.00741	0.158135	5.64644	3.25542	4.75561	2.8371	8.96997	16.4298	2.30462	21.7493	8.73145		10.0032	3.65686	9.70925	1.75948	10.2036	0.649676	3.99555	7.06795	3.37299	5.69356	11.9848	2.63266	3.36222	7.82727	2.39575	3.19666	0.844532	8.45843	0.339306	1.01071	3.79637	13.205	9.76188	2.14572	0.762281	2.65876	0.479817
ANKS3	9.35215	4.72602	3.41618	4.58334	4.89002	5.02729	9.71753	4.43363	4.62394	7.08039	5.54588	1.9201	4.81726	6.67541	6.84587	5.99822	8.07361	12.586	9.67971	10.8706	21.8627	4.68904	6.79967	3.76521	3.40801	5.88847	2.5546	14.9192	5.73896	4.16134	4.65407	6.79448	4.54256	3.85217	5.91952	8.22851	4.24775	7.83148	12.1362	5.01296	6.11744	3.58636	8.85169	3.95358	12.0509	7.41573	4.45997	7.96721	3.15633
ANKS4B	3.56877	1.42843	0.63234	1.41398		3.12169	4.66347	8.16747	5.69713	4.8177	4.57749		1.16608	3.59854	6.07719	3.416	3.03258	4.17249	0.825339	6.00484	0.379281		4.64189		5.97862	0.888753	5.36884	0.324476	1.57183		2.36286	1.74724	1.52439		0.349875	6.40735	2.16911	0.856324		0.249151	0.195374		1.17323	1.71502	0.849373	1.07759		1.48166	0.128248
ANKS6	4.239	2.45269	1.16513	1.49969	1.04583	2.05871	2.61611	1.2544	1.19468	2.43199	2.37911	0.799491	2.40158	2.73052	3.12456	4.62641	3.31281	2.2849	3.33468	1.86717	3.85352	0.661207	3.03611	1.42662	1.45856	2.37833	1.0642	2.11791	2.3233	1.40704	1.65745	1.51023	0.921842	1.08805	1.68631	2.666	3.85279	3.05509	2.93465	2.0598	1.36775	1.08714	3.462	0.590875	1.80433	2.45393	1.09642	3.11515	1.03773
ANKUB1	1.38114	1.27724	0.408637	2.06834	6.22905	1.72137	1.82001	1.81778	0.637418	1.19644	1.6249	2.2528	2.34687	1.64749	1.08163	1.33612	1.29011	1.07252	3.9651	1.39472	0.430935	0.527595	1.58057	1.74959	1.39545	1.20133	1.35862	0.653204	0.43761	1.13134	0.483042	0.952011	2.13123	5.76346	3.72259	2.53739	0.679213	1.04822	1.10318	2.22966	2.2755	0.875992	0.541535	1.78893	3.34661	5.91512	3.22491	1.38916	1.75662
ANKZF1	19.0547	9.71218	8.06136	8.09954	9.97557	9.16507	17.4942	22.268	9.72832	12.3105	21.1386	3.98319	12.285	15.9592	17.2312	18.1887	11.2409	13.7562	20.8823	32.1751	34.5391	2.28466	28.3718	23.2565	22.3965	12.7935	5.87707	7.56425	14.2108	9.58616	8.65053	13.7729	8.60552	7.55895	12.8695	10.7847	9.95651	9.52288	15.8002	14.411	14.2855	5.83202	7.84916	9.38272	18.9872	17.4577	13.7276	11.7987	6.05119
ANLN	0.851506	2.07505	3.28393	5.78638	9.64653	2.67646	3.08293	19.3229	1.41636	0.50288	2.14787	7.1075	1.05742	0.647626	0.523134	0.59793	1.15582	4.42647	8.50601	8.94326	2.61554	0.393853	2.46056	25.0771	3.46361	1.80984	1.16647	6.68632	4.55709	0.585142	6.35823	0.921991	2.252	11.8503	19.8317	2.53054	1.26619	2.2982	5.45739	1.58678	2.37909	14.6298	0.713815	31.2558	3.82314	0.630479	1.41041	0.92454	1.02437
ANO1	8.97537	0.393129	2.74607		0.693875	0.875064	0.692765	1.56059	0.844385	5.16454	6.27078	1.59526	2.055	6.05089	2.37382	0.926123	3.95205	12.5059	3.81655	7.0203	6.54668	0.633766	6.57295	3.04023	0.869254	0.574102	3.39475	0.583141	0.35283	0.89452	6.14901	3.03628	2.08142	0.487866	1.1865	3.78794	3.64606	3.66372	8.79999	7.89446	0.444324	2.60389	4.62219	2.00142	4.04116	1.89728	3.29265	1.10389	0.419852
ANO10	7.61291	6.36255	5.777	7.00597	7.11514	8.13461	7.45487	2.63978	4.9813	6.50149	6.56829	3.00764	4.23637	6.23579	4.13292	2.20129	7.51312	4.07916	5.23383	4.75584	3.05091	13.964	5.64352	11.6444	8.21933	3.2916	9.97626	8.26058	11.9137	4.83247	3.87319	5.64334	4.92705	5.58498	11.8023	6.85239	8.25285	6.87809	6.21281	7.66468	9.92408	5.64524	5.18476	4.64751	9.31511	7.4992	7.41554	7.68528	5.64091
ANO2	2.95962	3.76659	2.89564	0.254153	0.843432	1.96782	0.832268	0.359984	1.45714	6.6464	4.61095	1.46414	3.92543	4.39243	2.35803	0.629151	3.33997	1.57898	0.621557	0.664242	3.33786	0.928814	1.24725	0.376275	0.500046	0.308206	0.730087		0.315194	3.01147	1.41438	6.34279	4.04603	1.07262	0.702514	1.14474	2.10652	6.65856	0.713736	5.85513	3.02637	0.623756	3.76188	0.567652	0.356077	2.83332	6.01608	2.8766	0.446452
ANO3	1.89674				0.231026			0.43392		1.63903	1.28505		1.3785	1.59035	0.692262		0.813826	0.639172				0.244797	1.87385				0.194446				1.1989	0.563124	0.435547			1.63166	1.20078	1.05815	0.271878	1.34621			0.759207	0.162411	1.03477		0.541395	0.340322	0.135054
ANO4	13.7268	0.309958	0.391579	1.08018	0.401711		1.82203	0.133164	11.7148	0.811336	2.08343	0.654587	23.9316	3.76962	5.71228		14.8621	0.305112	2.42628		0.352392	32.0991	0.205569		0.747885		12.7288		5.747	0.362474	5.85313		0.328905	0.499671	0.514789	1.7754	1.67991	5.10908	0.491559	0.631625	2.57858	0.390925	0.531649	0.240288	5.588	0.30928	0.584331	10.4843	0.142796
ANO5	0.171875	0.880748		0.110819	0.566586		2.75646	0.40414	0.159871	0.183265	1.49205	0.129659		0.317748	0.429127		0.236968	1.05018			0.414429	8.91221	0.629646		3.05716	1.64669	1.96628			0.160034	1.46005	1.08773	0.12927	0.404983	0.297899					1.44133	2.18646	0.154232	1.49848		1.98709	0.494747	0.614923		0.444059
ANO6	26.1112	27.5573	22.1136	27.4996	17.1179	31.2679	40.3293	45.9667	80.0923	38.1792	27.2762	7.17852	33.4201	25.3297	26.6091	16.8265	28.2437	42.5998	29.8052	41.7308	11.4919	12.7052	41.8925	23.5539	18.4119	32.1941	34.349	15.0983	24.3171	37.3813	72.5064	29.2935	58.9886	22.0822	17.4698	39.67	23.075	23.2181	14.6024	27.305	34.2376	23.4798	36.6191	62.072	45.5221	38.6678	32.8664	32.6495	27.7444
ANO7	0.647515	0.121238	0.223266	0.127086		0.692494	0.166222	0.742701	0.598478	0.219404	1.08992	0.306502	0.24104	0.299897	0.295048	1.36325	0.497138	1.28615	1.68104	3.20113	1.92288		1.04303	0.337821	0.997415	0.2257	0.235098	0.551235	0.463421	0.479286	0.756573	0.31962	0.106341	0.324825	0.254687		0.409871	0.404794		0.497022		0.344785	0.950323	0.282963	1.60963	0.414358		0.169062	0.248294
ANO8	2.12367	1.08177	2.05082	1.14137	1.53649	2.45034	0.800841	0.99981	1.9764	1.37338	0.905643	0.361561	1.27175	1.69284	0.96431	1.8111	1.10464	3.53749	6.55416	4.44851	7.21862	0.603022	2.28333	1.35332	1.04829	0.867768	0.381448	1.49562	2.18285	1.3127	0.965769	1.24196	1.12258	0.946229	2.64529	1.18086	1.33273	1.72975	3.17644	2.52461	2.75491	0.7931	3.08325	2.82898	2.18242	1.35072	1.39967	1.63105	1.15486
ANO9	1.73681	0.189253	0.63611	2.44829	2.46809		0.286868	1.21222	0.276227	9.25386	1.63905	0.22691	2.44842	2.5478	5.27694	0.889099	0.824389	1.54537	2.19363	3.10068	11.779	0.507008	2.10497	0.77714	2.09608	0.740495	2.36699		0.386385		1.98795	1.18738	0.152187	0.696681	2.58763	0.498567	0.746607		2.09856	1.53035	1.88281	0.249268	0.104734	2.47065	0.905498	2.04324	2.0024	0.935091	0.818534
ANOS1	1.31688	2.7532	2.36246	1.11476	6.42006	1.14023	1.18229	3.6166	2.44357	0.980032	1.52486	0.229522	1.33445	1.15034	0.433981	1.26064	0.553384	2.17106	5.45986	0.914589	0.669465	0.84386	1.38375	0.878191	2.25544	3.47031	1.79976	6.69724	1.16164	2.31666	2.05735	1.53581	3.31249	9.59036	3.7743	1.19735	1.56123	2.24904	2.03019	4.30902	1.47697	2.39027	1.3344	4.34807	1.9592	4.58969	5.15085	1.53441	4.40127
ANP32A	28.3513	23.2814	34.6731	32.3886	22.9898	29.6184	16.9763	27.7612	31.5039	34.3798	34.7559	24.6599	20.595	27.159	25.116	25.6237	25.9204	24.496	26.7804	40.7353	22.2915	34.9283	28.5069	13.2243	31.1866	31.7154	25.5122	19.8257	21.3503	19.0731	26.9965	33.743	29.1615	25.5127	20.9478	22.9541	31.3899	28.8743	15.9925	24.9516	26.2493	27.8024	30.514	24.2541	33.0412	21.9611	27.1728	28.6836	24.2225
ANP32B	24.4094	14.1516	18.0688	15.1336	23.986	14.7745	20.9458	39.3973	21.633	35.0011	28.9073	46.0191	23.8468	29.946	18.7487	20.1208	34.5029	18.1801	16.3412	19.5926	13.3786	37.4256	25.1546	27.2355	12.2789	21.5186	19.5055	13.8522	18.1478	24.0923	20.8226	16.9912	20.9527	28.3811	31.666	15.6185	19.7676	27.7732	18.813	21.806	16.3039	23.2698	21.6546	31.0514	15.6925	12.8029	20.5981	29.3543	30.1972
ANP32E	15.2722	11.2285	29.6309	12.782	12.6961	15.0771	9.92672	13.1669	20.4493	20.3728	20.506	9.54614	13.7316	13.2157	14.5535	10.0365	16.2554	16.277	13.8268	32.8944	7.86818	6.89325	13.0264	11.6666	7.39763	13.7988	7.97562	15.3704	9.56305	21.4133	9.35325	13.6744	14.2658	15.2632	12.5034	13.2977	15.2217	16.8281	6.97597	16.5315	15.2222	15.8518	26.5824	31.7853	23.8995	14.2639	13.5027	20.3183	12.9461
ANPEP	14.194	15.1109	23.2643	12.7368	3.12043	38.486	19.8423	216.63	33.4358	44.731	32.2025	11.2741	14.6269	32.8868	33.2311	39.0399	2.87977	31.0784	87.4451	121.178	15.4763	0.501452	55.9216	12.1885	144.803	0.609366	44.732	2.42557	5.66394	16.7386	27.4786	25.9447	9.55862	4.46914	12.1284	15.3418	15.6459	4.39487	17.4325	6.74467	19.4276	15.5612	5.7812	21.6752	0.856868	13.8754	4.95449	16.3518	16.9272
ANTKMT	9.95679	10.1067	9.78371	9.87832	16.3553	10.8256	14.2947	8.53938	7.16842	7.12902	6.53276	4.37851	4.44773	9.22789	9.86005	33.0627	7.12784	4.23523	7.7803	4.0503	9.12391	24.6698	4.51983	8.63926	5.58601	6.3811	8.41418	1.18124	12.007	5.10348	7.13439	5.38164	4.51372	6.52956	11.9421	11.7209	10.5757	11.5349	22.1288	8.81983	10.2168	9.99029	4.47818	7.14156	11.1943	15.2747	13.1695	9.29341	7.8421
ANTXR1	15.9474	1.88656	5.45751	0.89998	4.35186	4.30436	2.04359	3.38753	2.31968	6.75491	16.3247	6.86761	5.09057	5.0517	1.79679	1.81818	9.53859	12.8175	3.25369	7.3272	4.71501	1.78163	31.9392	1.92507	4.092	1.77658	5.26879	10.3617	1.36289	6.05147	20.5012	6.71522	6.07273	2.88057	5.43074	10.9919	12.5789	9.58129	15.6172	32.4161	2.77846	7.92912	12.7554	9.29979	14.9215	2.94916	19.599	3.55397	1.57045
ANTXR2	11.711	3.75746	7.77813	1.04308	12.9281	6.61932	5.5301	5.52541	6.22905	6.87754	7.33919	2.27528	3.45141	7.89639	6.02174	6.00465	8.84342	8.3545	6.80398	6.00739	4.35018	1.20402	9.48002	11.4119	4.29304	4.19186	4.91027	8.82367	1.89463	5.81343	5.75314	6.34648	6.56691	9.07693	16.7366	4.96369	6.53588	5.90984	12.2996	11.0831	13.8667	4.81584	8.11428	5.81109	3.88228	10.7964	14.3646	9.84608	7.43344
ANXA1	80.3801	122.415	57.4061	207.228	144.999	164.556	142.078	176.569	146.611	68.9599	93.8196	43.2742	71.3445	48.2829	25.3168	46.511	44.5418	48.0213	87.0247	21.5993	15.1262	62.6986	54.1539	179.334	82.7007	19.1979	25.2918	114.991	133.334	44.8981	82.2957	77.4015	72.937	159.761	148.66	118.147	116.031	94.3667	137.477	92.9247	258.487	107.322	58.4308	140.682	110.511	209.61	191.214	99.7934	222.206
ANXA10	0.133639	0.442288	0.116101		0.395575	0.193492	0.231145	0.690882			0.406257		0.473329					0.2762	0.177932				0.273661		0.26926	0.869463	0.168113			0.137291		0.226872	0.53384	0.709502		0.224334		0.29079		0.351497	0.154122	0.108605		0.493426	0.133032			0.247256
ANXA11	19.6609	13.8629	16.6015	25.8632	17.6097	16.4539	13.5015	19.3153	18.1463	20.113	11.3403	22.5671	9.83844	16.8159	15.2143	6.5004	23.1136	26.4243	30.2663	14.1951	18.9575	28.706	13.8924	20.4548	20.2547	20.8521	10.2941	7.74247	17.9435	13.1276	15.3283	13.8531	13.5255	16.7447	23.8112	20.6871	14.1842	14.5093	31.5722	13.3471	24.1131	14.1687	14.7834	18.3095	20.8547	10.9668	14.8598	9.3028	19.5316
ANXA13	3.31507	2.44929	8.69123	0.969337		0.418834	2.71705	0.22124	7.2313	23.7644	8.57424		26.4458	10.9153	29.2035	8.78075	25.945	4.38015	15.119	57.6266	2.81765		15.7019	0.376947	0.996711	0.65456	8.46204		1.3412	0.119592	2.98098	1.9186	2.1361		3.36854	4.83009	1.43841	2.8446		19.5247	0.196749	0.776552		0.380441	2.27616	1.82065	0.405412	14.546	0.380731
ANXA2	118.051	219.702	448.036	498.379	296.145	287.576	162.715	690.63	258.406	120.405	127.983	170.468	93.0814	90.05	90.222	145.675	91.7683	201.994	253.081	212.597	65.8161	88.2351	221.65	362.887	414.572	334.71	97.5612	148.508	317.084	115.644	237.716	224.881	335.352	407.916	314.187	166.22	128.784	305.891	365.645	272.271	468.119	246.514	148.887	367.633	469.305	310.899	337.261	130.568	466.995
ANXA2R	1.64335	1.22121	1.91311	1.01895	2.53926	1.04004	1.14911	1.24352	1.8809	1.23828	0.940669	0.543271	0.920042	3.86234	2.52693	1.04965	5.57153	1.1323	2.06986	1.37556	4.38908	0.397071	0.489292	2.00692	0.367092	1.04972	0.494989	1.80972	0.425484	2.891	1.51854	1.43315	1.30742	1.56138	3.16689	1.47868	0.946314	6.87199	2.04051	2.16175	4.23172	0.894205	1.29609	1.45789	2.31259	1.83682	3.44646	2.85057	1.8752
ANXA3	0.582906	0.25941	0.172924	1.36619	0.133722	1.08845	0.521338	1.2569	2.14869	0.507334	3.94106	0.355439	0.130201	0.464168	0.896495	4.67966	3.62298	0.346983	4.31149	2.4081	4.97609	12.2983	3.43848	1.04782	0.199466	4.07878	0.66996				5.78428		0.419813	1.29643	1.95873	9.67415	1.16197	2.39098	4.95763	0.429072	1.90957	0.416914	0.52882		0.227924	2.65868	1.08216	0.481162	0.407037
ANXA4	192.3	174.11	67.1311	187.436	11.9817	124.432	181.018	80.3675	208.716	210.912	177.278	6.4859	124.268	154.917	194.693	55.6137	156.469	235.354	159.091	188.688	120.905	35.0999	102.036	37.9126	116.29	198.718	214.243	32.2189	159.341	48.7519	251.474	193.715	97.0255	90.974	44.6924	189.587	171.945	173.711	29.7543	79.6848	65.2061	40.2133	138.676	127.036	214.435	36.5375	59.8924	140.616	55.9032
ANXA5	105.111	132.502	173.182	224.579	128.482	131.113	220.331	84.8396	171.585	116.887	114.266	53.6705	69.8507	83.8522	76.5206	93.7229	98.6132	128.834	105.567	178.82	64.5613	92.5952	129.148	174.837	211.095	87.9271	68.1676	120.453	106.505	121.004	132.952	126.601	115.24	110.713	157.602	98.2392	135.506	138.088	220.14	112.025	214.411	126.125	129.118	216.165	114.207	239.556	158.305	149.127	180.305
ANXA6	63.2053	43.2267	33.2374	32.3067	46.497	52.8639	32.0178	34.9969	45.5173	37.4187	36.2676	39.4598	19.2838	45.6968	28.6427	8.93741	48.9055	58.8073	33.3216	29.7478	17.3431	12.7826	31.0905	133.055	25.5343	25.6501	29.8049	30.5911	34.9706	24.381	38.254	35.6244	23.9218	31.3638	54.4011	67.1714	44.9007	30.9255	60.1144	53.7968	72.1122	46.768	33.828	29.09	29.8218	41.1487	54.8448	31.5911	35.7187
ANXA7	45.824	41.9183	27.6723	61.3967	31.8701	55.0958	32.5004	29.1999	52.2326	37.087	23.4413	17.9646	26.2462	29.0918	29.1943	16.7221	32.1588	27.4153	28.8368	22.0679	17.6558	36.9057	22.655	45.6561	49.0799	29.6675	26.6979	17.9142	46.0985	29.5132	25.6599	43.687	22.6073	36.7243	38.8793	49.483	39.9361	45.2306	32.2882	25.7989	51.5033	40.5589	47.8841	51.0419	64.9316	48.4042	50.0381	36.5377	38.125
ANXA9	1.20437	3.90645	0.732076	2.47803	0.20096	1.9078	3.39342	1.59559	1.56073	1.61131	1.71963	0.305184	0.622693	1.1418	0.724803	2.06192	1.55817	3.37236	1.38336	2.71195	2.35415	2.61795	1.92445	0.618468	2.20131	5.76531	4.30018		2.7662	0.637954	2.02636	3.914	0.696326	0.269499	0.670606	3.77305	2.80171	0.875286	1.13987	1.01652	1.0996	0.294949	1.82855	1.20668	2.06321	0.947971	0.716188	0.539563	0.663828
AOAH	12.3594	9.48193	17.9436	2.56644	56.3289	5.43384	7.62415	11.9046	13.669	12.8715	9.8329	1.67096	12.3517	11.7193	7.9731	4.30116	3.48987	8.61459	18.8895	9.1943	17.9893	3.48359	9.81876	7.79445	9.16398	18.7866	11.594	1.93704	4.72453	9.55283	9.54912	15.6478	12.264	35.938	15.9874	8.28183	6.68763	9.03506	5.6404	11.6174	36.9838	35.9822	8.64783	9.1528	3.0586	18.7592	28.3671	11.6044	26.2148
AOAH-IT1	0.399779	0.180117	0.207075		2.38998					0.290263	0.478908		0.508028	0.433309	0.369751	0.188312	0.257341	0.622418	0.932474	0.459925	0.791615	0.220321	0.298144		0.241029	0.631351	0.348418				0.445489	0.585244	0.290155	2.00182	0.357442	0.167008	0.221877	0.246633		0.565855	1.14491	0.204553				0.205427	0.667391		0.128787
AOC1	96.4541	317.41	0.114994	115.001		16.2859	17.6086	11.2676	1.47329	53.247	33.5473	0.193334	14.518	22.1048	34.5182	36.4628	17.6248	17.3975	9.03444	0.38003	12.6152	0.593873	3.08141	4.0377	191.201	30.3611	43.0394		33.2499		42.2745	36.4338	2.82371		0.980884	311.964	71.3903	2.62648	1.58251	1.01172	6.33349			9.64479	0.150291	11.4116	1.90491	7.55129	0.57124
AOC2	0.615582	0.162955	0.133006	0.155649	0.506746	0.910989	0.211506	0.147216	0.105363	0.309464	0.211924		0.173458	0.212204	0.15685		0.311171	0.246255	0.305646	0.89213	1.01511	0.200963	0.735632	0.405437	0.17903			0.230947	0.326721	0.158106	0.163687	0.134172		0.176077	0.420146	0.179594	0.239206	0.211853	0.417946	0.763027	0.620863	0.145189	0.19835	0.22566	0.375961	0.446385	0.204015	0.223558	0.106508
AOC3	1.27298	0.283061	4.21216	0.236685	1.22625	3.41172	0.214802	0.880387	0.591673	2.39238	3.33316	0.842384	0.763524	2.85153	1.44628	0.591237	3.8258	9.49181	2.42199	3.92311	3.52058	1.08939	6.76984	1.55012	1.05063	0.92363	0.875413	0.803257	1.47858	3.29337	3.3087	2.82802	2.00429	0.764795	3.03855	3.55795	4.28923	2.75187	4.0701	10.6272	1.29612	1.41052	4.99118	1.59677	2.75642	1.60051	5.17264	0.817271	0.424392
AOPEP	31.3281	7.84835	9.42618	7.50427	10.8042	8.60631	11.5107	7.57018	6.54856	37.5018	35.353	29.245	42.7941	26.2994	33.981	26.4947	20.9362	13.828	13.4214	10.6041	47.1141	23.035	33.8938	9.48163	6.15091	5.8003	13.4674	13.239	3.75662	9.20965	14.3842	13.2624	10.2477	14.328	15.318	19.5842	19.5494	59.9178	35.3126	34.2222	9.3495	4.05967	10.1868	12.2933	13.5359	10.2361	26.0793	15.3391	6.77166
AOX1	6.79997	29.8041	14.0719	4.92395	1.32232	17.9656	8.31888	2.32498	4.77344	33.3984	13.3928	0.334175	9.95034	29.6778	54.3539	58.9812	1.99842	4.51843	14.08	4.79264	0.314826	0.233313	21.0899	11.9715	31.7001	0.195291	1.2733	0.758543	2.7011	20.2267	0.872219	7.62668	0.3163	1.28359	1.45489	7.47752	6.8027	7.38496	8.37706	3.92506	1.95345	10.7897	3.50751	0.334113	1.19334	24.1007	3.4205	35.0323	5.9952
AP1AR	8.25957	6.51848	9.12736	6.65907	9.43121	7.80576	12.007	4.55057	12.3903	11.5097	12.4167	4.60144	11.249	8.65276	11.4904	11.3109	9.86125	6.14182	5.87188	8.73732	2.74573	17.7277	7.88072	4.57542	13.6772	5.04228	8.58674	7.06548	4.13972	11.0322	7.27761	7.77335	9.16541	10.3259	7.8274	8.24275	11.005	8.33322	5.53233	7.87003	9.02088	6.7217	12.4544	7.96671	5.09739	9.48003	9.52828	16.1828	11.247
AP1B1	17.4696	11.7621	15.0969	8.99135	30.5452	12.2283	20.6596	25.0579	17.1077	19.5627	13.0871	13.7361	6.67373	15.8369	10.6946	17.7522	9.37777	21.5404	34.4599	21.1069	13.1912	22.0391	10.8567	9.89317	15.5183	11.9725	5.66535	5.98379	15.3232	17.4701	13.384	15.0402	14.1435	23.9505	34.5631	15.9952	14.9406	12.2223	26.7168	15.6163	33.3333	18.2954	16.6915	15.5792	10.5943	17.4307	36.8232	12.5321	42.7826
AP1G1	22.8884	16.3994	9.99059	16.7192	16.9889	11.1971	31.873	16.0541	15.8934	20.2384	23.0376	10.8357	19.9141	19.1896	18.0254	12.1043	17.2629	22.8735	25.8942	22.395	13.5032	30.8683	16.2344	19.3951	17.7195	16.9695	17.4151	27.1935	18.7682	11.6798	20.9992	21.0573	14.7509	24.504	19.0573	22.9714	16.6981	15.0794	14.705	20.2013	25.0041	14.6094	14.3526	18.0275	37.045	18.3846	19.5057	19.2742	12.7409
AP1G2	12.4502	5.48993	11.2902	6.78667	13.6292	3.67489	3.17956	6.38393	8.76993	9.94399	8.69807	1.58923	8.98423	10.1367	8.39568	6.88939	11.1008	13.9909	16.5527	9.66988	43.3138	7.22364	11.9649	5.79257	6.47943	8.55884	6.86031	3.10687	8.84659	9.64342	5.1521	6.74451	8.41848	8.32257	13.5888	5.69361	6.62528	9.29876	14.2402	10.4621	12.8113	3.96746	7.15553	8.39815	9.87796	9.63436	8.71643	8.43278	6.30809
AP1G2-AS1	2.24624	0.659866	0.937219	0.348821	2.38053	0.61672	0.563264	0.650243	0.575201	1.37195	2.04839	0.297464	1.73213	1.94541	1.16516	0.566205	1.28467	1.839	4.05623	2.54139	6.73796	0.463055	1.41495	0.728443	0.607994	1.20724	0.723145	2.1272	0.623288	1.30279	0.962405	0.977074	0.805373	2.34178	1.69161	0.86603	0.945542	1.52546	1.93196	1.95571	2.70278	0.64872	1.32432	0.874815	1.10195	1.24842	1.82374	0.843862	0.575573
AP1M1	14.1803	12.1354	11.551	13.7252	11.0104	16.1835	13.2088	17.7746	12.7189	11.9918	9.04506	9.01658	4.44199	10.1946	9.34608	8.77018	13.2745	22.6914	21.6124	19.3952	24.2308	4.28456	10.3245	19.2033	14.0798	13.5156	5.46934	19.2632	22.7737	11.1991	11.5337	10.4464	7.46512	8.66708	15.0231	10.3181	11.9233	11.5931	21.2605	11.0466	19.1535	13.4268	14.6014	16.8131	12.8147	12.4221	11.9233	10.5646	9.67229
AP1M2	0.316661	3.3318	0.157247	15.3309		4.62652	2.10511		6.46168	3.51346	0.722537		1.42159	3.55904	6.01789	4.6082		3.6313	0.766718	0.969864	0.458895	16.9584	0.77866	0.656627	13.5189	1.36092	3.76909		12.3089	0.686136	0.563279	1.3304	1.12837	0.555721	1.07043	6.98795	2.42746	0.527572	3.02723		0.473456	2.43864	7.00136		2.50523	1.02242	0.180292	2.7709
AP1S1	18.0691	19.6633	15.6855	52.2425	21.8331	23.1663	38.5189	58.9195	16.4326	28.4996	22.686	12.0381	12.6564	16.1887	19.977	22.7294	18.8998	17.0835	19.4493	20.7338	5.11858	22.8345	13.4407	35.3157	23.6114	15.607	25.1011	11.151	43.5715	12.6356	39.2294	16.4036	20.0346	16.7285	16.6311	18.4851	15.9831	21.8468	24.3941	13.7899	15.5295	19.1854	14.1348	25.2105	21.6854	23.1925	13.9402	21.9198	15.8202
AP1S2	11.5948	12.9084	25.8804	24.1635	36.9524	21.4584	8.54949	9.47692	20.7517	20.9898	18.5257	109.625	21.5054	14.7178	11.3202	5.40937	10.355	9.363	18.8976	4.17207	1.63623	22.7965	8.06593	18.1094	13.9275	14.5826	13.0158	7.08243	8.9534	21.9282	11.1009	14.6887	24.1813	33.3497	22.2737	10.0862	14.6815	24.9482	7.18149	21.4023	41.76	22.8454	14.5918	20.7193	10.8142	29.7301	41.2742	23.384	55.1738
AP1S3	5.10805	7.35782	1.63	3.61429	1.38471	2.01918	8.17035	49.6903	13.9072	3.38183	9.05724		3.88899	3.60725	5.32769	2.11898	4.90699	5.6686	8.77776	24.7495	2.97502	3.19753	6.71012	0.360126	10.1354	7.53864	1.58253	0.605473	5.58648	3.83979	21.5448	9.87074	3.20945	1.78238	0.589606	6.87626	1.48765	0.668469	0.270987	4.41735	2.53153	1.91127	0.785136	10.9912	11.9632	1.85454	2.00728	7.66759	1.68356
AP2A1	14.1874	12.2321	12.0815	26.3628	11.662	14.329	20.0832	40.8081	22.0154	12.5269	10.0809	7.0519	5.56818	13.7416	9.04627	10.5953	12.4915	21.9281	17.313	25.9301	17.6092	3.94112	13.1097	10.1974	13.3901	11.9592	5.52015	18.5696	31.9624	13.08	20.6474	18.7653	9.22379	11.2483	15.826	17.5591	11.7078	10.9392	21.2787	14.166	23.3662	16.2618	16.1086	20.4374	18.237	9.01946	12.1023	9.3572	11.38
AP2A2	17.7692	6.38915	13.2237	7.6273	16.4038	8.5836	8.86494	13.4017	8.41761	13.5351	12.3215	16.2451	9.42675	13.8942	10.2294	10.8088	14.3998	15.6267	25.7792	21.8693	18.7173	5.59063	16.7623	7.98176	8.72236	8.77645	7.25635	5.16784	13.0902	10.5074	9.30968	10.2501	6.81761	12.5879	23.0244	8.84766	15.011	12.0645	18.3521	15.7594	22.2475	8.98801	11.0023	10.9622	16.9476	10.3486	19.509	11.7505	13.9904
AP2B1	31.4074	24.538	21.2228	25.0403	27.1286	23.8891	27.4397	30.0449	22.8265	28.4456	31.8409	16.4895	18.5439	23.7773	17.4554	21.1533	21.1582	31.5482	40.4289	24.5211	22.2861	25.7043	28.511	36.4744	26.3902	39.3202	19.4104	17.8854	19.6462	18.9696	24.6573	25.7488	17.8952	25.6477	35.7432	31.8873	26.5562	27.7406	30.3467	26.3513	30.5267	30.8555	30.54	44.8443	44.5878	23.4262	30.8211	27.5655	22.0275
AP2M1	66.3203	61.5639	82.4579	111.166	71.455	81.6275	125.833	122.72	95.1025	75.2874	63.1973	68.0612	39.4053	71.6583	65.2614	22.363	65.7099	71.8661	73.5126	98.9868	26.2164	57.0396	57.0748	86.2267	53.656	48.4722	55.8491	51.2057	92.482	77.6297	90.9178	76.6406	67.1938	65.1868	90.632	60.1243	81.1528	78.9098	88.3481	63.3298	85.0899	104.356	91.2582	84.8237	87.7767	59.4358	70.3079	40.8773	81.0562
AP2S1	24.786	20.423	32.3174	51.7658	50.4582	44.6892	39.1873	56.3527	35.1607	27.5018	18.5428	28.801	11.8547	27.5742	22.0342	25.8095	20.281	26.6063	24.5075	32.7523	4.17092	17.6397	17.3744	62.3353	18.99	15.9744	14.7234	19.9721	29.2513	32.004	33.0053	25.0852	27.5156	21.4348	53.6613	29.5565	32.1773	29.3814	49.4029	29.5425	62.7132	57.4761	26.828	33.3571	21.4626	34.0757	38.8042	23.7597	49.5523
AP3B1	14.4442	12.8159	10.5222	11.3026	13.7069	17.2158	5.44532	10.4169	10.4316	13.5462	12.7467	9.40715	12.4066	10.3314	10.7865	8.99151	8.11376	11.1586	13.7901	7.92353	5.54003	19.0566	14.6993	9.86985	12.4103	8.15676	11.9519	12.2453	14.2938	8.91897	11.4807	11.8376	11.7946	16.3521	14.2233	17.9272	9.01293	9.05672	7.55089	14.3182	14.5959	12.9405	11.0605	15.8029	29.7542	15.9653	15.9054	18.0996	11.4207
AP3B2		0.624767	0.393501	0.385447		1.57953	0.165903		0.158992	0.164798						0.254999		0.620847	1.27766				0.212702		0.53589	0.366074	0.211675		0.831648	1.1845	0.474372	0.43204	0.431582		0.873483	0.185538				0.619234		0.647384	0.515981		2.26639	0.451933
AP3D1	19.9916	13.689	12.2807	13.7559	17.3483	17.5712	26.1738	13.2559	14.9352	16.6247	14.5114	17.3559	8.44941	16.3068	13.0907	13.5416	14.0926	22.3932	30.5839	32.9658	31.3599	13.4824	15.2431	17.6111	7.98998	14.7233	6.11559	22.4624	19.0094	15.0877	13.3448	18.7395	8.47692	12.6285	22.1393	15.3193	14.7745	14.6624	40.7552	12.9046	23.3301	14.9005	15.907	12.6355	17.3721	14.6725	13.6922	16.0674	12.3212
AP3M1	9.78114	7.46237	7.40445	13.8502	9.36971	9.78904	9.8544	12.3498	10.5533	9.3251	7.3193	9.76672	8.53369	7.74943	6.58076	2.29335	7.55647	9.27165	9.98545	6.67907	5.1468	6.41356	8.46939	8.81945	14.1037	9.71224	8.58815	4.79436	8.50694	6.45595	10.1122	9.80104	7.25078	12.4518	10.0711	9.07557	8.50147	7.9028	3.97477	8.75064	13.5644	12.2481	8.33106	14.0206	15.7023	5.88786	11.4266	6.31846	10.7363
AP3M2	7.59532	2.02843	4.79872	2.32237	5.47925	6.71787	9.97913	4.28231	8.55949	11.2599	10.8988	6.7039	5.14623	9.72171	6.87444	4.33114	8.91521	8.29497	5.18634	4.56254	7.64153	3.79078	8.90234	7.44135	2.51852	5.30305	6.37775	19.4478	2.36347	5.85058	8.64552	8.18384	5.93045	5.84565	9.64391	5.68865	5.59155	10.491	8.69815	10.1736	5.1878	4.25779	9.5335	4.07847	10.1641	7.85667	8.75799	8.07537	4.93717
AP3S1	24.8154	47.8794	27.3021	59.5224	31.1988	69.7725	37.957	75.3002	43.1207	32.8744	34.8607	18.3332	21.5123	22.189	22.76	20.4513	21.9285	27.3397	25.8489	17.0662	9.09497	8.82887	27.6159	61.177	39.6622	22.1096	19.5559	44.533	40.6358	39.3316	37.4421	40.0302	36.1411	32.7566	40.7711	49.821	22.6763	29.6062	20.3101	41.4676	33.1051	35.627	32.2119	67.5104	50.6537	30.313	33.1864	44.0849	42.4646
AP3S2	11.5225	7.94285	4.09429	9.83207	10.4239	9.33319	8.49426	9.95214	8.75141	10.5792	8.6654	10.9083	8.92245	8.1227	7.39136	11.6913	9.05948	7.81184	10.6491	11.421	9.86811	10.8384	7.48125	5.06752	9.81624	6.72758	6.99095	5.1061	5.14517	5.14457	8.50246	7.96615	6.06287	14.0173	7.14082	10.168	8.00083	8.49801	8.14258	8.82288	11.5166	6.2168	9.3965	5.72412	11.803	12.3545	10.2942	12.2116	8.12474
AP4B1	5.32011	5.57755	5.7004	5.65535	9.77237	4.59635	4.548	4.3525	3.40593	4.81713	5.03234	2.36046	3.90993	6.79183	2.83089	3.6221	3.74508	6.5853	8.12328	7.6152	9.75348	2.82629	6.57386	5.17909	3.86511	5.15645	3.14121	6.31727	4.57162	4.98852	3.44998	5.54468	4.08387	9.06014	6.31042	5.11381	2.87213	5.06328	9.04182	6.18112	8.44355	4.99575	3.28877	7.72977	8.26057	5.79683	6.83986	4.81124	3.89525
AP4B1-AS1	0.252638	0.299828	0.380199	0.110638	1.36211	0.204466	0.234832	0.315243	0.126895	0.215564	0.411106	0.125481	0.26854	0.70293	0.227766	0.194668	0.164368	0.622716	1.33388	0.731677	0.819312	0.246373	0.610469	0.472285	0.149399	0.526553	0.294431		0.152847	0.565367		0.292934	0.346851	1.68042	0.801951	0.496257	0.135495	0.221656	0.577151	0.559048	1.13351	0.530825		0.706855	1.00804	0.327388	0.7923	0.243117	0.33473
AP4E1	3.10671	2.39073	2.51335	4.52048	4.14008	5.21827	4.10593	3.14721	3.22627	2.40013	4.46178	5.93236	2.75536	2.54449	1.98696	2.34888	1.91591	3.21917	4.75362	3.5968	3.13904	3.35503	4.28778	2.57016	3.8734	3.41776	2.4213	2.30422	1.86255	1.4603	3.091	3.74792	2.49668	5.83961	3.19521	3.31751	3.29466	2.36637	3.28568	4.29539	5.15594	5.3539	3.21797	3.78662	4.68939	3.72887	4.59385	3.18634	3.48576
AP4M1	4.60691	3.95134	2.77862	9.84285	3.42079	4.24774	7.1882	6.38064	4.23513	3.06565	2.53813	0.800014	2.2898	4.75785	3.20684	5.15919	3.35464	5.49611	9.98147	6.40452	4.72931	1.9037	3.76307	9.59612	5.33479	2.72288	1.48625	5.68575	4.68051	5.13186	6.23793	4.98068	2.95939	2.46835	5.53077	4.99859	3.27633	4.8657	8.67719	4.32899	3.87608	3.84049	3.57389	6.78612	5.14755	3.05451	3.60408	5.29324	3.63172
AP4S1	5.12871	2.24968	3.25975	2.09939	4.45244	1.88451	1.62711	2.10476	4.16506	7.49095	8.27102	3.80519	3.97884	6.41473	5.74753	1.8311	5.66883	3.02679	2.59077	2.7225	4.4385	5.99515	5.0756	2.23313	1.55914	2.38505	3.50341	1.4967	2.67995	5.67261	2.92617	3.08955	3.97309	4.18332	3.47795	3.8692	4.15663	7.46931	2.28147	5.37325	4.69424	2.30813	4.91367	2.82321	3.89604	5.26328	6.09876	2.88948	5.74755
AP5B1	3.76728	2.17984	1.93693	2.16618	5.34552	3.66931	3.5044	3.19693	2.24863	1.97458	2.69852	4.29021	1.15626	2.56724	1.67868	6.56883	1.55543	3.20229	9.08017	7.05011	5.53107	2.50382	2.55366	3.36379	2.58206	2.52394	0.741109	5.30989	2.17738	1.04704	2.71131	2.27252	1.3667	2.93466	5.24228	2.40653	3.61552	2.01765	4.92522	2.78559	11.5523	3.03057	3.60263	1.60278	2.59397	7.43261	3.77008	1.23615	4.70029
AP5M1	13.6246	6.89972	9.73276	5.6839	16.0954	11.8336	11.2569	7.24906	20.7653	12.165	15.6591	8.56982	7.77399	11.3544	12.7114	4.86379	8.60067	6.29225	7.21499	7.73698	5.95777	63.8982	10.9376	9.483	12.6505	7.10541	11.8031	5.93068	6.72662	6.95244	8.93927	8.4785	8.10467	11.4114	8.84772	11.0388	11.6472	10.0389	5.3375	12.2081	14.2332	9.98025	9.73774	7.84803	8.75013	10.714	17.1342	9.23478	11.0574
AP5S1	3.24271	3.18342	3.50497	5.3471	3.46696	3.82839	4.32031	3.32234	3.30754	3.35261	2.72248	5.10499	1.32205	3.28783	2.53708	4.44917	2.60719	4.65366	4.23933	3.1819	4.19688	6.78039	2.77396	2.41069	3.0366	2.56023	2.07613	1.89175	4.91338	2.61476	2.59772	3.24873	2.20619	3.03279	3.28962	5.06934	3.69196	3.63537	4.05649	2.54704	3.92535	2.91416	2.34854	3.51155	2.98058	1.93097	3.73221	2.89499	2.8504
AP5Z1	5.49553	2.5836	4.43962	6.27437	6.30597	4.86505	7.15821	4.12917	3.39311	5.03951	2.55921	4.35707	1.76211	3.90496	2.63651	3.66965	4.4489	6.02956	12.982	3.47123	12.7286	3.35364	2.47609	6.02794	2.17757	2.92993	1.57947	12.405	5.3118	4.51347	6.63929	3.20495	2.57379	4.80862	8.76502	5.08536	2.65109	6.05979	16.6242	4.37478	11.0272	4.07133	5.38043	5.80606	3.44233	7.34009	6.55795	3.16315	4.70048
APAF1	5.85286	4.7197	4.89828	5.00941	9.15428	4.45811	7.04373	7.62756	6.26188	5.90584	6.96421	3.27356	6.80682	5.35663	3.55823	4.55698	3.43962	7.87239	10.0451	11.3317	9.15436	2.9435	7.77561	6.87416	5.43359	3.95655	3.70042	7.76886	4.62302	4.76247	5.69857	5.93833	7.51227	9.53934	4.87349	6.79066	4.24026	4.61962	4.90715	6.98682	8.14868	5.53273	4.18487	15.3202	7.74985	6.0544	8.04973	5.83684	4.45665
APBA1	0.573845	0.287613	0.464334		0.588631	0.584944	0.369942	0.41984	0.432216	1.60058	1.29726	0.462888	0.34353	1.36159	0.586049	1.36854	1.21302	0.790755	0.76431	0.688725	0.984257	0.230295	1.47301	0.242369	0.456251	0.34698	0.280071		0.430577	1.22541	0.738424	0.580009	0.6342	0.403126	0.684751	0.903952	0.883812	0.91368	0.641574	1.07801	1.31498	0.221517	0.719149	0.38147	0.36409	1.04312	1.93615	0.526997	1.44281
APBA2	0.132016	0.704631	1.19885	4.60629	1.88089	0.584279	3.19252	4.08906	1.98205	0.522429	0.207382	22.9468		1.07317	0.12168	0.284534		0.610788	0.671267	0.462471	5.63234		0.98625	0.703876	4.62457	2.70476	1.1307	3.96248	2.78757	0.215815	1.37002	2.11394	0.442354	0.465462	2.1431	1.49854	0.133615	0.164206	2.71182	0.915912	3.2651	2.72025	1.71466	1.71922	0.475888	0.227238	1.92854	0.135737	0.198615
APBA3	8.44046	4.76353	7.13717	6.76182	8.1548	9.52538	6.42728	6.4631	6.67324	13.2872	5.32372	2.62177	3.23448	8.03458	5.01217	13.4806	7.06308	7.39159	9.09182	9.67131	12.7291	2.19499	4.89013	6.11542	3.0665	6.47906	3.25037	9.50787	7.54521	8.63568	5.80521	8.893	5.68161	3.68383	7.93653	8.74976	5.74806	7.87545	15.657	6.44444	11.6458	6.39046	7.73171	5.64091	7.86116	15.8287	6.10618	9.08215	5.07306
APBB1	13.9896	5.76203	8.76056	7.26206	3.40852	3.55917	2.15827	1.93006	9.70969	12.0132	10.2978	8.83589	4.29195	10.9296	8.66642	8.69496	10.628	10.9548	7.73436	1.64168	5.19283	8.36518	5.0455	1.33678	3.45802	4.17894	3.15723	3.16149	1.70833	8.81466	4.90328	10.4733	5.69868	1.37715	2.7989	11.678	13.2661	11.0772	6.4675	6.34052	5.99417	2.49423	14.9829	0.660246	9.90991	5.64261	6.83526	10.4661	4.27136
APBB1IP	6.53324	12.4094	15.6747	17.3793	14.3489	7.33851	15.2454	5.80108	16.799	13.9505	8.21577	1.47142	8.54495	13.1585	10.532	11.8959	4.89217	13.1692	16.8125	12.5655	36.5344	1.69004	13.0536	10.5588	13.0654	7.92161	8.42558	0.758174	4.00889	16.8239	8.57374	11.0803	6.0171	18.4501	7.03443	12.6053	17.2995	8.24846	9.5151	4.12404	31.4759	13.1105	11.4994	4.69945	1.36151	16.1815	14.7705	7.921	21.2547
APBB2	12.4989	7.0996	6.39011	3.49764	5.92968	5.86635	22.5298	9.41559	10.2921	16.4783	12.0385	3.60274	12.3701	11.9948	7.1402	5.09607	11.8192	21.4573	10.1611	11.0369	38.3049	12.9393	14.3355	15.4542	9.73862	5.51713	8.91448	2.855	3.44171	7.53392	12.2362	13.2137	12.9467	7.8757	13.389	10.4863	12.0745	14.5913	10.8003	20.5387	5.54354	5.58787	17.9096	15.3913	19.024	6.10017	11.04	12.0895	1.49761
APBB3	10.4309	11.0977	4.39588	4.22027	8.81449	3.52224	4.00156	2.94256	2.27546	6.40729	7.17949	9.93059	4.05201	6.00701	4.30605	11.9409	3.39395	11.075	19.4619	5.16468	32.5895	2.7516	9.40028	5.80408	2.99715	3.97077	2.99544	14.0745	1.67111	9.63347	4.38603	5.4028	2.68799	4.57612	5.52679	5.60062	5.06809	5.65024	15.6242	9.82292	17.2802	2.76299	4.44231	3.70373	9.68377	11.779	4.41937	6.34808	5.69363
APC	8.81098	5.07391	5.60455	4.6351	5.33105	10.7606	7.33817	6.95507	4.52485	8.25121	8.00894	6.55979	7.68318	6.21821	5.25641	4.74874	5.55898	6.70647	5.35916	4.72254	5.34057	5.2565	9.05203	6.45898	6.81997	5.29604	9.37267	17.1542	4.79927	4.80806	8.82989	6.36526	6.75135	6.21304	6.25689	7.25461	6.16887	5.3995	4.0557	6.90955	5.73448	5.62925	5.68188	5.61047	10.3897	5.48743	7.11404	7.82238	4.74373
APC2	0.235266	0.104687	0.111398			0.119952	0.439966		0.183045		0.26521			0.348349	0.259489	0.138933		0.900616	0.954606	0.417689	1.04114									0.249924	0.315485	0.119687	0.220307		0.185346		0.23299	0.194754	0.618906	0.203005	0.815004		0.169479		0.306222		0.274788
APCDD1	5.38871	4.45632	4.23169	0.209532	0.501721	3.27258	2.00892	1.14733	1.94874	4.53495	3.58411	5.85816	1.26478	1.62257	1.9363	0.720791	3.52287	3.64829	2.42943	4.49942	3.14283	1.02849	3.12073	1.35201	1.36308	1.57217	1.09799	0.793333	1.12828	4.00301	1.80672	8.20271	3.71349	0.867361	4.70669	1.17553	0.93842	2.38753	2.34905	2.9369	0.209443	3.63177	1.47134	0.612316	1.87203	0.613766	1.3235	0.896345
APCDD1L	0.316054				0.592604	1.80164		5.75569		0.346928	0.229836							0.49847			0.97908		0.305188	7.58094				33.702			0.87917	0.105865	0.227939		4.47463				3.6399	0.950616	4.55957	6.20498	0.106351	25.1331			3.1019		0.210633
APEH	10.042	10.4718	8.09591	7.04084	13.2106	9.13043	10.3568	11.763	9.17253	10.5096	7.34639	10.2935	6.15436	9.28841	9.06053	13.0031	8.34931	7.04577	14.0308	8.58774	10.2822	35.8297	7.30332	13.5371	7.50763	7.4014	6.21953	11.4067	10.9498	8.77355	10.9251	11.5941	6.40031	7.99107	13.7378	13.4085	11.6244	11.557	15.4449	7.48122	16.9703	10.8435	8.90674	7.66257	10.9935	10.3058	10.9455	8.87222	10.3249
APEX1	34.0155	19.6609	44.0605	29.1314	21.3056	17.567	21.1633	25.0159	54.6921	40.5204	38.3385	38.6195	38.5791	35.0768	34.0028	28.3471	58.1057	18.6139	19.111	36.3851	11.1721	32.939	34.3237	23.4008	16.1668	20.6202	27.7934	11.9592	56.821	47.5001	25.3535	21.7929	43.7314	19.6877	19.8094	21.8229	30.7877	55.6375	24.8557	30.6497	17.2524	26.3707	44.1243	20.1361	21.6688	19.8301	24.0851	38.1077	37.0593
APEX2	2.73021	4.00055	3.00207	2.53492	3.91407	3.45492	4.82021	3.98581	3.40813	2.93783	2.72072	1.65929	1.58686	3.20098	2.10128	2.79681	2.69907	3.15753	3.68616	6.28944	1.99133	3.10843	3.0886	3.15924	4.31209	2.88195	1.68415	2.94079	4.57292	3.4602	3.51997	3.0399	2.45337	3.16469	3.72423	3.56362	2.75757	1.91261	3.52048	2.90003	4.07383	2.96671	2.64755	3.17744	4.20422	2.22072	3.55652	2.22939	2.84149
APH1A	38.7746	31.1742	55.4526	38.5675	43.3051	39.3844	46.7214	46.8774	44.7804	46.2624	33.3854	14.171	23.4517	34.4193	28.0299	29.3524	39.546	27.5556	44.255	35.0265	10.3533	27.2112	20.8727	35.9739	19.6968	27.1196	16.0932	48.465	32.7647	33.8469	31.7717	37.8858	33.4294	30.4601	35.7955	36.3364	34.5123	58.1997	52.5688	33.8086	61.0554	39.1624	57.3419	36.9064	40.9164	45.5642	51.2824	37.3228	53.6767
APH1B	5.95536	5.29009	6.25171	6.35033	6.24339	8.09223	3.00794	3.6524	6.00646	5.94507	6.55402	5.24552	4.77339	5.30741	3.65794	4.65183	3.82293	4.25616	9.12735	3.57904	3.10135	8.78247	4.10348	4.30384	4.93465	5.52657	2.719	6.26562	1.70651	4.6688	3.75662	4.88799	5.67535	7.59104	8.39138	5.92635	4.43197	5.96872	3.35753	7.42433	8.7126	6.45178	7.38811	3.17556	6.10954	8.49286	11.1006	3.93429	10.3572
API5	23.9518	18.9664	20.0381	25.5607	20.5689	24.6981	20.3371	27.3007	25.0239	24.8144	26.0769	31.0313	22.5584	19.0928	17.3717	11.3138	20.813	19.0573	24.1452	24.5175	12.2155	35.7954	22.6006	16.3371	24.8521	24.8535	22.7634	13.6365	20.1771	20.2959	20.6521	22.0693	20.6345	27.2925	19.5408	27.5579	24.7878	26.3656	9.14152	23.2453	25.6762	28.1697	31.0534	31.5406	31.7997	22.767	26.3382	28.1976	22.8752
APIP	5.87185	7.1344	4.08772	7.70904	7.4181	8.27505	7.74839	4.86996	7.41564	5.15996	7.30862	9.21879	6.48657	8.07892	5.09497	4.06401	7.62049	4.40087	5.44288	7.10165	1.71574	11.609	4.0686	2.88111	7.52293	6.30432	7.59238	6.81752	4.83768	5.9488	6.13669	6.46184	8.5397	8.25596	5.71311	3.72837	7.28382	8.80087	1.10892	6.32094	4.39586	7.53936	3.78216	6.16264	6.67821	6.56332	7.23073	9.51236	8.00765
APLF	2.87329	2.0359	2.30125	0.40095	1.6544	2.37831	2.04821	0.371644	2.78027	4.16322	2.61673	0.772041	4.52326	2.92884	3.15744	1.43726	2.5959	1.99243	1.36082	1.62214	1.32025	0.993057	3.5614	2.52717	1.90621	1.79184	1.90573	3.57641	1.39682	2.58583	1.61683	2.58414	4.27888	1.62818	2.15877	2.85478	3.01272	5.93454	0.63962	2.66476	1.98935	2.6176	6.96054	0.868199	4.20741	2.75922	2.17051	6.08336	2.90537
APLN	16.7189	10.4603	15.1759	4.63664	1.08593	8.78767	5.96038	14.6535	13.7212	17.9597	35.5095	3.80675	4.86453	6.54115	5.36172	12.0493	13.2658	11.531	8.66877	17.4647	11.1218	0.435562	5.48427	5.21244	8.31895	2.34998	2.34654	286.868	7.86884	22.2631	6.86999	12.7306	13.8928	5.28853	6.28244	5.85517	21.7847	24.7544	39.3028	17.5677	25.2785	1.9844	16.8075	17.1281	7.75605	10.6679	9.78993	8.27165	4.47384
APLNR	5.25287	1.39344	11.7723		10.3649	3.20217	0.785864	1.67059	7.10994	5.57025	3.53212	0.162735	1.70704	8.54682	2.03977	5.24342	4.71169	18.1329	4.80314	11.6313	1.91796	1.57883	4.31665	0.608509	1.45398	0.159814	2.26033		0.490868	2.69611	6.71336	8.31019	4.51431	1.74631	0.409454	4.1727	8.0001	8.36043	1.32835	4.10717	1.79739	3.83503	8.77536	2.62088	0.950862	1.2356	14.9688	2.39031	0.179555
APLP1		0.329618	1.04926	0.23027	0.214713	1.60137	0.15874		0.325701							0.234175		3.56327	22.1884	0.700671			0.746801	1.2032	1.12197			5.85702	3.09778	1.65099	0.208893	0.154283	0.253447		1.63955		0.154225		6.02847	0.217549	0.274952	0.665019	1.11622		0.355618	0.501738			0.103571
APLP2	85.5774	123.182	46.2426	149.767	67.7515	107.267	82.8832	169.7	89.4015	78.1975	84.7461	46.6546	36.7536	51.0808	50.7695	92.8939	89.9142	110.889	110.454	74.5608	27.8855	137.581	58.0743	68.8487	134.12	46.1194	59.6863	42.9111	124.663	67.9858	81.1431	83.8634	51.3139	90.2825	105.859	146.432	92.289	76.8	79.5719	75.1436	198.287	60.4917	117.198	147.173	64.1903	116.874	85.5699	69.7158	170.142
APMAP	34.4141	32.0043	27.7195	62.7907	46.0716	28.3283	40.7338	22.4873	33.2195	26.0841	23.221	25.3994	13.5809	20.6272	18.0928	39.8788	22.0506	19.7734	45.7223	31.7743	9.6984	73.7799	18.2585	27.832	32.9515	21.7161	14.9367	42.2355	52.5493	26.5884	25.3482	35.7307	27.3285	26.4391	56.0833	41.7993	22.9654	36.2839	39.0672	31.8006	73.9701	34.477	35.2204	30.399	43.8548	37.9926	50.2335	31.0688	65.3136
APOA1-AS	0.587825	0.154163	0.178168	0.190685	0.968533	0.18545		0.240165	0.304574	0.370991	0.667454		0.458886	0.684732	0.238153	0.179106	0.552117	0.66895	0.542091	0.802689	1.11105	0.152387	0.326372	0.755657		0.211228	0.408786			0.122409	0.357091	0.352075	0.321473	0.958252	0.671717	0.6367	0.392579	0.229978	0.524022	0.429946	0.901798			0.759267	0.586948	1.28461	0.860632	0.524266
APOB		4.44712	0.992438	0.525466		7.05544	1.74396	1.13873	10.0478	2.78556	3.57214		0.249105	0.204437		14.15		6.47891		22.5952	7.28154		41.0264		17.8408	2.72194	0.765185		10.4331	31.1542	0.238292	1.97795	0.845107			26.3583		0.359855		12.9152			55.5148	0.460835	0.440542	1.40739	0.285721	0.94373
APOBEC2	1.59627	0.623587	0.215002		0.980377	0.514566	0.4649	0.532319	0.381055	0.573994	1.19999	0.258146	1.3181	0.976342	1.17765		0.815218	0.606511	0.660899	0.814568	0.281813	0.362957	1.45867	0.218559	0.495056	1.07981	0.299977	1.25613	0.753813	0.273845	0.833516	0.578211	0.644106	0.683846	0.807093	1.44478	0.387284	0.916455	0.747978	0.887439	0.928117	0.162425	0.33888	0.367764	2.33617	0.664338	1.00703	0.475765	0.282149
APOBEC3A			0.210009	3.38053	0.171712	1.69453	0.212371	0.140919	0.328678	0.332744	1.44363	2.25441	0.99179	0.338691			0.368914	0.309973	4.20071	0.213219				5.93503	1.3019		0.141234		0.135215	0.228419		0.130983	0.632412	0.18395	0.77275	0.502098	0.539564	0.799989	0.705324		3.14265	1.03572	0.875653	0.174579	0.268838	12.3855	0.141081	0.322124
APOBEC3B	0.821332	0.494583		0.284378		0.681268	0.765929	3.50268	0.981434	0.473775	1.33241	1.46043	0.535379	0.658113		0.364858	0.421271	2.25378	2.00379	2.22888	0.473228	2.44924		9.49956	0.728761	0.420944	0.689775		5.47487	0.329146	0.946234	0.107273	0.994769	0.1835	0.230569	1.82465	0.701759	0.744841	0.525821	0.415075	1.9814	3.31566	0.432427	4.30445	3.60924	3.33598	0.512596	0.323486	0.099274
APOBEC3C	14.2477	14.7515	23.7026	14.1839	13.4809	20.4512	17.7208	28.4042	27.2583	5.98799	9.15167	2.10869	1.99585	7.14481	5.4923	5.28895	6.41133	26.105	25.0478	23.2191	11.1471	1.90977	14.429	12.3678	10.927	10.9624	10.4057	8.51177	19.1782	14.9161	17.5533	20.0199	15.0094	19.4022	13.8677	13.8752	11.0494	12.8454	11.1126	9.57115	25.7503	24.7468	18.7795	20.1866	23.8605	8.96745	16.4357	15.7701	12.4217
APOBEC3D	2.78273	3.36601	3.70698	1.11605	5.45144	3.77832	4.58534	5.81762	6.29041	1.66131	1.75355	0.359819	1.21719	2.38863	0.762584	1.31145	1.33707	4.35133	3.71117	3.85598	8.30526	0.611456	2.29977	3.27901	2.46959	3.65059	3.56285		3.85077	2.38728	4.16685	3.38098	2.08001	5.20926	3.88243	2.61286	2.45205	1.73792	3.75916	1.75825	5.17567	3.70823	1.56765	5.14781	3.85774	2.07656	4.18856	1.81488	1.29895
APOBEC3F	4.2169	3.05094	3.64436	3.6791	5.31454	3.28909	5.07888	4.56991	3.75336	2.28712	2.70785	0.705352	1.79784	3.75718	1.40027	1.82881	3.64588	4.71382	4.97696	5.42712	11.4379	1.09762	2.92007	3.48164	2.70339	2.9843	2.38246	0.894278	3.20093	3.03487	3.0805	3.72313	3.01336	4.6252	3.04484	2.67657	2.46772	3.41748	3.27156	2.61278	4.52684	3.67874	2.94078	3.02336	4.59665	2.55626	4.5817	2.52393	2.26126
APOBEC3G	17.9902	18.5554	30.3352	8.08037	45.8465	13.1013	15.5657	18.264	25.1588	9.59926	10.1469	2.89674	5.86628	14.4141	6.28022	3.4985	5.4173	11.4942	15.6468	8.51503	31.0137	1.48544	5.70011	13.4569	7.47262	17.5135	13.262	4.22145	9.25926	12.2155	12.7638	17.2901	12.8332	35.8168	17.2817	10.7537	9.74908	8.89449	12.3837	9.08236	34.6213	20.3163	11.234	19.12	7.38554	18.5628	25.4324	17.8433	16.9016
APOBEC3H	0.314149	1.82068	1.28926	0.108792	2.47159	0.578046	0.234062	0.540034	1.0403	0.649932	1.01022		0.13847	1.36047	0.14908			3.47602	1.13677	0.63394	2.9251	0.400375	0.437531	0.490728		1.29808	0.875944		2.33062	0.941928	0.460162	1.56904	0.801045	1.46168	0.708254	0.341671	0.705709	0.485133	0.512798	0.629741	2.80161	0.777001	1.25849	0.354884	0.579767	0.249251	0.632209	0.534397	0.681869
APOBEC4	0.382782	0.130836			0.264804					0.171043	0.324762	0.212329	0.394471	0.203909	0.531822			0.263128			0.30432	0.172506	0.59287		0.224351	0.166422	0.134831				0.186358	0.162951	0.34093		0.387189	0.17314				0.30034	0.365954				0.321713	0.115203
APOBR	0.707912	0.374993	0.551449	0.629025	1.85716	0.802585	0.450257	0.327085	0.472912	0.915389	0.705448	1.16546	0.35264	1.12626	0.554383	1.23232		1.12321	4.22919	1.13095	4.25903	0.755935	1.14603	1.04264	0.806402	0.162557	0.420731	0.592901	0.146255	0.576912	0.506859	0.603047	0.397875	1.05647	1.31768	0.525747	0.452139	0.290938	2.64744	0.373701	4.72673	0.817235	0.349172	0.45083	0.321201	1.8888	1.31344	0.335825	2.75779
APOC1	26.5167	267.435	200.401	110.637	1205.43	63.3396	97.956	83.6734	196.261	39.4762	70.5221	14.6378	105.704	64.6375	58.839	81.6229	5.08846	80.4909	84.3927	24.8126	14.9078	44.2596	13.7109	32.6714	144.288	157.982	208.556	28.26	28.8624	138.401	45.3894	121.633	784.129	516.472	60.7918	80.7129	151.64	70.0806	123.839	120.501	81.1163	125.594	382.033	189.81	33.7288	741.988	195.999	173.347	3185.17
APOC1P1		1.1464	0.687719		3.42223	0.262301	0.346298	0.128881	1.96448		0.570851		0.141896	0.280945	0.226782	0.610902		0.267699	0.198372	0.185761					0.580107	0.42335	0.350638		0.138971	0.296743		0.276269	2.00167	1.8105		0.1601	1.0079			0.448091		0.870056	2.75058			2.06701	0.451085		7.10675
APOC2		4.73461	8.46844	0.748299	9.04935	8.89188	2.75309	3.61261	1.22184	0.783586	1.86361		0.95908	0.418859	0.84166	2.92155		3.12793	2.29452	1.30558	0.332812	0.583256	0.752838		4.74555	8.88105	1.6725		1.38262	0.802769	1.821	1.08689	18.158	23.1576		2.61575	0.7682	0.844663	3.31904	1.38661	0.253923	3.75642	4.2035	3.11367	0.340939	5.20373	1.50183	1.90473	25.0471
APOD	0.428546		0.548289		0.474471			0.137185		3.27278	0.568532	1.76442	0.404368	0.593795	0.231013	0.308693	4.11967	0.197927				0.574869	10.8663	0.509837	2.21743		0.158728			0.360467	0.304075	0.526659	0.442126	0.380373	0.18285	0.225787	0.179567	0.403699	0.524717	3.17178	2.02994		1.72572	0.25224	0.400808	0.595012	4.09668	0.614629	0.334697
APOE	126.03	484.641	394.581	121.366	1619.76	153.354	190.422	271.628	493.272	131.623	139.979	65.0817	104.059	201.674	164.965	638.928	18.969	229.775	668.667	105.532	220.65	307.904	25.1837	106.857	286.792	399.455	226.762	175.849	108.361	329.654	316.405	167.47	979.133	982.185	166.448	180.514	500.491	234.04	508.45	237.843	458.383	382.057	554.126	437.103	47.9654	1491.37	845.527	304.9	4339.19
APOL1	73.4751	499.181	35.6592	300.967	23.1578	62.7647	340.58	577.141	85.3339	17.198	34.2571	5.67952	9.38452	12.3011	9.19425	86.4613	11.8532	60.8077	121.991	11.4559	90.2728	18.1443	15.1596	68.9458	105.846	72.0618	13.2091	4.58566	28.6211	17.7067	18.8214	36.8234	21.0981	184.241	91.0348	171.283	103.056	27.1209	393.226	14.4557	134.167	266.81	21.2395	192.099	18.251	93.0578	54.6152	45.9072	8.60436
APOL2	25.5967	119.146	21.5269	92.1796	25.05	31.3352	60.2954	91.4034	20.8023	11.1845	13.0854	9.25171	8.31563	12.2684	8.67499	22.9497	8.63541	24.566	60.8552	23.1146	130.389	21.2522	10.3163	18.5282	28.1739	46.0289	12.9987	25.0612	14.3662	13.1681	13.4739	14.5282	16.7172	156.27	40.8805	40.2771	31.3298	16.3941	121.497	12.9516	56.8783	103.836	9.93354	62.3737	13.0176	41.02	22.6888	21.3786	8.97237
APOL3	23.4286	25.3683	18.4559	4.19555	42.948	17.3148	7.70815	9.65776	15.2959	16.1303	14.9252	3.49624	10.281	24.7586	9.88562	6.4473	13.5949	12.95	29.1783	10.4469	38.1223	3.52547	11.5378	12.5887	7.64591	21.5572	16.032	0.694652	4.49781	6.26944	8.41828	15.0257	10.5316	66.5848	16.5219	15.7365	22.9363	10.8467	12.7641	12.556	37.6205	24.2391	9.8086	11.6559	4.13946	12.4094	22.1516	18.2898	6.5644
APOL4	1.38267	4.05075	3.32841	1.4599	17.8411	1.84948	0.337814	1.41014	1.80767	1.03689	1.0655	2.16905	0.895741	1.66223	0.808357	1.27645	0.59021	0.389658	2.34857	0.633507	1.73763	0.483001	2.75025	3.75767	0.559088	4.40263	1.49336	1.30364	0.7675	0.509408	1.58757	1.78229	2.4265	6.03464	10.1808	0.511289	2.38611	1.08646	2.99605	4.32909	14.8116	3.62881	1.19918	2.55298	1.07435	1.87822	4.01366	2.21675	8.68421
APOL6	13.8958	20.2299	14.7538	9.87773	19.6734	24.1448	12.5014	18.7167	21.0291	10.0742	12.9643	4.86598	8.54878	9.94715	7.8608	7.61993	4.70679	13.2688	22.5639	14.3434	14.6841	9.14834	9.37055	9.44663	16.1455	15.4712	12.6515	4.70158	10.6423	9.13569	9.09255	15.0653	10.6623	29.7744	14.6629	15.2557	16.7215	7.23088	10.4062	8.11201	27.0599	27.629	18.1677	19.9203	6.91643	11.0112	17.7536	17.8774	10.0784
APOLD1	15.4805	5.27325	36.8995	0.932076	6.83967	11.7238	3.38883	7.88474	8.80946	57.0721	33.6136	12.6731	38.9802	57.4867	12.4094	15.5426	64.4544	15.6404	6.35588	46.4299	5.13283	14.3425	12.3165	6.5669	3.05655	3.23182	31.2194	20.5496	4.36833	12.3679	33.1182	9.46755	42.1133	4.4261	13.6826	7.2454	91.8504	57.3212	7.56387	60.6917	10.5572	13.8225	102.172	7.79199	6.40076	6.14846	43.0598	41.1366	2.6704
APOM	4.735	7.07476	0.576494	0.37738	0.6216	3.73254	1.8711	2.4436	2.11707	16.2575	6.23372	0.448088	3.16682	11.7294	20.3421	0.875203	3.62736	6.81144	1.06762	1.32772	1.31504	1.25102	1.39265	0.448917	4.00502	2.3627	9.3017		7.54023	0.241511	2.93621	4.56904	1.31175	1.01955	0.647648	5.25737	3.10566	1.84048	0.49363	1.98822	1.6589	0.609744	1.94451	0.893148	1.48074	1.92916	1.00057	3.13145	0.697149
APOO	6.31668	8.67906	10.879	9.29611	7.04192	6.15274	5.43483	2.80442	5.30808	3.06664	5.15929	14.766	3.38896	2.80075	4.99036	2.10126	3.21915	3.41649	3.7976	3.82975	1.48432	43.6646	4.49573	5.34718	8.45743	3.43821	14.7006	10.3929	10.5957	3.21951	5.7763	5.56658	4.33021	4.86761	5.73195	8.46895	6.23175	7.07902	3.86737	3.42658	3.50981	7.21679	3.65931	8.66791	8.20883	5.92304	4.89436	6.81895	8.31237
APOOL	5.5369	7.83221	5.23592	5.96697	3.27073	4.77549	7.96477	4.9341	6.30037	8.37435	6.81305	3.36476	6.1989	5.30553	6.57846	1.57275	7.531	5.51537	5.27749	1.13618	2.93992	26.6604	5.16512	2.36079	4.75335	4.15304	9.23457	1.86052	5.81951	4.96848	5.91597	4.62153	5.03691	3.26993	3.48039	7.22239	4.90207	7.60604	2.27095	3.80879	3.34913	4.00304	6.83832	4.68873	7.58757	5.57501	3.88465	8.83218	4.60395
APP	166.371	170.607	152.827	81.2916	58.609	138.95	189.529	102.936	147.411	189.417	178.715	161.533	127.977	130.501	105.658	84.3952	175.588	233.282	194.452	173.407	91.1413	179.832	167.669	74.143	190.539	106.854	142.721	92.3069	159.968	121.213	185.926	170.954	105.293	82.1872	97.9213	141.861	165.228	170.289	198.979	180.321	102.151	91.1343	176.074	188.6	286.353	82.2762	109.498	154.968	45.642
APPBP2	10.0861	8.19928	7.20727	14.4412	6.75777	11.5211	9.8519	5.80715	12.4803	11.4148	10.2466	7.27091	9.3866	7.83456	7.4973	3.6987	8.88042	8.49391	8.14878	6.87577	6.03344	8.7315	8.45089	7.30064	6.95367	8.84687	7.98003	9.94151	8.95277	7.728	9.35519	8.78954	8.82865	8.75141	5.68863	15.3504	8.23653	10.3514	5.1655	9.03167	9.70125	10.212	11.1181	6.55928	11.4045	7.65969	11.5409	10.3431	6.95164
APPL1	8.40342	6.0682	7.73426	6.91393	8.26698	6.16545	6.51087	6.0222	8.77917	11.0965	9.94596	8.30049	9.05752	7.24887	5.76088	3.04805	8.49969	7.02172	8.96939	6.56025	4.04973	11.4345	9.47758	6.98421	7.55321	7.36766	5.84375	19.9388	5.75382	10.477	7.4037	7.4993	8.57569	8.95362	8.10966	10.0532	10.3859	9.66871	3.08134	9.23531	11.0482	9.04551	11.3	9.09576	9.92596	7.39401	11.6913	10.4629	11.7287
APPL2	17.8914	13.0855	13.4253	10.0966	19.2059	11.5204	16.3445	23.9532	20.9727	20.0597	16.1461	10.5788	16.0972	16.5726	13.06	10.6471	12.422	22.2977	23.6804	31.5184	30.1067	8.76435	20.7681	14.6304	13.4166	12.1128	15.5577	11.4455	9.49528	12.1535	12.589	14.6214	20.2409	21.6571	16.6861	21.791	18.37	14.5605	7.19434	21.6789	18.5516	8.78634	13.5866	15.7155	19.8155	16.9263	23.576	14.4046	13.2743
APRG1	0.196601	0.102374	0.149412	0.11196	0.452049	0.270687	0.308798			0.151241	0.336034	0.293918	0.570239	0.373172	0.247201	0.181058	0.359924	0.467743	0.545424		0.99416		1.21235	0.201527	0.357957	0.499635	0.379354			0.398601	0.217113	0.165035	0.74905	0.314237	0.489767	0.557049	0.126818	0.413477	0.322835	0.50589		0.250526		0.179146	0.190004	0.737788	0.411407	0.356011	0.121258
APRT	25.2471	44.6681	24.2277	63.2865	28.112	18.868	82.6929	88.3917	40.0119	34.835	31.1345	29.0701	18.7773	42.5022	39.2526	47.6132	36.9689	28.3871	32.9594	46.1604	13.8405	44.2227	16.9971	27.0147	43.5489	33.5242	30.7252	16.4385	94.497	32.4917	44.1645	52.5635	26.6801	24.0629	31.1051	57.5978	35.8001	55.1738	58.4981	32.8858	43.6254	41.56	38.9258	40.2083	73.3589	32.0231	34.8542	33.2521	40.8487
APTR	8.17568	9.00246	8.93953	7.38011	3.5803	5.41753	8.04927	6.98901	17.1997	10.9214	11.5496	5.9367	10.3733	10.3729	13.6956	3.92299	15.1473	9.77796	6.56894	17.9277	7.34262	7.94042	12.9559	8.74928	12.3483	11.1953	5.73492	5.34853	5.09426	9.08062	15.9389	7.07637	7.6769	3.91982	3.00121	13.4567	4.92495	10.5241	3.24837	6.33562	2.23211	2.77748	5.95429	8.58792	8.51406	6.56374	3.70073	13.1548	3.86127
APTX	10.9738	4.87979	6.01738	7.10918	10.5541	4.65586	8.15184	9.19488	6.11458	9.41024	9.44603	9.43488	7.93519	9.15398	7.6161	7.21582	10.1523	5.22354	6.35868	6.38087	5.04134	15.5359	7.15098	10.0733	5.1822	8.09144	6.53366	3.69252	4.48123	5.04438	7.45135	5.7649	6.25266	10.8344	9.3778	7.23499	7.53619	12.42	6.59475	8.56159	7.59422	6.08849	4.33564	5.93473	6.95535	6.99935	7.58325	10.5621	8.75951
AQP1	63.5938	13.3509	13.2949	0.597127	8.49025	14.6876	13.3264	3.17095	26.68	230.839	51.6412	7.34826	37.4721	167.436	166.293	128.874	146.339	54.7544	34.2306	13.4219	74.4275	7.8696	43.1055	2.74938	101.464	13.1044	57.3762	28.0013	6.73353	30.2916	25.0705	44.1657	42.4206	2.7837	9.49234	27.5235	37.1447	197.237	6.92435	39.147	15.4057	13.1008	91.4557	3.9464	5.22803	12.0293	68.0586	67.1712	5.44393
AQP11	1.59273	0.622938	1.02908	1.68835	1.27827	0.742921	1.10635	2.77552	1.4254	1.13628	1.92219	1.5224	1.34051	0.87094	1.60639	2.6397	1.0035	1.30879	2.00415	2.85027	1.50852	0.458772	1.33969	0.663581	1.78717	2.87468	1.92669	0.482876	1.15805	0.767414	1.37989	0.87855	0.610595	1.54433	0.592792	2.00414	0.620632	1.70769	0.802037	1.68316	0.696635	0.631603	1.59807	2.34344	2.69995	1.08157	1.00019	1.50438	0.413044
AQP3	55.0228	35.8796	10.4126	8.19616	0.756846	36.6938	9.01625	68.1536	44.3289	40.0108	26.1442	2.30208	6.13612	13.1068	15.4611	9.60891	41.4382	47.2151	1.09527	2.93068	7.06158	4.95304	9.72053	2.58692	2.52286	13.2326	8.14071	0.341871	18.0243	31.3416	45.5795	23.3941	6.79762	0.582116	2.21062	21.7431	42.3165	64.9032	2.88437	7.65099	6.80567	2.94827	18.8371	7.69861	12.5036	5.96183	4.69396	13.3379	13.2075
AQP4		0.311257	0.262158				0.530882		1.67995	1.24145	0.565356		0.206451	0.887517	0.456677	0.679221	0.809976	0.570783	0.429615	0.715228			0.324555					0.229334		0.371917		0.631743	0.719611	0.217304		0.421141	0.402668	0.843257		0.514403			1.15127		2.22093	0.373573		2.68597	0.484236
AQP7	2.88072	3.94647		0.573149		4.10333		0.992708	3.0677	5.29899	1.98595	0.205124	3.6136	2.95112	6.6057	0.709781	0.597497	4.29853	0.240932		0.453552	4.23713	3.04989			0.272519	7.32158			2.01109	3.48977	1.59102	0.585215			2.45508	2.77859	1.10219	0.590007	0.359894	0.450925		2.15837	0.215237	0.198758	2.97369	0.547234	4.18253	1.34798
AQP9	0.140345	4.79798	6.51172	295.126	17.4929	51.3086	27.1775	0.928408	15.0641	1.54431	1.0473	1.57637	1.86338	0.663949	0.361221	1.12793	0.440138	5.10982	6.70135	39.4307	0.680934	0.45159	4.99447	27.746	20.238	3.45978	0.693807	4.36213	20.0018	23.0588	1.06921	8.85847	13.1462	4.03634	10.2939	3.40271	0.890746	1.1694	3.00741	8.77837	48.0588	3.21029	19.8712	1.9905	2.49925	79.316	0.661383	1.63992	40.5349
AQR	10.841	6.01852	8.99822	7.43607	8.80684	8.07495	6.31717	8.41891	8.44933	12.9337	13.0956	9.2742	10.0259	9.67083	7.77613	3.49201	11.1776	8.90049	11.1611	14.9148	8.8285	12.3676	11.0127	5.81365	6.26016	9.0834	9.08203	5.7352	4.2613	7.13061	11.7515	8.94892	8.55699	11.3074	7.01803	8.28577	8.37927	10.3058	4.87467	12.3216	11.8822	8.52223	9.77039	8.22011	13.1897	10.5343	12.7925	9.70312	8.35066
AR	4.43419	6.41983	0.221854			0.361224	6.62995	1.11202	1.00596	2.96854	4.66377	0.153084	5.43684	2.44625	1.77046	2.32454	2.75222	4.29281	1.122	0.316702	0.34708	0.385547	1.38391		6.37023	0.201546	3.93744	1.18475	0.629446	0.21755	2.32742	3.39577	1.76551			4.0106	1.78855	3.95311	0.200998	0.647467		2.0189	1.85089		8.31243	1.94822	0.838655	2.45893	0.454467
ARAF	14.8155	16.0143	11.7901	13.3444	9.6412	13.671	12.8283	13.8938	17.5803	16.2373	13.4036	13.8077	6.96286	14.2349	11.2903	8.22939	15.4	14.116	14.5135	11.8389	12.041	20.4181	11.0201	11.6729	8.92576	10.3026	7.71112	5.76447	12.4177	16.2922	10.9999	12.1554	8.30842	8.55297	11.1935	15.3228	16.2971	15.5564	13.2459	11.9371	15.2674	12.1667	14.7733	12.6973	11.9715	10.7225	12.0438	11.2272	11.4384
ARAP1	23.6745	11.9415	14.6146	10.528	39.2787	16.6065	14.0264	19.7285	11.8182	22.3132	19.6475	14.3758	7.5678	17.8348	13.6319	19.1262	18.7605	29.2352	55.19	20.0595	63.6584	29.9625	16.2929	17.9737	11.0336	17.6558	6.43836	22.4064	16.2538	13.2432	19.5872	20.0255	16.1931	22.3041	21.5636	13.9717	18.0474	16.628	44.923	22.5413	51.6684	13.0297	22.6872	10.5391	14.5546	29.8103	28.2048	13.2146	33.2305
ARAP1-AS2	0.454125	0.162237	0.200904	0.222015	0.921098	0.127578	0.402843	0.38612	0.162576	0.175311	0.3899	0.288111	0.372991	0.557176	0.608508		0.299847	1.04559	2.20234	1.03295	2.11021	0.284812	0.550146	0.397339	0.245612	0.496064	0.465602	0.328631	0.219005	0.264747	0.226776	0.344747	0.486619	1.56426	0.386853	0.381004	0.201269	0.273589	0.280703	0.530418	0.994414	0.295673	0.17653	0.585994	0.409245	0.980295	0.329756	0.174857	0.16031
ARAP2	13.9589	11.3396	10.6065	3.57312	35.2685	7.45202	17.7308	9.836	8.76343	8.8302	13.6397	2.81941	14.3475	12.8109	9.56473	3.62101	12.5151	7.10806	28.5359	7.82753	20.2937	2.57344	8.08232	8.12761	8.19068	13.3329	12.7921	1.15501	2.5082	5.50661	6.38355	11.4534	9.89312	28.7027	16.6853	8.3582	8.60173	5.9098	6.20036	8.49775	19.6894	8.91716	3.9419	7.84176	10.8292	13.8093	21.3825	17.3276	8.6925
ARAP3	4.74361	1.32882	4.03932	0.312174	2.12908	1.8241	0.766401	0.906817	1.29595	4.59511	5.5346	2.29665	2.03006	4.70804	1.90403	1.45218	3.88099	6.38313	3.8474	3.38632	8.48194	0.920191	4.36455	2.28757	0.884262	0.529313	1.3468	0.586398	3.25071	3.02177	3.5337	3.84933	2.98537	0.873843	1.74719	1.47137	2.915	4.17178	3.58979	5.88377	3.41126	1.85555	3.6669	1.26297	1.89148	2.07162	4.01555	1.81028	0.275756
ARCN1	24.8655	21.0322	20.5664	29.3951	19.0341	32.2699	18.0575	30.2689	26.3497	24.4168	24.4061	23.8926	17.3645	22.7231	17.4539	10.2142	22.97	22.393	17.3487	27.9497	7.41299	30.3141	22.0403	21.636	27.0649	25.6115	18.3661	30.0918	20.4386	22.7834	23.9987	27.8152	12.8661	21.3081	15.7009	28.6729	21.8625	19.247	17.0095	23.1908	22.8015	35.5225	30.3577	28.0792	15.9194	26.2526	21.9456	25.5869	21.4919
AREG	1.34111	7.62673	2.2789	0.694008	0.142434	0.714699	0.520061	3.47152		0.630954	0.6112	0.561566	1.12675	0.841564	0.260266	1.02951	0.721888	0.599451	0.931876	1.20151	0.2344	2.15046	0.290035	2.13897	1.16814	0.323891	0.930082			1.17672	2.26964	0.251632	1.57589	0.256315	1.7121		1.2798	0.417154	2.71485	2.70441	1.81021	0.677947	1.93874	2.17353	0.634512	0.850982	0.939494	0.236797	0.593157
AREL1	4.64529	2.49572	3.82572	2.79767	9.89996	3.18775	4.12413	4.18092	4.36183	4.98282	6.47293	4.23827	2.74239	5.45558	4.39557	3.18789	2.88097	3.39274	8.39546	4.4852	9.0003	16.8829	6.81773	5.64592	3.65621	3.60567	3.44544	2.33	3.48898	3.61468	4.31663	4.49192	3.51516	6.31697	7.78773	3.819	4.41796	4.99066	5.55806	5.41379	11.1707	4.52502	3.4291	4.60761	4.1465	7.60267	8.58727	3.06627	6.53783
ARF1	104.322	91.0486	125.187	122.124	77.5222	106.483	143.091	117.646	104.05	98.8716	74.5444	56.6846	43.5667	93.3006	111.621	41.1441	63.5166	83.4686	98.5678	99.2996	80.3892	95.912	68.2594	113.611	84.8098	84.7147	59.7797	68.1225	82.673	116.461	73.384	97.0127	82.2093	69.7595	93.8875	91.026	86.6881	115.95	171.338	77.304	114.646	107.93	113.587	116.063	97.3505	121.342	89.8777	87.0715	90.743
ARF3	33.0168	32.6616	20.76	26.29	19.5014	41.9433	47.0973	39.8453	43.1114	33.5422	24.2582	24.5815	13.5689	23.4259	18.2398	14.3784	24.6768	40.0334	39.6855	30.2454	13.2909	31.6372	23.1018	25.1667	18.3377	18.9888	15.8519	21.877	29.87	23.3707	36.1302	32.3211	23.4023	33.561	28.2237	26.5755	24.1039	30.0901	26.6568	25.7256	44.6162	28.9521	48.7516	27.7467	42.1063	23.84	29.0883	30.3081	25.0186
ARF4	28.1996	33.5668	34.884	65.6045	47.0504	53.2946	59.4014	47.0225	33.056	25.7473	36.7701	41.5124	23.9671	27.8334	19.3603	15.2727	19.4839	25.489	32.6508	32.983	7.63744	45.9175	36.2815	58.0731	45.7623	28.9676	22.8691	74.5604	28.2743	25.8733	37.1616	35.6012	25.1178	38.8878	46.266	48.0819	37.9639	28.7529	45.0582	53.8846	58.9205	74.5315	30.0533	54.8911	32.866	45.2527	46.5154	28.9962	35.9686
ARF4-AS1	0.266352	0.693496	0.339685	0.126229	1.36423	0.247616	0.351458	0.153889		0.211835	0.147818		0.450046	0.458034	0.419669	0.597417	0.342436	0.477447	0.416879	0.339398	2.69475		0.239969		0.762037	0.195765	0.24324		0.487663		0.443902	0.374453	0.916994	0.504382	0.151634	0.281906	0.47246	1.58202		0.635514	0.148085	0.242325	0.283008	0.658119	0.537116	0.650164	0.502474	0.193846	0.427948
ARF5	39.5304	36.721	33.1839	59.4391	54.023	31.0554	28.3671	31.8237	50.5328	32.3536	27.09	39.0358	21.0382	29.4886	31.0804	38.7526	31.1265	33.0542	39.8164	42.5024	13.6237	39.8304	26.3082	83.2455	27.0171	20.5357	19.4473	33.053	58.2927	37.0603	44.0806	41.4611	46.5563	25.5588	50.4018	48.7751	31.9241	92.2568	58.866	38.4734	49.3628	34.2085	44.0632	58.5147	58.4442	30.2685	44.4654	40.1046	41.9614
ARF6	29.7247	21.7989	31.2429	20.4415	33.1192	31.5522	16.9997	36.8383	26.8292	22.4254	28.6758	18.1527	13.0003	26.4731	17.4837	21.9045	20.3274	13.1094	25.6427	29.2801	16.0102	25.2364	20.8182	29.8365	15.1347	15.2834	15.0692	18.9983	23.6345	27.7766	15.9255	16.971	27.1239	24.0341	25.4751	18.5464	29.5477	24.9946	40.564	21.1973	43.6656	28.2183	26.0769	33.473	13.3325	35.117	32.9372	14.248	26.6438
ARFGAP1	13.7661	9.58615	6.67569	14.9685	19.0037	9.25331	15.069	13.4727	7.09161	7.03747	9.48828	24.297	4.38735	9.4269	5.22827	12.0537	8.73834	15.235	24.6527	17.7084	32.7527	9.06789	7.76352	17.0542	8.52661	7.91834	3.5801	23.7603	30.8987	5.81299	10.0014	9.92808	7.28503	10.3305	21.0779	13.5095	7.64547	8.23429	34.9772	15.4767	17.2224	11.7784	7.88827	14.8061	10.2373	15.5222	11.8988	6.46716	7.3155
ARFGAP2	25.7636	9.64266	14.4394	11.2555	16.8195	16.9819	15.3327	16.4356	16.2686	30.4311	16.8074	18.783	9.86375	19.9433	15.9293	17.6781	21.7613	18.2021	21.3139	19.4214	16.9026	16.2678	10.3456	9.90121	8.13731	10.3198	7.99689	10.6351	11.8134	17.3019	14.0708	17.2625	10.9029	14.552	14.1561	17.535	14.2783	27.4015	20.874	14.1405	24.4792	10.437	27.4018	10.1028	18.2723	16.6538	18.0695	24.1423	17.3019
ARFGAP3	23.964	19.0247	22.1676	34.2482	15.5505	32.04	25.2144	16.3953	30.6888	26.7201	17.1204	13.9874	20.8734	19.5591	15.3263	6.64661	22.4105	17.9582	18.9918	21.1529	13.0399	20.6694	20.2542	21.777	27.8396	12.3173	16.4595	12.4214	23.5133	17.6959	12.452	38.5225	15.276	14.1708	13.83	34.393	19.3745	23.276	25.8158	24.2374	23.4204	32.0305	32.5181	22.2705	41.5793	34.9294	18.1399	28.5595	18.3864
ARFGEF1	11.1945	21.1745	11.1864	28.9031	14.4061	18.6831	26.6959	12.9231	13.9537	14.6568	18.7302	8.89482	10.4952	14.009	12.5191	8.56579	13.4652	13.2045	18.3386	12.9095	21.4223	23.528	16.1455	16.4761	15.3452	15.2183	16.1307	8.36564	8.37679	12.7191	15.5159	14.6451	14.535	20.2541	20.7144	16.5185	11.7512	12.7127	8.93735	17.615	18.1013	11.4173	14.332	28.5128	20.7986	16.4505	17.3874	16.0072	11.6736
ARFGEF2	11.4583	9.82249	7.39298	13.5092	10.5999	11.1453	17.9874	9.77122	10.1695	11.456	11.8295	17.142	10.356	9.08216	8.9242	9.2154	9.91738	10.1975	15.4982	10.6359	12.9594	56.5034	10.6218	16.6139	19.882	11.2737	9.24774	8.63911	13.6604	6.47819	9.1818	10.7301	8.28039	10.1496	13.4462	12.6217	9.41256	9.99513	9.4559	9.88376	13.8128	11.2401	11.1435	12.9547	12.6961	12.8001	12.2567	12.4234	8.7625
ARFGEF3	0.900447	3.83083	2.288	3.14914		3.90137	3.20458	5.2328	2.47084	3.20874	4.19046	3.67178	0.288581	2.01893	0.23798	4.17082	1.01522	5.53503	12.3022	24.0234	2.19435	9.14931	14.9497	7.39268	4.70608	6.98379	0.799518	3.78781	4.11625	13.0191	2.16668	2.9098	3.042	2.18691	5.25166	4.06887	2.906	1.8749	3.21764	8.00763	1.71998	3.46667	3.09739	10.6414	2.06767	3.85403	1.96366	2.7498	1.73874
ARFIP1	11.2901	10.8488	13.3657	12.2457	10.8303	10.93	12.7115	13.6242	17.0595	15.1294	14.8169	5.35194	12.7013	9.92229	11.2277	6.31416	9.88528	10.6741	10.9241	13.4119	5.44699	28.6259	14.0692	15.0535	13.2268	8.36929	10.9385	8.63987	8.34819	14.9964	10.4963	14.0381	11.7811	15.7889	9.41787	11.1448	12.2723	13.9647	8.0041	12.5937	17.1906	13.2263	13.3279	14.3148	11.9914	18.8636	16.3536	17.3766	13.7874
ARFIP2	13.6269	7.97077	10.1424	28.5689	12.9717	11.0776	13.6883	8.2091	11.723	11.3626	10.4595	15.8293	9.87435	14.7651	11.1011	9.67649	13.1384	8.76861	9.81892	12.7455	11.305	11.5551	9.20138	11.4074	11.9326	11.509	6.70865	2.13123	10.237	11.8484	7.62305	14.574	7.70659	8.23876	12.0693	11.9001	12.8537	15.199	16.4998	11.8638	12.9567	13.835	13.6518	8.38378	12.7539	13.4639	10.8189	12.6356	6.9332
ARFRP1	11.7227	10.2814	11.6863	13.1379	9.28602	10.2652	12.0431	9.65697	8.33946	13.9695	9.30166	5.87645	4.03616	11.3899	6.44279	16.972	11.0583	12.0447	21.5393	11.9306	13.2966	11.9145	7.09641	9.31412	6.96918	9.60018	4.98208	6.2095	13.8036	6.95096	7.36702	9.82016	5.85347	5.76057	12.1603	13.8235	9.07946	14.0285	19.992	11.5175	12.5605	8.53073	11.9917	11.9558	10.1332	14.4652	10.1794	14.3727	8.24681
ARG1	0.1574	0.105747		0.162129	0.251757		0.157326	0.158246	0.113571	0.320563	0.393028	0.149854	0.347372	0.540351	0.401286	0.135963	0.317815		0.20077		0.372816		0.23817		0.188283	0.692179			0.213859		0.372616		0.337747	0.185821	0.404531		0.179751	0.278493	0.197366	0.356386	0.401531		0.115028		0.224552	0.480658	0.934743	0.252283
ARG2	7.01773	1.35289	10.7983	18.7191	2.05346	49.1394	0.958032	1.25553	18.5901	2.26272	3.78302	20.9493	4.59215	9.06432	4.47336	5.35628	3.02732	20.8664	1.9168	3.67423	1.23032	28.6813	3.85132	8.01678	23.7261	1.81244	8.21796	2.69332	24.7817	13.4044	4.31252	12.216	5.5389	0.911608	1.76507	7.37424	78.4979	16.3338	2.1482	31.3932	2.70721	0.826397	5.79297	0.586066	20.0052	39.1149	4.86684	5.86303	2.20252
ARGLU1	28.7027	11.2081	12.3398	3.59248	21.129	14.4185	9.12003	14.292	8.82394	20.5253	29.5189	9.25146	24.046	30.9953	26.1273	7.74489	24.7394	22.9491	23.7569	12.7913	29.1815	25.1402	38.631	10.5321	8.33418	26.4093	22.6815	24.9968	15.3729	9.29082	25.8295	23.618	24.6423	33.6803	19.116	15.7748	15.4448	14.0072	8.00575	48.98	22.1264	9.34821	14.7851	16.5854	20.4386	15.3191	33.8813	19.5066	9.84461
ARHGAP1	16.5481	8.68858	21.4955	25.0889	10.0124	27.1326	19.7257	23.7666	17.5142	17.2701	12.6142	14.0582	5.35502	11.9577	8.92336	9.18643	13.5627	39.2094	23.5519	36.4145	20.0167	5.43568	23.4947	9.18229	13.0895	14.4227	5.55721	7.05708	25.1684	11.3803	25.1043	16.1249	11.2735	11.0223	16.2224	19.9004	26.3439	10.6411	23.041	26.5314	15.1996	15.3943	24.0023	14.0619	33.5528	8.38717	16.6058	10.0513	8.7577
ARHGAP10	10.1236	3.34902	5.02255	3.5592	10.9382	3.32132	2.55903	7.69401	5.3623	9.79781	11.6806	4.43543	8.59796	9.23476	9.46499	6.91089	12.1663	7.58038	5.17642	4.0087	10.1463	2.36979	8.81175	11.344	4.19237	2.20197	6.66661	5.67847	2.86123	5.82573	5.58768	5.47049	9.7062	5.84422	8.02158	8.13185	10.4152	10.7289	6.53573	10.6197	6.48802	2.10685	9.68173	9.82942	6.14759	13.4754	9.2456	9.6616	14.7478
ARHGAP11A	0.673729	1.11778	2.3241	1.77608	2.71177	1.60975	0.978329	4.57157	1.38222	0.444256	1.81105	8.31987	0.742282	0.630789	0.531446	0.721631	0.483501	2.91457	3.12851	7.37429	3.58454	0.366101	1.44546	3.16719	1.26123	1.38117	0.985982	1.10773	0.795717	0.575557	1.67518	0.723455	1.29718	4.00276	2.90254	1.16333	0.97021	0.685368	0.700788	0.885059	1.47859	2.83261	1.00865	4.43755	2.51959	0.828636	0.94732	1.05796	0.962946
ARHGAP12	12.1216	10.6275	13.3439	14.519	11.3549	17.4925	8.38968	19.1746	12.3419	14.6786	11.708	2.46997	14.8114	11.878	10.7634	7.67925	13.5354	9.9534	14.7988	16.8428	7.91534	27.2753	14.8727	12.2786	17.933	16.6494	13.0325	6.44888	8.61974	8.52634	10.6517	10.4083	10.3552	17.46	10.0042	18.5343	11.9881	14.4051	8.84801	16.2858	13.7219	12.474	15.5557	22.6738	12.1723	14.6488	11.4303	18.9825	12.039
ARHGAP15	16.0586	11.0731	16.7106	7.22039	54.4594	13.2778	8.7841	11.9518	13.2779	18.7724	18.9363	6.44221	13.9652	29.1419	14.1519	3.36601	5.41489	11.2273	17.4811	8.22926	24.2348	5.61473	21.8869	21.5821	11.6786	15.1543	16.6508	11.0929	3.75129	11.6625	22.1318	16.1702	20.9972	35.3276	20.6388	17.3711	11.359	14.3864	9.12329	32.8059	31.4918	20.1971	10.0878	13.4679	8.34262	33.5081	46.9774	14.1672	26.2431
ARHGAP17	15.2251	5.51272	7.87078	5.05361	18.7651	7.15762	10.1196	9.99274	4.91217	11.5955	14.322	6.60831	9.34605	12.0876	7.31082	8.55827	11.0394	13.7701	19.1324	16.2487	18.4419	8.51592	14.172	9.921	8.57532	6.71894	7.21184	11.6768	5.97885	6.07622	8.18679	7.82542	9.51072	23.2327	12.3058	10.4729	9.48709	7.82461	10.1546	15.23	12.9604	8.40274	8.2363	10.6722	12.3698	9.23557	13.5201	6.21955	8.9608
ARHGAP18	20.4979	14.4251	15.0186	11.7679	37.9741	25.6737	8.72122	33.7841	17.7144	26.3634	24.7547	10.0086	19.7	16.7601	12.7928	5.51233	21.0217	12.368	21.0098	11.3137	10.9683	35.6138	13.8965	28.1781	9.15179	9.69562	8.54428	6.47114	8.42742	16.159	17.4983	20.9759	21.7072	34.6104	37.6534	16.1772	16.5123	25.0138	18.6183	31.902	32.0261	22.6365	18.9324	18.3687	11.747	20.7987	30.7569	18.8404	24.9751
ARHGAP19	3.56319	1.63742	2.06253	1.98337	4.02569	2.3257	1.06436	1.78859	1.79283	3.50026	2.62853	2.29816	2.50807	2.89077	2.35141	0.921739	3.61982	1.93391	2.69163	1.64508	1.54776	1.38594	2.06466	3.11019	1.44296	2.31701	1.5555	3.32924	1.28238	2.82344	2.069	2.44755	2.49557	3.20818	2.87187	2.41656	2.25852	3.3167	2.07529	2.64614	5.08729	2.33377	2.99494	2.79521	3.41532	2.2872	3.65007	1.86587	1.99915
ARHGAP20	0.410259	0.177427	0.187455	0.113982	0.420106			0.144478	0.204632	0.732055	0.27145	1.72839	0.176894	0.279725	0.170073		0.310659	0.246288	0.753144	0.454266	0.307926	0.214055	0.936173	0.154821		0.15826	0.132892	4.04811	0.234578	0.287858	0.393693	0.467498	0.403137		0.396315	0.419165	0.174099	0.191303	0.429301	0.597817	1.5171	0.848814	0.19932	0.183466	0.250624	0.170253	0.67398	0.29295
ARHGAP21	16.3372	11.9636	7.95268	14.4389	13.8901	14.4439	10.6142	14.6373	11.6006	13.7587	18.7043	4.61408	13.7226	10.6916	10.6746	8.77758	9.92307	11.7693	24.2209	11.9006	14.5637	16.7128	17.3363	21.805	21.6224	13.1544	12.217	8.21479	7.73838	9.05831	10.6774	15.605	12.8752	21.1187	18.3263	17.4535	12.9928	12.4903	10.2192	18.9083	13.2179	9.13525	12.695	31.2622	18.8099	12.679	16.9644	12.5586	9.47992
ARHGAP22	3.10781	1.28043	1.50283	4.64978	10.6221	3.12876	1.64843	6.89559	1.68481	1.42768	1.82563	1.51535	1.47246	2.15471	1.86881	2.49407	2.72696	4.54767	8.69938	2.3028	9.43035	0.659075	2.86072	40.0367	2.38128	3.09025	1.31351	3.81806	2.27015	1.72299	2.1058	2.80777	3.92071	3.74743	6.27016	3.38439	2.54468	6.52613	14.3377	3.08235	7.07267	3.55618	1.6664	5.26386	1.86907	3.80459	5.45645	0.715969	6.56369
ARHGAP23P1	0.227463		0.292866		0.305348	0.213391		0.151037	0.139431		0.151084	0.146934		0.247447				0.162417	0.596635	0.437219	1.31613		0.301009			0.138417					0.190778	0.251877	0.17507		0.418523			0.178928	0.626274	0.433059			0.295343				0.390659
ARHGAP24	23.0659	12.6327	7.86854	4.32492	5.85057	6.59371	18.2972	3.02299	13.2899	17.8766	22.602	3.95921	16.4548	19.2761	18.1785	6.75175	15.9586	16.5537	8.37135	6.50542	6.64995	19.394	10.9785	3.05243	8.91801	3.1575	15.7675	6.61125	5.48905	15.0601	11.3943	25.0015	11.8958	8.77167	3.89789	13.6522	13.7028	21.9779	7.55932	16.5929	9.28616	2.09327	11.5029	5.09467	9.23536	8.84323	11.0091	16.9524	8.20679
ARHGAP25	9.12469	7.49542	12.3951	8.93661	26.5783	6.72915	3.51945	5.81899	8.19185	8.61301	9.15812	4.97771	5.37859	10.2156	5.90364	5.44768	5.21461	7.00405	15.8163	6.02928	8.66311	2.2309	5.71067	10.007	6.88458	8.31733	4.6856	0.873222	1.43774	7.04711	5.15654	9.78694	11.4193	21.5884	12.0523	6.34356	4.8653	8.54128	10.0185	10.1192	24.6391	11.3765	4.69312	3.97763	1.61575	22.9955	20.2091	5.59837	13.9847
ARHGAP26	27.7956	15.2912	6.5109	10.4359	21.9535	9.99077	4.86403	8.13426	3.12395	11.9866	26.4599	19.0737	15.8212	24.1872	10.8716	8.86477	29.4001	11.8212	29.5823	7.87015	21.6033	4.36353	18.2498	16.459	7.36407	12.4912	13.7051	1.0645	10.4569	6.03763	8.8879	11.4614	8.28003	18.9157	18.0561	11.028	7.03361	7.69145	17.3092	18.3895	20.4873	3.92608	5.01153	7.98521	26.4813	40.501	17.5	16.709	8.61854
ARHGAP26-AS1	0.426468	0.393427	0.170539	0.102655	0.591239		0.171945	0.184492		0.16269	0.905443	0.246256	0.508807	0.343878	0.17258	0.280309	0.475931	0.347768	0.904512	0.325338	0.37674	0.133694	0.510026	0.226813	0.261647	0.539032	0.23307		0.281168		0.147071	0.156645	0.124076	0.531008	0.482547	0.451867		0.184322	0.225141	0.215518	0.894976			0.248309	0.915549	0.943503	0.653238	0.1995	0.174017
ARHGAP26-IT1	2.31635	1.0452	0.462655	0.538871	1.9559	0.536767	0.350939	0.776938		0.643476	1.55847	1.25428	1.91162	1.91568	1.28886	0.178778	2.59105	0.887454	2.46462	0.418277	2.3643	0.17331	2.07708	0.415123	0.455975	1.15146	0.90087	1.11596	1.10715	0.306724	0.596359	0.383457	0.688949	2.13428	0.971967	1.14714	0.367175	0.682086	0.65814	1.35569	1.42696	0.131363	0.165549	0.716841	2.29552	2.90069	1.04635	0.903335	0.64199
ARHGAP27	11.0364	4.26139	6.46523	4.71924	12.9449	6.20575	7.09513	6.67419	5.17288	8.31258	6.9384	7.59903	3.56957	9.96594	5.98082	7.00084	6.75845	15.2847	19.2553	13.1985	20.8852	4.60997	8.06456	16.1213	7.62763	7.06282	4.22891	1.8763	7.74609	4.02386	5.78818	8.37538	5.28927	12.3385	9.25408	8.3133	4.47685	6.8813	20.8905	8.79846	19.862	6.71983	4.76971	6.90956	4.85755	6.93687	10.765	5.09944	5.37164
ARHGAP27P1-BPTFP1-KPNA2P3	5.26101	1.69282	1.47556	1.39641	6.09443	1.80232	2.14943	2.01265	1.92116	2.04882	4.1346	1.79943	2.15746	3.37359	2.32858	1.88566	2.74273	4.21589	6.47239	2.24441	21.9284	1.06891	3.51241	3.50859	3.02075	2.08499	1.9656	1.05336	1.44273	1.37372	2.17953	2.42073	2.17735	7.33493	3.74178	2.50048	1.59167	4.01914	4.8802	6.08039	3.37908	1.88659	1.28397	1.97886	1.6775	2.22938	5.55261	1.47256	2.08434
ARHGAP28	5.26238	0.500872	3.70145	2.39766	1.6264	1.0619	3.00307	5.86041	4.73811	3.49849	4.96916	0.860213	6.8459	4.27245	7.79566	3.46735	2.42726	4.35769	1.12159	28.6243	6.4588	0.721082	14.3432	0.149218	4.04907	0.287091	1.37184	11.1354	1.71952	8.60835	2.53779	1.62687	10.7282	1.11257	0.884246	4.57315	4.18986	9.35144	0.711658	9.24916	1.31467	0.52643	7.66126	2.07812	1.87499	2.09442	2.72403	6.75025	1.16048
ARHGAP29	30.0219	13.8451	28.7519	26.5435	11.5081	23.8599	32.1917	20.5213	26.6298	38.7572	42.8877	8.93603	34.3888	31.1075	31.0394	5.70106	29.1019	23.4846	23.7001	71.6214	30.5756	9.54995	28.1113	27.031	37.8418	29.1342	30.2095	46.4701	34.7471	21.7122	30.1709	36.4848	32.7152	51.7373	21.7088	32.5359	30.0131	29.0295	21.1852	44.4991	18.4672	48.8434	24.3203	7.43948	34.5879	13.9818	40.4249	34.3974	6.92727
ARHGAP30	6.74814	4.51071	8.72457	2.4912	23.2933	5.59528	3.77943	5.13225	6.38488	6.39113	5.43468	3.31114	3.05689	9.22842	4.02913	6.16173	2.08522	5.86525	16.3126	5.69702	13.4588	1.83768	4.87044	8.08512	4.12422	6.65396	2.55841	2.14024	2.54034	5.30812	4.12731	8.24468	4.58125	14.8382	16.1233	4.25973	4.34489	4.59044	12.3177	5.80564	42.1871	8.92752	4.33808	4.20037	1.66173	11.8403	20.0049	4.44986	18.9278
ARHGAP31	6.10264	5.70338	4.52047	5.2617	5.96923	4.73167	5.6447	2.47269	3.12213	7.06242	6.66479	3.15494	5.36463	7.57874	4.99419	1.62385	5.44241	7.82425	6.88749	3.64129	6.73879	5.55185	6.2748	3.18587	3.56096	2.45044	2.81453	1.59215	1.95535	4.13399	4.78748	6.91132	5.06095	5.71765	5.25117	4.37067	5.92427	5.41011	3.94045	5.93634	8.01588	4.95409	6.3896	3.03011	2.3841	4.62935	8.13201	3.2379	4.74216
ARHGAP31-AS1	0.829501	0.399655	0.20248	0.369837	1.68136	0.115624	0.431097	0.242271	0.156804	0.890799	1.42796	0.686904	0.973874	1.45001	0.993743		0.740125	0.742923	0.993199	0.261037	1.07877	1.39328	1.41305	0.617256	1.29441	0.75452	0.581279	0.897461	0.144378	0.363842	0.40794	0.836995	0.671549	2.89567	1.12336	0.951281	0.263349	0.508065	0.239541	1.04145	0.930303	0.1657	0.445793	0.453182	0.466906	0.94962	0.750051	0.516533	0.178728
ARHGAP32	7.20681	2.59739	2.98688	2.73545	1.98241	2.76584	1.57109	3.25946	3.73737	7.20039	6.87397	0.699954	5.72283	5.99102	5.31884	3.84306	9.27314	5.97458	2.74661	8.31387	4.64995	0.416217	7.3635	1.86072	4.64796	2.59942	4.43907	4.03123	2.86352	3.06143	2.38808	4.27581	2.77652	1.23633	1.50285	3.84771	3.46201	6.87368	2.1556	5.28743	1.3505	1.4349	5.93873	4.42204	3.66582	4.63125	1.69363	6.20287	1.43371
ARHGAP33	1.30164	0.681295	0.900038	0.27885	0.545806	0.148715		0.75583	0.545962	0.617245	0.453391	0.248616	0.371661	1.72039	0.515658	0.411191	0.707441	2.71823	3.07018	1.73996	6.90877		0.578075	0.969264		0.187198	0.141641	1.06305	0.182146	0.686767	0.616974	0.508371	0.330439	0.228071	2.40189	0.459868	0.465379	0.753827	1.80057	0.911717	0.619308	0.181109	0.64911	1.04198	0.825928	0.52442	0.538354	0.491015	0.24132
ARHGAP35	12.0378	7.35905	6.21866	6.63587	6.72862	9.12981	7.88677	9.60434	6.25002	13.4822	11.4407	3.16216	7.41599	10.75	8.13156	5.9836	8.32115	17.3721	14.5137	17.9015	15.8679	8.35877	10.6349	11.0401	8.00221	6.12839	7.52574	9.70856	9.18569	11.5695	9.31464	9.41541	8.02516	6.22408	10.5641	7.96251	8.78025	9.32187	7.02613	10.0231	10.4542	4.23604	13.8822	14.2208	7.09642	7.27389	8.97801	7.98555	4.72352
ARHGAP39	0.387116	0.686164	0.378924	0.357803		0.180526	1.77288		0.297497	0.283454	0.20509	0.811499	0.243663	0.283507	0.186612	0.294911	0.19464	1.35637	0.914867	2.03838	2.13562		0.275507	0.221017	0.139379			0.206993	0.974928		0.165451	0.4169	0.253981	0.343366	1.61338	0.196674	0.435178	0.296703	1.28269	0.443651	0.148027	0.246783	0.836874	0.17717	0.868384	0.23072	0.158364
ARHGAP4	8.72318	7.06465	27.9646	7.233	28.7743	10.2594	4.90623	9.67066	10.7729	6.92467	6.44855	4.55058	2.6204	10.8669	4.41029	7.80248	2.5132	14.8087	35.2021	19.7025	45.5583	6.97975	8.94123	8.62397	4.30323	13.1991	3.99903	2.95984	11.4484	13.6567	7.14074	17.2427	6.21248	16.9483	27.2151	7.2569	7.35762	9.06895	27.5212	13.2571	34.872	13.2902	5.80758	13.4862	10.2414	13.2137	23.7588	7.04244	15.2319
ARHGAP42	23.5601	9.2012	18.9293	19.5408	4.18212	20.1743	4.58852	10.0906	36.8225	28.6727	20.9719	9.55386	23.6618	19.304	21.5909	6.06555	20.313	24.0137	5.76902	13.3031	10.136	8.80062	23.8841	3.48409	13.1941	27.9235	17.3146	2.94948	11.8716	14.898	14.2725	14.5381	8.76097	6.317	2.54675	20.8891	15.8325	16.6242	2.95353	18.4719	7.1304	7.8012	20.9674	5.1869	8.28672	18.685	7.70219	23.5759	7.15703
ARHGAP42-AS1	1.26031	0.19134	0.34993	0.344363	0.133079	0.343065		0.158436	0.30637	0.456377	0.691169	0.523827	0.557684	1.10333	0.972555	0.419364	0.87601	0.406411		0.767451	0.761512	0.469017	0.832107	0.184867	0.17817	0.806626	0.307584		0.315375	0.454181	0.337242	0.432158	0.304792		0.18944	0.600467	0.254071	0.359569	0.417571	0.626917	0.176586	0.114741	0.429157		0.222577	0.586209	0.172949	0.363812	0.132309
ARHGAP44	1.65528	0.358659	1.45856	2.64669	0.539556	19.483	0.333535	9.36216	2.78754	1.16552	1.0783	0.398395	0.330195	1.64702	0.477538	1.27138	1.05218	2.92358	0.356539	3.22784	5.75908	3.21038	3.14737	0.372282	0.883678	0.757346	1.09136	1.35638	10.5774	1.54212	6.40339	1.62196	3.13223		1.38684	0.644294	0.728003	0.531918	4.62879	2.8729	0.300996	1.95528	2.97467	3.59983	1.79383	0.573943	1.51096	0.442956	0.228527
ARHGAP45	8.148	11.7942	10.6344	16.3565	26.9338	7.04437	8.59789	6.43951	10.2926	8.64727	4.80056	3.34035	3.41761	15.0783	4.30447	19.1739	3.54127	13.7279	38.1178	27.4242	26.5632	2.27041	5.37807	11.1642	8.89399	7.08156	2.87572	0.786613	3.08423	6.24067	5.27667	10.8386	4.90032	16.3399	19.1629	8.89542	5.73254	8.12505	24.3297	9.20726	48.6331	9.24766	5.3728	4.8723	4.33146	14.092	26.4832	4.57101	12.1812
ARHGAP5	18.1966	11.217	15.2245	14.2937	7.90264	11.4791	10.7905	11.3919	18.6905	27.4338	24.6908	15.0179	26.7915	15.9068	28.8254	4.45618	22.3968	8.479	9.71007	8.64145	8.77449	43.7315	20.0044	14.7847	12.7822	12.6513	20.8495	12.3364	13.2492	18.3964	13.7585	9.76995	19.282	10.0163	10.5056	18.9343	19.9589	19.5387	7.04691	21.5437	15.7268	15.452	23.2051	20.6119	15.5242	24.5191	16.6368	18.052	11.926
ARHGAP6	4.41964	1.69954	2.09193	0.865924	1.20148	0.967024	1.55652	1.00093	2.9002	3.01835	3.80184	0.149712	2.63825	4.39944	2.7828	0.834876	4.32734	4.11576	2.22415	0.855999	3.06957	19.2073	2.17936	1.20321	0.556078	1.47749	1.17097	1.34364	2.07479	1.47819	3.18028	2.45836	2.02549	0.89219	1.04689	4.16146	2.82481	5.39879	1.67661	3.61995	1.26175	0.665977	2.66457	0.466835	3.74212	1.76886	1.65829	1.52726	1.01019
ARHGAP8	1.98791	0.1955	0.325631	2.075	0.387855	0.329372	1.63533		1.51129	2.30388	1.7532	24.9511	1.39737	1.42822	1.47868	0.907335	3.12723	3.70771	5.80855	1.88288	0.451462	8.08208	0.743381		1.4631		0.631574		1.47171	0.153163	0.671773	1.86474	0.721366		0.34722		2.25267	4.93328	1.07871		0.186795		1.94541		4.67191	1.85665	2.34836	1.6652	1.41829
ARHGAP9	4.88413	3.5429	6.54028	2.39297	14.7467	4.5469	2.40912	3.69942	3.867	3.42519	3.44611	3.42757	2.1904	5.39253	2.96442	3.71036	1.01889	3.97335	13.1949	4.31875	14.1	1.61203	3.27019	6.99055	3.55319	4.5639	4.89524	0.689068	1.20758	3.46005	1.61715	4.00988	2.87529	9.18576	9.59387	2.42896	1.91508	2.66459	8.39917	2.55522	16.8831	6.87704	1.95086	2.69444	0.602886	7.46247	8.4962	2.89206	6.46783
ARHGDIA	59.8925	28.2802	54.583	39.7112	41.9065	54.6853	38.2058	80.1764	50.7724	63.9655	36.4537	41.4772	13.3775	51.6424	29.5202	37.5357	42.2502	61.7718	98.9659	90.4474	56.2653	54.3098	28.2548	84.3254	30.846	47.6504	12.2772	28.3414	31.594	35.502	52.4528	41.017	23.0835	41.0054	84.1513	48.1174	55.8641	30.9227	99.11	42.5582	83.9848	48.6185	55.5892	49.9615	32.2624	47.2158	54.6921	39.2234	60.8798
ARHGDIB	93.4423	52.4476	115.994	56.2533	174.855	64.5664	41.4486	63.4261	66.4295	109.499	75.6876	50.407	54.8197	115.532	52.4304	20.7292	69.4605	42.8089	55.8722	43.3198	19.1356	27.0522	61.5453	83.2925	51.0784	60.0362	63.3677	7.57967	24.5474	81.935	72.8955	90.1464	84.3729	144.712	126.24	46.7698	95.0194	96.671	63.89	108.466	187.335	140.208	74.1433	66.4479	21.1574	91.5045	151.34	62.9462	138.179
ARHGEF1	15.2634	7.74501	14.1441	6.0849	25.9132	9.93484	8.01204	13.9685	8.45992	12.7281	9.25443	3.3091	4.72997	16.1855	7.16376	9.64228	9.95726	21.231	39.1917	19.8762	78.0859	3.86021	9.22195	21.8474	4.80225	9.93772	5.18275	12.251	8.09109	9.36075	10.6378	10.0808	6.91327	14.3041	21.2858	8.86455	9.65049	10.0306	34.0106	15.6009	37.3305	13.0591	10.8906	10.8057	8.34772	12.1754	20.8765	7.31187	9.34817
ARHGEF10	8.17623	3.76262	16.5541	2.98323	2.33651	3.07651	3.66255	7.35898	4.54978	10.3257	16.9338	2.66492	8.3039	8.73858	6.40325	5.34508	12.3188	14.9586	7.80449	9.68346	19.4464	1.51321	18.7024	1.90855	2.20255	6.65365	5.02026	7.81507	1.87149	5.45097	8.76274	5.95953	8.51132	3.19934	3.73099	9.00131	6.15887	9.04483	10.5856	9.13903	2.98093	2.81968	6.07409	5.37418	12.252	5.94657	8.44545	7.45318	3.14198
ARHGEF10L	13.8297	6.35892	13.7075	9.31975	13.9653	7.42125	9.18874	8.34738	7.05515	15.8991	10.0438	6.46354	11.8618	11.7579	9.97012	7.70922	14.5689	19.0722	25.0638	20.9541	24.6245	4.01517	15.1484	4.04504	7.31862	7.42281	6.05024	8.30152	10.8639	7.15708	6.07465	6.89621	6.6717	10.0659	18.1521	7.42899	11.1404	13.622	20.5567	10.4161	23.1756	1.67431	14.8818	3.527	14.4346	8.8752	11.4277	11.3559	9.60913
ARHGEF11	5.3217	3.67402	4.95772	2.61624	10.7528	4.99592	6.10509	5.0463	3.1201	3.31852	4.06702	3.28763	2.48436	4.07915	3.10682	3.55837	3.33798	7.11499	11.4074	7.92265	17.5549	3.40686	5.57167	4.43958	3.52525	4.481	1.41791	9.78473	3.44901	2.87692	3.94704	4.16402	3.73291	8.66747	7.94806	3.60774	3.37038	3.21991	8.30421	5.23407	10.5583	3.61619	5.73349	4.52949	6.38553	4.66909	6.60378	3.78857	6.32164
ARHGEF12	44.7087	29.3363	27.8513	31.3334	17.6819	34.3232	27.1174	30.1741	46.6016	55.3797	56.7137	22.3165	51.0765	35.988	36.8068	20.8936	44.4413	56.715	24.9154	55.5678	39.6491	50.764	59.9845	19.3919	51.4114	36.743	47.8648	18.3353	30.8177	27.8873	39.8311	45.2478	28.8525	28.4859	14.7977	43.8588	47.2017	40.1217	11.3227	50.5225	20.8856	20.8614	45.9715	37.1344	36.875	24.0357	33.1844	41.9397	10.6332
ARHGEF15	4.0287	0.722271	3.27085	0.122691	1.56282	1.50814	0.711036	0.445813	1.23953	4.3211	3.82019	0.756398	1.85483	3.93494	1.6868	1.61297	2.63612	6.27626	2.02658	2.27038	6.63487	0.878355	2.46337	0.814832	0.293521	0.206157	0.942187	0.215441	0.256772	1.48643	2.60084	3.57206	2.27443	1.1547	1.24937	1.58865	2.35681	3.46349	1.90647	3.81443	3.4943	1.45274	2.94937	0.489615	0.591776	1.2728	4.08401	1.13325	0.131977
ARHGEF16	11.6868	5.1668	17.8018	1.49249	0.126202	0.366577	6.77859	3.68264	7.58277	20.6475	8.26085	0.440997	6.08443	7.18507	9.2776	14.0553	12.5533	9.85147	15.3557	6.40696	1.50391	3.20455	3.77383	1.66214	6.52064	1.14082	2.35998		2.1115	13.6777	4.6224	2.07652	4.41496	0.198802	1.21508	4.07558	5.94782	11.8273	2.42738	0.560799	1.35215		9.51893	0.830126	2.05625	5.74285	0.799708	8.7538	1.38038
ARHGEF17	26.5298	6.19691	8.14143	2.16256	5.35775	5.73787	6.57459	4.29762	7.00275	19.4472	12.588	5.96209	6.39382	17.9131	12.2816	9.69477	15.216	33.8131	20.0566	19.8905	44.4742	9.14909	11.9842	2.93093	4.63396	3.81039	5.1121	20.6039	3.7732	5.35085	16.1217	12.7255	13.8491	5.33251	5.14127	12.3184	12.2339	17.6874	15.5759	24.0558	3.96355	4.28859	16.0621	7.24089	10.4449	4.48366	11.4004	8.29171	2.08956
ARHGEF17-AS1	0.45377	0.255729	0.308008				0.207697	0.146382		0.301809	0.22256	0.145057	0.125207	0.207196	0.30383	0.137276	0.266442	0.226782		0.397924	1.29116		0.173081				0.177379	0.493742	0.212709	0.271743		0.299735				0.154786	0.500901	0.62498	0.222033				0.257475				0.150699
ARHGEF18	6.03212	3.83021	5.06434	3.13843	5.81731	4.83039	4.31006	3.9121	3.94008	5.92731	4.91241	2.66465	1.66812	5.64785	3.13047	5.68106	4.22908	8.56115	9.98396	8.24202	6.30303	3.28518	3.98349	5.63823	3.08173	3.80438	1.61623	9.51554	4.80142	6.03315	4.06603	4.71239	3.9216	4.24318	7.77093	4.32588	5.20245	4.80599	9.83109	5.70505	11.5851	3.83912	6.98318	3.39424	5.39812	5.40267	8.05981	3.97934	9.02543
ARHGEF19	1.10033	1.18697	1.16174	1.18839	1.62917	1.69419	4.00767	0.362075	0.903768	0.546987	1.19454	0.14276	0.525088	0.906822	0.265227	1.8632	0.51486	1.67408	1.1152	4.03939	0.708657	0.215792	1.50929	0.859438	1.99685	0.624587	0.198771	6.85237	1.21864	1.36624	0.271844	1.50156	0.534042	1.46928	4.43519	1.28546	1.13311	1.43185	5.90935	0.79706	2.50736	0.726696	2.97627	1.10865	3.61382	1.9695	1.49087	1.04193	0.512574
ARHGEF2	13.4771	5.68436	14.34	5.77745	15.4044	18.8705	7.34643	9.65874	7.16781	11.0873	10.895	4.41609	4.24363	17.1773	8.81831	6.52048	11.3598	16.0485	23.364	10.3788	23.8274	4.53387	13.3031	10.7072	11.3817	9.36378	3.22188	14.5048	9.77595	15.7618	7.44283	9.66514	9.84332	13.9373	18.0303	7.20335	9.40527	8.94628	33.1438	10.1073	22.8913	18.0773	11.9845	17.001	7.5815	14.9413	15.3653	6.21568	16.5235
ARHGEF25	2.17748	1.03358	3.4343		1.35818	0.721966	0.556554	0.491504	2.41106	1.80431	2.44816	1.39128	0.456921	2.6089	0.936619	1.13291	2.16055	5.08489	3.03926	1.1159	7.88135	0.403925	4.02519	1.35933	0.924009	1.77759	1.11723	5.00091	3.33533	3.03592	3.18361	2.21274	1.01251	0.298663	2.34562	1.6868	4.02974	4.14307	6.49577	5.57378	0.891546	0.71651	6.54145	3.17887	1.91704	1.4607	3.36914	0.180694	0.108307
ARHGEF26	0.729498	0.325888	0.323505	0.145895	0.740493	0.229299	0.342897	0.293698		0.346925	1.2206	0.405376	0.583194	0.307987	0.273876		0.484439	0.627192	1.07288	0.878729	0.497641	0.260754	2.21298		0.138849	0.315776	0.242009	0.413484	0.13831	0.202267	1.19756	0.593469	0.387652	0.475213	1.56829	0.312072	0.812771	0.62758		3.68078	0.250629	0.160806	0.728963	1.13755	1.51718	0.162842	1.77275		0.113728
ARHGEF28	36.8899	35.4343	3.89334	16.2212	1.98672	53.8174	18.9415	3.69667	22.2751	27.1338	22.8585	9.43739	26.8855	22.3954	34.4776	10.7469	28.7078	40.0668	24.9733	5.26381	19.9038	33.0376	11.5138	2.63154	11.6927	10.8584	21.9883	0.325916	49.1738	8.42749	22.1696	20.3597	10.2704	4.22033	4.46993	43.8138	13.2882	27.8456	7.61155	7.43275	12.6008	14.3196	28.3622	5.98057	39.4333	6.45369	8.58583	49.9194	4.98619
ARHGEF2-AS2	0.349506	0.096984	0.578988	0.211656	0.611836	0.191349	0.231058	0.187197		0.180361	0.338084			0.355265	0.312503		0.368607	0.605522	0.554682		0.82473	0.198157	0.354707	0.417194	0.481613	0.391631	0.18002	0.483142	0.220383	0.596822	0.19972	0.340828		0.31002	0.216628	0.234234	0.159736	0.317767	0.543274	0.568171	0.568011	0.391375	0.33343	0.29351	0.548198	0.338808	0.320505	0.225529	0.228
ARHGEF3	7.66104	4.87305	8.67961	13.9567	20.003	5.37243	2.98456	4.98331	6.91015	5.863	5.57288	3.24183	5.44071	9.26231	4.35386	3.69951	3.62871	6.55931	12.9306	8.07196	6.78804	9.52032	10.3148	7.74351	3.6565	6.6887	5.97757	1.18124	4.39477	6.01959	5.94673	7.65692	6.68664	18.3416	9.8902	8.87211	9.69834	7.44033	8.6858	7.16076	15.5082	7.7891	8.06616	6.67463	6.49023	7.95556	12.2103	6.60226	6.85773
ARHGEF33	0.583426	0.614469			0.136631	0.132282	0.566062		0.111337	0.350708	1.51147		0.982649	0.869203	1.12453	0.237944	0.879432	0.730916	0.286628	0.207697	1.17843		0.833119		0.166102	0.330167	0.511123	2.37701	0.358194	0.39839	0.223637	0.271126	0.24422	0.234652	0.237625	0.640149	0.123095	0.626737	0.4227	0.42215	0.156357		0.142668		1.39113	0.469853	0.378211	0.645619
ARHGEF35	4.31622	5.33337	2.94854	8.27199	2.19162	8.14035	8.62215	3.78831	3.45775	5.1978	4.2549	0.857051	2.91085	2.68377	3.42775	1.5286	4.17659	5.04017	5.19016	6.94149	9.11281	8.33654	3.90139	8.3665	7.83478	5.27855	2.48421	0.649284	13.3304	2.15857	8.132	3.68377	2.36652	4.53126	1.5815	5.02339	3.77643	3.4635	5.60972	4.14663	2.41562	3.15636	3.35617	8.31395	8.00129	1.70001	1.50268	4.29827	0.724608
ARHGEF37	19.8331	5.43661	5.66481	2.17076	0.176992	5.78427	6.5256	1.18001	3.31736	10.3485	12.4183	0.636064	6.30924	6.09382	5.71479	14.3265	3.77703	8.3783	4.24666	6.10192	1.37455	3.31926	12.9908	1.40445	6.89442	0.992477	2.03745	8.90003	3.4147	7.87744	1.8401	15.958	2.47255	0.48797	1.42573	6.54308	8.63434	12.8847	2.18738	5.26838	1.11859	0.613953	12.0177	0.814193	13.3629	1.89981	3.28172	14.7775	2.30642
ARHGEF38	0.250661	0.426412	0.213845	1.29462	0.246187	0.143884	0.446804		0.168058		0.926129		0.436917	0.930047	0.27118		3.2999	0.171918	1.84104	20.0723	0.651317	17.4226	1.38058		2.3913	0.152277				1.13733		2.53457	0.673197	0.603932	0.3123	1.35294		1.21462	0.269376	1.22688	0.57013	0.124832		0.215528	4.78094	0.984773	0.333082	0.156828
ARHGEF39	2.44127	2.10668	2.01993	1.08972	1.07178	0.736333	1.92976	4.58781	0.950863	2.61171	2.43485	0.901112	0.768674	1.83367	1.32907	2.28389	1.02621	2.07518	2.77653	4.94779	5.33245	0.389263	1.63518	3.0093	1.60103	0.838122	0.413818	2.94839	1.80516	1.88728	1.09328	0.993156	0.966046	1.80356	2.65674	0.917698	1.60148	3.14349	1.83789	1.90543	1.82413	1.01153	1.11898	1.96061	1.30808	0.929283	1.38582	1.56673	1.30194
ARHGEF40	9.28055	1.78427	5.02601	1.19968	7.45603	2.30292	1.89064	3.00032	3.07499	6.77502	4.942	3.34156	3.13117	7.64424	4.92431	3.94682	8.19902	7.78054	6.7337	4.28984	7.27735	5.07969	6.83187	2.43787	2.00225	0.81503	1.24075	9.28162	3.25642	3.27664	5.11797	4.21183	4.13143	3.06487	6.78647	3.01346	6.23019	6.4825	12.3976	8.40484	7.12056	2.26323	6.91151	2.96764	4.78857	4.89864	6.02238	4.68512	6.14507
ARHGEF5	6.44664	5.33819	1.66821	9.21207	1.74183	5.38571	7.57322	4.23456	2.62901	6.00115	4.6805	0.487899	1.41218	2.29903	2.47594	1.38763	3.36356	6.80384	8.78478	9.46554	17.1305	6.71321	4.18493	5.78015	6.94781	4.78981	1.77167	1.27393	12.301	1.94536	7.57709	3.63498	1.60941	3.29443	2.80799	4.16974	3.02235	2.95322	5.4863	3.05782	2.52856	2.36379	2.76097	7.11998	7.90413	1.22624	1.08315	1.81519	0.704152
ARHGEF6	9.65677	9.39302	6.82314	5.99761	14.0718	13.8719	5.21745	26.4768	9.04607	9.47931	8.08394	4.44484	6.20436	8.32913	4.44673	3.08647	9.34739	6.69575	11.596	5.16398	12.7735	15.0663	7.58351	6.58294	5.66563	6.21073	6.0221	4.96598	9.8279	6.4826	8.40975	9.94145	8.41491	18.308	8.36162	9.53767	9.20625	7.09913	7.678	11.1942	17.083	14.1643	7.53467	10.044	16.0071	7.00822	16.4017	5.0848	9.01789
ARHGEF7	24.0856	5.59624	14.8524	5.06604	16.0511	9.37053	7.93175	12.0569	8.54301	20.9327	23.3097	10.5351	14.6974	18.1695	19.358	8.27641	33.3657	20.149	20.4765	19.384	30.7192	16.9379	25.0055	8.47678	7.98195	22.0619	14.2192	11.3093	11.3101	10.4438	21.6561	14.1694	15.4248	10.8414	19.1206	13.8778	20.4079	12.9064	14.3645	60.9319	15.6355	6.92097	18.4353	14.4064	14.418	14.1974	21.0673	14.9426	7.80694
ARHGEF9	5.21886	2.82012	4.1966	1.50123	2.04991	1.44397	2.02005	2.12112	3.12047	4.57928	5.33664	1.79717	1.93138	2.72649	3.52153	1.00904	4.24681	2.59893	2.69812	3.262	4.20114	4.46775	4.33382	1.30918	1.03788	2.14892	2.46184	1.91158	1.20138	2.01446	3.74957	2.08764	1.87885	1.46161	1.62573	2.50507	3.67926	3.99613	2.45678	3.92812	2.70317	1.88715	2.0642	2.53526	3.66971	1.7439	3.44569	3.68763	1.51449
ARHGEF9-IT1	0.41885		0.184998		0.320812		0.187036		0.169198		0.843798		0.20058	0.20698	0.34457			0.135427	0.475222	0.205576	0.676275	0.181133	0.478654			0.217456			0.116223		0.204176	0.171514	0.323149	0.177715	0.831504	0.292919		0.1396		0.374633	0.200434	0.218978		0.164472	0.280526	0.279537	0.398445		0.119958
ARID1A	5.29615	3.10068	3.62924	1.63186	5.83309	2.06848	3.04413	3.40329	2.28571	4.03292	4.99986	3.221	2.91488	5.43647	3.02623	1.66418	4.37892	10.8432	13.7439	16.9853	12.4887	2.80361	7.66127	3.63251	3.90205	2.68209	2.56604	3.39235	2.57486	3.70485	3.8288	3.40955	3.18305	6.73313	7.15869	2.2366	3.25951	3.41411	4.28484	4.92933	6.1863	2.44605	4.38173	4.89893	4.05922	2.3626	5.41198	2.34931	2.3471
ARID1B	12.2668	4.74724	4.78364	2.53656	9.5862	6.20964	5.19036	6.16109	4.48247	7.3189	10.4244	10.193	7.90127	9.4575	6.94279	2.44629	10.8651	10.426	12.8365	13.5635	17.2759	5.33198	12.2993	6.975	3.44439	6.84423	3.22734	9.6437	3.25304	4.59851	6.72967	7.34589	7.65645	9.88954	8.60893	6.32537	7.74416	7.57379	4.78363	11.6852	8.36509	4.56412	7.10072	8.61754	6.57501	5.05637	8.58537	6.8945	5.43574
ARID2	9.89648	7.20409	5.87382	3.55523	9.83372	6.86756	9.70296	6.13565	9.78798	10.4818	11.2334	4.45676	12.0671	9.7304	8.90839	4.1898	8.11456	12.6722	12.1848	12.96	14.3341	7.33019	13.3999	7.72464	6.9755	8.55474	8.78262	10.4148	5.31273	8.62395	9.04412	7.98192	11.488	12.0021	7.72253	8.17361	5.90699	7.78212	3.26409	11.0744	9.35292	6.82793	8.60861	10.8613	15.6221	7.6542	10.572	11.4205	5.74761
ARID3A	1.07013	0.250394	1.14058	1.06433	2.62669	1.21423	0.906814	0.492345	0.400014	0.770332	0.994212	0.942483	0.414249	1.02899	0.762752	1.88364	0.176767	2.52926	4.95669	4.07806	3.94154	0.523553	1.10984	2.7828	1.21326	1.41146	0.229782	0.384926	0.874458	1.77532	0.485629	1.01187	0.655292	2.16319	4.53683	0.835495	0.705693	0.98076	4.77358	1.59853	5.07053	2.02669	0.763815	1.13393	1.24262	1.96752	2.26033	0.472151	1.39105
ARID3B	1.89601	0.525935	0.694335	0.497353	1.59337	0.99379	0.462859	0.443822	0.362273	0.705986	1.07233	0.85356	0.449998	1.18827	0.753369	0.632193	0.730875	1.32042	2.65935	1.50734	2.35627	0.525244	1.37806	1.82695	0.751858	0.393527	0.279365	0.962411	0.479031	0.637826	0.61551	0.700247	0.460009	1.39111	1.54951	0.54583	0.476952	0.797541	2.09179	0.668645	3.21917	0.767523	0.710028	0.314671	0.523961	1.60922	1.13683	0.612872	0.881576
ARID4A	7.27986	4.94177	6.16332	3.6494	12.3122	7.07978	4.69541	5.02526	7.82971	11.3375	11.3997	4.7609	8.20013	9.88968	11.7809	4.27025	12.1105	5.93957	9.38338	9.53883	11.4928	4.86202	9.69506	6.4004	5.04072	8.1426	8.93804	2.90503	4.1907	8.52497	6.67153	6.50221	11.1371	13.7807	9.28518	7.96412	6.56519	7.82784	4.95383	12.1613	8.6859	4.57988	7.40874	7.35416	6.05785	6.91096	10.8628	6.23787	6.00016
ARID4B	10.2305	9.34585	12.1347	9.80177	18.1984	8.53788	9.44507	8.88784	7.88564	13.115	15.2578	5.02416	12.7017	13.0076	12.9247	8.17067	7.26434	13.968	20.0411	12.1415	35.4273	7.42849	12.7843	7.91918	7.58222	12.0474	12.4257	10.3019	4.71652	10.702	8.06536	9.13853	12.2046	18.1684	20.2588	11.8611	9.00733	12.2123	18.2077	16.6809	14.402	9.86826	7.83094	21.0722	14.7284	15.6006	14.7452	11.5052	6.91193
ARID5A	7.86038	4.44104	8.61942	10.7151	15.5645	6.06547	4.08509	8.27238	5.85825	5.2279	6.85744	7.66872	1.8044	11.2769	3.63612	5.62674	4.72612	7.48852	16.0717	21.0978	23.6029	3.68754	11.5871	8.80879	3.87609	5.74653	4.20025	3.53991	2.92589	7.83786	4.39008	7.88765	4.62833	8.85506	14.5424	4.53413	6.69077	7.71905	24.1268	9.34222	21.0868	10.4623	14.9035	7.1499	4.07881	11.4341	13.6473	3.1741	6.78638
ARID5B	13.9835	16.8511	5.91527	4.92938	5.49357	26.8049	9.12675	9.23672	15.1031	19.5977	18.0038	6.54787	12.1007	12.9639	13.0644	2.4038	16.028	9.71657	11.478	8.33403	9.17048	2.91676	12.394	8.15242	8.06271	5.03629	11.3169	9.1308	6.63878	8.04233	9.67802	19.3535	9.26854	9.63521	9.22638	12.7859	11.1844	12.5198	10.8627	9.15949	6.75868	13.506	19.6842	4.6799	10.3146	5.96775	13.3529	8.22736	6.00785
ARIH1	13.5921	10.0034	10.071	12.4634	13.935	12.7372	10.6098	12.2439	12.3815	13.5049	15.8535	15.1959	14.1766	11.8097	9.41257	7.82768	13.0784	13.5414	18.7698	14.5122	11.4193	20.307	14.8013	8.84567	13.7024	16.6536	12.8826	8.78726	6.2892	8.72068	13.0719	13.2268	13.2267	17.8289	10.0377	12.8865	12.0017	13.0095	10.0024	15.6313	16.585	12.8772	15.1205	13.2431	20.9091	16.0422	15.9463	13.2324	12.0619
ARIH2	12.8529	7.20217	9.00197	7.41645	19.1465	8.61847	7.62972	8.3017	8.10284	11.7243	10.5495	13.2949	7.53393	12.135	6.63685	6.37982	7.28558	11.6776	17.2586	10.9712	21.4835	23.1938	12.2	14.1567	6.33919	9.31705	6.75384	11.3144	7.15632	7.47299	9.68031	10.2621	9.52843	16.9235	16.025	11.645	13.1798	10.4577	13.2855	13.954	17.1492	13.3431	9.44888	11.0044	11.2502	11.832	16.8561	9.31502	12.074
ARL1	31.6096	35.445	22.2026	39.6671	14.5514	28.6783	64.5406	18.7284	56.1384	30.6334	24.1272	19.9694	27.2489	29.6911	39.3023	10.5819	33.7341	29.9548	22.18	26.2929	9.7954	30.297	20.0554	21.0385	39.9182	28.0203	37.7857	47.7695	27.237	27.4214	32.7288	29.7269	27.9138	27.0866	13.6817	42.6476	24.4085	30.8296	10.8688	21.4316	19.7206	30.6698	29.7475	22.7257	37.3101	39.4889	24.2838	46.7252	19.8862
ARL10	2.60905	2.70255	2.24862	1.08457	1.38311	1.70269	0.634591	3.46554	2.05037	2.43321	6.93849	2.01995	1.52057	3.64762	1.19236	4.34919	1.76008	6.68959	3.68922	7.68168	10.6543	0.902474	6.47672	3.00468	3.73752	1.48652	1.55653	7.42058	4.76696	5.20318	0.739452	3.87511	1.97473	2.32462	3.05975	5.0255	1.6955	2.97452	2.41877	3.28768	1.56273	1.99317	3.91221	5.65979	5.25516	4.01727	2.51646	2.29889	2.34459
ARL11	0.994751	0.952952	1.35865	1.77418	4.21696	0.791713	0.633652	0.94186	0.965654	0.958199	0.682683	0.287855	0.887858	0.709014	0.606202	0.343911	0.260109	0.712335	2.1977	0.264243	0.334729	0.405646	0.384729	1.47091	0.630407	1.3469	0.463805	0.557458	0.417587	0.871311	0.619399	1.46949	1.23459	3.80211	2.53253	1.04696	0.493105	1.13879	1.74786	0.981783	4.17837	2.5824	0.347934	1.05699	0.348612	3.09334	1.84618	0.76832	3.90469
ARL13A	0.364594	0.361298	0.151578	0.258485	0.347574	0.149655	0.615621	0.497052		0.298071	0.311616		0.585299	0.451857	0.229089		0.205104	0.409544	0.786653	0.423394	0.643375	0.256046	0.559413	0.317942	0.127697	0.520391	0.178045	0.563918	0.157982	0.247374	0.322315	0.202301	0.377683	0.786038	0.165292	0.734795		0.344523	0.188295	0.433377	0.230856		0.15618	0.523522	0.558884	0.239543	0.328414	0.306784
ARL13B	1.51245	2.91233	1.97606	6.1701	2.15861	4.04427	5.67319	2.13875	2.41132	2.7684	3.29071	2.1133	3.40985	2.15844	2.04871	2.02886	1.7933	2.13335	2.01946	1.27795	2.23616	2.66932	3.52362	2.50786	3.87313	2.88496	1.88876	4.87328	2.04075	2.79622	2.6047	2.70364	2.16873	1.62805	2.4038	3.67299	2.66087	2.10921	1.28052	2.728	1.19143	1.79	3.28383	2.0615	2.79814	1.7914	2.67095	1.87303	1.35789
ARL14EP	10.6194	6.29089	12.1991	9.17591	9.10375	9.4426	10.0612	5.69136	12.4703	13.9673	12.5829	8.33835	11.7259	10.3446	7.73023	3.10964	9.63548	7.14668	5.2832	7.18109	4.94085	13.9563	8.2337	4.72031	9.28175	12.0779	9.75222	3.73024	6.76742	11.0597	8.92712	9.77741	10.5973	10.401	6.72381	11.0797	8.02784	14.1089	3.29856	11.5397	8.64295	12.1928	11.9102	6.77354	12.4203	10.8431	14.5926	15.4516	11.2571
ARL14EPP1	0.494824	0.237551	0.128419	0.190593	0.736895	0.275479	0.380462	0.358237	0.099765	0.345737	1.03697		0.486115	0.233987	0.404343		0.19479	0.500988	1.23367	0.306158	0.395271		0.461689	0.232282	0.248437	1.0551	0.277131		0.679079		0.480448	0.188432	0.239756	1.02394	0.211733	0.724266		0.484881		0.334297	0.325674	0.108327	0.14134	0.571252	0.460841	0.130718	0.630132	0.247534
ARL15	17.4413	9.97023	20.9552	4.52142	14.1037	27.8044	6.91407	7.85835	17.7326	17.4548	16.5323	10.6573	16.4654	21.7455	9.28987	4.84733	21.024	11.5009	8.0635	7.43516	9.34628	23.6364	26.1041	6.32063	8.55796	5.92005	10.8022	1.73361	6.5049	16.6347	17.1548	25.7872	24.5257	11.7386	12.0652	16.873	22.7882	23.7897	5.12512	22.87	8.69297	16.3277	31.8115	6.05862	12.9207	12.6395	28.8874	18.5118	13.5925
ARL16	8.62979	6.80535	10.8739	13.512	7.19989	8.15606	6.73536	4.62132	12.2618	9.76879	12.7226	4.0717	9.35684	13.4134	10.7905	10.3321	7.67047	12.7372	9.20166	8.43133	4.32972	10.0709	9.29723	9.86951	9.55817	11.8266	9.14535	1.14007	5.59095	8.08137	9.36518	16.3787	10.5965	5.76553	8.3839	7.53678	10.0027	14.772	9.2514	10.6901	6.53469	6.66022	13.6118	6.74362	18.0267	10.481	7.20358	18.6468	7.81433
ARL17A	9.28486	8.72115	4.5626	6.47384	12.1522	7.00775	8.07097	4.73357	4.93982	7.94908	10.5041	6.99529	11.0867	9.9524	4.79236	1.81765	12.3535	11.5551	19.9704	10.5052	29.5003	10.7578	6.53129	8.62054	5.82886	9.85674	7.35049	4.18191	4.85567	6.76907	7.10123	11.1378	5.70597	14.4352	7.48636	12.8719	7.5926	9.10045	4.24561	17.2565	13.0315	5.82555	2.86546	6.63934	13.2376	8.44342	11.9121	8.83689	8.07626
ARL2	12.1458	8.22172	19.7804	12.0185	11.0105	10.3037	10.9452	9.42491	13.7888	15.4491	6.56374	15.4917	6.76118	12.8795	16.0224	7.24573	20.4966	7.09949	13.3202	14.4319	7.36351	12.7466	11.4075	12.2746	9.27937	17.0194	8.38419	2.28294	12.9371	8.22066	8.68916	8.9168	8.16014	9.69576	8.69928	9.04024	13.3837	23.1374	14.7186	9.75343	12.1508	15.9085	11.4518	10.0181	13.803	11.396	10.7297	14.1638	10.5419
ARL2BP	25.0667	27.8331	17.8958	48.6403	13.3102	27.5711	63.2778	20.2407	38.6584	34.7478	23.3874	11.4903	20.009	25.7111	21.1557	20.0275	24.5712	24.9361	23.883	17.5669	3.99641	30.8498	14.4015	16.164	41.5341	34.1631	23.2045	34.4354	43.6634	20.7734	33.0037	35.9476	20.7634	17.3225	15.2097	48.7558	22.311	31.6398	26.6	22.0995	31.0474	36.8132	41.1402	25.8655	74.0193	26.6531	27.9823	43.0103	27.2563
ARL3	4.94288	4.3673	2.26352	4.62758	2.08071	3.59789	2.01642	1.69109	3.33315	4.14251	2.38725	4.65255	3.41279	4.63751	6.01884	0.684303	4.59734	4.40547	2.09577	1.27965	0.709524	2.31288	2.60081	4.2836	3.52642	2.52211	2.82062	0.272808	2.43569	3.74889	3.67478	5.82242	3.77762	2.47513	3.08229	3.65393	4.68145	5.16772	2.65415	2.68308	2.98483	3.71648	4.34706	3.97598	6.92429	2.62195	2.79352	3.50127	3.50643
ARL4A	8.1545	16.0802	13.8404	32.574	10.3302	39.5353	7.3522	109.713	16.7081	14.4857	15.9227	14.3904	12.9365	13.3588	6.11448	5.13759	14.4218	4.48514	7.8595	18.9377	1.80819	6.71558	13.5825	15.9041	4.17277	3.27539	6.80914	12.8256	29.6553	10.3895	19.2553	10.7978	18.9256	9.33351	22.9563	5.57184	19.3579	28.1991	22.4784	15.5853	8.88751	27.0237	17.8875	110.269	4.98211	12.2512	26.5454	9.57316	14.8931
ARL4C	8.33052	12.5631	30.8823	29.0124	46.6528	30.5263	21.6211	25.1159	29.1684	7.69015	17.2655	8.31747	4.49753	13.0381	3.78493	13.3339	4.53937	37.7352	61.4828	12.4199	23.0415	2.60394	16.4634	37.8468	11.6258	36.883	3.05506	98.3063	10.099	38.9186	59.3246	23.079	89.7184	23.8141	30.3899	8.90908	17.4897	8.91979	65.0268	31.3102	30.9138	16.5911	18.3227	78.816	23.7043	59.6558	72.7555	4.71858	24.9501
ARL4D	1.5075	1.78149	4.35896	13.4402	1.55806	4.15461	2.7654	1.4272	2.00947	0.483143	1.28777	1.49311	0.175036	2.4952	0.659579	1.76188	2.91902	1.15315	2.79547	7.11038	0.655407	8.57636	5.36362	4.82933	2.66971	0.13933	0.410102	1.49194	13.8951	1.30858	1.82715	1.38071	1.98896	0.782569	2.10749	1.75201	3.88035	2.20329	7.05549	1.80254	1.11411	0.464561	2.16804	2.19685	17.9948	1.16463	1.09579	0.463962	0.971091
ARL5A	12.4016	13.9577	10.2309	7.09257	16.7349	20.3058	19.8155	16.1963	24.2102	17.6355	18.3042	9.04991	18.0096	11.5249	12.9381	6.86459	11.0494	15.2348	18.3687	13.2924	8.20586	15.7492	15.4227	10.2184	14.2882	15.1075	16.6943	13.046	17.9864	10.9702	16.9226	15.7683	18.2453	21.3937	10.5944	22.7209	13.5269	15.5309	5.32251	18.7637	14.9713	12.0558	18.2205	23.345	18.3737	13.0118	21.518	21.0341	18.8405
ARL5B	4.07471	3.13912	3.82448	6.79461	4.51473	4.81335	4.64278	3.50824	7.11557	4.66026	7.75756	3.403	5.8398	5.22733	3.79307	2.44348	4.02326	4.83865	7.29383	7.24428	2.01206	3.78052	7.66559	4.57929	9.78721	5.98784	4.13769	8.65841	3.71963	5.11813	4.50634	3.75298	5.44808	6.00124	4.82682	6.67548	5.3606	4.69673	2.17856	8.25009	6.7359	5.7088	6.27903	9.36554	7.47322	6.95885	6.87661	6.27832	4.17046
ARL6	3.68812	4.96118	2.1991	6.02272	1.35009	5.15123	6.40543	2.44133	3.36314	7.33627	8.96557	1.58296	7.73049	4.09425	6.24097	1.45705	4.34166	4.79997	2.34163	4.44488	1.44952	13.8018	4.22576	3.85458	5.27723	4.08016	3.86319	4.49485	4.78622	5.81289	4.51934	5.22473	4.51978	1.35887	2.94968	4.73463	3.92464	4.4082	0.698394	5.22891	2.65907	4.56384	5.32798	3.59467	5.21814	2.09614	3.04215	5.4216	2.03348
ARL6IP1	43.5903	50.4416	52.5749	87.476	90.1989	52.4388	97.0595	132.933	76.3957	62.3772	53.8485	43.4872	42.5375	39.5548	47.4173	47.475	62.3821	43.0394	69.1946	71.6499	9.81283	77.9327	39.9455	89.4489	89.4346	44.6798	46.0398	34.3067	55.1244	37.7891	64.2791	43.6718	48.3463	78.622	75.7262	78.0585	48.774	74.2221	46.931	56.3003	119.284	78.1428	69.3551	106.869	95.4607	80.1039	80.3694	63.3395	105.208
ARL6IP4	29.7924	47.3254	23.9155	34.2154	37.1285	22.7321	32.0495	30.1683	50.5134	31.5153	35.3782	60.7977	30.9306	41.9427	46.0243	76.3166	37.7755	36.1865	22.6446	24.2659	17.2026	31.6014	18.1004	24.5722	37.3305	37.3241	59.0986	25.9298	32.9257	30.779	36.0529	33.181	47.8087	28.1594	37.1677	46.622	37.5855	48.0527	46.6031	25.2045	14.6758	27.7536	35.1367	24.1164	26.3958	27.6006	20.5644	40.8859	21.476
ARL6IP5	34.9606	48.7696	45.2969	177.444	63.9178	83.1802	61.5821	63.0785	75.3117	63.4895	37.931	17.8965	51.0582	38.1285	52.4702	32.6114	35.3924	29.4975	42.8073	23.7795	21.8387	68.9472	34.9822	26.4308	80.009	78.0015	46.7788	28.4495	33.7145	45.5213	51.1683	43.35	48.8568	58.0463	55.025	50.0369	87.0202	53.0081	18.8374	48.6124	108.255	67.3775	40.4364	67.0573	33.7137	44.5729	82.1802	52.5483	82.427
ARL6IP6	5.84567	3.43551	7.80993	3.22927	7.39346	6.47049	1.988	6.01905	5.47608	4.72445	5.28485	2.80143	5.26987	4.24585	3.91297	5.32136	6.96896	4.79732	5.71278	4.09191	2.77428	2.24286	4.15828	11.4294	2.5164	5.33885	2.23051	5.09617	7.1806	4.97868	6.38846	4.39806	5.19551	4.59506	8.38557	5.54981	3.11666	9.11468	8.69692	6.95273	9.47462	3.37787	5.24144	13.5995	7.20163	7.77329	7.47375	7.09987	6.34269
ARL8A	9.61444	4.73952	11.2776	11.6256	9.17092	7.69175	9.45292	10.9354	7.64963	6.89573	6.63912	5.77115	3.03857	7.10971	9.10983	3.75198	8.33472	6.26998	13.2179	9.15748	8.39704	10.7254	5.5623	10.4699	6.66772	6.98015	4.37417	3.65896	6.34693	7.98236	6.6623	4.96623	7.19985	8.23899	10.6346	5.35364	8.85159	9.46719	17.3892	6.53472	12.2474	9.81032	8.89349	13.0361	4.93961	12.1	9.61869	5.56328	15.1896
ARL8B	12.9003	14.4552	19.5512	31.8481	31.8233	27.2959	20.1948	17.3618	24.7093	21.6786	17.6655	17.0292	14.858	13.5671	12.0756	10.0522	13.2285	11.5309	21.5973	11.7231	7.28273	43.3464	15.0277	19.7255	22.4796	13.9537	13.9087	21.3679	11.1493	17.0345	18.5148	16.0807	18.1389	23.7437	28.9268	22.4011	28.766	22.1769	16.9088	22.9893	45.9603	26.7007	20.4218	26.2185	20.0893	35.4481	33.333	24.8051	45.1031
ARMC1	5.67874	10.6912	9.36457	18.6433	8.55078	13.0659	23.3323	10.0846	13.3887	10.1563	11.3807	9.10922	6.73843	8.95353	10.4576	5.88465	9.85636	8.99354	8.50026	12.0481	4.44702	8.55981	8.73456	10.9211	12.5394	10.4696	9.481	7.34038	5.534	9.03589	11.1394	9.41025	8.55866	9.37633	11.531	11.2428	9.90227	12.2392	6.37168	11.2646	11.2623	11.845	9.52827	16.8334	14.401	9.92117	10.7306	12.9113	8.42813
ARMC10	16.8317	19.4943	20.4152	47.9923	19.4465	20.6557	34.0157	30.4958	32.6345	25.0275	20.82	9.23182	18.8714	16.955	16.4806	9.84602	17.6724	16.535	22.6317	14.7826	4.60447	15.5428	18.1362	41.7678	18.2287	19.1874	14.083	22.4333	23.0065	23.1007	28.134	21.7041	29.3023	18.5966	16.3296	28.3547	17.3344	35.3095	14.701	18.3532	16.6268	24.9071	28.0645	37.0318	29.8481	21.5628	21.7158	30.8914	23.8889
ARMC2	1.9319	1.19751	0.821461	0.620563	2.69013	2.12439	1.42291	1.14461	1.11603	1.93972	1.87171	1.19303	2.19005	2.04927	2.09673	0.645817	2.37221	2.91787	4.60043	1.36819	5.69081	0.874275	4.02091	1.00036	0.964256	1.85608	1.08207	0.209217	1.17592	0.578876	1.58057	1.76608	2.19652	1.09483	2.80475	1.9789	1.7283	1.55532	1.29461	2.77054	2.39575	1.0897	1.84108	1.27198	2.91524	0.566343	1.93735	1.90316	2.16561
ARMC3		0.397542	1.13225	1.04097		0.155146	0.159521		0.201874		0.843039	0.171519	1.14994		0.16279	0.213037	0.206505	0.909685		0.515497			0.677497	0.479601	2.15093			1.14108	0.297113			0.407309	1.25236	0.381937	1.07369	0.634084	0.125334		0.893917			0.110077			1.86261	0.445184		0.462765
ARMC5	2.12197	0.88392	1.26142	0.936299	1.59802	1.34313	2.75146	1.46355	0.885151	1.20722	1.26348	1.04337	0.377998	1.62447	0.695283	2.31815	1.66159	2.42709	2.00804	3.60079	2.29717	1.45018	1.19186	1.47854	0.808467	1.18899	0.255034	3.83606	1.45752	1.22654	1.51708	1.47982	0.719861	0.799114	1.71181	1.39207	1.89193	1.73383	3.74916	2.23792	3.06295	1.2491	1.5345	0.878941	1.59962	1.13273	1.7937	0.882425	0.917975
ARMC6	6.82916	4.94382	6.40263	5.21974	7.54647	6.54532	5.68636	6.88726	6.76097	6.84604	5.43888	5.15535	2.9012	6.5576	5.5518	6.6486	4.56948	8.21005	4.70105	8.81952	6.63567	5.24298	5.80292	6.29178	5.59521	4.26671	3.72362	6.24827	9.99844	4.68914	6.94954	6.69524	3.94675	5.02637	8.18899	5.18879	6.80094	5.67041	12.5078	5.99089	6.42302	7.55289	4.49856	6.60512	5.91299	4.66556	8.24563	5.42692	5.6846
ARMC7	3.04399	2.5713	3.10058	4.42503	2.69555	2.98159	3.51072	2.83812	2.83665	2.47505	2.22177	1.30859	2.09419	3.00215	1.90654	3.5563	2.18829	3.94104	5.07307	8.67553	3.23622	3.40665	2.57229	2.7018	1.76644	2.89055	1.92622	1.18193	1.50431	2.18235	2.70851	2.66952	1.81582	1.98969	3.0888	2.27525	2.88681	2.82762	4.87426	2.62147	4.71454	2.87256	2.65019	1.27401	3.27324	2.80195	2.66946	2.52707	2.50686
ARMC8	16.2603	12.3929	9.92943	17.0745	18.9646	10.1323	14.9758	15.6861	11.22	12.4547	19.3913	8.7285	15.9613	14.9901	12.6093	5.39937	13.4953	9.09558	17.3843	13.7446	11.2112	17.2583	12.5515	13.384	10.4477	12.893	9.52542	4.29096	13.8057	13.2319	13.5662	14.2999	12.9528	21.6844	20.2831	17.9896	13.1523	17.9672	13.5948	17.8796	18.6308	10.6969	9.32529	20.1217	27.2342	15.3019	18.3084	9.29126	11.0249
ARMC9	4.67112	2.07967	1.96674	3.21633	3.75053	2.40643	4.49702	1.01035	2.21793	1.91935	2.9267	2.7562	2.54523	1.73862	2.78666	1.23007	4.75467	4.29361	5.50403	0.691221	5.72007	1.13575	3.74759	2.16001	2.34648	2.57536	1.51512	12.7201	1.35087	1.30014	3.54025	2.13179	3.03751	2.33735	4.35218	2.46451	2.23856	2.58713	11.0573	4.14364	2.22215	0.722892	1.61387	3.07663	6.7547	2.56971	3.6193	2.64905	2.82917
ARMCX1	6.41839	8.17761	8.69594	2.89623	5.70576	6.13429	7.93916	5.43868	8.84934	9.89821	8.22904	3.41573	7.73426	7.44585	6.37983	3.70871	10.4008	5.93752	2.67619	1.13779	2.40653	3.02508	4.61395	2.83506	2.07326	4.38605	4.9702	13.1447	2.11694	8.85018	6.48885	5.64165	7.59022	3.85496	3.0887	8.00129	9.50645	10.7836	6.62939	6.58526	3.69871	5.1025	10.4094	9.04048	3.31303	5.40466	7.64612	12.4135	11.0158
ARMCX2	15.3806	16.3425	7.98938	2.56481	10.5462	9.61647	9.59393	3.53231	6.19946	7.72134	11.3434	7.39213	2.34047	13.1126	8.54866	6.54232	15.8851	10.3179	10.7271	1.42568	8.77256	36.1492	8.35901	12.1851	6.75603	15.3113	6.74787	27.6604	9.36001	18.0579	12.6336	10.9186	7.82887	6.34065	6.79879	11.7806	10.4885	16.6813	20.5818	11.4614	4.6779	11.491	12.7216	9.01734	14.4768	7.00529	7.39957	13.7302	6.71477
ARMCX3	23.5728	20.2715	16.9238	13.2042	14.7588	19.1046	30.6637	16.52	18.0945	24.4411	19.3069	14.7129	16.9042	16.74	13.8723	16.9421	18.6077	16.9264	14.7547	4.49453	9.76985	63.0978	18.0103	17.0282	18.3494	15.1473	17.1374	22.9133	10.2219	18.6704	18.5977	19.7809	15.769	14.5931	13.4099	19.1325	22.0754	16.8117	24.5297	25.3488	14.6783	17.4292	20.9771	19.1284	27.7595	24.6618	19.3903	28.0899	15.3135
ARMCX4	4.47375	2.7561	1.83392	0.746057	2.71158	1.12824	0.334081	2.03219	0.896668	2.30667	5.04035	3.7136	3.04033	2.89035	2.84847	0.952181	3.46509	3.11915	4.1704	0.499111	6.60098	5.5582	4.6947	1.04233	0.845928	3.56236	2.90211	5.37824	1.77608	2.32806	2.44003	2.58255	1.74643	5.19874	2.5169	3.81116	2.26427	2.24869	1.62337	3.59776	1.22221	0.719742	2.22766	2.88077	5.25233	1.30289	2.94627	2.68756	1.25649
ARMCX5	4.59966	4.75241	5.56295	4.05778	4.3039	4.90552	3.09209	1.87705	4.87733	4.82674	3.81798	3.68464	4.08042	3.03726	2.89392	3.83058	4.58443	3.30564	3.12401	4.79166	2.50874	4.63078	3.84638	2.98712	2.98564	4.67863	4.2833	3.23129	2.57754	6.77655	3.25191	6.54502	4.33852	3.46486	3.15495	5.73525	3.37199	4.81159	3.62126	5.18933	4.29369	2.64999	4.82154	3.95852	9.2365	11.6881	5.3034	7.00421	3.9625
ARMCX6	11.2877	9.7942	11.224	9.9195	10.0512	6.23111	14.9308	5.91406	12.4681	9.47477	8.61739	7.866	5.94738	8.17251	7.99794	5.96963	8.63649	7.13779	4.65856	3.15026	3.73181	12.1236	8.534	10.9281	9.39649	7.46567	8.67511	7.12917	8.69386	13.3777	10.5733	9.80699	9.8402	7.90054	7.7394	9.21879	10.8138	11.8602	10.0242	9.64296	8.03026	8.92064	9.58966	7.84818	10.8438	10.0895	9.21416	7.16515	11.8508
ARMH1	0.184514	0.166446	0.115294	0.394542	1.69105	0.135891			0.233137					0.420203	0.286672		0.178116	0.225539	1.57825		0.935905	0.144367		0.803636		0.289701	0.182693	1.00783	0.1876	0.137944	0.159046	0.677366	0.440888	0.608764	1.77683	0.185907	0.147615	0.172438	3.207		1.38157	0.74343			0.797614	0.409917	0.806291		0.147349
ARMH3	7.54595	5.42997	5.08143	5.58489	7.83044	7.06875	4.47575	5.73931	7.04318	7.70848	4.49598	4.49916	5.14088	7.25117	4.38299	2.67757	6.39344	6.46685	9.14933	4.94647	10.6194	5.34394	5.0659	5.41115	5.97022	5.87066	4.16946	3.03515	3.84053	5.74038	4.27486	8.415	5.99012	8.36885	6.55862	5.94068	5.67047	7.69826	6.02123	5.10142	8.41813	5.44233	11.1562	6.8536	8.6025	5.71014	7.12022	5.06656	8.89192
ARMH4	0.39093	1.63063	0.911396	0.716851	0.632106	0.783653	0.197112	0.408713	0.416806	0.413385	0.548652	0.258238	0.141448	0.273696	0.302663	0.162985	2.34232	1.19647	0.237735	0.597151	0.585102	6.37892	4.0327	1.04907	2.52608	0.794459	1.5641	6.73757	1.38628	0.256236	1.16042	0.754085	1.15289		0.509804	1.41274	2.16008	1.55009	0.476895	1.71574	0.222862	0.139569	0.265062	0.581843	0.881047		0.604466	0.181693
ARMT1	9.04531	11.2068	7.30101	12.7463	10.0016	16.4031	20.6888	19.0455	24.2855	14.316	14.7776	7.59071	11.0854	8.65255	13.3921	2.7259	13.7401	10.1822	12.5292	11.0623	1.78124	4.94083	8.24286	7.3636	9.95796	10.7626	8.2138	5.83681	11.343	6.00276	22.6157	10.0808	10.5503	10.2363	9.78404	15.7725	17.1784	15.7272	4.5811	7.82969	15.2597	16.2191	9.64854	13.1242	8.3803	6.90247	11.0614	21.3333	11.6603
ARNT	14.6635	6.65926	11.52	9.1697	11.4158	8.22791	6.81773	8.50439	8.43145	13.6963	12.7424	4.42604	9.83161	9.29001	8.01232	6.08421	10.3623	9.48812	12.2779	13.4004	12.3075	4.76485	11.1017	7.02308	4.50294	7.3213	7.08913	6.34082	4.0336	10.0655	6.78304	10.0095	10.392	13.336	9.81044	8.97722	8.23559	9.1553	10.5307	10.7379	12.2291	6.41601	12.1646	8.99888	14.1819	8.56382	10.9491	10.8895	9.18322
ARNT2	2.88074	0.461403	3.07136	0.480847	0.169173	1.62351	1.30041		1.62997	4.1464	2.03574	0.511409	1.71167	2.80533	4.49222	3.52016	1.9579	4.17995	4.87675	7.45444	2.07488	4.02871	4.9941		0.146609	1.03296	0.977751	2.22245	1.46707	2.87668	0.630112	3.20351	1.67828		0.873814	0.437569	3.77896	2.06271	1.733	1.93994	0.994242	0.705053	3.91744	1.25073	5.69338	3.2527	1.17352	7.77917	0.847839
ARNTL	6.50582	3.28923	3.79824	4.51509	9.7054	6.33374	4.16543	6.45282	5.62612	5.82135	4.60465	5.55443	4.6057	9.14372	5.03305	1.8885	4.6774	2.94181	7.38362	3.44627	8.64201	2.25379	5.47417	4.16832	4.54157	4.08119	7.10569	3.31169	3.24118	4.27038	2.98746	6.21378	5.24155	7.49871	6.1997	8.92752	7.55386	6.59965	4.54192	6.86247	7.74201	3.11583	5.47913	3.7346	3.8532	7.6724	8.98251	9.34517	3.47554
ARNTL2	2.08623	2.02778	4.54719	9.39223	12.6974	5.12971	1.06584	8.80562	2.89772	1.81317	2.95391	6.89381	1.0489	1.05709	1.41371	0.795102	0.316724	1.40886	8.84281	2.07658	2.5148	0.347913	4.18488	20.9286	0.418366	5.58837	1.93083	2.29988	5.19951	4.10407	2.01415	1.44552	2.59679	11.837	10.0378	3.32638	2.11641	1.45967	4.37069	4.10082	10.8954	4.77319	1.17216	10.3988	2.68303	4.32108	3.92318	1.81096	2.20582
ARPC1A	36.7275	33.8444	35.8452	85.8456	30.9819	57.0496	81.1027	83.9535	46.5579	49.978	36.4214	34.8524	30.8982	45.9002	37.8717	44.8095	35.5999	40.5092	53.459	51.6016	16.1348	58.4926	44.8246	133.04	25.0751	32.7368	31.0581	56.7187	56.7542	59.4667	80.2919	43.2656	61.8826	24.9312	35.7249	52.7155	31.6536	75.4885	63.3354	37.7872	34.3669	41.5522	53.4845	79.9927	65.9414	39.3935	35.1901	55.7247	35.8106
ARPC1B	47.3106	61.5531	71.5066	155.737	211.148	61.9297	176.292	104.055	48.1078	33.4061	28.5458	36.1033	22.5752	44.9301	33.0136	47.6394	21.4133	30.2722	113.642	47.5078	37.7905	22.9017	43.5282	238.241	56.0057	51.1635	25.7769	37.9013	80.3974	47.899	85.4288	46.8171	47.8967	101.197	131.473	59.8649	38.4024	59.329	155.148	55.0708	160.683	89.9398	33.0621	114.438	68.1111	73.5198	111.87	34.9358	105.539
ARPC2	90.8318	88.8638	108.479	106.699	199.787	108.907	94.8315	183.81	112.443	86.0144	101.238	64.3359	68.5159	98.173	97.219	32.3603	65.145	63.1268	113.165	88.5547	53.9719	56.0103	81.999	201.624	112.488	113.241	72.808	52.9844	69.9215	75.8297	127.203	110.855	97.1868	175.175	136.132	81.6836	97.9632	91.6156	93.3911	129.97	215.686	165.141	64.9603	180.361	86.5735	128.712	165.416	82.7837	160.374
ARPC3	50.1068	68.7938	63.9589	126.134	94.1366	76.5081	89.6396	80.5831	89.1732	62.3537	60.4195	78.0433	47.5763	51.322	53.9923	28.1145	41.7554	53.1191	54.7802	45.131	28.0401	67.5242	47.7372	82.6098	70.0895	71.5076	84.0372	14.8645	78.0315	58.812	70.5067	58.3897	83.6096	111.733	66.8937	75.662	62.5052	70.3199	30.1458	63.8057	88.4445	106.858	45.0604	100.805	57.8906	74.0861	80.1789	55.026	113.5
ARPC4	39.1381	28.777	47.4703	71.5747	83.13	42.0741	39.1975	41.1275	61.1878	43.9676	31.5626	32.6618	23.1522	41.9123	32.7486	34.0986	33.354	29.5425	51.8638	38.2202	17.9574	43.2197	31.1938	74.0246	28.7054	28.2459	23.3971	27.3865	31.7652	34.639	34.7878	33.6882	32.052	49.5057	72.0788	35.6313	50.4983	45.8254	111.368	56.3192	119.877	63.9656	45.0631	55.9496	38.2062	69.0522	74.5378	37.2839	72.9858
ARPC4-TTLL3	2.26728	2.54271	2.49407	2.49685	7.76632	1.15654	3.0156	2.93868	0.788385	1.17295	1.79852	1.49004	1.91319	3.01759	1.89002	0.397394	0.609972	3.62201	8.81845	1.24615	13.4189	0.773584	2.65681	2.84196	0.973614	3.51166	0.88987	7.75315	2.698	2.86155	4.51993	0.757448	3.71349	2.39103	5.3602	2.95625	2.53867	1.73447	7.42217	3.12146	4.12477	0.492227	3.33798	1.77754	2.66542	3.38393	5.07322	1.69783	2.17777
ARPC5	39.5026	37.3294	69.234	84.8427	102.091	63.9095	64.7967	71.5946	74.5474	53.8686	54.5284	43.06	36.7143	43.3161	42.5351	33.7384	40.197	43.189	57.3695	59.3775	18.1683	28.809	43.6959	62.28	60.5514	55.5753	38.111	29.611	30.0004	46.814	48.289	49.8223	56.8094	72.6691	74.848	49.4629	57.3302	56.7331	52.146	78.6183	115.715	104.748	55.7875	127.861	62.0006	91.5797	107.965	56.3249	117.053
ARPC5L	10.7286	4.66252	11.7009	5.24751	13.8007	8.3411	9.33338	16.614	6.29693	5.94041	12.4524	15.6756	6.59612	8.9888	4.93253	5.39909	6.82586	4.96575	6.97302	9.87057	2.83257	22.8846	9.81838	10.2511	9.48056	5.42446	7.4607	2.98359	4.41969	5.32859	8.48162	7.50725	6.04896	12.3264	10.8962	5.28891	12.4252	8.49677	10.8934	11.7029	10.8902	12.6687	4.27445	5.99853	4.49248	5.25105	9.40437	6.29396	7.28812
ARPIN	6.5519	5.92262	6.55667	4.65687	9.2015	5.24555	3.16155	6.92678	7.37289	9.58071	5.97893	4.52667	4.85323	6.03831	4.43034	9.74268	5.91161	11.5941	11.7746	8.55377	5.89795	2.18603	5.987	3.0668	8.41914	4.60877	2.7081	7.22221	2.43196	4.59301	5.51233	8.24576	6.11055	7.80783	5.54246	8.23369	5.7609	7.98565	6.19408	7.87225	10.728	5.30253	13.8461	4.3874	10.4131	8.4404	13.1535	5.90147	12.614
ARPIN-AP3S2	3.37754	2.15409	3.49671	2.25547	4.25202	4.02796	2.61547	2.17711	2.2716	2.39509	2.22848	2.39852	1.93081	2.2081	0.964751	1.71538	2.06228	3.02882	1.64795	2.08401	0.783372	2.34456	1.1536	1.90541	3.18065	1.85109	2.83978	0.417268	1.7747	1.80296	2.14292	1.53652	1.81421	1.52353	1.97658	1.05087	3.9166	3.62299	2.89192	1.36862	2.03035	2.35129	5.39521	1.68439	2.79613	2.46846	4.8024	4.36987	3.25631
ARPP19	23.1362	22.0594	27.6173	30.4988	18.8758	49.5035	26.2494	35.4543	45.0405	44.7607	38.3	56.0126	31.9828	22.7124	24.3537	17.3889	27.9657	30.6409	38.9591	32.5033	8.36535	43.5325	27.085	17.7301	43.3301	36.5373	26.1776	17.5867	16.1551	20.6911	40.4008	28.3282	27.4468	28.1329	20.9313	32.5976	35.9672	32.8625	12.724	35.7902	39.2527	48.6648	52.525	38.1347	46.6416	26.4397	39.1191	43.1015	33.3809
ARRB1	9.8011	4.15205	10.673	3.50988	18.5649	7.73773	4.36642	10.1414	7.28532	12.9813	8.88038	9.53226	4.96387	12.2804	6.34573	8.34749	5.91631	11.0085	13.1374	8.38715	13.6551	3.08672	9.33203	5.67126	3.88991	6.87893	4.66007	1.76796	3.02115	9.01618	6.98924	10.9598	7.92854	10.1088	12.0279	5.87635	6.58829	9.3374	12.0107	10.467	25.5451	7.76723	8.2822	9.14651	2.53048	11.1618	18.69	5.92213	20.8902
ARRB2	17.2632	15.1749	21.783	26.3622	47.3101	14.6144	9.1347	19.048	23.3291	21.017	12.2694	22.7497	11.6425	22.3615	14.984	21.1417	9.51871	20.2579	48.6081	13.5504	36.8992	22.0102	11.4754	28.4819	14.992	18.2958	9.20819	2.29582	9.79265	22.4797	9.72953	19.2706	24.6859	28.768	35.8238	15.0589	17.72	17.6451	43.7637	17.3906	57.8611	28.896	22.2312	15.3857	6.44665	49.3761	38.7612	14.7112	63.8194
ARRDC1	7.97973	4.76689	4.98886	6.81138	9.07181	3.14899	4.10094	7.73376	4.09868	4.06611	3.98484	3.80669	2.88611	6.13979	4.05031	3.91172	5.45949	7.62349	9.42169	4.59517	15.9629	11.0699	4.41238	9.56712	3.39522	3.84633	2.39695	3.04901	5.20924	3.76784	4.62234	4.7768	2.13695	8.43358	11.3675	5.88882	5.87044	7.35875	16.3873	6.84994	13.5596	5.75928	3.89354	4.995	4.39061	5.51052	10.542	4.88051	6.78311
ARRDC1-AS1	4.53925	2.17764	2.05297	1.67947	3.92424	1.72483	2.96666	2.70986	0.794479	2.14216	2.44467	3.5013	2.13129	4.03611	1.74623	2.07938	1.86633	2.34699	2.80304	2.72488	4.44692	7.38268	2.74029	2.39049	2.03575	3.07489	1.7893	1.86302	1.48494	1.34681	2.09016	2.06212	1.7906	1.70165	3.77336	1.62327	3.09413	2.21715	6.99566	4.22991	3.54737	1.66686	2.01341	1.2265	2.19574	2.02668	3.51367	2.21104	1.60794
ARRDC2	19.7408	51.4123	29.6485	11.7924	12.1895	15.6942	5.50593	15.4318	14.2682	53.6777	15.7459	3.19202	18.7086	24.8278	10.0982	35.6009	45.9924	18.7474	18.7722	13.384	21.4779	3.56008	10.8889	10.5882	11.9678	8.2255	16.944	12.2726	19.0556	19.6709	11.6951	13.9724	21.3182	10.2974	12.7421	12.3894	61.5802	58.5771	35.5774	24.4901	21.932	6.01997	71.0858	25.4994	43.7195	29.5139	40.5146	58.8769	55.7375
ARRDC3	306.79	69.5197	71.5432	126.131	52.5956	63.0758	93.8149	34.8979	160.785	57.6069	140.899	20.0566	48.7635	86.1857	103.632	30.4835	57.423	144.099	211.779	83.5879	44.2877	20.3293	113.056	61.8242	35.9138	78.1392	65.6125	130.016	88.9827	157.997	136.515	173.984	114.989	88.1199	68.6828	279.155	58.854	46.7926	41.6844	85.0475	169.091	36.8246	62.5817	150.107	85.1509	75.5068	84.2155	59.9028	46.901
ARRDC4	27.2802	8.62895	10.5641	16.2618	15.4052	23.5072	28.9985	19.6799	7.66112	4.97246	31.3576	4.57411	7.95561	13.0672	9.46773	6.84277	9.50591	16.6053	15.8378	14.1984	11.9931	11.2275	21.4701	3.94934	24.9422	16.9819	8.17557	10.8541	5.76823	12.4275	11.0383	10.3844	11.7673	9.62703	12.7357	16.2732	9.98825	7.22159	7.81367	13.5601	39.9495	9.30501	5.72219	7.11667	15.9821	8.45639	17.2831	6.27035	18.5214
ARSA	11.8051	12.182	8.79051	14.8243	12.6496	12.2916	13.2272	11.2948	17.0483	7.89742	7.9563	6.86481	2.91617	8.06807	7.38965	10.6185	8.99066	11.5359	26.5706	15.392	16.5904	7.9503	7.25371	8.38788	24.0604	5.19923	4.23854	6.00635	18.3148	5.73447	8.47185	8.33847	5.62279	9.96942	13.1802	14.4158	13.547	4.6657	18.4452	10.7752	20.3008	14.7553	11.5351	6.25864	8.01092	10.7359	13.4001	7.98511	11.1354
ARSB	17.4655	15.5976	5.16678	3.39729	8.88452	10.4357	9.98139	4.20843	10.025	9.17553	12.0493	5.7797	7.93466	7.8133	9.38677	11.7439	6.46382	8.7495	8.21775	6.62899	8.64089	2.84759	6.40067	4.25174	10.477	5.39401	10.4539	9.76207	6.33483	5.26632	11.9825	11.371	5.71304	8.12678	9.93103	11.0796	12.52	13.7174	3.25199	7.56412	10.954	6.5955	9.52707	5.73713	13.2751	7.69533	10.9405	19.3672	9.94743
ARSD	9.13862	12.0472	5.66791	7.66637	4.51365	6.00915	14.7728	9.09174	6.92271	11.3417	11.5164	1.05336	9.88352	8.4001	9.40715	10.6605	11.621	10.6077	13.1037	14.5964	7.58523	13.0517	10.5795	2.40918	9.0265	6.53313	8.42574	5.183	7.46059	5.9232	19.2742	8.62062	8.92499	5.07751	6.32808	11.3564	17.0599	16.0914	6.58774	7.85101	10.5773	5.77585	11.1124	7.44482	19.9413	3.98696	7.77285	7.61622	6.28808
ARSG	4.50328	4.5668	2.59413	0.891699	2.53721	1.84084	3.08775	1.05156	3.01859	2.41159	2.37319	1.11342	2.27566	1.82144	1.67899	1.11171	2.0788	4.2974	3.19364	1.27711	5.27144	1.78921	3.81852	2.22785	1.37924	2.96925	1.53241	3.98604	1.82199	6.86653	2.69586	4.22322	1.92773	3.45781	3.04804	3.77307	7.0203	2.50748	1.66607	4.40005	4.1918	0.918585	1.26835	1.40352	3.96184	3.31784	2.56106	1.03771	2.35354
ARSJ	4.82633	2.9203	4.5489	1.67038	1.77987	3.20846	4.70393	2.68861	3.86807	2.91428	5.30063	0.464559	3.89362	4.66768	2.88999	8.2924	2.58564	4.29211	4.14851	9.51585	6.30162	32.0682	6.11751	3.32641	4.75561	1.62584	7.3612	13.1938	2.55024	6.40696	5.0548	4.30111	4.25995	4.46207	3.98441	1.69765	3.06524	3.83142	6.02959	2.40648	1.4206	2.05739	1.6121	2.65585	5.19902	6.63121	3.1325	5.5275	2.49821
ARSK	3.80758	3.53745	3.42449	1.70561	1.35666	2.64369	1.39761	1.62596	3.11613	4.40426	2.94712	3.16931	2.28151	2.08644	1.83509	3.15724	3.22456	1.92347	2.24671	2.33922	1.26006	2.46511	2.8472	1.68951	2.51658	1.71118	1.74053	9.24291	2.21678	2.80085	2.00158	1.97275	3.27866	2.1374	1.87985	4.81137	2.64572	4.27074	2.02902	2.30309	1.75423	1.86986	2.77378	3.25032	9.74624	2.54645	1.98439	6.39251	2.79582
ARSL	14.5826	41.3337	4.28231	22.264	0.419078	30.5091	28.337	10.6125	37.1691	37.1887	17.7867		29.0792	21.5994	19.0138	13.8256	37.6779	31.241	9.9579	8.70855	7.37242	3.16685	13.6564	2.99432	20.0333	13.5187	14.5155		37.4498	15.4108	27.9865	32.0394	29.3404	1.2198	2.32355	27.3808	32.6487	50.0182	3.52926	3.45659	3.11858	3.66484	44.2353	12.8753	29.6872	15.5397	2.3043	41.3555	7.84328
ART4	0.620535		0.242948		0.177108	0.204039		0.136738		0.564129	1.07327		0.23417	0.274674	0.418525	0.184422	0.338459	0.619665	0.17619	0.301687	0.341386	0.172087	3.40898	0.217169	0.147964	0.52772	0.175478		0.15771	0.268928	2.0298	0.117753	0.37307	0.713498		0.690751	0.702918	0.553525		5.44483	0.639921		0.154877	0.591322	1.1223	0.191834	3.22726	0.384831	0.159982
ARTN	0.135565	0.526939	0.274292	0.166489			0.182364		0.900858	0.138835								1.79064	1.8706	1.28215		0.157926	0.329956	1.9704	0.218343		0.143802	8.56911	0.532839				1.88416	0.190145	1.2523	0.242998	0.114336	0.194493	0.895022				0.30729	1.32783	0.189093
ARV1	5.77998	7.27928	15.2659	10.9951	5.32793	14.6592	8.69893	7.16341	8.53902	9.71829	8.88789	3.39226	8.95364	7.80272	12.1082	4.09486	5.39747	5.33296	5.73773	3.95481	5.74412	13.6665	7.31062	3.73914	5.7641	8.83445	8.99182	9.68137	4.59003	8.34779	6.96102	8.23624	7.86393	4.05269	3.91492	7.80743	6.96727	9.50384	3.20774	6.44383	6.52043	8.11738	6.89461	6.15864	13.8916	6.68858	7.52085	14.4487	6.8503
ARVCF	5.91636	1.52063	0.995613	1.75211	1.39678	1.13064	1.67885	0.966273	0.908891	3.79038	5.03718	7.32879	1.52674	4.90323	5.30508	3.0068	1.73374	4.85238	6.43928	1.14107	3.65164	2.39357	2.15088	0.386836	4.7621	0.410178	1.259	0.510142	1.73402	1.4519	4.35719	5.37515	1.29976	0.317507	5.50192	5.77652	4.54949	3.61551	7.34803	5.99588	4.05129	0.222751	4.00369	0.824631	7.17888	3.76972	4.04899	1.30493	0.941405
AS3MT	0.414605	2.68969	2.32103		0.617906	3.76833		1.23316	4.83231	3.53635	1.89348	7.34971	2.03812	3.45323	5.00902	2.96244	4.72305	6.71832	3.07433	0.175462	4.03436	2.61308	1.51967		4.9646	4.5335	4.99184		4.75624	2.75517	2.3431	5.49684	2.94974	0.750736	0.603173	3.76063	2.95901	4.52799	0.845498	1.42424	0.443234		5.0724	2.69602	2.71835	1.63884	1.44671	2.56322	1.52634
ASAH1	64.8066	73.7968	122.467	114.965	211.23	68.1041	84.3125	68.0109	222.467	147.277	93.9859	201.062	72.3108	106.867	123.488	59.1227	114.045	66.1249	62.369	36.2647	18.7396	101.753	56.1799	55.7793	159.308	95.5311	101.252	29.8808	44.6906	95.3404	91.5609	77.6242	130.788	164.795	119.421	97.5737	225.939	113.614	50.891	113.033	211.853	135.723	191.664	92.1578	94.1241	273.472	309.784	211.997	533.913
ASAH1-AS1	0.669302		0.519836	0.58863		0.105908			0.284625	0.160847	0.856014		0.40378	0.652797	0.702566	0.446921	0.581603	0.610371	0.392568			0.263827	0.413606	0.19657	0.511312	0.254728	1.20066	0.968074		0.370271	0.261907	0.094624	0.186997		0.186307	0.454022	0.178588	0.268466		0.422637		0.330124	0.531816	0.178563	1.30368	0.467169		1.51677	0.196743
ASAH2	0.374721	0.331091	0.182617	0.316922		0.652887	0.20951	0.385046	0.376085	0.419006	0.621258	0.409367	0.407987	0.295142	0.495479		0.603463	0.304001	0.276739	0.285157		0.139793	0.346188	0.17948	0.300843	0.395038	0.352282	0.241858	0.237262	0.217416	0.265473	0.391273	0.329776	0.303793		0.4927	0.359605	0.432536		0.27609	0.179367	0.181402	0.250904	0.418888	0.385196	0.265455	0.21014	0.261327	0.146409
ASAH2B	1.65074	1.08715	0.680993	1.45104	0.581077	2.27242	0.902434	2.38074	2.99711	1.46717	2.46463	1.75745	1.93832	1.09766	1.52508	0.302977	1.46431	1.14663	1.21358	0.982062	0.485667	0.602104	0.840976	0.270041	1.1505	1.34909	1.5047	1.28269	1.0187	0.740283	0.945395	1.03807	1.19628	1.0137	0.386106	2.07164	1.85126	1.41484	0.463412	0.902054	0.526435	0.681873	1.02225	1.75608	2.5661	0.908229	0.925196	1.15783	0.518469
ASAP1	10.685	6.31301	9.75133	13.2641	19.8203	9.43461	11.7752	7.92164	6.61992	12.5366	15.0174	11.894	13.6611	13.5491	9.22281	5.12051	11.5654	13.3127	17.9855	18.2794	52.7298	4.25299	15.8314	12.5631	8.50631	9.63702	9.62809	7.58215	10.3793	7.26037	10.6515	10.6515	12.2018	20.1126	17.8951	8.18422	10.951	8.93772	9.22343	18.1724	11.0234	13.7695	10.2927	12.5457	14.09	16.6848	20.0942	10.9413	11.5144
ASAP2	10.6027	5.63248	3.58734	6.32878	6.04218	6.90642	2.92928	6.14501	2.77584	6.89294	9.94073	4.17471	7.20222	6.69927	7.6886	5.11276	9.16244	14.8537	13.8582	7.02929	9.60908	10.8357	7.8576	9.26283	7.90865	3.44783	4.10433	8.68287	5.37808	2.24464	6.3922	6.24368	4.48669	5.8706	10.7406	12.8338	9.21746	4.23481	12.5688	9.39724	6.51522	3.04953	10.1677	14.5123	9.85727	6.54901	7.38302	6.28145	0.627122
ASAP3	2.71284	10.5042	2.30892	6.95655	0.608796	2.80626	5.87776	0.650375	3.89721	1.48157	1.93807	6.51511	0.534561	0.804455	0.581744	2.33754	0.809064	0.950462	2.40341	2.03222	4.5259	6.98421	2.66859	0.254235	1.75165	0.892965	1.14724	5.75725	4.54988	3.50864	2.73129	4.00233	1.18485	1.44394	0.746557	4.99436	5.92368	2.49511	2.65538	1.20712	2.01215	0.456054	7.08576	0.273939	4.86888	1.12186	2.47065	3.18923	0.593635
ASB1	3.89901	1.16208	1.97883	1.59004	2.63175	3.28932	2.72897	1.96796	1.10579	3.06923	3.51794	1.85438	1.73784	3.42156	2.73346	2.5043	2.59361	3.22075	3.84486	1.92454	3.4928	2.10956	2.49002	2.36663	1.40557	1.80235	1.18432	1.88973	1.15305	1.8688	2.72447	2.6421	1.62547	1.66975	2.11494	1.21001	2.17992	1.54398	4.15874	2.46166	5.77215	1.29202	2.3318	1.17967	2.3965	3.37751	3.36963	2.75594	2.01996
ASB13	12.9562	18.6204	10.3221	11.8702	4.58296	6.20389	8.37972	2.42903	10.4464	17.328	13.0253	1.58423	11.8548	13.458	18.7259	29.9042	14.6691	9.81709	6.4086	14.8557	2.18264	3.38492	12.0777	2.61697	14.2434	12.0043	16.2039	1.00937	10.8354	6.44528	4.08459	14.1223	3.88182	3.4933	3.82099	19.0228	15.8594	10.5171	4.97752	11.6502	8.11886	2.98274	12.0764	5.14927	19.1543	7.28749	5.55157	27.9503	8.09355
ASB14	0.455943	0.205782	0.22356	0.106549	0.784372	0.265169	0.288307	0.271146	0.147583	0.333714	0.721579	0.364547	0.668714	0.420208	0.435543	0.170665	0.280035	0.458145	0.74676	0.601366	1.03571	0.463834	0.915852	0.266818	0.305716	0.349781	0.129227	2.34894	0.166619	0.311869	0.437655	0.231541	0.397578	1.08963	0.707819	0.478599	0.211937	0.288711		0.827209	0.477049	0.244069	0.18432	0.439677	0.498921	0.314324	0.56659	0.289616	0.207271
ASB16	0.350676	0.12392	0.290848		0.361996		0.205106		0.139879	0.204528	0.333054	0.340766	0.148909	0.427711			0.271286	0.842285	0.561537	0.578756	1.54792	1.11835	0.175549	0.204688		0.422521		0.264519	0.13461	0.196972	0.32494	0.243894	0.213672	0.193282	1.06692	0.153694		0.125453	0.327161	0.289432	0.413536		0.141875	0.175376	0.267584	0.165692	0.206199	0.165774
ASB16-AS1	1.60502	1.01848	0.780699	0.635936	0.96373	1.06488	0.508227	1.25535	0.729251	0.94372	0.991513	0.645277	0.413945	1.01235	0.383882	0.592539	0.903501	1.81354	1.36238	1.67534	2.97199	1.00209	0.831649	0.585857	0.624946	0.90501	0.331024	0.397987	0.921573	0.656413	0.780642	0.676546	0.385142	0.972146	1.17321	0.718164	0.853881	0.745789	0.934778	1.21586	2.10347	1.00229	1.46905	0.899771	1.23547	0.724445	1.5597	0.826421	0.85064
ASB2	2.1906	0.979828	1.96666	0.20713	4.82536	0.580795	0.392251	0.269339	1.24516	0.238554	0.911796	0.172469	0.318475	1.43159	0.441963	0.834366	0.532806	1.74418	2.98086	1.21559	4.73736	0.146431	0.45253	2.27901	1.51734	1.0259	0.742736		3.92934	0.547628	0.677958	1.23904	0.391261	2.11059	1.82844	1.27264	0.409578	0.619722	0.813051	0.548223	2.35293	1.67711	0.268017	0.413073	3.12891	1.45425	2.06295	0.30212	0.617863
ASB3	8.3609	4.72162	5.4572	5.30074	7.37826	5.50667	5.74022	3.87105	5.99622	6.71345	9.52418	4.88352	7.11401	7.38686	6.05157	2.89775	6.31134	12.7917	7.38031	5.73588	10.7595	3.96294	7.41053	7.44753	5.35248	5.88139	4.69518	5.9722	5.18964	4.89419	7.51935	6.71186	7.38565	7.59159	7.07342	8.15065	5.28559	10.6967	4.89427	8.59746	6.58863	8.69373	5.85679	6.76161	10.7883	6.79603	7.98554	6.97766	5.17735
ASB6	6.57243	2.69704	4.40167	4.1935	4.25641	2.82987	6.36817	3.65417	3.39109	4.29196	5.01872	5.921	1.95857	5.56535	4.14856	3.61196	3.14005	5.94119	5.91661	4.55436	4.81698	4.81111	3.66794	4.31144	2.0095	2.95555	1.86825	4.97982	3.19336	3.24026	3.20667	3.01222	1.97477	3.05088	5.85458	3.46899	4.96368	4.22378	9.08404	4.47602	7.40847	2.65931	4.20602	2.40518	2.49888	3.29484	4.13339	4.05052	3.60547
ASB7	5.03557	2.95576	3.39966	3.75942	4.57851	5.3196	3.2526	3.19179	3.88083	4.89537	4.9078	6.42497	4.69314	4.70297	5.07463	2.61032	4.10132	4.4122	4.93795	3.9894	4.1721	4.09733	4.55616	2.7401	5.43656	4.46886	3.67979	0.855104	2.37938	3.08174	3.65479	5.40848	4.02776	5.03132	3.12986	4.53823	3.45689	4.20322	3.28656	4.82578	5.32202	3.75881	3.50665	2.22345	7.23473	4.88318	4.66692	5.41253	3.31398
ASB8	12.3101	10.703	9.66912	10.8363	8.97251	10.2462	13.0049	9.54186	17.5701	13.4681	11.0241	6.5003	8.18452	11.5648	10.4246	7.09299	11.3089	11.7438	7.7786	7.99404	4.97985	14.8745	8.31338	8.42422	7.92844	8.74988	10.493	6.57366	9.52329	10.9907	10.1782	12.0456	12.2882	9.4462	6.56003	12.4465	10.8514	10.5844	8.39033	7.99331	13.2982	8.75316	11.068	8.44453	10.3303	8.03192	10.5118	10.7912	9.0112
ASB9	2.7167	1.33426	2.61633	2.80133	2.00611	2.92697	1.09	1.35982	2.27174	2.52805	3.12046	1.15324	1.54042	2.11559	2.4972	1.36614	3.2689	1.60278	0.971055	1.29749	1.32903	1.42777	1.01904	0.664957	1.21122	1.12623	1.56552		1.49669	1.53164	1.94351	3.3227	3.6967	1.35278	1.4431	1.57878	1.74122	2.79418	0.704759	2.60927	1.46115	0.750869	2.37857	2.71589	5.29556	1.38377	2.13745	2.10849	0.496864
ASCC1	11.4451	15.3097	10.2642	18.7445	8.54283	20.023	9.47793	14.8267	12.1187	13.7797	10.6586	6.62941	14.7331	14.0733	9.28347	7.78168	16.1724	13.5031	10.8275	9.72009	7.85674	8.90857	8.65497	10.7814	15.6045	10.7425	11.5693	9.60685	11.87	13.5706	12.8603	16.3509	12.676	12.5288	11.9649	14.7421	14.7492	15.5145	8.86594	9.71513	12.8587	9.54129	13.767	14.8472	22.5323	14.1397	10.8276	10.5395	10.7372
ASCC2	10.6558	5.72515	7.8377	9.70812	10.2476	10.713	13.7339	10.2311	9.68817	9.14539	9.19166	6.27533	5.14272	8.67989	7.29987	3.01635	8.65991	10.6663	13.1866	12.7141	18.6382	8.73925	8.89872	7.46443	7.46543	5.15505	5.56521	6.03157	9.35253	7.24641	9.66875	9.89354	7.79311	8.715	8.21015	8.29559	7.16613	7.53672	12.7857	9.34717	12.5795	10.2217	11.9105	7.95895	8.99844	9.03038	8.78964	7.73717	7.68449
ASCC3	13.8205	10.3706	10.8819	6.88622	16.6449	12.4774	10.6318	15.6827	13.2293	10.1973	12.992	7.93269	11.1887	9.86018	8.4427	5.61176	8.20436	10.8877	24.6898	15.1552	17.5017	7.9077	14.265	16.0706	9.17366	19.9311	9.53478	6.08659	11.835	7.8903	13.2866	12.509	11.9397	24.4926	16.7737	11.7931	9.93641	11.0159	9.30413	18.0778	13.4042	18.1766	9.68119	17.7695	22.0855	11.3682	15.6952	14.1918	8.45495
ASCL2	1.25168	1.31746	1.26672	0.316582	5.83251	0.412908	0.49297	0.773563	1.03875	0.651549	0.394386	0.570398	0.317691	0.73084	0.426855	1.48125	0.159484	0.881045	3.13833	0.518787	1.61515	0.18544	0.368977	1.37738	0.178084	2.14958	0.474036		0.265786	0.652139	0.307667	1.00269	0.690592	6.07746	2.19605	0.418422	0.742163	1.31364	2.45168	0.450379	4.67934	2.58792	0.42297	1.04754	0.167263	0.998531	1.27854	0.735333	1.06273
ASF1A	6.08636	3.64812	4.09606	3.08643	7.5876	7.6677	5.07717	8.62158	5.72792	7.89697	8.24083	4.62493	6.56724	6.19564	6.32606	1.43209	6.67773	4.91646	6.66761	6.52022	5.32562	5.93785	5.90521	5.76715	3.44296	7.40926	3.93586	2.73375	2.87579	4.45497	5.6177	5.54956	6.59773	6.60661	4.54221	6.60256	6.46556	7.92186	2.41909	7.71515	8.36069	7.15823	6.93606	6.27124	6.93407	4.05116	10.3886	8.09853	5.25748
ASF1B	2.36422	1.197	2.39625	3.92357	3.94947	1.58355	1.43998	7.38856	1.68818	0.980466	1.52703	10.1349	0.739126	1.33438	0.808915	0.65878	0.656681	4.46336	3.67976	13.3952	0.93738	0.243063	1.74705	5.39011	1.66544	1.49331	0.821407	2.75947	3.23116	0.637509	2.66183	0.817643	0.533322	2.59362	5.26218	1.34324	1.16618	0.736336	1.68139	1.00608	4.10096	3.67031	0.890777	5.74329	5.62132	0.746574	1.41381	0.759544	0.813973
ASGR1	0.542142	0.262853	0.633307	0.944418	4.87212	2.75957	0.769518		0.591548	0.380351	0.328655	0.618947	0.295544	0.257884	0.655283	0.695243	0.531141	0.31065	1.50297	11.3625	1.49691	0.329965	8.51046	0.786238	0.702574	0.299802	0.140381			1.05372		0.499305	0.21595	1.78652	2.09	0.160647	0.285343	0.650779	3.03043	2.25718	3.02493	1.40775	0.187837	0.297323		1.61198	1.11122	0.252237	1.95757
ASGR2	0.486876	0.560406	0.480086	0.199286	0.818063	0.696616	0.703268	0.16407	0.686663	0.541588	0.295205	0.136507	0.276142	0.185175	0.361682	0.517361			0.88042	1.1865	0.247791	0.298483	3.76032	0.315822	0.605233		0.252302		0.151867	0.360565		0.542782	0.334749	0.537972	1.04457	0.495365		0.264176	0.4841	5.36343	4.79309	0.399538	0.34365			0.626933	0.664338		1.14625
ASH1L	17.2272	8.42821	12.5472	5.44876	9.45514	7.32943	9.37028	10.4333	6.24475	12.9511	17.6077	5.8625	12.4749	13.2236	15.8042	5.11216	13.2778	11.7489	15.0296	16.7254	29.5089	9.44891	17.5576	8.32123	7.96287	11.4532	11.3341	11.4889	5.09823	10.9236	8.49546	9.74065	10.2122	12.8724	8.39153	7.91659	10.23	10.7422	7.47562	13.0328	9.59851	6.29716	10.8304	15.0199	13.1496	9.34028	11.0318	9.02555	5.40972
ASH1L-AS1	1.47346	0.677659	0.534228	0.700513	1.00918	0.392968	0.686657	0.437405	0.149282	0.37024	0.455902	0.613898	0.362387	0.655688	0.779171	0.664517	0.710331	0.65536	1.01148	0.563252	1.50461	0.984492	0.655896	0.495045	0.429624	1.30124	0.64087	1.17838	0.308562	0.367202	0.415311	0.424978	0.28991	0.675731	0.403097	0.543706	0.697627	0.574876	0.237517	0.95202	0.74876	0.129253	0.476513	0.672542	0.556102	0.598588	0.561967	0.311632	0.154146
ASH2L	8.59262	3.3457	12.0354	5.93856	7.59737	10.5424	14.6354	10.0337	15.1304	15.8735	12.3679	7.30918	5.70505	11.5662	13.352	8.38714	13.278	12.8408	9.76687	9.97019	4.63504	6.95368	9.73206	7.2987	7.10626	8.78702	8.91386	3.30608	4.92655	8.21843	10.7996	13.6462	8.57573	7.61291	9.91389	10.5599	12.0489	12.0074	6.82086	9.33016	9.10004	6.87914	14.7517	7.92805	17.2565	9.92647	10.3443	14.8806	8.24337
ASIP		0.896809		0.60147		0.104049	0.496853		0.432275		0.293198	13.2532				0.558979					0.779586	0.198726	0.813201		0.657428	0.182547	0.19008		0.717784	0.41813	0.20034	0.151149	0.261745		0.67991		0.754342						0.282231		0.325155	0.87063	0.186096		0.623774
ASL	12.0228	19.5242	18.548	37.8986	7.45312	36.1643	21.5556	60.3917	19.3553	18.5103	12.8684	5.14242	7.14596	14.8253	13.925	17.0699	7.799	15.5318	20.2864	47.322	16.365	9.16885	27.8415	32.0186	25.8056	8.00126	8.52399	13.0472	31.1169	17.5727	15.3254	16.9696	14.0467	9.10421	14.1281	21.1853	13.852	19.3546	22.7371	13.2989	11.279	7.16425	21.8305	25.2793	16.4331	16.6755	8.84035	14.3979	12.5844
ASMTL	6.79202	8.5769	7.60739	2.14126	6.70229	7.40968	5.58925	3.5716	4.07639	13.8574	4.84934	6.15609	4.49942	11.524	4.79966	9.33725	11.7557	5.49393	8.0763	3.43866	12.3991	4.41641	4.75394	7.86231	3.28176	5.362	3.62113	5.7098	4.28491	9.41626	11.7952	12.6394	6.16364	3.12502	9.24016	6.96294	9.11953	10.262	10.6446	9.24591	10.6717	5.88086	10.9959	3.61107	5.66994	9.60939	10.5041	7.04268	10.8113
ASNS	7.88794	10.4871	9.89282	16.8853	6.94985	33.9876	7.347	8.129	5.94412	4.72746	7.55423	4.36662	3.24139	4.85945	3.16762	4.31363	6.86809	6.97077	12.316	4.93571	12.9795	13.04	10.709	17.6541	14.243	9.97626	9.95546	14.6905	14.1833	11.9946	7.64552	7.39243	8.42507	9.19946	7.46321	7.80022	4.11519	11.4313	16.7733	9.85477	9.32958	38.1911	13.166	22.7914	13.0675	15.9769	5.58378	19.0613	4.72101
ASNSD1	13.5072	9.31724	15.0064	9.81533	15.5369	17.8554	13.3857	12.7083	16.1937	18.1283	14.9617	8.39088	17.8748	13.7201	17.111	6.01386	14.7221	8.57444	8.58921	10.3805	3.33562	12.6765	10.4692	36.7534	13.0358	11.9819	11.3432	18.9206	14.9128	13.2243	13.7119	15.1321	14.7992	11.0617	11.6823	12.4694	14.0437	21.5594	10.7187	13.5575	14.9397	14.3769	12.985	12.7646	15.2584	16.8036	19.4131	21.9013	17.1484
ASPA	13.4131	4.36091	4.4711	0.717685		1.96177	1.34674	3.69734	15.2046	11.7294	11.5839	0.335295	11.428	5.37673	11.7342	5.22954	7.83298	12.2017	0.222536	2.50017	6.89324	0.251568	7.69552		4.93544	4.35419	16.313	4.69	6.01436	3.1194	6.96364	6.13254	7.71653	0.973565		4.33545	5.99009	4.51405		2.01527	0.572167		6.18227	0.971358	5.14249	2.34397	1.58266	12.5233	1.05725
ASPDH	0.297574	2.33507	0.157544	0.117356	0.359923	0.766427	1.28028	0.506793	0.176177	1.39478	0.146111		0.134136	2.32808	4.69934	3.54701	0.182203	0.858578	0.831753	0.386435	1.71977		0.261921		6.57361		1.36571		0.702507	0.481388	0.344091	0.491849			0.365324	2.65552	0.69253	0.28125			1.70899		0.195231			0.547031	0.185986	0.315949	0.16284
ASPG	4.18008	2.46784	0.244759			2.23191			8.45847	7.74091	12.7329		4.49225	7.29697	5.03802	0.665215	19.1142	6.18552			0.541591		0.385664	0.166252	0.433697			0.232781		3.81142		13.2647	1.66807			8.56855	26.2998	12.7921		1.00064	0.699074		20.8335		0.117362	1.49948		10.7693	2.8681
ASPH	21.4019	58.2883	20.6129	23.8453	54.459	97.4681	137.539	115.914	64.6859	49.3993	55.5721	37.03	24.9728	32.6537	35.5993	39.2142	42.5844	42.6347	56.4742	77.4379	21.6083	9.56462	45.5196	107.722	74.7795	24.294	23.2726	73.2877	166.459	40.867	31.8974	37.9099	45.8742	48.9767	53.5656	38.3931	41.8223	36.4591	30.7569	37.6145	29.0304	46.4194	59.5383	130.768	57.7214	48.2799	49.8244	46.4524	28.8729
ASPHD1	3.62922	2.84173	4.98719	33.0251	0.448621	10.1926	13.9109	1.08451	5.84266	2.26222	1.48323		3.59177	4.72365	3.85237	6.33244	4.17405	8.35623	32.6046	3.18727	0.423545		3.30606	0.445997	22.6196	7.38468	1.3454		13.0987	4.41748	0.972054	4.29679	5.90513	1.81822	0.933184	7.15405	1.27243	5.59604	7.87498	1.80613	2.51199	3.57195	1.4604	0.260762	13.2449	7.25288	0.144209	5.07414	4.01463
ASPHD2	1.95879	1.59871	4.0007	0.513613	2.18721	1.49672	0.975474	0.658292	1.13442	0.202853	0.352469	0.447477	0.317142	0.860787	0.525273	0.354479	0.390094	0.46632	2.36434	3.65295	0.965906	3.12986	1.41934	1.56858	1.36159	1.32087	0.419875	3.18734	0.648576	0.777202	1.75212	0.931661	0.495234	1.75086	1.56671	0.441035	0.564019	0.167807	2.18665	6.01277	1.58083	2.91513	0.584834	1.42206	1.36956	0.604065	0.987285	1.58343	0.343183
ASPM	0.476033	1.24782	3.77163	1.21921	5.38195	1.09281	1.09473	6.78336	1.29024	0.413184	1.09004	2.67743	0.744086	0.571146	0.665154	0.346219	0.576053	3.30639	2.67571	21.2551	4.26425		1.92734	8.03982	2.12588	1.38418	1.01105	3.74393	2.14891	0.299688	1.30989	0.503724	1.45623	5.72997	4.24092	0.865492	0.715583	0.506181	0.85584	1.26437	1.65833	3.6645	0.343899	17.7499	1.76573	0.290861	0.696597	0.642503	0.47512
ASPN	1.95889	0.277139	1.20148	0.899557	2.09131	2.44182	2.14035	1.922	0.643293	2.43402	6.31428	3.47314	1.69589	1.02253	0.607766	0.733258	4.62713	3.99929	1.47864	1.48796	4.60172	2.23504	25.57	1.38431	2.08892	1.53565	2.81552	74.4952	1.42833	2.01633	21.3682	0.650638	2.57047	2.36562	1.72536	10.9744	3.39452	6.03647	3.48494	48.9773	0.171788	5.13304	4.23005	8.79312	13.4776	1.95253	5.00453	0.571663	0.881932
ASPRV1	13.9505	5.10038	9.50175	5.61034	4.70483	6.64986	11.0777	9.67087	13.8737	16.196	20.0776	8.49875	13.6948	13.9607	13.411	9.12547	20.2154	21.0445	15.3491	20.0362	30.56	4.96548	23.5964	4.86778	18.7576	9.92611	13.8263	12.0468	6.24591	21.7887	10.7446	17.2725	5.41069	9.95858	11.6399	10.8862	11.3639	10.509	5.94669	8.66967	10.3751	6.06695	9.64806	8.02921	24.6153	10.6325	12.6892	17.9202	7.47537
ASPSCR1	6.64583	6.01463	6.07175	8.26226	8.78054	8.18333	7.82315	5.77953	4.97009	4.64987	4.11895	5.44138	2.0312	5.12845	3.57731	7.04009	3.44048	6.0099	9.0412	7.92567	15.3562	6.80381	3.90095	6.07995	4.03463	6.63276	3.05222	4.60475	15.3752	3.12417	4.90416	4.53567	2.94581	4.77104	9.77976	6.49751	5.40298	5.21955	19.0934	7.3061	7.66072	5.34459	7.50964	6.04665	6.42814	8.80312	8.86653	4.24549	5.23199
ASRGL1	28.4031	3.59202	3.8164	7.06315	2.13312	3.18153	9.03437	0.876195	5.45694	12.5427	9.79785	4.02605	20.2209	10.5456	8.90551	22.3382	4.53468	5.36877	4.79081	11.7434	0.958867	1.48989	3.58199	1.02925	11.5824	0.445437	1.66378		2.24181	3.0018	2.70053	11.075	2.17659	1.60813	2.62188	15.7636	7.53058	16.2175	1.29685	2.64204	4.51486	1.99925	2.88332	0.758615	14.2256	3.41247	5.15907	17.8602	4.43578
ASS1	18.54	27.3812	12.2645	38.4986	1.27551	29.6923	18.7113	32.8677	78.7593	57.1627	20.9088	1.96544	81.6641	36.2895	9.43488	22.3911	27.0971	26.9777	1.92962	25.959	12.854	2.39964	19.2071	2.30234	27.8193	24.3561	17.4618	14.3978	58.9123	44.7744	30.0515	53.2212	22.6712	9.47773	1.90571	21.5624	28.3003	164.052	21.9489	11.9446	16.9343	3.61452	51.4499	13.1726	52.5396	16.2586	21.4619	72.4521	31.7222
ASS1P1	1.2101	0.558599	0.208108		1.2757	0.23153					1.16203		1.6088	1.5256	0.414313		1.57211	0.551789	2.6541	0.351946	3.59842		0.402608	0.43836		0.384657	0.24841				0.315627	0.26874	0.298955	1.06806	1.13773	1.11912	0.325917	3.45828	0.427991	0.461492	1.64547				7.34342	0.306525	0.705376	0.770084	0.230203
ASS1P10	0.231515	0.711194				0.10221		0.972295		0.776101	0.911564		0.256707	0.87953	0.393999	0.720276	0.235475	0.629462	0.744099	0.355968	0.646351		1.21707		0.469893		0.168852		0.244814	0.959632	0.461699	0.33367	0.383165		0.363276		0.403391	0.605454	0.37731	0.637739	0.51684	0.27304	0.526302	0.290629	0.221485	0.134555	0.22499	0.389181	0.376151
ASS1P12	0.347449	0.164552		0.261398	0.257938	0.171118	0.22714	0.140855	0.118142	0.153346	0.145993		0.241874	0.336365				0.268967	0.599293		0.833406	0.244937	0.178957	0.417928	0.247308	0.250011				0.129294	0.285766	0.20766	0.104438		0.259522			0.199911	0.501003		0.343454				0.33683		0.240044	0.413366	0.187953
ASS1P2	0.438115		0.098874		0.397086						0.276667		0.234563	0.224415	0.174978		0.222874	0.297148	0.30174	0.43803	1.58886		0.309424	0.169044		0.299889		0.295545				0.207186		0.216138	0.291378			0.294422	0.32092	0.21029					0.409732	0.344837	0.168863	0.20975
ASTE1	3.402	3.57405	3.67949	5.27923	4.7923	3.0294	3.58499	2.36207	3.1044	3.47864	5.23283	2.48749	3.84466	4.4716	3.89138	0.740278	2.12267	2.18868	1.83499	2.01481	2.34105	1.73446	3.63116	2.83885	2.56662	2.78819	2.42241	2.26675	3.311	3.27941	4.09889	2.93311	3.20206	3.08668	4.05646	4.87607	2.64763	3.40984	1.62449	4.20983	5.37925	3.03767	3.35037	3.91771	5.48668	3.20305	5.60778	1.84197	3.07725
ASTN2	5.26701	2.76274	2.1175	0.848298	0.31896	1.45295	2.09312	1.26014	3.47158	9.75851	4.32646	2.23949	6.03015	6.52373	6.81227	3.16886	5.3647	4.70291	2.21551	1.19264	1.60803	35.9249	2.35705	1.99081	1.6362	1.06707	5.46762	0.454861	2.61927	1.78379	3.09463	3.18623	2.25457	1.52583	1.48588	4.42488	0.708192	11.3644	3.11694	2.60508	2.97814	1.18511	3.03783	0.411852	3.74468	2.43362	2.53137	8.36926	2.0758
ASTN2-AS1	0.32102	0.260877			0.148846	0.162474	0.346535			0.336657	0.623627	0.141194	0.982192	0.573093	0.678287	0.189414	0.348182	0.503047	0.681349		0.28354	1.48393	0.656623	0.158491	0.182347	0.4088	0.547562		0.245939	0.140012	0.311374	0.233361	0.18414	0.634817	0.279723	0.529884		0.789095		0.321028	0.214803			0.231558	0.573499	0.155038	0.316731	0.419481
ASXL1	15.1537	7.48324	9.05805	7.46521	14.9693	6.68266	8.27994	9.57303	6.93292	11.5459	15.4123	10.9576	10.2782	12.8238	9.24054	10.974	11.8611	17.3881	24.1797	18.3567	28.0336	14.2615	15.2866	14.7111	10.8121	9.52045	7.7847	11.4061	8.21037	10.0946	9.05961	9.31583	12.5358	14.9577	20.7692	12.0656	9.00579	12.6438	13.3029	16.3875	11.7813	6.37581	11.1416	22.6682	12.8368	11.0153	12.6138	10.0775	6.33168
ASXL2	6.18362	3.26442	3.26763	2.80932	4.71344	4.90366	4.81443	3.57203	3.27205	5.30821	6.13711	2.73617	5.08606	4.81199	4.10963	2.16434	4.91072	5.1297	6.75581	4.99892	4.13443	7.42678	5.86208	3.87854	4.60082	6.20115	6.17627	3.98415	3.8458	3.33681	5.33334	4.17353	3.77566	5.15715	4.55503	3.91029	4.52389	3.38005	2.49406	4.38968	5.27713	3.12211	4.06113	5.75371	5.74159	4.11182	5.43049	4.37452	3.32283
ASXL3	2.65934		2.23285			0.572505				1.24445	3.50093		9.64112	1.8624	2.70591	1.71292	4.00161	1.435	1.50045	0.447067		1.10821	1.35112			0.142646				0.34436		1.02123	2.7636			1.41646		7.60707				0.38447	4.19178			1.93077	0.175252	3.9372	1.23233
ATAD1	12.3617	9.48853	9.21231	12.5174	10.2147	13.401	12.2252	11.1786	12.0862	11.9471	8.74674	12.9294	11.6658	9.87189	9.29345	4.85929	12.8734	8.44736	11.4209	6.74477	5.53336	27.6588	9.18303	12.522	14.3625	14.2523	15.1694	0.606605	9.66834	8.85517	11.3716	7.94907	12.011	12.931	10.3286	13.1665	11.9685	16.0619	6.86025	10.9612	11.7031	12.8504	13.3058	17.2271	20.5674	8.94174	15.6021	10.5007	9.42779
ATAD2	2.48914	2.5015	4.31064	6.10712	6.05491	2.37464	3.34217	6.65353	2.25552	2.12165	3.39201	7.61108	3.10329	2.26877	1.62417	1.39031	2.19192	6.39713	6.17293	13.4904	5.62767	0.99624	3.23769	9.33512	3.11105	4.11395	2.53194	2.74166	4.22575	1.637	4.83732	1.83119	2.60112	8.92012	10.3124	2.80949	1.74459	1.97286	2.13892	3.53809	4.57323	6.0732	1.83839	17.1405	5.25469	2.17336	3.94308	1.84848	1.82351
[truncated: 17,548 more rows]
[truncated: 45 more columns]
