# Supplementary material for: Proteogenomics of clear cell renal cell carcinoma response to tyrosine kinase inhibitor
Source: Nat Commun. 2023 Jul 17;14:4274. doi: 10.1038/s41467-023-39981-6 (PMC10352361; doi:10.1038/s41467-023-39981-6)
Supplement: Supplementary file 7 — Supplementary Data 4 [file 41467_2023_39981_MOESM7_ESM.xlsx]

## Sheet: Description
Supplementary Data 4: Expression matrix of 115 pairs of Chinese ccRCC samples.
Tumor matrix	expression matrix of 115 tumor samples
Adjacent matrix	expression matrix of 115 tumor adjacent samples
Phosophoproteome	phosphosite abundances of 66 tumor samples
non-treated group	expression matrix of non-treated group samples and follow-up information

## Sheet: Tumor matrix
Symbol	identified frequency	Exp056739	Exp056687	Exp056637	Exp056735	Exp056617	Exp057101	Exp057079	Exp056705	Exp056565	Exp057099	Exp057087	Exp057085	Exp056599	Exp056703	Exp056611	Exp056719	Exp056751	Exp056595	Exp056573	Exp056715	Exp056559	Exp056661	Exp056723	Exp056631	Exp056621	Exp056619	Exp056587	Exp056579	Exp056695	Exp056733	Exp056721	Exp056701	Exp056671	Exp057103	Exp057071	Exp056635	Exp056633	Exp056627	Exp056669	Exp056591	Exp056727	Exp056725	Exp056663	Exp056711	Exp056557	Exp057097	Exp057095	Exp057093
COMMD5	113	3.24	0.834	2.91	0.458	2.05	1.65	24.2	1.1	3.62	1.77	0.845	35.4	2.13	1.1	2.71	1.61	3.18	0.525	1.59	1.53	0.377	6.93	3.48	0.282	6.01	3.68	0.451	2.19	2.16	2.29	2.21	0.528	1.25	1.54	3.17	2.29		3.51	1.22	1.26	1.22	4.07	5.11	1.05	2.66	2.75	0.199	1.56
MACROD1	115	9.35	15.8	3.74	15.2	4.58	20.7	1.53	12.8	12.4	5.92	17.5	3.25	4.17	7.06	3.71	33.7	13.3	17.3	11.5	7.91	52.9	4.34	6.78	22.4	3.27	4.34	30.3	28.4	10.1	38.6	5.31	2.11	3.33	15	18.5	12.3	2.51	8.37	7.6	8.64	14.1	8.23	11.7	5.26	14.3	15.4	14.3	15.5
MRPL13	96	0.164	0.274		8.17	0.356	17.1	15.5		1.53	21.3	1.17	12.6	0.192	89	0.707	0.458	19.3	0.154	10	0.0839	0.0542	1.09	0.745	0.32	0.785		0.291	0.737	0.0739		8.68	0.087	4.93	0.136	1.14	0.292	0.982	0.452		9.39	1.13		22	0.251		14.4		0.133
PPP6R3	114	0.616	1.81	2.18	0.829	3.51	0.845	1.89	0.681	2.63	1.11	1.06	2.24	2.07	3.36	2.29	1.31	1.25	2.3	1.96	0.596	2.31	1.39	2.34	1.48	0.85	2.75	2.26	1.84	1.85	1.49	1.23	1.62	0.874	0.713	2.58	2.2	0.25	3.83	0.74	3.11	1.71	1.63	3.89	1.78	3.42	0.406	1.19	1.2
PIPOX	115	0.809	2.08	1.83	1.24	2.39	3.32	0.598	0.924	0.23	3.95	2.54	0.703	3.39	1.79	5.93	0.832	4.12	1.66	0.416	2.66	0.531	4.38	3.52	11.5	16.1	5.08	0.422	2.17	1.93	30.8	1.77	0.852	0.893	2.25	3.11	2.76	0.465	4.84	2.81	1.21	1.59	4.68	4.74	2.53	0.408	3.39	0.845	2.24
RFC3	80		0.106	0.116	11.6	24.8	0.135		15	0.188	1.01		0.152			0.743		30	0.0288		0.126	1.01	15.4	0.762	0.0642	25.4	0.0592	0.615		0.08	0.054				0.0939	12.7	0.131	0.35	0.194	0.155	0.0791	1.11		28.9	4.66	1.06	0.599	0.0848	0.0887
BRIX1	115	2.07	1.22	2.51	2.29	4.21	0.555	5.82	4.99	25.2	4.67	3.52	3.35	3.77	3.41	4.24	6.98	2.9	0.899	13.8	1.92	1.19	3.25	4.92	24.8	1.56	2.01	1.65	1.85	2.99	5.24	3.82	8.58	9.2	1.33	2.01	1.71	1.17	18.9	7.08	2.71	5.12	1.77	3.32	4.99	1.71	2.52	15.6	1.73
PBDC1	114	4.13	2.18	3.17	0.538	4.03	5.86	5.52	2.67	0.121	2.1	5.79	4.76	5.27	8.45	7.02	2.94	6.56	2.28	2.83	3.35	1.14	9.09	3.39	4.73	3.65	7.38	2.04	1.7	2.71	2.25	2.43	1.17	0.455	3.92	7.27	2.28	73.4	2.2	21.7	3.27	2.41	4.16	2.97	1.43	1.32	3.77	1.23	2.45
LOC642131	113	0.629	2	1.14	0.397	3.36	0.64	1.19	0.852	12.3	8.94	1.57	2.46	2.09	1.55	2.08	1.94	0.575	0.718	0.892	0.269	0.684	1.01	0.925	0.0788	1.02	1.16	0.951	0.545	1.17	0.335	3.26	1.02	3.78	0.62	0.901	0.996	5.11	0.598	4.18	1.21	0.663	0.163	1.26	1.8	0.777	3.05	0.451	1.03
STRBP	111	1.77	1.63	1.81	0.518	1.41	1.33	1.16	2.54	0.00455	2	1.55	1.82	1.89	0.229	2.35	1.95	2.36	1.05	1.39	1.67	1.36	1.28	3.77	1.72	1.81	2.47	2.1	1.97	2.31	1.22	0.108	1.08	0.548	1.68	0.308	1.97	0.00565	1.83	1.46	3.57	1.61	1.78	2.48	0.0229	1.05	2.06		1.42
LOC101060681	98	0.102	1.73	0.985	0.0645	0.182		1.07	0.033	1.25	0.207	0.103	3.36	0.597	1.12	0.134	0.849	0.0274	0.11	0.577	0.0277	0.346	0.0393	0.107	1.49	2.38	0.0408		0.127	1.81	0.394	1.41	0.735	0.837	0.022		1.24	0.072	0.488	0.224	0.475	0.123		0.248	0.295	0.0358		0.158	0.421
LOC101060682	104	1.05	0.687	1.08	0.35	1.15	2.03	0.929	2.9		0.756	0.281	0.758	0.731	0.396		0.69	1.14	0.991	0.739	2.27	1.47	0.831	0.751	1.36	0.311	1.68	0.494	0.183	0.305	0.0305	0.174	0.841	0.521	1.35	2.15	0.486		1.39	2.51	0.907	0.51	2.27	0.329		0.0366	0.465	0.211	1.15
STK10	114	0.548	0.429	0.149	0.433	5.02	0.155	0.201	0.615	2.22	0.145	0.22	2.88	2.49	0.54	4.82	0.623	0.829	0.173	1.28	11.3	0.534	0.805	9.81	0.605	0.632	0.56	0.477	0.867	0.546	0.943	1.23	1.99	0.964	0.0793	15.2	0.25	0.153	0.806	0.676	0.483	3.39	0.29	0.409	0.85	0.101	0.374	0.599	0.141
SULT1A2	115	0.616	0.835	1.03	0.744	2.72	4.4	0.318	1.84	1.43	0.777	1.02	2.15	6.69	0.905	9.13	1.01	4.27	0.505	0.49	1.22	0.509	7.83	3.24	0.838	3.96	4.49	7.08	10.7	1.43	0.975	5.68	8	0.451	1.83	2.36	6.22	0.0206	1.41	2.82	3.11	1.48	2.82	9.27	6.64	5.87	4.32	0.334	1.01
AMPD2	115	6.55	6.28	11.3	5.09	16.9	20.4	8.74	8.24	4.12	12.1	8.42	7.31	9.46	3.97	6.65	15	10.7	7.82	2.6	6.42	10.1	6.12	14.7	3.49	19.3	25.6	7.29	12.9	13.9	114	2.41	1.19	3.39	8.81	17	15.3	2.18	14.3	5.4	23.7	14.1	11.6	24.1	6.26	10.8	11.4	164	5.22
BIN1	114	1.21	3.32	2.18	1.51	2.57	2.13	2.03	1.33	2.17	1.56	1.11	3.25	2.48	0.47	6.77	3.36	2.44	4.18	3.7	2.54	2.33	3.18	3.55	2.88	2	3.37	2.73	0.507	3.38	0.984	1.62	2.45	1.11	2.01	1.02	1.39	0.594	0.994	4.53	0.917	1.43	0.614	4.81	0.561	1.2	3.08	3.22	2.53
AMT	113	4.58	8.33	5.57	0.567	1.94	6.65	0.71	10.4	1.56	3.67	2.43	0.753	0.912	3.7	6.64	6.76	4.58	0.865	1.61	7.65	1.26	2.06	6.58	1.87	0.481	0.145	4.11	0.832	6.31	4.66	3.52	0.675	0.295	5.09	0.684	4.88	0.0616	0.781	1.39	2.79	16.4	4.6	0.73	2.42	3.39	2.37	4.78	8.83
GLT8D1	46	0.0326			0.0243		0.116	0.128			0.114	0.0426						0.06	0.0184	0.0682	0.0281	0.0427			0.0856			0.0182				0.0766				0.105		0.255	0.076				0.094		0.0363		0.122		0.027
EMC3	113	6.95	4.44		0.245	7.74	2.19	1.94	9.78	3.96	20.6	5.23	2.58	1.57	17.3	2.08	9.55	11.5	5.87	1.1	6.32	1.62	1.4	10.3	3.6	9.16	9.45	10.6	7.29	9.34	5.68	11.3	0.514	4.81	0.766	10.1	1.39	2.04	8.26	0.186	3.24	7.85	10.6	1.61	4.3	0.549	1.39	5.43	1.55
SMIM20	58	1.36	0.471			1.62	2.41	2.03			7.49	1.18	2.73		2.73		1.79	3.81	4.2			2.53	2.62				15.4	1.82	0.855		0.905		3.19		3.27		1.61			8.85	2.19					17.8	3.48		1.36
BAG5	110	0.492	12.1	4.13	0.0542	4.16	3.27	0.299	5.42		17.2	8.72	0.291	13.7	1.27	10.4	16.1	5.49	0.0913	0.666	9.59	0.342	5.93	2.44	5.75	5.24	8.61	0.623	0.164	9.74	3.64	0.778	0.238	0.0853	5.61	0.16	5.87		4.18	0.635	0.693	3.72	0.864	4.4	0.223	1.96	11.1	31.8	7.18
TECR	112	3.12	2.67	2.25	1.92	4.24	6.86	4.43	5.21	0.664	9.18	6.76	7.67	6.47	3.46	5.33	20	10.1	0.397	2.47	3.51	15.8	6.08	8.74	8.63	5.76	6.09	9.56	6.51	6.96	54.2	3.91	2.14	2.38	6.22	5.87	6.13		11	17.1	4.94	5.04	8.2	9.43	2.08	6.12	2.93	2.85	10.4
PLEKHH1	26	0.541	0.38	0.314		0.612		0.426			0.181	0.253	0.549								0.161	0.0186					0.478								0.324		0.116										0.366		0.53
CACNA2D2	86	0.109	0.109	0.0771	0.0663		0.0313	0.0902	0.0199		0.136	0.0645		0.0397	0.0788	0.0376	0.0429	0.187	0.0617	0.0578	0.0704	0.0629	0.12	0.0932		0.0707	0.0393	0.0779		0.0652	0.0783	0.0465	0.0957		0.0819	0.177	0.0256	0.0485	0.0375	0.00587	0.0749	0.0387	0.0428			0.0305	0.141	0.0118	0.0977
GOSR1	114	1.94	9.69	1.65	1.13	5.95	2.79	0.862	1.46	0.343	3.4	3.05	1.62	5.91	0.416	2.4	2.03	2.7	1.68	1.77	1.09	2.64	2.41	2.41	1.72	3.71	6.73	3.02	2.78	19.2	0.965	0.346	0.144	0.788	2.69	4.68	2.7	0.244	3.64	2.95	2.73	1.06	2.56	5.9	0.505	0.909	2.58	0.21	0.388
LRRC47	115	6.35	5.43	3.22	1.26	2.8	52.2	3.05	5.19	0.0675	5.32	3.02	10.5	3.44	4.19	2.69	4.3	3.48	1.84	3.01	6.64	2.67	14.8	6.44	3.33	73.3	26.7	3.96	1.11	4.65	3.09	1.6	2.7	1.07	2.74	2.95	4.14	0.816	4.34	3.42	12.6	3.65	8.41	149	0.435	1.24	4.1	4.01	4.49
EEF1E1	112	4.05	6.41	4.42	2.49	8	15.7	4.48	7.7		10.5	4.38	11.1	24.4	7.07	10.8	9.59	11.6	6.62	4.12	8.3	6.81	3.65	12.9	12.1	9.95	10.6	16.2	4.94	9.58	7.74	3.14	3.29	0.474	12.1	9.74	6.56	0.513	6.75	4.58	14.1	11.6	12	11.2	3.21	7.14	13.1	31.7	8.68
SCAMP1	112	8.85	0.0629	0.127	1.15	6.01	5.13	11.8	5.83	1.01	2.12	12.3	4.67	11.8		0.279	6.96	8.44	6.13	7.11	4.84	16.9	11.3	14.4	7.36	5.41	19.2	19.7	6.04	11.5	10.8	6.14	3.66	2.02	5.69	11	10.1	0.142	12.3	11.9	0.777	8.38	8.25	15	1.86	41.3	1.18	0.275	0.337
ACAD11	115	12	7.38	6.32	3.21	5.31	10.4	5	7.05	0.873	8.27	6.89	2.47	12.7	2.51	1.83	6.2	12.1	8.57	4.85	4.62	12.5	9.17	5.79	5.08	14	4.53	8.68	5.65	9.88	6.65	8.66	3.68	2.54	15.2	6.97	9.17	0.486	11.7	13.5	11.5	2.7	9.84	23.7	6.4	2.68	41.4	4.22	11.7
ACOT11	115	2.85	0.662	0.628	0.653	3.68	1.79	2.14	0.63	5.52	1.28	0.916	0.848	1.37	1.81	1.7	0.92	2.41	0.243	12	0.868	1.77	0.35	1.61	3.33	2.64	1.09	0.114	0.594	2.53	0.75	0.984	2.34	1.44	1.19	1.88	0.599	0.777	0.744	0.0641	0.883	0.665	0.475	1.33	2.41	4.86	3.18	0.443	1.7
RFC1	105	0.066	0.0231	0.105	0.118	0.0453	0.29	0.122	0.216	0.0926	0.203	0.453	0.229	0.111	0.271	0.132	0.208	0.362	0.00578	0.178	0.14	0.0533	0.135	0.286	0.33	0.355	0.24	0.195	0.0118	0.0307	0.233	0.468	0.223		0.199	0.0326	0.133		0.104	0.106	0.0559	0.307	0.2	0.307	0.0559	0.837	0.0386		0.184
PLEKHA6	108	0.195		0.0908	0.783	1.98	0.322	1.34	0.236	0.186	0.134	0.233	0.709	1.25	4.99	0.354		18.2	0.949	0.907	0.144	0.0111	0.447	0.328	0.244	0.117	2.53		0.583	0.248	0.037	0.413	0.888	1.24	0.27	2.7	0.0718	0.267	0.619	0.511		0.583	1.06	0.473	0.121	0.196	0.0776	0.176	0.329
ENPP4	112	1.42	2.03	4.43	0.513	1.7	6.06	1.59	2.58		2.5	5.92	0.913	2.89	2.65	2.79	4.15	2.85	0.61	0.822	1.7	1.37	3.49	4.26	0.544	1.7	2.44	1.2	1.21	3.08	0.908	1.18	2.72	0.674	3.81	3.01	2.82	0.112	1.63	1.42	0.608	0.549	3.35	2.61	0.455	1.63	5.73	0.389	2.89
SEC31A	115	3.82	4.93	6.85	3.88	4.21	6.22	7.27	6.36	0.697	7.48	3.67	14.1	4.05	4.57	10.3	13.7	6.82	5.96	8.93	10.9	10.2	8.39	11.6	13.2	8.72	5.12	4.92	9.45	7.27	7.83	10.8	5.36	5.06	3.83	3.98	4.01	2.3	5.96	5.89	9.52	9.38	7.37	8	1.6	5.5	4.36	6.39	6.96
ZC3HAV1L	100	1.16		0.219	0.663	0.263	1.27	0.551	0.488	0.498	1.88	0.147	0.483	0.594	0.569		0.16	2.92	0.384	1.43	0.422	0.733	0.207	0.135	0.369	0.454	0.818	0.114	0.5	0.0775	4.75	0.431	0.525	0.436	1.38	1.47	1.02	0.463	0.311	1.74	0.929		0.482	0.89	1.13		4.32	1.02	0.797
TRAPPC8	93		0.0798	0.914	0.0886	0.0374	2.99	0.179	0.0427				0.128		0.0376	0.068		0.157	0.552	0.114	0.114	0.0614	0.0898	0.297	0.0447	1.74	0.135		0.407	0.081	0.0481	0.119	0.0816	0.0359		0.0932	0.354	0.097	0.1	0.0473	1.75	0.0804	0.075	0.124			0.95		0.551
RALYL	112	3.11	2.9	2.22	1.56	1.63	2.26	1.6	2.79	0.0772	3.58	2.25	4.72	2.85	3.84	3.51	4.58	3.22	1.65	2.7	1.92	2.77	2.07	5.24	1.25	2.75	3.73	3.8	2.39	4.86	1.44	1.36	1.68	1.08	2.68	2.15	2.89	0.25	1.61	3.59	2.55	3.42	1.74	3.36	0.556	2.3	3.16	0.331	2.23
IGJ	115	5.08	6.78	6.4	1.55	8.4	2.66	7.46	6.84	36.8	28.9	11.6	24.8	64.3	16.8	6.1	35.2	10.2	12.6	2.73	3.58	21.4	3.98	5.41	26.2	2.73	16.1	14	8.93	19	6.97	71.2	7.37	10.6	6.95	16.8	3.52	8.93	4.36	24.8	8.03	6.05	3.62	5.97	8.99	18.6	8.42	33.3	8.28
MCEE	93	0.507	0.371	2.34	0.28	7.14	1.15		0.645	0.108	0.26	0.63	0.444	0.201	0.225	1.01	2.77	6.55	2	0.347	0.392	3.99	0.789	2.4	2.76	0.368	4.34	4.55		1.88		0.269		0.222	1.09	7.38	0.19			1.25		0.0213	1.15	2.23		0.255	1.02
GGT7	54	0.216	0.0319				0.452		0.112		0.532	0.274	0.391	0.16	0.0632			0.443		0.203		0.0872	0.162			0.196	0.513		0.0478	0.0857		0.253	0.3	0.181			0.0548		0.249		0.259		0.0229	0.524			0.289		0.131
GGT5	111	2.41	9.41	4.38	0.828	5.71	6.95	11.5	4.28	0.0786	4.12	1.72	2.73	1.43	3.27	0.217	4.57	1.46	1.25	3.72	3.82	4.73	3.46	5.04	35	12.8	3.15	4.72	1.06	4.8	2.22	0.91	4.99	2.02	1.26	2.23	7.34		4.53	1.59	2.52	1.61	2.35	2.69	0.469	0.502	3.44	0.248	8.72
B4GALT1	115	0.5	0.821	0.685	0.363	5.72	1.18	1.45	0.684	1.41	0.911	1.41	1.62	14	0.456	4.89	2.61	0.843	2.64	0.429	3.55	0.568	17.3	1.85	4.17	1.84	1.31	1.43	0.581	0.928	0.545	6.76	0.356	0.822	1.05	2.38	0.843	2.34	3.92	13.1	2.18	3.01	4.25	2.86	2.75	0.599	1.68	3.8	0.846
ACYP2	76	0.628	1.19					0.586	0.646		0.518	0.484	0.386	2.1	5.74	46.6	2.6		0.167	0.263	0.723	0.318	0.835	2.14	2.13	2.11	2.49	0.581		3.96				0.861			0.397	0.824	0.268	0.98	0.306			0.688	0.563	0.413
ACY1	115	7.4	3.77	18.2	5.93	47.2	12.7	5.68	7.21	3.48	7.66	3.31	4.42	5.48	4.68	4.3	10.5	12.6	8.06	3.44	12.8	12.9	7.92	8.99	126	23.8	15.5	30.6	7.68	17.1	24.9	8.67	6.05	2.04	12.4	14	6.4	10.8	7.07	10.8	7.9	7.93	27.1	12.9	5.51	7.29	28.6	2.41	10.7
ACYP1	110	2.62	0.436	2.18	0.594	1.26	1.77	1.38	1.06	16.4		1.65	0.708	1.72	1.78	12.2	0.813	2.44	1.72	11.6	1.88	1.85	6.11	0.941	0.786	1.45	1.38	0.169	0.662	0.823	0.487	23.1	5.81	5.76	1.81	1.18	2.73	7.15	0.854	0.529	1.54	1.22	1.42	1.17	3.86		1.13	4.5	1.48
ARHGAP24	100	0.387	1.17	0.743			0.433	0.331	0.288	1.78	0.00646	0.133	0.303	0.522	0.0685	0.296	0.324	0.474	0.522	0.274	0.706	0.247		0.256	0.733	0.0794		0.0276	0.362	0.263	0.105	1.26	0.433	0.257	0.136	1.81		0.249	0.0162	0.237	0.0451	0.195	0.934		0.541	1.35		0.0767	0.13
TMOD2	112	5.66	24.8	6.53	5.37	1.87	9.64	5.25	5.21	30.7	0.42	0.324	9.32	5.94	0.211	0.264	36.7	8.64	14.6	30.1	36.9	28.2	9.84	16.5	0.386	2.04	4.07	3.56	15	10	14.6	16.7	116	13.1	1.5	13.7	11.5	0.434	47.6	0.355	2.75	13.9	2.6	12.1	8.88	29	0.335	36.2	14.5
TMOD3	115	34.6	65.2	22.8	19.7	31.7	24.3	15.9	13.4	80.2	13.2	5.18	20.7	13	8.04	8.78	9.53	21.1	34.4	39.4	8.12	10.1	11.9	37.3	18.6	42.1	21.6	14.8	77.1	10.7	24.1	37.9	42.2	30.8	11.3	33.8	30.8	26.3	41	16.5	28	19.3	10.1	18.2	87.4	4.02	10.7	40.3	20
PACSIN3	74	0.06	14.7	29.2	8.2	0.0889	13.2	24.5	16.4	0.788		8.64	9.36				24.6		0.134	10.1	28.9	0.398	0.763	7.16	0.574		0.571	0.131		27.6		7.07		5.89		0.226	13.2	4.29			0.187	11.9	35.9	0.184	1.56			0.972	21.3
AP3S1	110	0.149	3.97	0.836	1.99	2.2	1.94	1.86	0.65		0.999	1.13	5.93	2.67	25	1.08	5.72	1.92	4.88	1.54	0.56	5.2	1.34	5.75	0.557	5.61	6.11	6.64	0.517	5.05		3.26	7.15	1.97	5.33	9.93	4.69	1.16	1.37	12.4	4.13	2.11	1.09	7.25	0.505	12.6	7.09	2.1	6.92
AP2S1	115	11.2	7.33	17.5	5.55	15.2	14	3.25	10.5	2.63	14.1	10.7	12	20.8	15.2	21.4	9.43	16.6	7.99	8.42	9.2	6.86	19.8	10.3	21.7	18.1	14.3	17.9	10.7	15.3	16.3	3.29	3.94	5.96	9.28	18.6	8.96	5.59	11.1	23	14.5	19.6	7.98	18.3	2.13	3.24	23.4	5.61	6.83
AP1S1	109	0.804	0.243	0.518	2.13	1	1.52	3.74	4.64		1.79	3.35	3.54	1.65	0.519	0.953	5.2	0.39	0.625	4.77	5.34	1.64	1.17	2.41	1.01	1.81	1.76	4.37	0.726	0.881	0.161	2.9	4.62	2.08	0.521	0.372	0.424	0.416	0.552	2.97	8.22	3.72	3.61	1.86	0.0708	1.27	4.52		1.25
AP2M1	115	5.48	6.19	7.44	4.14	28.7	9.31	7.74	5.88	2.57	8.43	5.12	10.8	9.39	87.3	9.31	7.29	5.71	11.8	7.64	4.68	6.75	11.5	9.59	130	22.6	16.1	33.9	9.96	4.36	10.3	5.5	6.59	4.8	8.72	7.75	9.75	3.08	9.87	7.83	17.6	5.51	5.73	15	3.61	7.77	9.94	1.56	7.81
POFUT1	115	1.78	4.66	1.5	2.85	4.07	3.18	2.95	1.56	1.12	3.52	1.97	2.27	0.78	1.78	7.25	2.8	4.17	1.33	2.34	3.17	1.89	0.622	1.89	3.53	3.32	4.24	2.08	1.07	3.14	1.51	2.68	1.51	1.46	2.39	1.44	1.81	0.775	4.63	0.331	4.83	3.75	1.52	3.74	2.33	6.23	3.06	2.25	2.79
ENDOD1	115	3.71	4.21	8.27	5.08	3.09	2.87	4.72	12	1.12	4.64	1.08	4	4.21	0.843	2.67	3.53	7.79	5.91	8.25	5.26	2.31	7.06	3.05	1.99	6.06	8.57	4.38	3.47	13.6	0.618	0.88	6.33	2.68	4.79	6.73	5.11	3.42	8.75	7.56	5.35	2.7	7.13	10.2	0.837	2.64	3.61	0.512	5.53
GMPPB	115	16.1	2.77	3.72	1.18	2.07	12.8	30	2.59	5.33	51.3	13.3	33.9	8.04	11.4	3.81	9.37	22.1	1.31	4.33	2.27	3.89	2.26	4.6	2.42	4.33	4.32	3.43	1.72	5.85	18.2	11.2	5.06	10.1	4.42	15.9	3.94	0.365	0.955	6.3	51	5.31	4.93	3.14	1.68	1.54	7.05	5	12.6
METTL7B	115	12.1	10.2	12	8.25	16.7	6.34	7.63	7.87	2.43	10.2	9.96	4.44	5.44	2.78	5.61	9.6	21.6	20.6	23.6	5.32	2.58	7.32	3.91	9.08	6.45	10.5	10.3	5.43	8.05	4.98	37.5	46.3	5.71	10.9	12	6.96	5.12	12.5	18	8.85	3.45	9.46	10.6	4.77	6.51	6.25	103	35.4
PYCARD	115	23.1	15.7	121	28	46.2	130	10.2	8.39	5.82	16.4	36.7	16.8	39.9	18.9	32.9	21.6	44.9	16.5	74.5	4.28	5.61	63.1	49.9	23	58.1	25.1	19.1	19.4	17.3	4.06	13.6	11.7	13.4	53	6.19	62.2	1.67	12.4	5.47	9.58	23	59.6	62.8	4.3	1.33	94.9	5.4	21.4
C16orf80	102	0.6		0.466	0.655	0.851	2.07	1.83	0.556		2.26	1.99	1.16	1.78	1.56	3.44	0.633	1.02	0.952	1.83	0.81	0.344	0.275	0.55	6.3	0.618	3.17	0.566	0.247	0.14	0.677	1.44	1.12	0.362	1.73	1.92	0.676	0.452	0.12		0.601	0.504	0.549	3.65		0.553	3.44	0.52	1.64
LOC101060471	115	3.25	3.27	5.65	2.82	4.36	5.71	6.09	5.29	0.46	4.73	2.31	4.05	9.37	6.3	4.39	7.04	6.77	1.73	6.58	5.06	2.48	3.88	3.39	3.25	4.43	5.26	5.44	3.6	7.25	3.67	2.62	2.61	3.06	5.24	14.3	6.08	2.78	7.56	5.38	6.1	4.39	6.74	11	2.78	6.86	6.88	2.69	5.07
IFIT1	115	15.1	3.67	6.4	2.33	17.2	6.68	2.25	5	21.1	5.52	3.43	2.6	35.7	3.63	3.78	8.54	22.7	18.7	17.9	5.62	9.75	12.2	7.57	7.91	12.4	7.87	9.38	5.8	4.91	2.71	6.75	4.85	5.28	4.88	25.4	8.41	4.27	8.87	1.44	7.08	3.05	7.24	14.3	7.21	16.9	15.7	0.947	4.75
BRD3	83	2.57	4.01				0.0112						0.0431					2.21	0.377	1.26	1.56		1.16	1.7	2.31	0.417	0.23		0.491	2.02		0.0142				1.52	0.119	0.882	0.503	0.466	0.243	2.77	1.22	0.493	0.0453			0.0215	0.941
CGGBP1	11			0.197																						1				0.921														0.471
PIR	115	1.6	6.19	3.02	3.76	2.76	3.83	4.17	1.85	10.9	3.83	3	2.86	1.81	4.02	7.82	3.56	6.74	1.25	4.43	7.85	1.12	5.79	5.1	9.61	2.1	1.62	1.27	3.47	6.52	1.14	9.74	5.59	9.07	3.8	1.56	2.48	1.49	3.88	6.41	2.37	1.38	8.29	2.04	9.48	1.97	3.32	2.88	3.66
FCN3	115	4.47	1.05	1.11	1.17	3.36	0.688	2.15	2.62	5.12	1.87	1.55	3.73	1.24	0.843	3.74	1.93	5.36	110	1.71	1.4	47.8	4.47	1.78	1.05	1.64	3.04	112	125	3.11	3.29	2.5	3.37	7.29	1.17	5.01	1.13	7.72	0.765	0.401	197	4.27	2.73	1.88	4.16	18.2	1.42	11.1	0.216
SERPINH1	115	65.4	96.1	58	30.2	70.8	99.4	62.7	56.3	13	123	78.5	69.1	37.5	30.8	138	122	109	60.3	86.8	43	42.8	46.3	48.8	24	100	64.8	50.6	56.3	118	70.4	48.3	54.1	40.8	44.4	108	103	6.55	76.1	56.9	109	193	36.1	99.3	23.7	19.1	60.7	24.8	60.5
PPFIA3	70	0.00297		0.00287		0.00165			0.00191			0.00501		0.00228	0.0173		0.00273	0.00515			0.00319	0.00108	0.00432	0.00243	0.00559		0.00733	0.00243	0.0392		0.00261				0.00611	0.00277			0.00242		0.00259		0.00271	0.00641		0.00123	0.00252		0.0067
AGPS	115	1.89	1.26	1.8	6.28	2.01	6.82	1.45	9.5	0.908	5.13	4.72	2.15	10.9	2.56	7.16	3.6	6.97	3.7	7.29	10.4	2.92	18.5	9.55	17.9	2.61	2.13	2.2	4.96	1.17	2.28	0.938	4.87	2.92	5.16	2.12	4.44	2.86	4.27	6.87	2.54	3.74	8.61	8.33	0.836	0.502	2.24	1.71	3.75
WAS	114	6.5	2.5	0.762	0.584	1.57	1.27	0.46	2.54	3.04	3.33	0.86	2.01	2.75	1.32	15.8	2.24	2.93	5.47	0.52	0.573	0.0133	2.37	5.42	5.08	1.15	0.82	0.245	1.41	2.36	1.78	1.02	0.246	2.26	0.553	3.35	0.878	0.564	0.0884	24	7.38	1.2	0.77	0.991	3.83	1.86	1.87	0.354	0.713
WARS	115	22.8	22.8	15.6	41.6	31.4	69.6	19	20	65.8	52.5	25.5	31.7	26.7	6.03	121	32.3	17.8	24.3	17.2	21.1	44.6	73.3	95.1	15.6	41.9	17.6	31.3	16.3	56.1	6.88	55.3	23.8	6.49	20.7	19.6	29.1	27.8	8.88	16.6	50.1	45	54.5	28.9	84.6	13.4	20.9	42.5	29.9
VWF	115	13.8	15.3	15.4	3.62	18.3	5.25	10.1	13.6	12.7	5.42	3.88	9.83	4.91	12.4	2.64	6.31	6.24	7.87	10.5	11.2	6.38	8.46	5.33	5.4	12.9	6.07	13.8	2.88	6.75	5.15	6.89	10.7	9.99	11.5	21.3	5.98	5.24	5.43	7.69	4.33	4.56	8.66	5.84	7.95	6.17	8.03	5.84	8.9
EIF4H	110	7.42	5	7.88	1.48	8.97	8.84	2.48	8.33	8.11	10.5	5.1	3.1	14.5	0.555	15.9	15.3	8.91	1.07	2.01	5.48	2.08	3.57	7.03	0.713	7.33	11.5	4.55	1.99	12.2	7.47	0.788	1.48		10.3	5.91	8.69	0.259	5	6.03	6.56	7.89	5.94	10.8	2.02	1.44	11.1		6.11
GLRX	114	25.5	26.5	102	45.6	88.3	74.7	44.1	52.2	6.34	22.5	18.7	25.4	74.5	19.5	24.3	42.4	91.5	25.2	25.5	52.1	35.5	45	47.7	49.4	52.8	70.5	80.1	59.8	65.8	53.2	37.2	43.9	12.2	56.4	29.2	58.4	14.6	53.1	144	45.5	35.5	58.6	86.8	22.4	17.7	87.6	9.24	60.8
GLS	115	29.3	6.37	9.48	6.53	11.6	32.4	11.6	19.8	8.64	10.6	5.64	8.43	13.1	8.5	8.93	25	40.7	12.6	10.3	19.2	26.5	13.4	26.8	21.5	10.6	30.3	26.5	31.1	7.07	20.4	9.31	4.84	5.53	11.6	76.3	8.48	2.83	31.2	8.57	11.2	14.5	45.5	11.4	3.9	48.3	13.2	6.06	10.4
MRPL44	114	0.493	0.472	1.05	5.26	33.7	21.5	0.474	0.343	1.64	1.6	1.62	0.219	0.993	1	4.58	0.49	1.99	0.119	6.97	4.1	0.369	0.219	1.28	1.62	0.801	1.31	0.988	0.963	0.742	0.46	3.3	0.769	0.308	1.15	0.976	1.59	2.24	1.23	2.28	0.616	2.03	0.915	1.08	4.26	1.67	1.35	4.42	0.922
VPS33A	114	1.47	0.78	0.569	0.447	0.707	0.762	0.678	0.239	1.76	0.531	0.615	1.77	2.01	11.4	2.38	1.01	0.993	0.428	0.549	0.183	1.05	1.12	2.11	0.434	0.917	1.06	1.45	0.279	0.93	1.7	2.09	0.696	0.411	1.28	1.16	0.568	0.453	0.844	0.451	0.541	0.774	0.73	1.82	1.6	0.131	2.02	1.06	0.579
TMEM135	79		0.265	0.0691		0.18	0.405	0.72	0.0627	0.0774	0.122	0.066	1.41		0.602	0.156		0.182	0.0259	0.349			0.389			0.366	0.258	0.026		0.284	0.136	0.187	0.323	0.143	0.196		0.271	0.183		0.392	0.16		0.124	2.53	0.194		0.442	0.0474	0.0659
GLUD2	115	24.1	7.66	16.6	7.9	33.7	47.3	29.8	49.6	4	34.4	15.9	11.1	30.2	5.11	10.1	15.9	40.9	22.9	37.1	27.5	113	23.3	23.4	28.6	23.5	42.2	24.9	24	22.5	17.9	24.3	22	12.7	32.2	47.6	9.68	10.8	46.6	25.4	28.9	10.9	24.6	30.1	15.5	33.3	24.3	14.9	25.6
THUMPD1	114	3.9	2.71	3.79	1.05	1.18	2.94	1.32	4.1	0.0612	3.22	5.4	1.75	0.511	3.03	1.24	1.97	2.6	2.24	0.591	1.79	3.58	3.72	1.84	2.12	1.45	1.7	5.53	3.51	2.32	3.64	4.87	2.43	0.693	4.46	2.08	2.18	1.31	4.62	0.576	4.2	1.95	2.78	1.18	0.835	5.03	2.76	4.17	3.92
CNO	76	0.591	2.08	5.42		7.86	4.45		2.51		2.99	2.24	0.401	0.417			0.409	3.99	1.48	1.75	4.18		0.596	3.59	0.17	3.29	0.657		0.103	5.98	0.36		0.471		4.16	3.71	0.415		3.72	1.72	0.858	1.37	4.34	4.5	0.118		9		3.97
SYNJ2BP	113	1.27	0.524	1.28	0.436	0.498	1.13	0.434	0.83	1.71	0.42	1.47	0.377	0.269	0.205	0.385	0.529	1.1	1.06	0.516	0.55	0.903	1.41	0.399	0.791	0.352	0.359	0.486	0.0726	0.95	0.0275	0.161	1.09	0.312	1.41	0.923	0.363	0.127	0.557	0.853	0.267	0.271	1.15	1.18	0.217	37.9	2.82	0.564	1.19
GLUD1	115	44.4	18.4	32.3	13.3	60.5	65.5	54.3	78.1	4.95	55.5	26	21.4	41.4	10.3	15.3	29.8	72.4	35.2	67.8	43	177	40.8	38.7	53.3	41.9	72.3	40.7	37.4	33.4	27.8	46.6	33.1	20.3	61.7	71.5	19.5	11.4	73.2	42.9	42.4	20.1	37.5	50	16.6	57.7	44.6	16.1	38.8
NIPSNAP3B	106	0.639	0.389	0.73	0.263	0.865	0.103	0.334	0.185	0.101	0.147	0.239	0.323	0.0694	0.24	0.324	0.565	0.607	0.563	0.194	0.0604	0.676	0.808	0.609	2.35	0.814	1.24	0.42	0.0443	0.478	0.344	0.238	0.491		1.2	0.3	0.189		0.563	0.767	0.195	0.116	0.624	1.2	0.0337	1.14	0.631		0.262
FBXL8	111	0.515	1.35	2.09	0.369	0.832	3.54	0.814	1.6	6.78	2.42	0.61	5.17	1.71	3.98	0.793	1.36	0.827	1.41	0.834	1.27	0.614	0.338	0.935	0.566	0.994	1.27	0.311	1.18	2.21	0.528	4.27	1.26	2.28	2.31	0.928	1.01	0.0742	1.68	2.38	0.947	1.1	2.04	0.259		1.1	0.433	0.156	2.82
MRPS30	114	0.729	1.19	0.715	2	2.77	2.95	1.87	1.04	0.27	1.55	2.13	1.27	2.02	2.78	1.62	0.163	1.33	1.45	0.537	1.6	0.356	2.66	4.38	6.47	10.3	4.3	1.06	3.74	1.1	1.7	0.243	1.94		1.16	2.18	1.03	32.9	2.28	0.349	2.04	1.57	1.41	3.75	5.77	0.455	2.35	1.37	0.0878
WDR3	115	1.36	1.33	1.48	2.43	1.21	0.135	2.66	2.68	0.312	0.326	0.185	0.629	0.224	0.14	1.51	2.06	1.01	0.383	7.59	4.52	0.73	0.967	1.23	0.417	0.886	0.912	0.468	0.476	2.01	1.01	1.49	0.256	1.99	0.154	0.864	0.0639	1.19	0.347	1.77	0.211	1.06	1.85	2.07	1.5	0.393	0.369	0.0135	0.137
FAM136A	115	1.23	1.78	1.05	1.96	7.35	9.51	1.08	0.921	5.26	0.589	0.295	1.12	1.07	1.41	0.973	3	1.71	2.64	0.467	1.68	0.688	2.56	2.63	0.608	1.94	3.47	5.77	4.42	2.64	1.1	4.04	0.746	3.05	2.93	4.64	2.06	3.1	3.33	0.893	6.89	4.37	2.42	5.96	2.09	4.52	3.07	1.22	15.6
MVK	110	2.64	59.7	2.5	3	40	0.835	1.89	47.2	48.8	1.11		7.09		0.775	3.04	162	3.76	64	0.351	20.1	29.5		0.392	0.38	12.7	14.7	1.18	5.55	65.7	79.8	23.8	55.4	43.8	0.891	2.51	12.8	3.04	0.132	0.119	21.1	0.226		0.212	19.3	5.39	2	3.75	0.28
FMR1	113	1.47	0.624	0.732	0.247	0.489	2.5	1.1	1.1		1.94	0.968	1.35	0.905	1.23	1.98	0.861	2	1.64	0.978	0.417	0.969	2.23	0.732	1.22	0.886	0.935	3.02	0.546	1.69	0.343	0.427	1.36	2.76	2.83	1.63	0.763	1.47	0.0879	2.07	1.44	1.23	0.971	2.05	2.09	1.5	4.09	1.52	2.15
NEDD4	114	0.639	0.958	0.433	0.324	0.63	0.551	0.117	0.559	0.0423	0.47	0.724	0.295	0.766	1.58	0.47		1.01	0.479	0.207	0.799	0.431	0.43	0.168	0.259	1.2	1.38	0.0436	0.311	1.52	0.414	0.038	0.0699	0.111	0.715	1.63	1.17	0.0688	0.501	1.9	0.393	0.274	0.898	0.716	0.173	0.895	0.487	0.0287	0.802
GGTLC1	66	0.388	0.0926	0.729		0.646	0.79		0.364								0.102	0.11	0.208	0.138	0.14	0.532	0.58	0.241	0.408	0.248	0.418				0.207			0.0664	0.119	0.242	0.125		0.428	0.945	0.207		0.151	0.0952			0.115		0.21
FLOT2	115	14	9.7	13.1	6.54	13.1	13	14.7	16.5	2.05	13.5	9.25	16.7	15.4	10	12.5	10.9	18	12.8	22.5	19.2	9.03	13.2	16.2	13.3	9.85	12.4	8.02	17.6	13.6	5.75	12.9	9.17	8.65	19.3	24.1	27	18.9	10.3	7.16	22.7	10.7	13.3	13.7	17.9	4.56	30.3	5.78	27.5
FLII	115	3.38	3.63	4.21	3.69	4.36	4.95	4.9	2.68	3.18	11.4	2.09	7.3	11	4.43	7.23	3.91	7.25	4.49	4.14	2.83	5.43	3.27	6.66	3.26	3.7	3.67	5.04	2.61	4.81	7.85	7.4	3.43	4.52	4.03	7.23	3.84	1.43	2.91	1.8	5.25	6.65	6.73	4.43	3.47	3.45	3.03	2.19	2.83
UBE2Z	114	1.54	8.54	9.79	3.84	6.04	15.7	5.84	10.8	3.02	1.98	2.32	5.91	9.96	4.47	6.07	19.8	2.21	4.03	4.37	1.89	2.03	2.47	15.4	4.33	3.47	11.2	6.33	2.39	17.7	3.42	40.3	1.7	2.19	5.99	4.81	13.7	0.102	2.08	20	2.11	7.38	8.69	12.9	7.92	10.2	4.84	7.06	9.29
SELRC1	2														0.557				1.31
PYCRL	115	6.35	10.5	9.07	3.69	5.97	11.4	5.51	8.71	9.32	8.04	7.25	7.68	60.9	2.45	0.498	16.6	13.1	9.08	6.19	8.66	9.88	4.04	13.9	3.32	18.2	11.7	43.5	8.03	7.55	12.2	18.3	3.32	10.2	4.04	25.6	16.6	2.54	8.75	5.62	7.73	7.12	9.84	5.18	410	12.8	7.88	1.63	4.66
ARHGAP4	115	3.44	12.3	11.5	8.22	1.09	3.18	5.39	1.06	3.63	2.34	1.04	6.84	4.01	7.16	2.49	2.15	3.27	3.41	4.7	0.777	1.51	8.52	2.9	1.64	1.82	4.68	2.48	4.36	3.25	9.3	4.69	3.03	4.25	1.8	3.74	4.72	5.52	3.54	1.95	2.71	3.5	1.52	12.5	3.16	1.57	1.6	7.15	2.39
ARHGAP1	115	12.7	15.1	18.3	6.46	8.62	18.7	22.1	8.57	1.59	23.5	13	24.1	54.9	12.8	17.7	26.9	23.4	12.9	12.9	7.92	13.6	7.38	31.4	20.2	35.3	28.1	21.3	15.8	27.3	37.7	11.8	7.89	5.38	14.4	19.9	43.5	11.2	27.3	17	26.8	16.5	13.4	26.3	36.8	11.7	21.1	25.9	15.3
RHOG	115	5.08	6.39	7.51	2.15	13.5	16.2	5.41	8.7	14.2	15.6	5.62	15.9	77	2.13	23.4	9.62	8.41	9.1	7.06	6.5	12.1	11.2	15.3	8.81	5.98	11.8	9.14	24.1	9.31	5.72	36.1	9.47	4.49	13.1	7.09	5.63	3.76	5.54	9.62	18.6	9.88	7.09	5.79	16.5	19	12	11.6	10.4
ARHGDIB	115	23.3	28.5	35.6	10.8	23.3	23.8	18.7	16.4	13.9	20	45.9	33.2	47.9	5.93	95.1	51.2	15.8	10.5	17.5	17.8	19.1	43.4	64.5	19.7	36.4	27.3	8.7	54.9	38.6	24.6	22.9	32.4	10.4	18.3	12.2	30.4	19	10.5	32.2	20.7	32.7	11.5	18.2	50.9	4.21	15.9	169	19.1
ARHGDIA	115	63.3	18.2	56.9	29.2	56.6	51.2	50.2	31.7	5.06	69.9	48.4	29.4	27.2	26.3	97.7	77.1	34.8	39.3	41	38.8	29.4	99.5	49.8	31.8	69.8	54	54.2	60	43.6	27	29.4	42.5	10.5	68.3	68.9	18.5	14.2	30.8	45.6	56.9	62.1	60.1	64	14.2	33.7	40.2	5.79	29
ARHGAP5	91	0.0604	0.298	0.0901	0.0828		0.0366	0.0322	0.0329	0.0285			0.0203	0.0615	0.296	0.409	0.0254	0.0183		0.0118	0.0184	0.0406	0.065	0.069	0.183	0.00868		0.0248		0.139	0.0209	0.0182	0.0386	0.148		0.0157	0.082	0.186	0.0351		0.0392	0.026	0.0487	0.011	0.297	0.243	0.712
NDUFV2	115	3.15	10.9	9.25	1.71	5.63	7.58	0.946	4.1	0.667	38.8	19.7	3.99	4.94	5.61	7.35	4.8	13.6	6.16	2.97	5.04	4.03	4.91	7.09	16.1	8.42	6.79	4.74	1.61	9.24	3.31	3.9	4.18	0.524	12.7	7.79	12.6	2.13	2.63	4.23	18.3	3.5	8.92	10.7	5.77	9.21	10.1	1.08	11.6
NDUFS8	113	1.93	4.04	2.45	1.48	16.5	3.76	1.36	4.01	3.1	2.03	3.17	2.37	3.38	4.93	4.87	4.05	3.76	0.884	3.79	3.34	9.38	28	11.8	9.86	20.3	29.5	1.95	6.02	3.78	2.57	0.703	2.16	0.905	3.34	28.8	3.28	3.96	10.9	10.3	2.04	21.4	8.05	27.9		10.7	3.52		1.89
NDUFS5	111	0.789	2.7	4.19	3.36	2.45	9.45	3.1	2.22	2.21	6.83	6.76	4.16	2.19	2.72	3.61	5.96	6.08	1.37	1.11	7.82	15.4	3.96	7.68	12.8	3.05	5.15	5.12	2.72	0.858	4.15	11.2	5.29	3.31	5.76	16.6	6.44	2.65	2.86	1.66	2.76	7.27	10.6	7.53	1.2	2.36	8.32	2.58	5.38
HM13	115	5	8.54	4.52	9.44	5.93	13.2	2.77	7.81	0.49	20.9	12.8	13.8	18.2	14.2	15.6	21.1	13.6	3.81	5.18	3.77	4.3	10.9	15.3	5.53	5.15	14.4	11.2	11.5	16.5	12.7	9.1	4.1	9.26	4.42	10.5	5.63	0.396	11.4	17.9	11.6	11.9	8.01	9.86	3.48	3.17	10.1	5.4	5.74
NDUFS6	103	0.385	0.535	0.569	0.0888	0.159	0.847	0.0959	0.0401	0.729	0.589	0.315	1.13	1.47	0.855	0.578		0.69	0.464	0.323	1.56	1.1	0.623	1	8.18	0.101	0.959	1.36	0.126	0.305		0.879	0.623	0.252	0.626	1.07	0.131	0.403	0.146	1.71	2.14		0.849	0.909	2.08	3.81	0.647	0.712	0.254
NDUFS2	115	7.6	8.53	11.1	10.4	8.23	13.4	18.3	9.47	45.4	7	6.95	19.2	8.35	15.1	19	6.67	10.8	8.28	27.2	8.52	6.21	9.07	17.3	13.1	5.78	9.95	7.04	8.9	8.48	23.9	22.8	23.6	21	8.86	14.1	20.6	1.51	9.03	8.33	8.9	5.96	11.4	16.3	27.8	16	8.45	5.96	8.29
NDUFV1	115	4.19	6.2	1.85	6.69	14.4	10.3	3.92	4.74	5.24	7.13	4.85	4.98	8.2	9.67	6.27	8.3	6.51	3.32	2.9	7.41	7.54	6.19	9.74	17.6	6.87	8.13	7.62	2.72	6.06	3.47	6.12	3.28	2.09	4.31	7.14	2.15	1.74	2.02	3.97	6.05	11.4	5.6	9.44	6.03	8.98	10.5	22.1	11
NDUFS3	115	8.46	11.8	8.97	5.62	9.63	14.6	8.96	12.3	0.828	7.59	6.96	12.2	10.6	25.3	8.2	9.81	13.2	2.9	8.65	8.86	5.18	12.1	22.4	25.1	16	15.9	6.07	2.9	11.6	7.23	6.84	8.97	4.91	7.09	12.2	16.4	8.6	5.78	12.7	5.19	12.2	14	21.4	11.1	16.3	12.1	2.2	4.36
CYP4F8	91	0.0444	0.0104	0.0135	0.0317	0.138		0.0541	0.00798	0.194	0.0129	0.0161		0.114	0.201			0.102	0.0246		0.0163	0.0369		0.00882	0.0286	0.0676	0.0571	0.0314	0.251	0.0593	0.048	0.296	0.0878		0.0164	0.217	0.0119	0.0942	0.0496		0.0849	0.231		0.131	1.01	0.119	0.0279	0.0189
B4GALT7	85	2.36	0.0367	9.57			22.2	0.0345			3.76	0.922	0.0587	0.0411		0.104	3.25	0.335	0.527	0.0628				0.1	0.0371	0.114	0.0955	0.974	0.366	2.17	0.324	0.269			1.67	3.27	25.1		0.0815		0.709	0.0823		0.178		0.073	5.44	2.41	3.08
PNKP	115	0.685	0.272	1.38	9.71	0.508	3.9	10.3	1.13	4.63	2.82	1.51	5.69	4.62	0.82	1.78	1.08	1.41	3.1	13.5	0.652	0.816	1.55	0.646	0.707	0.804	0.528	0.305	0.676	1.23	1.88	13.1	7.19	4.86	2.32	1.05	2.97	1.23	1.18	0.934	1.13	0.207	2.11	1.4	7.61	1.48	4.28	4.52	1.7
ZC3HAV1	115	2.97	3.04	3.36	18.3	0.668	1.92	32.6	1.5	112	2.62	2.28	2.98	5.6	2.97	3.65	2	3.74	11.9	54.9	1.56	3.54	1.75	3.45	2.78	0.888	1.35	2.38	1.5	7.26	2.38	32.9	83.6	44.4	3.62	2.79	2.91	2.08	0.329	2.45	8.9	1.35	2.51	1.38	45.9	3.91	5.16	2.71	3.72
LOC391722	113	9.34	21.6	11.4	4.5	5.99	9.15	24.4	6.91	3.77	9.77	5.91	15.2	5.35	3.04	11	19.8	8.96	12	17.2	17.4	17.7	12.9	17.2	22.4	24.3	9.52	18.5	8.51	14.8	11.4	16.3	12.2	12.5	5.11	6.83	26.9	0.143	9.73	23.1	14.3	19	10.9	15.3	4.67	9.56	9.42	2.06	10.7
MYH2	96	0.00481	0.0656	0.00288		0.00526	0.00608	0.00692		0.00845		0.206	0.0161		0.00515		0.0387	0.00803	0.0607		0.0265	0.0842	0.00325	0.0323	0.073	0.0115	0.0023	0.0862	0.0599		0.00517	0.0029	0.00718	0.00305	0.00394	0.00862	0.00236	0.0479	0.00429	0.0121	0.0362	0.0447	0.0168	0.00744	0.0402	0.0878	0.00477		0.00737
MYH3	95	0.00471	0.00396	0.00283		0.00516	0.00597	0.00679		0.00829		0.00246	0.0158		0.00505		0.038	0.00788	0.0595		0.026	0.0826	0.00318	0.0317	0.0913	0.0112	0.00225	0.0846	0.0587		0.00507	0.00284	0.00705	0.00299	0.00386	0.00845	0.00232	0.047	0.0042	0.0119	0.0355	0.0438	0.0165	0.0073	0.0395	0.0861	0.00467		0.00722
MYH4	94	0.00467	0.00392	0.0028		0.00511	0.00591	0.00672		0.00821		0.00244	0.0156		0.005		0.0376	0.0078	0.0589		0.0257	0.0818	0.00315	0.0314	0.0709	0.0111	0.00223	0.0838	0.0581		0.00503	0.00281	0.00698	0.00296	0.00383	0.00837	0.0023	0.0465	0.00416	0.0118	0.0351	0.0434	0.0164	0.00723	0.0391	0.0853	0.00463		0.00716
MYH6	98	0.00476	0.065	0.00286		0.00521	0.00602	0.00685		0.00837		0.00249	0.0296		0.0051		0.0384	0.219	0.0601	0.00388	0.0262	0.0834	0.00321	0.032	0.0723	0.0113	0.00228	0.13	0.0593		0.00797	0.00599	0.00711	0.00613	0.0039	0.00854	0.00234	0.0474	0.00424	0.012	0.0358	0.0442	0.0167	0.00737	0.0398	0.0869	0.00472		0.00729
MYH7	96	0.00481	0.0656	0.00288		0.00526	0.00608	0.00692		0.00845		0.00251	0.0161		0.00515		0.0387	0.00803	0.0607		0.0265	0.0842	0.00325	0.0323	0.073	0.0115	0.0023	0.0862	0.0599		0.00517	0.0029	0.00718	0.00305	0.00394	0.00862	0.00236	0.0479	0.00429	0.0121	0.0362	0.0447	0.0168	0.00744	0.0402	0.0878	0.00477		0.00737
MYH8	95	0.00485	0.00407	0.00291		0.00531	0.00614	0.00699		0.00853		0.00254	0.0162		0.0052		0.0391	0.00811	0.0613		0.0267	0.0851	0.00328	0.0326	0.094	0.0116	0.00232	0.0871	0.0604		0.00522	0.00292	0.00726	0.00308	0.00398	0.0087	0.00239	0.0484	0.00433	0.0122	0.0365	0.0451	0.017	0.00751	0.0406	0.0886	0.00481		0.00744
MYH9	115	74.4	108	88	52	74.4	85.8	110	69.2	172	91.3	77.6	99.5	82.1	41.7	103	129	66.6	64.4	123	95.2	89	115	96	123	137	73.6	73.9	79.2	84.5	72.4	104	137	104	58.9	52.1	133	20.8	93.4	80.6	81.3	89.2	77.3	73	106	89.6	89.8	17.6	90.9
MYH10	115	16	62.9	30.4	88.5	33	41.3	81.9	56.1	27	27	49.9	48.7	24.6	140	19.3	52.8	16.8	50	65.4	45.5	24.2	56.1	38.7	50.6	49	28.3	30.4	13.8	49.6	39.3	27.7	65.5	61.5	36.8	32	65.3	91.5	44.6	13	17.6	36.1	52	39.6	16.7	24.7	38.8	35.5	36.8
MYH11	115	27.7	76.4	37.1	17.6	25.6	30.3	149	22.3	79.2	38.8	26.8	93.3	18.6	15.2	34.6	48.8	31.5	22.5	77.9	39.7	28.8	49.9	35.2	61.7	89.1	27.8	40	18.6	41.9	42.4	74.7	74.9	58.8	29.8	32.9	101	25.6	27.8	20.6	23.8	24.9	28.6	35.2	20.3	19.6	21.8	22.3	38.6
RDH14	112	13.7	4.2	3.5	0.482	0.85	7.84	1.17	5.05	0.657	7.25	2.61	5.61	3.75		0.0362	11.8	8.71	11.7	6.78	7.27	4.69	0.866	9.74	3.83	1.24	3.76	7.5	6.5	7.91	4.21	5.03	1.98	1.19	5.88	3.58	8.85		17.3	0.68	5.86	13.3	9.2	1.47	0.804	1.68	7.58	0.44	5.25
EPB41L5	73	0.683	0.718	0.671	2.58	0.506		0.83	0.51			0.32	0.453		2.97		0.636			0.647	0.02		0.705	0.838	1.55	0.69	0.788		0.127			0.253	0.946	1.4	0.449		0.0289	2.2	0.409				1.79	0.432	0.513		0.0642		0.458
MECR	102	0.498	1.16	1.79	0.519	0.854	1.51	4.04	1.07	0.187	0.667	0.701	1.91	2.36		0.49	0.294	1.53	5.17	0.288	0.0676	1.6	2.89		1.35	1.35	4.41	4.49	0.921	1.5			1.07	0.627	1.44	2.86	2.71	11.5	2.09	0.224	0.711		0.85	1.64	0.281	3.89	1.91	3.37	1.79
NDUFAF1	44		0.507	0.413			0.164				0.121	0.136		0.235																	0.324						0.757			1.07						0.341		0.743
SH3GLB1	114	3.79	3.07	51.2	7.94	2.75	106	12.6	34.5	0.157	238	49	4.22	17.4	2.87	4.54	132	4.96	3.45	14.4	128	69.4	3.69	163	2.03	123	10.1	5.72	2.76	76.3	3.9	2.09	19.1	9.86	81.5	3.56	5.68	0.133	112	2.56	2.04	553	98.5	179	0.318	25	7.91	2.94	88.8
NAPB	115	1.07	1.51	1.36	0.871	1.99	1.18	0.649	1.78	0.0811	2.76	1.49	1.17	1.9	3.18	2.88	1.75	1.86	1.49	0.834	1.15	2.84	1.42	3.12	1.67	1.54	2.23	1.28	1.28	2.74	4.44	0.445	0.371	0.35	1.61	4.11	1.56	1.08	1.2	3.71	3.11	1.32	2.15	1.58	0.496	1.1	2.33	0.938	0.838
METTL9	103		0.0885	0.358	0.242	0.407	0.224	1.17		0.308	0.066	0.349	0.232	1.42	0.568	0.352	0.217	0.332	0.571	0.257		0.278	0.132	0.413	28.5	0.183	1.06	0.313	0.909	0.136		1	0.276	0.669	0.276	0.854	0.488	0.535	0.532	0.207	0.0652	0.322	0.255	0.835	0.264	0.405	0.875	0.929	0.267
RDH11	111	15.4	0.879	3.04	0.983	0.963	3.02	2.24	2.28	0.429	2.21	1.86	3.2	2.33	1.5	1.05	2.6	6.33	1.96	0.632	2.48	7.26	2.57	2.32	4.03	0.854	1.21	1.32	3.23	2.59	12.5	1.47	1.25	1.5	4.22	7.12	2.53		2.83	3.95	4.16	2.82	4.11	1.49	0.158	8.26	1.98	0.75	4.02
ACOT4	69		0.264	0.151			0.0916	0.512			0.135		0.579			2.89		0.259	0.0576	0.0337		0.0551	0.176		1.07			0.0739		0.525	0.0617	0.0884	4.69		0.0513	0.323			1.17		0.0192			0.169		0.0937	0.17		0.0813
AGL	115	4.29	8.15	5.88	1.8	7.86	3.97	6.67	5.92	8.19	4.92	4.04	5.51	7.21	3.96	14	5.05	3.78	3.47	3.99	6.49	3.01	10.3	4.81	2.81	4.34	3.73	3.21	2.66	6.88	15.9	2.98	14.3	3.09	10.8	2.73	5.08	2.66	5.91	5.64	2.49	2.44	4.53	7.38	4.47	5.08	6.17	2.44	5.5
ACAN	115	0.823	1.66	1.04	0.781	1.61	2.3	2.52	7.67	1.76	2.78	1.38	1.91	1.2	0.568	0.429	0.861	2.14	1.54	2.22	4.96	6.17	2.73	1.83	2.97	4.71	2.61	2.01	0.823	2	0.421	1.3	2.04	0.943	1.94	2.76	4.18	0.792	3.53	2.13	1.07	0.778	7.43	7.25	0.887	4.69	2.46	1.19	0.96
AGA	101	0.13	0.147	0.729	0.257	0.223	0.373	0.355	0.222		0.325		0.772	0.986	0.773	1.24	0.883	0.813	0.568	0.297	0.385	0.682	0.611	0.98	1.07	0.547	1.18	0.461	0.868	0.511	0.538	1.15	0.313	0.218	0.135	0.318	0.537			0.92	0.917	0.476	0.394	0.805		4.03	1.12
AFM	115	5.61	5.44	5.38	0.775	4.97	1.26	6.29	2.26	9.54	3.12	2.11	2.33	2.01	1.6	5.85	2.49	2.53	0.384	3.29	3.01	1.3	2.74	3.89	5.23	1.31	2.1	2.2	3.8	2.75	3.47	4.97	5.65	1.06	3.19	2.19	2.27	6.78	3.22	6.13	1.17	1.38	1.76	1.68	6.97	4.85	3.83	12.1	5.45
AGTRAP	94	0.593	0.838		0.641	1.23		0.428	1.16		3.16	0.698	1.17	3.34		12.3	0.78	2.4	2.7	2.48	0.623	2.67		0.778	0.738	1.95	2.56	2.14	0.466	3.38	2.17	0.612	3.56	0.231	1.28	2.33			0.805	0.173	8.5	0.299	0.452	1.43	0.279		4.47	0.584	1.22
CORO2B	60	0.372	0.111			0.891	0.0635		0.244	0.361	0.0362	0.134	0.443		0.208	10.4		0.0701	0.374	0.0163	0.204				0.185		0.113		0.432	0.446	0.137		0.0179						0.0434	0.359	0.731		0.108						0.0583
NDRG1	115	303	155	183	59.5	152	321	104	442	77.5	157	161	51.7	309	352	7.16	182	336	84.3	226	136	209	150	72.7	37.5	175	396	155	94.4	430	52.5	71	60.6	47.2	221	425	158	16.4	119	186	136	150	248	333	35	65.4	218	30.9	180
MYL9	115	62.5	215	86.6	28.6	27.9	49.8	214	44.4	34.2	47.8	42	173	27.2	20.6	48.4	113	47.7	52.7	124	112	107	78.7	93.9	183	240	49.1	89.3	38	102	95.5	130	85.5	81	43.7	45.6	292	2.65	71	81.1	48.2	89	57.7	99.2	8.42	46.4	65.5	5.36	89.6
GNB2L1	115	44.6	31.9	34.1	29.4	34.6	62.3	59.5	32.4	58.5	71	56.2	62.6	66.8	103	98	63.7	61	42.6	50.8	24.9	44.1	38.3	65.5	44.8	39.9	48.1	60.7	51.1	56.6	59.1	54	26.1	21.4	57.6	57.7	38.5	11.1	35.6	80.5	57.7	63.2	42.3	53.5	20.4	29.7	75.5	22.2	43.1
PLSCR4	58			1.07	0.178	0.569		0.261	0.554	0.614			0.32			2.46	0.404			0.397	0.486		0.263	0.684	0.664	0.515	0.363	0.139					0.118	0.401		1.25					0.304		0.365	1.23	0.186
RPS16	115	25.7	12.1	7.22	13.5	11.5	29.6	18.5	10	853	21	12.5	26.6	12.5	180	103	22.4	34.9	11.8	16	12	24.2	61.6	34.3	18.4	66.4	19.3	29.2	84.6	18.1	23.2	24.2	16.8	8.47	22.3	29.2	9.08	278	84.6	26.3	61.6	19.6	16.2	128	232	175	31.4	7.69	12.5
RPS15A	115	46.1	32.5	70.8	23	20.8	108	31.6	26.6	2.25	53.6	42.6	50.6	60.5	56	61.2	45.6	57.3	39.4	57.2	38.9	41.1	43.3	51.7	38.8	30.4	43	59.6	35.7	46.9	39	36.2	30.8	17	193	61.5	42.8	1.82	37	77.8	55.4	35.6	45	48.9	8.46	25.5	50.1	2.98	259
CAND1	115	8.98	9.25	7.83	10.1	13.7	15	11.3	13.3	3	12.4	7.73	11.7	14.2	14.1	18.4	21.5	18.7	12	9.31	11	17	15.1	21.9	16.9	19	20.1	16.2	6.39	20.1	5.27	8.01	7.81	5.53	14.3	19	13.3	19.5	12.5	12.4	16.4	62.4	17.2	17.2	5.61	18.7	12.9	8.7	14
SIAE	114	1.44	3.97	6.83	4.84	1.74	3.52	4.12	16	13	0.975	2.8	1.31	2.61	1.87	5.13	4.57	4.61	5.19	0.74	6.33	6.67	5.06	2.61	11.6	3.45	7.68	6.07	3.26	20.8	0.258	0.914	5.95	1.39	7.52	5.82	5.67	8.46	11.3	4.28	3.46	1.41	8.34	9.07	0.0874	8.18	8.52	3.26	5.15
RPS17	115	12.8	10.7	7.21	4.07	9.6	30.1	12.9	8.27	0.908	22	12	16	8.69	18.5	19	16.1	13.8	6.1	6.98	9.16	9.46	7.76	17.5	10.6	17.3	19.4	35.1	6.18	7.52	6.69	11.3	8.39	4.32	13.9	18.9	10.3	2.46	14.1	11.1	21.1	13.6	11.8	19.6	1.55	7.47	22.8	2.78	9.91
SULT1C2	115	0.977	2.13	1.78	0.452	5.1	3.82	0.987	12	6.41	1.57	2.77	0.592	2.69	22.5	37	66.7	5.67	0.902	2.23	24.3	0.426	0.939	73.9	5.04	3.07	41.2	1.6	2.35	3.48	1.49	1.57	2.45	1.05	2.68	3.36	1.81	0.289	1.27	3.84	4.83	38	2.07	2.4	0.176	24.8	3.43	1.34	1.44
SULT1A3	115	1	5.37	2.14	2.69	9.44	4.68	0.598	1.7	0.639	0.948	0.516	2.34	4.34	0.931	3.09	0.689	4	0.232	1.95	1.78	1.66	2.54	1.5	1.12	3.57	6.21	2.46	1.85	1.07	0.849	1.14	1.36	0.641	1.11	3.22	4.89	0.146	2.1	1.41	2.57	1.4	4.12	2.71	0.849	1.62	2.57	0.29	0.831
PHLDB2	115	0.791	0.0854	0.0912	0.393	0.343	1.97	0.255	0.0915	1.14	3.08	1.08	0.355	0.509	1.04	0.0965	0.14	0.867	0.0262	0.716	0.147	0.436	0.538	0.813	0.0835	0.558	0.303	0.83	0.0237	0.401	0.898	1.11	0.674	0.539	3.23	1.31	0.33	0.314	0.206	2.19	0.441	0.214	0.234	0.269	0.418	0.486	0.582	14.2	1.98
STX5	96	0.133	0.0997		0.978	0.198	0.415	0.196	0.196		0.296	0.182	2.94	0.425		1.64	2.07	0.26	0.0515	1.88	0.204	0.0814	0.159	0.372	0.0687	0.208	0.0701	0.122	0.0422	0.183	0.254	0.268	1.56	0.129	0.147	0.333	0.133	0.057	0.114	0.138	0.0983	0.314	0.177	0.203	0.2		0.23	0.12	0.156
STX4	113	1.06	319	95.7	0.771	2.77	8.77	4.46	7.43	3.9	7.51	2.14	2.01	2.57	1.5	4.09	5.2	1.34	15.5	1.78	3.43	2.32	5.96	3.08	2.17	7.09	1.9	4.89	8.22	12.3	71.8	2.81	5.93	0.614	53.1	1.61	75.3	19.2	0.878	12.6	7.4	2.31	3.95	2.48	1.17	1.48	40.1	12.8	48.5
STXBP2	115	2.6	26.9	8.42	11.2	2.66	3.97	23.3	12.7	116	3.88	2.38	34.1	8.45	2.5	35.1	26.6	4.86	18.5	6.7	5.29	2.31	9.11	13.1	1.99	2.76	2.78	5.09	10.6	31	23.2	86.9	16.5	36.7	3.15	5.88	19.9	22.3	1.58	2.29	10.7	9.19	7.1	8.1	3.7	15.9	7.39	4.47	3.58
STXBP1	113	0.718	1.54	8.08	1.08	0.852	16.9	4.5	0.702	10.5	8.01	6.69	5.79	0.853	1.85	1.09	1.49	1.39	1.24	4.23	0.755	0.253	1.33	1.96	0.483	0.354	0.964	2.01	1.48	0.422	0.986	5.09	2.86	4.35	8.1	4.06	6.55	3.63	0.792	0.441	0.037	1.12	1.49	1.44	1.31	0.163	17.2	6.34	6.35
STXBP3	115	5.04	1.44	1.83	1.12	2.69	1.98	3.19	1.95	0.134	4.03	2.71	3.71	1.32	2.02	2.24	2.87	5.4	3.19	2.05	2.14	1.84	2.78	3.65	1.7	1.96	3.35	2.63	3.06	2.2	2.66	0.656	1.29	0.7	3.05	5.75	2.46	0.302	2.65	1.14	4.51	3.04	2.58	2.15	0.274	3.23	2.76	0.916	2.32
SULT1A1	115	2.87	6.78	3.17	6.11	18	13.1	1.94	6.14	3.48	1.61	1.89	11.1	16.9	7.74	14.9	3.83	12.7	2	4.08	5.11	4.35	20	8.47	3.34	13.9	13.4	12.3	20.9	4.53	2.72	8.81	11.6	1.57	4.59	9.91	15.2	0.376	11.9	4.6	8.79	5.96	11	17.7	10.3	9.82	10.1	0.777	2.79
TACC2	104	0.131	0.00795		0.427	1.46	0.143	1.17	0.522	0.191	0.26	0.0277	0.78	0.0196	0.109	4.8	1.11	0.17	0.481	0.706	0.601	0.14	1.96	1.97	0.372	2.51	2.91	0.636	0.273	0.193	0.188	0.73	0.438	0.375	0.232	1.67		0.203	1.61	0.0311	0.0576	2.08	1.22	3.42	1.32	0.406	0.146	0.189	0.0138
CCT7	115	23.1	18.6	40.3	12.7	23.6	66.7	33.7	20.7	3.25	30.3	20.3	18	30.7	58.5	42.7	18.4	29	18.1	26.3	29.9	22.8	26.7	30.8	17.6	34.5	49.8	28.4	21.7	21	33.1	23	21.1	18.1	31	56.9	20.9	14.5	40.3	72.8	34.2	24	46	32.2	15.3	14.1	29.7	5.94	33.6
CCT4	115	24	18.5	25.5	9.6	19.8	37.1	18.9	24.4	75.8	13.2	13.9	22.6	27.4	36.1	44	19.9	24.1	29.3	23.2	42.9	16.9	21.3	26.9	15	24	34.6	18.7	24.5	18.8	27.3	20.8	22.2	10.5	26.7	42.3	27.9	7.66	26.4	22.3	28.8	23.3	40.1	30.8	44.8	14	22.5	8.96	23.8
CCT2	115	46.9	48.1	63.5	20.3	46.3	69.1	33.6	50.8	6.75	40.7	37.4	29.9	33.4	37.3	70.2	42.1	41.4	19.2	36.6	60	34	56.7	44.7	21.2	51.2	63.2	32	38.4	50.1	43	21.1	43.2	18.8	47.6	69.8	56.1	4.43	56	45.3	42.7	51.1	73.8	56.7	9.64	24	44.1	7.05	47.9
NPC2	115	3.14	2.01	2.24	4.41	2.13	9.75	7.77	2.78	2.75	4.2	6.67	14.7	6.76	6.95	11.4	6.82	6.94	2.61	8.92	4.18	2.53	3.29	12.7	14.4	8.6	14.7	8.72	2.1	6.81	7.68	4.48	1.99	2.28	13.2	2.38	3.3	16.9	1.22	3.48	7.73	4.28	5.99	1.52	7.25	12.8	12.9	0.772	1.69
HDAC4	7				0.748											0.887														2.23
MRPL28	73			0.181		0.218	0.812		0.342	0.407	0.725	0.486	0.494	0.331	0.442	1.04		10.8					0.447	0.581		0.115	0.427	0.101	0.0845			0.807	0.144		0.843	1.63			0.129	0.25	0.0446	0.338	0.349	2.02	3.06		0.882	1.38	0.109
PRPF6	115	4.83	2.05	2.76	0.896	1.48	5.59	1.07	1.42	0.511	5.13	3.21	1.39	1.78	0.842	2.95	5.36	1.8	1.31	1.64	1.05	2.04	1.95	3.71	1.72	1.49	1.88	1.44	1.32	1.76	7.17	1.49	1.2	1.39	11.2	1.66	11.3	3.73	1.3	4.93	6.58	8.6	3.97	6.59	0.275	0.411	13.3	0.07	8.98
TSC22D1	104	0.396	0.565	0.696	19.9	0.453	2.77	55.8	156	4.02	0.848	0.401	41.7	1.14	2.1		103	0.875	0.583	23.6	54		0.409	35.1	0.553	0.739	1.14	1.48	0.279	85	0.216	23.4	29.3	20.7	4.62	6.13	6.03	14		4.67	0.612	59.3	105	0.247	7.28	0.387	3.57	0.83	0.937
HDAC3	1													10.2
PROM1	108	0.758	0.572	0.365	0.602		0.252	0.368	1.9	0.125	0.472	0.363	0.317	0.0887	0.581	2.23	2.83	0.181		0.147	2.1	1.11	3.51	3.87	0.782	0.869	0.0697	2.56		0.992	0.11	1.51	0.414	0.188	0.456	0.835	0.164		2.34	0.842	0.119	4.24	1.1	5.24	1.45	0.0247	1.17	0.3	0.426
DPY19L3	9		0.107																																				0.104										0.0729
CLDN19	0
LOC101059952	9							1.62					0.763									1
YY2	94	0.0889	0.0945	0.0606		0.0545	0.0739	0.881	0.17		0.0751	0.175	0.654	0.162	0.148	0.151	0.103		0.383			0.104	0.131	0.443	0.0795	0.0924	0.0998	0.111	0.0665	0.177	0.0615		0.156	0.102	0.0908		0.106			0.115		0.164	0.483	0.111	0.148		0.101		0.0886
CYP1B1	115	1.15	0.612	1.6	2.09	1.72	0.509	2.98	3.25	1.31	4.91	2.69	4.86	9.46	2.53	1.6	2.13	5.83	1.06	3.19	0.868	9.82	1.6	3.53	5.13	0.88	1.11	1.96	3.52	1.94	5.65	4.35	3.61	3.48	1.94	3.58	1.63	3.57	1.46	3.97	2.23	1.7	2.98	1.83	1.08	5.26	1.83	6.35	1.51
HIBADH	115	11.8	8.23	22.5	15.9	35	23.1	8.55	16.8	7	23.3	16.4	6.69	15.6	9.62	7.59	15.4	35	19.7	18.3	10.3	29.8	12.3	20.8	57.2	26.7	33.3	13.6	18.5	15.8	27.4	22.2	23.2	16.1	27	28.4	13.9	8.2	33.8	12.8	20.8	8.58	15.7	20.7	17.5	93.5	36.3	122	17.5
EMILIN1	115	15.6	19	10.9	3.32	12.5	12.6	12.2	19.2	6.57	5.55	3.06	9.61	1.73	6.44	0.315	26.6	19.3	3.71	5.62	18.6	17.8	15.7	5.64	20.9	18	12.6	13.4	9.33	11	48.9	5.42	8.75	4.32	19.4	13	29.7	1.67	18.8	8.8	3.24	14.6	12.8	19.9	5.09	3.97	6.67	1.62	22.1
SNX6	115	6.48	3.97	5.28	2.34	13	8.27	4.09	3.3	5.06	3.91	4.42	9.44	3.75	24.2	10	10.2	13.8	13.4	4.67	2.68	12.1	6.36	7.02	11.7	9.5	10.8	12.8	17.1	5.2	8.03	6.4	5.99	2.75	6.14	9.35	6.9	1.98	5.69	3.88	15.5	8.68	3.6	4.29	6.94	11.1	6.05	2.15	4.41
MRPS14	1																																								0.356
ABCC3	115	1.2	17.3	18.6	0.83	4.84	12.4	3.29	1.58	5.14	4.3	3.83	3.68	3.91	5.19	2.36	2.25	6.17	0.782	2.49	1.59	1.23	2.91	2.56	14.5	2.94	2.73	3.39	1.5	12.7	10.9	6.33	2.12	1.69	5.4	4.02	9.89	0.808	4.43	3.21	2.65	2.88	2.36	4.35	3.43	0.764	6.48	1.53	11.4
GLT25D1	115	2.92	7.83	4	3.68	7.54	6.13	4.27	4.49	0.944	10.1	6.61	5.59	9.77	12.4	11.5	8.55	7.06	6.01	4.07	4.03	4.13	10.8	6.43	4.43	7.77	6.22	8.22	8.55	11.4	6.42	4.56	4.6	2.41	4.9	5.05	7.23	5.6	7.87	9.58	13	12.4	5.85	11.5	2.01	3.48	4.87	1.02	2.66
C15orf52	0
PCIF1	52	0.0579		0.668							0.0165	0.0349			0.0449			0.0466	0.00376	0.374			0.628	0.75	0.443	0.161	0.0584						0.0365		0.159	0.0391	0.0623		0.0654	0.969		0.0377		0.0679			0.0627
ATP5SL	1
PRKX	14			0.0472							0.0402	0.143		0.0934															0.171		0.0446						0.0515		0.0637
EIF2AK2	115	7.81	3.05	20.1	0.536	5.14	4.59	2.4	3.2	1.38	11.6	4.88	2.92	8.11	7.01	9.88	4.25	8.29	5.69	2.12	2.25	9.86	2.66	9.62	14.6	5.19	5.52	5.99	12.2	3.77	7.78	1.63	1.14	1.08	5.16	7.57	6.25	1.34	3.1	2.11	5.11	6.2	2.49	4.26	1.07	15.3	7.47	22.2	5.08
DNAJC3	114	6.64	4.23	3.17	1.07	4.34	7.07	1.33	4.96	12	10	3.97	1.19	7.68	1.2	5.23	7.99	12.1	2.82	1.44	5.33	1.29	7.62	5.74	4.28	5.84	7.17	4.18	2.97	9.26	2.04	6.19	2.74	3.65	6.37	6.47	4.47	4.15	3.65	36.6	1.6	7.49	8.67	6.04	2.24	1.94	7.47	0.808	3.06
EXOC7	114	1.56	1.1	0.834	0.297	0.729	1.5	0.757	1.24	1.11	1.07	0.989	0.225	22	1.63	3.08	1.18	0.951	0.359	1.43	1.3	0.886	1.14	2.88	3.2	1.11	0.925	0.33	0.818	1.69	1.27	1.22	1.17	0.483	1.37	1.26	0.646	0.419	0.658	2.05	1.47	0.829	3.42	2.1	1.19	0.15	2.29	1.03	3.53
VPS4B	115	3.72	2.76	2.96	1.2	3.49	7.12	2.34	4.48	1.65	2.35	1.81	3.3	25	3.86	6.74	4.85	4.62	3.72	6.02	3.84	2.33	4.49	8.45	17.9	5.84	4.7	5.61	1.63	5.18	6.25	1.96	2.94	0.719	4.15	8.02	1.98	0.0536	2.25	6.21	3.32	6.42	5.07	5.78	0.848	7.05	3.56	0.781	2.81
MPDU1	113	4.75	5.56	4.4	5.06	5.7	11.4	3.12	7.78	0.31	11.8	5.13	7.19	9.29	3.1	10.8	7.69	8.15	3.98	4.36	8.16	5.62	5.47	14.8	7.25	7.72	8.12	8.74	3.04	8.15	5.27	4.9	3.31	3.6	9.8	4.82	5.5	0.855	20.1	1.1	12.9	7.31	17.2	15.3	3.63	3.15	15.6	2.04	8.43
AIMP1	115	17.3	20.1	9.97	1.51	3.97	3.66	3.16	14.7	6.85	3.35	2.18	5.35	4.76	6.1	5.44	21.8	23.7	9.1	4.85	15.1	11.5	4.06	9.28	14.6	4.3	6.4	17.6	6.94	20	5.36	4.56	5.38	3.89	4.6	10.1	8.77	8.31	5.56	7.7	16	5.56	10.6	5.07	1.93	11.8	4.8	3.28	3.37
NPEPPS	115	10.5	8.55	13.5	17.6	9.14	25.5	21.5	13.7	26.4	11.4	6.52	15.1	23.3	13.5	11.3	22.4	17.2	9.88	25.7	9.78	9.63	10.1	10.7	9.13	11.2	15.5	17.3	19.8	15.4	12.1	26.1	23.1	12.9	13.2	51.7	14.9	31.1	17.6	15.2	19.6	10.1	16	27.8	43.4	9.52	15.3	4.36	14.1
STAT6	115	2.48	3.18	7.8	0.942	2.65	4.62	1.74	2.64	2.73	9	1.81	4.12	12.6	6.63	4.01	1.92	3.22	2.28	2.96	5.07	0.608	3.55	1.69	16.7	5.43	3.13	2.34	2.2	3.29	6.14	0.978	1.86	1.33	3.99	5.31	5.79	0.0266	1.84	3.35	3.87	1.51	3.82	4.51	0.7	0.606	3.81	1.34	3.75
STAT3	115	7.13	8.58	16.5	11.8	14.6	14.2	19.9	14.9	8.89	12.6	15.5	27.7	11.3	8.12	25	16.1	12.2	6.47	19.8	12.6	23.2	15.3	16.1	10.2	10.6	22.4	15.6	8.15	21	7.64	14.8	16.2	10.4	14.7	10.2	11.8	5.1	13.4	77.8	13.7	12.2	22.8	26.5	8.24	7.21	20	2.42	8.58
STAT5A	115	17.6	6.56	8.46	0.596	7.44	1.1	5.95	13.7	10.5	8.58	3.71	1.73	8.65	1.75	12.4	6.88	1.27	0.931	9.45	5.66	3.13	1.98	9.08	3.75	6.19	6.96	2.26	1.97	10.1	2.39	2.4	9.06	5.23	5.67	1.92	9.77	0.937	6.84	2.11	1.91	3.04	2.77	5.5	12.8	3.08	6.88	19.8	7.05
STAT5B	115	25.1	5.14	7.86	0.763	8.55	1.12	6.41	14.7	10.7	11	3.88	1.64	6.95	0.98	10.3	7.32	0.635	0.898	9.59	5.76	3.34	2.01	8.23	3.54	5.98	7.75	1.74	1.79	9.27	10.3	1.92	8.62	4.91	6.17	1.47	9.64	1.38	6.86	1.45	1.81	2.6	3.42	5.98	13.3	2.45	6.9	19.2	5.7
STAT1	115	67.6	73.4	66.2	35.3	103	94.2	14.7	68	6.72	116	69.4	25.4	47.2	31.8	121	154	16.2	41.7	34.4	65.7	51.4	72.5	162	28.3	55.5	91.9	110	45.2	58.9	72.8	11.5	14.6	8.26	48.6	76.2	60.3	58.1	34.3	44.6	138	126	101	72.1	10.5	19.6	79.4	21.4	29.7
STAT2	115	1.62	0.945	1.15	1.77	6.74	6.27	19.3	6.32	7.17	4.35	1.88	16.1	4.87	3.18	8.73	3.68	2.49	1.48	25.3	7.15	7.73	0.843	6.74	7.26	5.58	3.47	9.12	2.49	2.82	5.15	12.1	10.6	10.6	3.63	3.53	2.02	2.36	3.09	8.93	4.8	7.02	15.2	3.45	3.59	7.45	4.21	9.28	3.54
UGT2A2	83	0.295	0.324	0.172	0.092	0.19	0.199	0.15	0.319		0.0418		0.215		2.88		0.227	0.366	0.284	0.164	0.657	0.283	0.265	0.293		0.224	0.368	0.196	0.177	0.315	0.155	0.121		0.131	0.161	0.00988	0.227		0.646		0.0323	0.161	0.768	0.336	0.0631	0.0295	0.389		0.792
THRAP3	115	3.9	1.98	2.3	1.14	5.95	2.71	2.3	0.994	0.123	1.7	1.7	9.44	0.663	1.46	3.37	4.23	2.6	1.72	1.26	0.666	2.05	5.35	4.83	0.908	4.75	3.72	1.6	0.596	1.92	3.41	3.24	1.23	0.616	2.56	1.92	1.77	3.63	3.38	4.76	2.68	2.76	2.3	4.31	1.29	1.77	1.02	1.27	1.21
MVP	115	97.1	30.7	60.2	28.6	194	103	30.2	95.9	11.7	51.5	29	32.7	159	35.2	68.2	48.6	83.4	50.6	62.4	72.3	52.7	30.5	79.8	38.9	52.4	117	124	30.7	83.9	63	33.1	35.5	13.1	240	63.4	60.8	6.33	34.6	82.8	56.8	52.1	43.1	44.9	23.4	64.8	81.1	7.5	48
SLC23A1	65	0.0973				0.243	0.136	0.15	0.205	0.441			0.33	0.255			0.0492	0.12		0.217	0.0788			0.0474	3.99	0.24	0.186			0.162	0.0708		0.0713							6.18	0.143		0.346	0.126
KCTD8	85	0.409	0.399		0.489	0.947	1.02	0.866	0.662		0.705	1.06	0.974	0.0922		1.48	1.11	1.52	0.738	0.322	0.517		1.07	1.2	0.17				0.66	1.04	0.841	0.466	0.179	0.368	0.863	1.32	0.769		1.06		1.58	1.24	0.64		0.43		0.205	0.0623
AMBP	115	20.9	43.9	24.1	15.5	29.3	11.8	27.2	20.4	84.9	19.3	13.9	22.8	33.7	27.5	38.3	21.5	26	12.6	21.2	19.7	13	14.7	12.1	40.1	18.2	29.8	8.02	22.7	19.9	23.3	34.5	26	24.3	15.5	11.8	18.3	25.8	17.7	28.7	28.4	20.6	15.1	13.2	53.9	18	29.7	68.1	31.2
AS3MT	110	0.0569	0.276	3.8	9.44	73.6	4.22	9.39	0.172	40	0.157	0.182	1.19	1.2	1.73	0.0547		0.251	35.4	14.3	0.336	5.46	7.59	0.442	1.11	74.3	60.8	0.0342	48	0.515	0.233	183	3.78	78.3	0.513	0.306	2.31	2.9	59.7	0.577	95.7	1.03	1.01	78.1	76.6	0.23	1.09	0.341	0.604
SCYL1	115	0.585	1.44	1.36	2.14	0.143	2.4	3.09	0.292	1.77	1.44	2.41	1.96	1.26	2.3	2.13	2.23	0.854	1.09	2.68	1.19	0.597	0.261	2.05	0.57	0.465	0.867	2.47	0.436	1.81	0.316	2.89	2.09	2.09	3.39	0.693	1.3	0.199	2.51	0.307	0.85	1.66	3.97	0.327	0.701	0.486	4.33	1.32	2.04
RHBDD2	5															0.193									0.311
ITGB2	115	2.29	3.53	14.7	111	2.54	4.97	2.43	5.14	24.5	9.02	36.5	16.9	27	35.9	17.2	6.71	4.23	9.28	3.4	3.37	3.3	6.22	20.8	3.27	4.64	3.35	11.2	41.2	9.93	5.15	17.2	4.1	5.83	12.3	5.99	9.73	12.1	20.5	8.52	12.4	12.2	6.1	4.03	28.3	6.21	16.8	13.4	3.1
ITGB1	115	21.8	25.3	26.8	13.7	26.3	18.5	18.9	30.5	7.37	29.9	20.1	36.3	8.8	2.29	13.5	27.6	27.7	19.5	20.9	38	13.9	23	19.1	21.4	23	34.4	12	10.9	30.9	22.5	7.06	18	15.7	57	26.3	29	14.4	23.2	24.7	27.4	22.1	40.3	23.1	6.7	12.5	19.3	3.87	22.7
ARL6	34																		0.0145				0.0758	0.0821		0.151	0.102	0.171	0.0699	0.0854					0.226				0.0966				0.557			0.741
ITGAX	115	0.995	60.8	54.6	7.82	3.3	2.91	3.52	9.46	2.99	1.99	6.2	2.98	5.84	3.46	5.7	1.27	2.98	1.86	7.88	1.47	2.62	4.68	5.76	2.95	5	2.41	0.714	2.9	2.69	36.3	4.52	6.07	3.74	6.91	1.69	41.3	66	2.21	0.0976	1.91	1.31	2.35	1.43	10.5	1.68	6.22	2.93	5.09
PCBD2	101	2.25	0.626	3.26	1.98	2.34	5.25	7.48	10.8	3.81		1.09	2.68	1.72	7.35	0.222	7.74	3.66	13	5.77	0.938	2.07	11.8	4.37	5.67	1.87	1.55	3.15	1.47	6.03		2.16	10	3.48	4.79	2.52	0.539			1.9	0.36	3.95	2.87	3.36		8.83	3.58		8.08
ITGAV	115	5.07	5.42	3.08	2.74	7.44	7.4	5.14	2.84	1.01	8.72	1.73	5.15	3.43	3.39	4.48	15	7.53	3.42	8.61	4.24	1.12	5.02	5.32	9.11	48	5.94	3.94	3.57	3.64	9.39	8.41	2.59	4.42	5.41	10.1	7.6	2.25	7.7	14.2	6.34	16.7	5.13	27.4	4.4	2.07	7.2	11.2	5.67
ITGAM	115	13.2	11.3	8.7	16.7	11.4	10.4	11.6	14.1	34	7.2	5.61	12.2	32.3	12.9	18.2	10.8	8.84	5.66	18.8	8.29	2.34	22.2	15.4	4.64	23.2	19	3.56	26.7	15.6	16.7	19.2	25.5	16.5	5.68	7.77	8.62	33.4	14.7	5.12	7.96	16.1	9.05	22.3	37.6	4.56	5.31	14.8	5.21
GADD45GIP1	110	0.998	0.909	0.522	1.25	0.368	2.62	12.6	0.374	0.219	1.93	0.889	9.83	0.897	3.39	21.9	0.384	2.84	1.73	4.53	0.126		10.1	24.9	1.23	9	6.84	7.67	5.05	9.13	0.471	0.444	7.5	0.54	3.2	2.69	0.275	0.941	3.54	3.7	0.228	2.39	2.17	4.65	3.51	1.37	1.54	0.447	2.27
MRPL14	98			2.08	0.28		0.492	4.1	2.42		0.419	0.571	4.91	2.22	0.354		0.404	0.738	0.174	0.399	2.4	3.9		1.25	0.418	0.162	6.23	0.125		7.19	5.92	3.85	0.71	3.29	1.01	1.39	7.13	0.551		0.185	0.357	10.6	6.38	0.306	2	2.87	0.791	0.381	0.202
FUCA2	115	2.94	2.21	6.47	2.05	0.534	7	0.379	1.67	0.2	3.22	3.26	0.826	2.59	0.284	6.13	0.765	0.9	0.0903	0.441	1.29	15.4	0.374	1.06	0.726	0.143	2.42	0.3	11.9	3.44	2.36	1.76	0.731	0.328	4.45	1.07	2.93	0.485	0.355	2.12	13.7	1.49	0.492	1.77	4.21	6.71	3.85	1.39	5.47
SCAMP4	96	2.45	4.67	4.97	3.82	4.31	2.76	11.1		1.16	4.02	2.11	6.03	6.81	2.99	7.72	5.21	4.11	2.88	10.1	11	1.64	11.3	4.98	2.1	4.42	4.65	1.86	1.12	7.17	2.85	4.08	10.2	7.38	3.15	3.41	10		4.36	0.263	1.92	5.08	1.15	4.28		1.21	4.19		3.89
UBXN7	89	0.478	0.183	0.182		0.147	0.252	3.56	0.0868		0.33	0.286	24.2	0.459		0.447	0.547	0.253	0.0662	0.156		0.152	0.422	0.425	0.181	0.442	0.411	0.0861		0.17	0.13	33.9	1.54	0.968	0.614	0.502	0.0458		0.218	0.168	0.152	0.192	0.137	0.356	34.4				0.0948
FUCA1	115	1.68	2.67	2.31	0.969	1.22	1.25	3.21	6.94	0.89	0.854	5.26	5.89	2.11	5.31	3.88	2.04	1.87	1.25	1.69	1.7	2.05	1.81	1.63	3.34	1.24	1.58	1.34	0.958	15	1.59	3.55	1.26	1.87	1.45	1.17	1.75	1.31	0.883	3.99	2.2	2.68	10.3	1.87	0.64	3.41	2.16	5.84	3.1
LRRC19	40	0.151	0.44		0.234				0.0533		0.0821				1.37			0.0518			0.103		0.152				0.115	0.0209	0.0725		0.202							0.235						0.3		0.0133
LTN1	107	0.101	0.128	0.278	0.324	0.142	0.236	0.212	0.29	0.0279	0.252	0.157	0.0575	0.183		0.452	0.246	0.324		0.0375	0.147	0.0582	0.214	0.276	0.0437	0.239	0.226	0.0606	0.0102	0.235	0.0973	0.0721	0.0201	0.057	0.403	0.384	0.353	0.104	0.0712	0.089	0.0111	0.275	0.421	0.184	0.0625	0.206	0.43	0.0456	0.293
MTX3	85	0.28	0.215	1.21		2.58	0.172				0.944	2.04		0.309	3.82		0.252	13	0.796	0.0922		3.01	0.413	0.458	1.41	0.831	0.629	1.21	1.28	0.183	1.68				0.146	2.46			0.201		2.32	0.0938	0.663	0.285		2.23	1.37		0.329
PAK1	114	0.56	1.06	0.894	0.309	1.77	0.839	0.526	1.6	0.368	0.617	0.625	0.977	1.36	0.364	0.89	0.528	0.948	0.226	0.628	0.543	0.849	1.79	2.23	1.03	1.7	2.32	2.19	0.204	1.38	0.414	0.759	0.754	0.288	1.18	1.05	1.1	0.189	1.56	2.38	1.59	0.768	1.97	3.96	0.629	0.407	1.08	0.0512	0.685
EVPLL	58	0.162				0.127	0.0654	0.245	0.3				0.0486			0.282	0.0788				0.139			0.118		0.161	0.166	0.154	0.0637	0.207	0.062		0.16	0.161		0.103			0.0976			0.0582	0.12			0.0765
COPZ1	115	6.77	4.03	2	6.69	10.2	19.7	86.5	16.8	10.1	10.1	11.3	148	31.4	73.6	32	13	13.7	3.48	8.58	68.8	6.52	16	16.5	7.47	5.64	11.7	11.9	2.85	15.5	10	83	5.47	32.5	11.8	11.4	3.36	14.6	5.37	14.7	4.94	9.07	20.1	12.7	1.65	7.37	9.15	3.27	10.4
PAFAH1B3	114	25.2	3.41	3.83	1.44	1.19	4.68	24.1	21.4	1.46	3.98	36.6	146	4.22	5.72	5.59	9.51	26.9	1.8	6.72	10.7	46.1	26.2	6.1	13	1.44	3.71	7.42	4.58	4.17	8.18	10.3	3.38	1.84	6.27	20.4	18.7	10	5.74	2.61	89.9	4.9	9.68	110	1.38	26.8	2.81	3.63	4.4
PAFAH2	9																																						0.206				0.135				0.247
PRDX1	115	295	166	280	158	249	220	234	261	33.5	177	169	251	242	120	417	373	268	286	204	273	270	294	432	218	249	328	361	191	345	146	155	192	108	256	301	232	58.3	380	380	455	291	260	288	24.5	124	158	21.8	251
PAH	113	2.12	0.864	0.809	0.759	0.527	0.604	0.705	1.05	1.04	1.04	0.237	0.324	0.128	3.92	1.64	1.95	1.1	0.0922	0.472	1.38	0.6	1.23	0.417	5.55	0.884	1.24	1.62	0.71	1.05	1.02	0.503	1.74	1.31	0.484	0.807	0.293	1.24	0.89	1.16	0.217	3.32	0.929	0.974	2.26		0.366	0.739	0.115
NES	115	2.74	3.19	2.09	1.81	1.41	1.8	4.77	1.45	0.574	2.77	3.45	5.15	3.78	2.22	0.72	1.54	6.19	2.54	4.15	3.33	3.28	4.13	1.78	2.5	3.53	2.11	4.05	2.98	1.97	7.7	4.3	3.07	1.86	2.04	10.8	3.86	3.53	1.65	1.61	2.39	2.8	1.39	4.26	1.34	4.23	2.51	5.79	2.59
NUP50	102	0.326	6.24	1.59	0.935	1.98	1.97	0.367	3.07	0.0643	1.58	1.04	1.88	1.34		1.59	5.48	0.211	0.313	1.04	2.19	0.0778	0.604	1.52	0.389	1.7	1.52	4.01	0.193	0.191	1.82	0.263	0.421	1.05	1.26		2.67		1.8	13.4		0.433	1.01	2.12	0.0854	0.395	2.36		0.79
HBS1L	107	0.782	0.0911	0.119	0.303	0.0339	0.48	0.201	0.0699	11		0.0919	0.331	0.267	1	0.615	0.096	0.329	0.381	0.238	0.06	0.191	0.0509	1.23	0.389	0.38	0.366	1.57	0.335	0.0891		5.29	0.0875	2.44	0.327	4.64	0.0847	3.99	0.212	0.548	0.982	0.144	0.638	0.851	4.95	0.569	0.234	0.123	0.122
TBL1Y	86	1.31	0.043	0.0948		0.0805	0.145	0.0574	0.132		0.136	0.105	0.0456	0.127	0.857	0.0652	0.194	0.339	0.896	0.152	0.123	0.0828	0.155	0.211	0.411	0.237	0.512	0.155	0.0218	0.277	0.0116		0.043		0.0658	0.481	0.0943		0.161		0.169	0.158	0.227	0.973		0.141	0.0517		0.0307
43892	115	12.2	2.13	3.11	2.71	3.62	5.13	4.15	6.01	1.11	9.55	11.4	5.79	12.5	0.87	10.6	2.48	6.04	4.17	7.37	3.04	4.48	3.31	11.3	26.4	3.84	6.72	2.89	0.572	4.64	4.49	3.2	6.59	1.72	6.72	5.39	0.987	13.7	9.17	1.65	8.51	9.21	11.9	4.29	11.3	8.88	11.6	0.972	7.15
GID8	105	3.74	4.99	8.34	0.183	8.2	18.6	0.243	6.63		2.87	2.94	0.565	2.16	2.69	4.79	2.07	8.43	0.26	0.929	2.08	1.47	2.89	1.15	2.05	9.3	2.99	6.02	1.91	0.686	1.53	0.308	0.783	0.292	5.42	0.198	5.83	0.0713	0.67		6.06	2.14	5.93	4.09	2.19	0.27	1.85	1.13	5.19
OXSM	115	1.63	1.42	0.617	4.05	2.02	1.71	7.73	3.04	0.886	0.644	0.9	2.09	5.89	1	31.2	3.92	13.8	0.17	6.38	1.29	0.549	0.938	3.04	4.27	1.74	2.4	0.754	1.02	1.41	3.25	3.82	2.12	3.9	1.3	0.477	0.139	2.2	1.27	0.272	1.93	4.32	1.1	6.7	4.53	0.989	2.32	0.515	0.563
VPS26B	114	86.1	1.43	3.6	17	1.63	6.02	103	5.13	96.9	0.921	17.5	55.7	2.72	5.23	2.97	2.22	22.1	4.95	0.975	2.04	15.6	7.27	4.26	22.1	3.81	1.67	8.92	4.19	4.2	69.8	59.2	0.887	0.556	28.1	4.46	2.67	82.7	1.74	2.78	18.5	3.34	4.08	11.1	99.5	4.86	3.91	235	1.47
ZSCAN2	0
NACC1	46				0.0802			0.703			0.0625	0.0662	1.47		0.947		0.0604			0.598				0.0986			0.0299	0.056	0.026			0.222	0.508	0.363			0.0417			0.0907		0.055		0.0865			0.0698		0.0385
CSNK1A1L	115	0.349	0.329	0.31	1.24	0.204	0.284	2.1	0.442	1.18	0.2	0.302	3.06	0.119	0.22	0.203	0.604	0.393	0.136	3.48	0.803	0.196	0.122	0.426	0.3	0.278	0.271	0.53	0.146	0.557	0.166	2.02	6.76	1.73	0.365	0.433	0.249	0.24	0.444	0.061	0.126	0.785	1.79	0.193	0.121	0.217	0.573	0.205	0.252
SNX32	110	0.437	0.201	0.384	0.0757	0.282	0.41	0.173	0.158		0.446	0.221	0.331	0.472	6.14	1.53	0.269	0.649	0.0477	0.0874	0.119	0.121	0.438	0.521	0.33	0.297	0.0982	0.0977	0.0365	0.34	0.251	0.208	0.133	0.0759	0.2	0.441	0.528	0.046	0.176		0.19	0.234	0.248	0.327	0.0941	0.0145	0.387	0.0758	0.269
ABHD11	113	2.24	5.49	1.96	0.909	6.88	3.59	7.19	6.49		4.09	2.7	111	3.79	7.07	2.87	8.31	8.96	1.86	1.89	4.2	3.55	10.5	6.23	5.29	7.25	7.11	3.81	7.22	7.12	5.25	38.1	70.5	1.26	3.07	25.4	4.39	7.19	4.64	1.5	2.87	4.31	4.43	17.6	134	29.9	14.3	0.99	4.25
C4orf33	114	3.21	1.27	0.727	0.287	1.16	2.84	2.38	4.21	0.41	0.158	1.53	0.723	7.42	1.71	21.6	2.35	3.61	1.49	3.73	2.36	1.39	11.2	7.19	1.04	0.351	1.09	0.429	0.713	4.01	4.14	0.995	0.447	0.521	1.2	1.09	1.26	0.401	1.41	2.02	9.67	1.2	0.991	3.54	7.01	0.807	3.16	0.454	0.486
ELMOD2	115	4.24	3.96	5.12	4.26	1.62	9.86	1.36	4.67	4.8	6.16	4.48	1.69	2.92	8.45	20.2	2.77	7.08	2.38	3.86	4.2	5.11	12.3	9.39	7.42	18.7	4.37	14.4	13.9	5.96	3.01	2.67	3.48	2.14	5.79	7.01	4.51	1.52	39.1	5.28	15.8	5.3	7.46	305	0.979	11.8	8.24	7.63	4.47
RHOT2	114	7.86	9.63	0.494	2.62	2.86	4.11	6.04	14	1.26	4.39	1.06	1.29	2.63	0.831	4.45	8.22	13.6	0.185	6.2	5.25	4.21	4.36	13.8	5.55	4.76	0.605	1.37	0.262	9.45	7.07	6.6	4.23	2.65	0.892	0.912	3.02	1.72	6.68	4.17	0.43	3.53	9.32	0.989	0.932	3.92	0.642	1.08	0.921
FAM126B	5																							0.0826																						0.912	0.0826
GLB1L2	3							1.97																															0.126
SLC35B2	99	3.2	4.11	0.938		1.13	1.41	0.222		0.103	25.1	9.69	5.92	0.274	7.87	0.902		4.67	7.96	0.154		7.52	0.388		1.23	1.65	1.8	0.986	3.97	1.51	0.186	0.147	0.274	0.077	1.13	0.528	0.849		0.99	0.252	7.33	0.0971	0.0713	1.16	0.348	3.52	4.67	26.2	3
SERINC2	1
TUBB2B	115	49.4	42.2	56.6	22.8	48.5	75.8	39.9	51.8	9.69	154	66.8	43.5	61	80	138	55.8	55.7	38.1	54.2	49.6	51.1	59.7	90.8	47.9	76.7	63.8	43.3	38.2	66.5	44.1	29.7	33.1	19.1	51.3	63	66	4.02	56.1	43.1	58.2	77.7	62.7	70.1	54.1	26	65.3	159	51.8
ALYREF	115	11.2	11.9	5.32	22.9	22.8	41.7	5.01	4.31	7	39.2	10.3	43	4.6	5.72	4.87	2.47	10.4	24.4	7.75	1.09	18	1.62	3.8	6.86	19.2	30.3	32.2	17.7	5.5	15.1	3.88	5.94	17.5	14.5	19.1	3.63	2.38	0.77	6.18	34.7	15	2.14	4.7	3.74	19.4	13.9	3.25	11.6
C11orf68	105	0.358	0.337	0.401	0.472	0.491	0.96	1.21	0.689	0.555	0.693	0.675	1.32	3.25	1.33	5.72	0.66	0.284	0.538	0.621	0.347	1.04	0.122	1.7	0.196	0.882	0.502	0.197	0.643	0.0789	0.0391	0.32	0.452	0.441	0.621	0.252		5.06	0.316	0.202	0.188	0.948	0.937	0.512	0.419	1.94		0.266	0.62
LMCD1	115	10.3	13.7	6.2	3.53	3.63	11	35.2	9.77	2.65	10.3	10.4	6.66	1.81	4.93	0.749	9.15	15.6	15.6	21.1	2.1	10.5	8.48	6.73	7.24	14.7	5.58	18	7.62	8.7	9.04	23	5.08	14.5	8.44	23.3	20.7	4.31	3.66	3.4	8.7	10.5	14.3	6.95	7.48	20	11.8	4.87	11.7
VWA8	115	2.69	4.32	1.54	0.46	9.48	5.37	4.01	5.64	0.552	3.39	1.56	4.38	3.29	1.3	0.789	5.68	1.83	7.28	4.37	5.26	1.99	2.86	8.67	1.48	7.08	11.4	6.49	3.42	4.63	1.3	1.33	2.7	1.22	2.28	6.17	1.33	0.445	9.42	0.206	3.81	4.97	6.11	1.97	0.677	21.3	2.24	0.732	2.11
CKMT1B	115	3.3	15.5	8.28	1.68	3.64	0.591	249	4.17	10.4	1.14	1.88	1.06	3.64	45.6	1.02	3.8	1.9	3.51	353	186	3.57	4.58	4.03	11.5	1.33	0.551	66.9	4.06	9.85	13.5	4.49	6.17	4.93	1.17	7.07	20.7	42.4	231	1.37	8.82	5.7	108	2.4	3.66	69	0.796	1.22	1.62
CKM	12			0.0348								0.143																			0.0227					0.0481										0.027
TBCB	115	4.29	1.94	2.4	1.24	2.54	2.78	10.6	2.21	0.426	3.15	1.49	8.1	2.62	11.6	4.86	4.38	3.48	5.43	8.85	4.82	2.56	2.16	3.71	0.301	1.4	1.43	3.76	4.02	3.11	4.59	2	3.33	2.66	3.03	6.59	7.98	0.307	5.68	5.88	5.07	3.87	2.61	1.27	0.428	11.2	4.41	0.52	2.84
ERP44	115	7.71	6.35	7.11	4.6	6.39	12.1	4.74	7.84	20.3	21.1	8.53	8.42	14	9.58	39.7	20.2	11.5	126	9.44	7.87	178	13.4	21.9	23.2	9.54	9.52	133	202	17.6	7.2	19	8.86	9	14.6	10.4	7.2	9.24	7.7	26.1	90.9	17.3	9.41	8.01	18.7	484	21.4	23.5	10
LOC729020	103	0.484	0.164	0.488	0.259	0.385	0.424	0.334	0.284		0.138	0.35	0.254	0.249	0.323	0.145	0.343	0.62	0.482	0.289	0.257	0.444	0.226	0.349	0.305	0.19	0.378	0.332	0.349	0.368	0.434	0.11	0.0919	0.0528	0.446	1.07	0.349		0.59	0.286	0.157	0.216	1.03	0.154		0.207	0.321		0.218
CIRBP	114	10.6	6.57	6.87	2.44	15.9	13.7	12.4	10.3	5.46	5.03	14.6	10.7	8.94	5.68	4.21	19.1	19.6	6.85	7.83	12.5	11.7	11.2	17	6.99	8.32	29.2	12.3	3.1	16.3	7.63	5.94	6.79	5.16	19.3	2.49	15.5	0.268	7.15	9.41	6.64	5.51	19.7	11.6		14.6	24.7	5.36	14.5
CKB	115	12.1	14.7	40.4	15	7.26	12.7	19.2	23.7	5.38	29.1	139	9.53	23.8	457	36.7	9.75	8.37	9.97	12.2	10.4	4.31	11.5	12.2	28.1	24.4	9.7	5.44	7.05	11.7	55.1	6.97	13.7	6.46	7.41	87.5	12	6.84	9.42	21.1	12.6	14.5	19.8	14.8	9.46	378	8.36	3.13	10.4
CLC	112	2.08	2.74	2.52	5.99	59.8	2.31	1.41	16.3	3.13	2.74	3.71	5.17	7.29	2.28	0.874	16.5	1.61		1.04	45.4	0.89	1.23	1	4.17	0.329	48.8	4.08	26	4.81	6.05	3.96		1.63	3.24	35.4	3.76	11.6	3.82	5.76	1.42	12.5	18.1	3.19	8.64	2.12	2.51	2.38	5.83
PAMR1	70	0.184			0.201	0.247		0.0741	0.118	0.0342			0.0359	0.193		0.245	0.191	0.51	0.0329	0.139	0.268		0.164	0.487	0.158	0.461	0.238	0.0574	0.0327			0.125		0.0567					0.217		0.0287	0.196	0.463	0.553	0.0322			0.0389
ABI3BP	115	1.29	3.55	8.73	1.94	3.76	8.01	6.06	2.6	0.398	7.01	7.9	7.34	0.724	0.243	0.574	0.876	1.58	1.17	3.09	0.207	6.56	2.64	0.151	3.08	2.31	5.53	6.81	2.38	0.834	1.58	6.36	4.93	2.43	5.19	1.99	8.48	0.116	0.512	4.23	2.26	1.69	0.434	2.69	2.51	6.29	7.01	0.553	5.15
TUBB4A	115	69	81.6	92.1	31.3	81.7	82.5	43	71.1	19.3	59.4	55.7	51.7	64.8	88.5	159	78.1	76.2	48.1	50	65.4	63.6	74.8	103	55.5	120	86.8	54.2	39	98.3	57.4	34.1	41.6	23.4	82.4	63.1	78.6	14.5	76.6	39.6	51	80.8	103	91.7	33.6	41.3	81.4	27.7	65.5
SHOC2	88	6.07	0.186	0.157	0.269		3.21	0.851	0.109		3.67	2.83	0.962	1.22		0.228	0.177	7.71	0.066	0.21		3.57	0.17	0.13	0.632	0.132	0.729	0.551		0.215		0.533	0.366	0.707	7.03	7.45	1.27	0.349	0.248	0.301	0.519	0.0795	0.0784	0.22	0.183	1.99	3.57	0.228	3.79
CDNF	0
CYP4F2	113	0.483	0.299	0.402	0.124	1.39	0.698	0.176	0.271	0.33	0.34	0.238	0.136	0.403	2.35	0.114	0.391	0.574	0.372	0.0188	0.295	0.399	0.26	0.425	2.27	0.567	1.84	2.21	2.01	0.537	0.143	0.659	0.248	0.103	0.285	0.839	0.273	0.159	0.359	0.0575	0.413	0.511	0.502	0.556	1.35	0.767	0.494	0.0195	0.232
DDO	76	0.132	0.118	0.717			0.799	0.728	0.162		0.926	0.583	2.74			1.69	0.0488	0.335		0.657	0.224		0.0982	0.338		0.304	0.099	0.0355				0.0365	0.249		0.746	0.0614	0.92	0.643	0.346	0.917	0.0789	0.192	0.454	0.433			0.965	0.241	0.607
FAM177A1	104	3.36	1.73	7.19	1.87	1.48	5.49	0.837	3.33	0.227	2.44	1.75	0.357	1.21	1.06	0.203	1	4.45	4.64	1.14	1.64	2.59	0.899	0.958	9.45	6.37	1.78	0.34	1.99	2.64		1.3	0.467	0.173	2.45	2.19		0.171	3.07	0.0727	0.826	0.793	2.02	1.01	0.226	5.66	2.59		1.86
TBL2	115	1.28	0.622	1.26	3.04	3.64	1.78	3.08	1.7	2.15	4.56	3.04	3.61	10.4	5.76	3.51	2.6	3.4	1.07	4.36	2.95	1.07	3.34	5.91	11.5	2.21	3.84	3.89	5.11	1.9	6.26	4.68	3.86	2.07	2.4	2.62	4.02	1.85	2.99	7.48	4	2.17	3.11	5.65	3.43	3.5	2.76	0.845	2.25
FAM213B	81		0.599	0.609			0.444	0.278	0.622		0.522	0.785	0.525	0.434	0.472		0.352	0.252	0.135	0.322	0.566	0.0909		0.621	0.0733	0.523		0.107	0.108	0.261	0.283	2.22		0.317	0.512		0.416		0.554	0.38		0.344	1.18	0.377		0.203	0.61		0.583
ARL8A	115	6.44	6.35	65.6	26.5	4.61	77.4	47	6.7	4.26	12.4	19.6	61	64.4	55.4	13.5	7.01	12.9	7.41	42.9	5.65	14.1	6.93	8.41	48.5	82.6	6.85	6.61	10.5	14.9	48	11.6	38.3	21.3	65.3	12.1	59.7	2.77	6.87	1.32	13.1	7.1	9.95	13.3	10.4	10.8	73.8	17.8	46.3
LYRM5	21					2.22			1.26									2.7				3.16		4.75															1.28			1.52	4.1			5.8
MYL12B	115	44	89	49.5	27.1	27.2	43.4	93.3	36	14.8	45.8	37	78.3	38.1	17.3	51.5	79	36.5	34.6	69.8	68	55.1	53.4	65.4	91.1	96.5	42	53.7	30.9	64.5	46.1	62.4	52.8	48	34.2	28.8	109	1.06	43.4	55.1	42.4	65.9	45.8	58.1	6.64	44.4	52.5	2.32	48.6
LOC728734	21					0.00291												0.00399		0.00409							0.00323								0.00374								0.00852				0.00747		0.0067
TRMU	53	0.0376	0.223	0.506		9.37	0.0341		0.0277			0.0895		5.25				0.0655				0.00622		0.122	3.85	3.62	10.3	0.0435		0.184	0.0866				0.0315		0.281					0.0926	0.0674			0.0129
AHCYL2	115	4.53	4.97	6.13	6.34	15.1	5.48	13.6	6.76	6.64	5.37	5.1	9.46	8.47	4.21	4.78	8.03	10	9.64	6.39	5.35	116	48.5	5.73	12.7	5.17	8.86	11.6	4.46	10.4	3.79	9.9	6.11	6.9	5.09	9.04	3.71	1.76	9.29	12.7	13.3	4.18	6.45	8.03	5.27	21.3	7.31	7.04	6.37
NCSTN	114	0.373	1.06	0.246	0.147	0.561	1.92	11.4	1.74	0.976	1.88	1.17	3.65	2.7	2.87	22.3	0.892	2.01	0.713	5.36	0.928	2.59	0.666	1.27	0.484	0.684	1.14	0.595	5.01	2.42	1.84	1.06	4.59	6.57	0.942	1.93	1.08	0.393	0.859	1.94	0.944	1.2	1.96	1.06	0.459	0.437	1.78	0.93	0.875
SPECC1L	58		1.34	0.942	0.155		0.394				0.701			0.449		0.376				0.0612		0.454			0.676					0.797	19.2	0.0606		0.0266		0.0548	4.14				0.175			0.197		0.588	0.688	3.36	0.943
LOC101060453	114	29.3	11.9	23	6.8	21.9	15.9	12.6	9.51	1.52	20.9	16.5	11.9	13.2	18.9	38.4	19.1	28.7	4.21	8	11.2	3.73	9.35	20.8	8.24	14.3	17	13	19.6	15.1	13.9	21.2	4.05	2.92	14.2	11.2	8.04	3.04	9.05	20.6	4.09	28.8	14	9.8	1.89	1.29	12.4	3.82	7.68
LMAN2L	115	9.55	34.6	5.66	0.61	0.532	15	3.83	70.5	2.81	4.92	4.84	8.25	10.6	8.08	3.02	1.11	15.4	3.54	14.5	5.12	6.78	6.56	10.1	1.38	10.8	14.4	2.54	3.37	20.3	3.02	5.18	4.45	0.566	9.76	4.12	10.5	25.1	9.33	7.71	2.5	32.6	7.74	14.5	3.24	1.52	8.83	1.13	8.87
NDEL1	41	0.0538					0.0819				0.052	0.0367			0.456			0.0983			0.115			0.125		0.119	0.0653	0.0409							2.52		0.119		0.104				0.144			0.041	0.0685
TXNDC5	115	44.6	12.9	14.4	16	80.4	22.4	20.2	16.7	5.48	55.4	18.5	42.4	34.2	15	28.7	108	19.6	55.2	14.2	11.3	29.2	20.8	32.9	42.5	14.2	80.3	34.9	31.9	37.2	8.82	28	22.9	18.2	47.4	25.1	21.4	1.36	19.9	45.2	43.9	45.2	14	30.1	1.35	10.4	43.2	0.424	45.4
NEFM	115	25.5	16.4	16.8	21.2	17.2	17	18.7	16	1.7	42.7	8.08	27.8	21.1	1.51	18.3	24.8	30.1	17.7	20	19.8	12.6	14.3	27.5	13.9	18.9	15.8	26	25.8	17	14	12.7	15.3	8.46	12.9	21.3	19.2	0.136	18.2	76.3	38.1	88	18.5	27	0.668	3.71	9.31	0.321	13.9
NEFL	115	12.1	11	11.7	12.9	11.3	10.5	11.2	9.9	4.83	27.1	6.3	17.2	12.8	1.95	10.6	15.5	17.2	9.83	11.7	10.6	6.09	8	20	7.6	12.9	11.1	13.2	15.7	8.4	7.65	6.86	9.07	4.91	7.21	8.98	12.9	2.28	9.62	37.3	20.1	52.3	10.4	15.2	1.47	1.78	10.2	0.659	7.42
NEFH	115	12.7	8.18	8.54	10.4	8.53	8.4	9.37	8.04	0.865	21.3	3.76	14	10.7	0.756	9.23	12.3	14.7	8.75	10.1	9.79	6.31	7.23	13.3	6.63	9.38	7.66	12.8	13.1	8.56	7.1	6.39	7.2	4.24	6.17	9.93	8.95	0.0693	8.84	38.8	19	44.4	9.44	13.5	0.324	1.84	4.65	0.151	6.92
FLVCR2	61	0.419	0.199	0.0898	0.237			1.45	0.245				0.389	0.828		0.134	0.131	1.09		0.56	0.138			0.439				0.191		0.13		0.155	0.295			0.42	0.138	0.474				0.128	0.155			0.0266
RPS13	115	22.2	7.84	18.4	12.1	15.4	24.3	17	16.8	0.464	34.5	37.1	38.1	22.7	15.1	51.7	14.7	31	23.8	14.5	27.1	21.8	15.1	28.4	22.5	14.7	29.8	21.4	26	11.9	17	25.6	16.9	8.27	29.3	27.6	21.3	1.13	15	22.4	23.3	21.3	32.7	29.7	3.06	6.88	32.5	5.17	23.4
RAB5B	115	9.1	7.01	9.41	18.6	7.44	12.1	9.92	10	2.68	7.8	7.25	8.9	14.4	16.6	9.1	9.81	13.5	8.34	7.58	7.54	9.18	13.8	13.7	25.8	14.1	7.27	15.6	13.3	10.3	13.1	10.6	10.6	6.06	9.89	14.6	10.4	15.2	16.4	13.3	14.1	8.27	11.6	13.1	8.97	21.4	8.41	4.64	9.82
OSGEP	114	4.24	0.679	0.506	0.659	2.54	2.6	13.4	1.23	73	4.28	2.04	0.854	24.4	0.995	2.01	0.374	1.68	0.723	18	1.22	0.301	0.549	1.35	7.66	8.46	0.449	1.19	1.06	0.849	2.51	1.13	17	5.81	3.93	0.548	0.629	0.405	1.45	0.949	0.576	0.266	0.221	0.982	0.762	0.358	3.48	0.401	2.37
RAB3B	96	0.159	0.108	0.196			0.289	0.545	0.141		0.108	0.428	0.323	0.705	0.208		0.133	0.287	0.101	0.347	0.0654	0.0526	0.131	0.409	0.225	0.117		0.291	0.469	0.279	0.114	0.487	0.307	0.154	0.411	0.0968	0.108		0.208	2.27	0.194	0.0854	0.0612	0.199	0.485	0.19	0.684		0.228
RAB4A	115	14.5	1.94	1.94	1.66	4.45	6.66	2.4	2.25	3.57	5.35	5	1.81	3.34	20.6	5.5	2.52	3.55	27.9	1.89	0.654	10.5	3.73	1.89	3.91	0.919	1.94	1.6	0.906	3.67	3.74	4.31	8.02	2.4	2.17	6.97	2.39	2.78	1.85	7.16	2.86	3.04	16.3	2.34	4.96	1.37	5.28	0.406	2.37
RAB1A	115	14.6	15.5	13.9	14.5	13.7	42.1	16.2	19.6	2.24	29.1	20.6	12.9	41.7	12.8	43.7	22.7	34.3	15.2	23.2	23.5	15.3	21.5	30.7	20.6	17.3	36.2	19.3	15.7	23.1	18.7	29.4	19.4	9.02	29.2	27.3	22.2	4.06	27.3	13.9	17.7	21.9	34.4	26.2	10.8	14.3	40.4	5.8	20.8
QDPR	115	15.3	11.1	13.9	3.63	46.5	29.3	20.9	9.95	3.32	28.1	67.2	120	23.1	17.3	4.33	33.2	23	18.7	10.2	12	31.1	9.9	35.3	36.9	20.5	27.6	43.7	35	47.8	9.45	14	5.72	2	23.1	15.7	14.9	4.49	22.5	15.7	101	134	15.7	66.2	0.944	35	48	6.26	39.1
RGL2	102	0.358	0.0954	0.185	0.0961	0.547	0.325	0.422	0.598	0.547	0.421	0.3	1.42	0.108	0.0641	0.757	0.751	0.148	0.247	36.1	0.794	0.223	0.319	0.657		0.178	0.618	4.22	0.215	0.381		0.616	5.84	5.34	0.21	0.0815	0.135	64.1	0.562		0.253	0.92	0.49	0.175	19.4	0.074	0.232		0.218
RAB2A	115	11.8	12.7	15.3	7.19	14.8	38.1	14.5	12.2	3.22	32.4	26.2	19.8	57.8	23.5	22.1	16.7	26.8	9.93	18.9	15.1	10	15.5	31.9	17	19.2	39.3	16.6	12.4	17.9	12.5	15.1	13.2	6.47	21	31.1	18.7	11.9	23.8	23.1	13.7	16.7	25.7	26.7	9.56	21.1	35.6	5.63	18.8
MUC13	112	5.2	8.87	2.78	2	16.8	0.559	1.57	14.4	7.63	1.17	0.816	0.97	1.96		2.39	21	17.1	10.6	0.619	15.5	0.914	1.23	26.9	1.54	20.7	22.7	1.08	12.3	22.7	2.16	2.06	2.35	1.38	3.21	21.1	6.99	0.599	6.67		16	18.4	15.6	7.05	2.42	12.7	1.14	0.837	0.682
SPHK2	1
ACSL4	115	12.2	7.28	8.3	80.8	18.7	22.1	176	15.6	33.2	16.4	13.9	82.7	21.6	1.4	10.8	22.6	6.4	9.43	113	25.2	10.8	20.7	21.9	13.4	19.9	21.3	20.8	16.8	11.7	11.7	91.4	81.4	50.9	14.2	13.9	15	15.8	9.43	12.8	18	24.4	19.1	22.9	27.8	9.26	16.9	2.64	15.2
ACSL3	115	4.53	9.17	5.63	12.6	4.07	11.6	7.45	2.76	9.2	7.9	5.22	8.83	7.58	2.11	4.62	7.62	8.36	3.62	5.71	5.33	8.4	4.24	8.85	5.06	8.51	6.46	7.05	7.04	9.6	7.04	9.26	4.82	8.45	6.78	5.76	9.36	3.42	3.17	6.86	6.32	5.88	5.93	5.5	13.2	3.93	7.43	1.42	8.68
ACSL1	115	8.36	6.74	6.87	14.3	26.1	34.9	5.71	24.5	2.81	7.85	8.79	10.8	34.6	12.3	7.63	23.4	9.45	14	5.78	19.5	14.3	23.9	20.8	21.5	32.9	38.7	9.92	25.9	12.9	11.3	3.88	22.4	5.14	34.2	7.04	5.33	2.97	32	2.48	13.3	24.6	44	33.2	3.74	152	37.5	10.2	26.1
PTK2B	113	1.93	0.739	0.318	0.105	1.16	1.87	1.35	1.42	1.39	2.32	3.7	0.566	14.2	0.15	1.49	1.54	1.22	2.24	2.78	0.946	2.95	1.39	3.46	0.761	1.11	1.72	3.48	1.87	1.67	0.866	1.34	0.963	1.07	1.49	2.38	0.788	1.53	0.888	0.0838	1.43	1.69	1.38	1.15	2.17	3.72	0.589	0.111	1.05
FAH	115	51.1	6.91	10.5	10.3	24.2	12.2	16.2	14	2.68	5.36	12.9	8.43	18.4	0.995	10.6	8.63	28.2	23.2	12	10.8	12.1	7.86	5.85	31.3	14.7	31.8	36	22.6	14.4	22.1	7.55	5.51	4.33	15.1	43.7	8.11	1.77	16.4	11	22.6	7.45	20	17.2	2.97	54.3	24.9	7.58	17.2
MYBPC2	0
MYBPC1	0
MX2	115	1.71	3.56	2.83	1.97	2.44	1.87	1.62	1.28	5.68	2.54	1.42	5.7	2.34	7.64	11.3	2.5	1.61	0.299	0.814	1.42	2.29	1.94	2.68	0.821	1.57	1.34	1.8	3	1.13	2.13	1.4	0.229	1.54	1.29	1.66	2.23	5.53	3.24	0.54	0.537	2.76	1.13	1.75	12.4	0.175	1.53	1.14	4.44
SH3BGRL	114	34.3	38.4	34	12.5	25.3	37.1	31.9	26.5	2.89	16.2	12	50	24.3	3.74	43.4	49	47.2	20.1	23.8	28.3	45.4	30	52.1	43.2	52.6	45.6	44	7.23	44.6	24.2	20.2	23.5	13.9	35.8	35.4	46.4	0.0467	21	36	30.9	31.3	33.3	35.8	4.24	24.7	22.9	1.04	27.4
GHITM	107	4.88	1.6	1.42	0.219	3.08	5.28	2.16	3.92		7.1	4.55	0.174	1.53	5.4	2.04	0.968	9.2	3.24	2.56	3.5	8.84	3.87	3.19	4.31	2.85	5.78	8.12	4.24	3.61	52.2	1.93	0.828		6.49	1.99	2.33		5.13	2.24	5.99	2.53	5.57	3.2		1.42	7.83	9.2	10.8
MYH7B	94	0.0045	0.00377	0.0027		0.00492	0.00569	0.00648		0.00791		0.00235	0.015		0.00482		0.0363	0.00751	0.0568		0.0248	0.0788	0.00304	0.0302	0.0683	0.0107	0.00215	0.0807	0.056		0.00484	0.00271	0.00672	0.00285	0.00369	0.00807	0.00221	0.0448	0.00401	0.0113	0.0338	0.0418	0.0158	0.00696	0.0377	0.0821	0.00446		0.00689
SSC5D	100	0.618	0.693		0.288	0.27	0.244		0.911	0.122	0.0611	0.088		0.0767	0.0243		1.06	0.307	3.16	0.269	2.11	1.1	0.221	0.555	0.0236	0.694	0.372	0.21	1.79	0.99				0.0677		1.43	0.0308	0.993	0.728	0.464	0.417	0.376	1.79	0.889	0.0513	0.249		0.142
ARHGEF16	115	2.46	1.37	3.27	0.482	0.554	2.04	3.12	1.42	1.23	2.07	1.76	4	1.52	0.769	0.164	2.67	1.96	0.289	1.07	4.62	3.82	5.27	2.78	3.6	0.244	1.78	1.23	1.51	4.39	2.91	1.18	0.652	1.9	0.763	0.781	1.04	6.58	7.66	0.053	1.9	2.47	3.5	1.32	4.37	0.913	1.23	2.99	1.27
JMJD7-PLA2G4B	91	0.0887		0.113	0.02	0.00295	0.0383	0.0717	0.0239	0.0866	0.0759	0.122	0.0856			0.113	0.0577	0.16			0.0714	0.0388		0.0674	0.0764	0.00217	0.00751			0.0988	0.0393	0.1		0.0186	0.0945		0.204	0.0126	0.00888	0.0457	0.0092	0.0456	0.0805	0.00686	0.0442	0.0663	0.0448		0.104
SAR1B	115	6.95	6.14	7.13	6	16.5	13.8	6.14	15.8	0.459	7.59	8.62	4.65	10.5	4.73	18	13.6	18.9	2.95	7.82	7.48	22.6	9.98	8.57	14.3	6.38	19.9	46.8	32.9	8.6	6.06	9.07	3.21	2.12	11.8	7.58	10.2	1.29	11.7	9.68	5.5	6.13	9.93	8.63	4.77	2.59	31	2.28	8.54
IER3IP1	109	16.6	10.6	6.1	0.749	2.08	7.83	6.57	10.9	0.728	21.1	13.1	13.2	10.1	5.06	13.9	13.3	33.4	11.9	12.1	9.91	1.78	2.61	24.2	2.02	4.47	16.7	47.5	14.2	15.7	9.99	1.85	1.62	5.69	10.7	1.68	15.2		8.01	24.5	15.8	11.5	16	17.7	0.714	5.63	23.4	0.675	12.6
GOLGA7	99	3.88	7.48	5.48	0.486	1.47	18	7.94	15.6	30.6	8.94	1.38	2.05	1.96	0.769		1.68	12		2.01	6.31	0.578	3.2	4.83	0.302	2.97	1.77	0.89	7.49	22.7	2.65	2.81	1.22	1.65	3.22	6.72	8.14	0.333	1.43		1.11	1.56	2.4		3.12	0.329	7.9	2.22	1.66
RPL26L1	114	6.02	5.19	3.92	6.91	2.89	7.48	6.09	8.92	1.74	9.91	11.8	9.52	5.21	16.6	7.17	6.45	8.55	10.3	7.04	4.5	10.1	3.91	14.7	8.29	4.68	7.64	10.2	9.34	12.3	4.11	4.57	2.59	2	7.95	8.3	7.89	0.365	6.13	21.4	10.6	8.29	8.28	10.4	2.79	3.34	5.09	1.74	5.95
COMMD2	115	3.36	1.46	2.2	0.897	12.8	5.41	1.32	2.91	7.38	1.75	3.09	2.73	12.5	1.5	31.8	2.25	7.05	1.05	3.41	4.9	1.29	5.64	2.9	4.62	2.5	2.77	2.46	1.9	6.52	4.82	1.67	2.83	0.347	4.27	5.09	2.78	6.02	2.73	1.94	8.26	2.49	12.3	4.19	15.9	2.28	4.66	0.106	1.85
KRT38	99		0.0362	0.109	0.147	0.0319	0.0538	0.0558	0.0673	0.0599	0.0527	0.13	0.161	0.243	0.177	0.017	0.0368			0.0282	0.0253		0.111	0.0308	0.162	0.0134	0.0151	0.0018		0.0546		0.0761	0.0664		0.071	0.00801	0.0513	0.0646	0.125	0.0642	0.128	19.8	0.0516	0.117	0.0546	0.00407	0.0499	0.00617	0.0804
MYO1G	115	12.4	2.15	2.69	2.72	8	4.56	4.99	7.74	3.84	2.97	2.97	6.53	7.18	2.03	6.59	7.28	14.7	6.45	5.98	26	7.23	4.48	7.6	3.57	7.64	7.47	4.79	10.4	7.56	6.93	4.24	4.18	2.27	3.72	16.3	3.43	2.26	10.5	1.31	31.5	6.91	15.8	5.71	2.94	6.53	3.37	1.01	4.28
ADRBK2	105	0.0282	0.379	0.0393	0.0394	0.183	0.169	0.253	0.0791	0.118	0.0665	0.0828	0.565	0.735	0.129	0.0924	0.0504	0.164	0.134	0.189	0.865		0.258	0.727	0.191	0.357	0.178	0.144	0.242	0.346	0.226	0.119	0.149	0.0147	0.075	1.91	0.043	0.0516	0.138		0.141	0.113	0.0612	0.252	0.125	0.00853	0.108	0.633	0.055
ADRBK1	115	3.3	1.39	1.04	2.91	38.1	0.944	84.1	1.94	303	4.54	2.94	14.8	21.1	3.48	5.64	7.59	3.36	2.97	27.8	2.6	6.73	7.51	3.53	19.6	3.19	14.2	8.42	2.79	2.66	1.66	149	32.9	95.8	1.42	4.01	1.11	136	2.84	16.3	3.99	2.47	0.913	35.3	83.3	2.51	1.09	1.59	2.21
ADSS	115	6.06	8.73	10	5.39	14.4	10.9	6.52	8.79	2.58	7.52	7.65	6.38	10.4	12	9.58	9.67	7.69	4.86	7.77	11.4	10.1	7.53	11.6	6.93	8.14	9.39	8.27	5.55	4.96	2.5	3.66	5.4	5.62	11	15.4	4.81	8.78	10.8	15.9	4.19	14.2	12.9	10.5	4.28	6.19	5.41	2.64	9.97
ADSL	115	4.82	6.75	5.11	1.38	4.54	8.68	14.4	4.87	21.6	2.57	2.38	44.7	6.28	4.61	5.1	3.4	2.31	6.52	3.21	4.57	2.85	6.25	7.91	6.96	4.44	4.41	3.62	3.7	5.75	2.1	51.6	3.78	4.04	4.92	0.591	3.87	16.6	3.58	2.33	3.21	2.66	5.73	5.72	20.7	4.09	6.66	0.828	4.13
DOCK7	114	3.07	0.749	1.16		1.09	3.64	0.254	3.41	0.412	2.67	2.5	0.396	3.83	0.0734	5.35	4.9	2.31	0.0591	0.329	5.64	0.838	3.72	0.392	6.04	9.4	4.23	1.09	0.189	1.13	0.638	0.156	0.391	0.277	2.8	2.26	10.9	0.117	3.49	0.095	0.00719	4.75	4.38	4.94	0.0721	1.85	2.61	0.12	3.58
PRIC285	8				0.0957								0.063																																			0.0905
RPS2	114	15.6	4.65	10.8	6.87	7.83	27.9	10.5	7.34	0.288	17.3	19.6	20.2	24.2	22.1	40.6	8.11	23.2	16.3	6.01	11.8	15	9.95	21.2	22.3	12.2	8.26	16.6	19.8	9.61	28.7	18.4	15.5	7	15.9	35.1	8.46	0.206	10.2	22.7	20.4	15.7	11.9	22.8	2.57	8.9	26.1	1.69	9.73
RPN2	115	6.24	10.3	30.6	9.27	11.8	55.1	9.57	26	3.55	45.5	31.5	12.4	50.1	18.4	43	37.3	22.9	6.39	15.6	14.9	10.3	16.8	24.7	16.4	14.7	16.9	13.6	8.77	30.9	8.39	18.4	15	10.8	43.8	76.6	22.2	1.32	20.5	14.1	14.3	28.5	39.9	17.5	12.9	5.02	40.3	4.17	35.7
RPN1	115	8.62	17.9	14.3	17	15.8	27.8	14.1	19.4	3.65	46.7	32.9	24.8	30.3	25.7	45.9	38.9	34.3	19.4	24.2	24.6	13.4	19.1	43	34.3	18	19.6	23.3	19.6	33	13	28.7	21.3	14.6	17.8	23.7	20.9	1.6	25.6	34	23.4	53.3	27.6	30.4	10.6	17	36.6	8.45	23.2
MRPL12	105	2.06	0.788	1.38	0.288		1.19	3.01	2.77		4.08	2.98	1.67	1.28	1.16	3.33	3.85	5.86	1.61	3.9	1.92	2.37	0.685	4.45	2.14	1.64	4.03	1.97	5.2	1.64	0.766	0.777	0.58	0.499	1.48	4.83	2.11	0.43	1.59	5.13	2.2	2.29	1.65	5.84		7.6	3.12		1.29
RPLP2	115	76.5	54.4	54.8	55.6	70.5	102	220	68.3	7.82	171	96.9	252	93.1	26.1	190	137	94.9	54.5	84.3	82.1	93.3	83	127	67.5	83.1	109	66	46.4	104	44.2	75.3	59.8	42.5	94.6	82.4	71.3	1.53	61.7	150	81.5	104	104	94.3	1.55	35	147	6.19	59
RPS3A	115	15.9	8.88	16.3	8.33	16.4	20.7	11	13.6	1.43	26.9	15.9	22.2	21	29.4	36	18.9	31.4	17.5	19.3	18.2	30.1	37.6	26.7	17.6	18.5	22.4	20.5	20.2	14.2	7.82	6.98	10.1	6.24	19.2	20.7	20	1.49	12.1	41.2	27.6	22.7	22.1	53.1	2.44	12	22.8	4.48	15.2
RPS3	115	40.8	89.8	39.2	21.1	45.2	67.2	37.5	37.9	17.1	79.4	50.2	58.6	45.9	53.9	90.1	64.2	58.9	33.8	42.1	59.6	34.7	41.8	74.3	36.8	54.2	54.4	61.3	32.7	50.6	47.7	44.2	44.1	25	46.2	62.5	69	10.1	39	99.1	54.1	58.8	44.5	62.2	42.2	29	61.2	53.8	42.1
GLB1	115	3.6	3.55	1.46	2.47	3.07	3.98	3.4	3.96	0.639	8.26	3.84	3.42	4.55	1.8	6.13	3.61	4.07	2.94	0.971	1.75	5.67	4.17	1.84	12.6	4.31	5.32	4.26	4.78	6.67	2.69	1.9	1.2	0.756	2.18	7.66	1.14	1.97	13.3	1.04	6.56	7.19	5.58	4.07	0.491	7.01	3.97	1.95	1.27
GCLC	115	6.46	13.4	21.9	1.9	1.48	7.84	5.27	7.25	0.721	7.89	7.14	21.1	4.65	4.26	1.29	8.03	4.06	3.9	3.51	7.59	16.1	5.02	10.4	8.01	4.25	5.53	3.65	4.42	14.8	17.9	1.62	0.921	1.62	11.5	1.11	10.3	8.7	4.88	14.2	17.6	20.8	7.62	1.56	0.237	3.03	6.8	4.63	8.48
SLC16A7	93	0.2	0.134	0.0268	0.0267	0.0235	0.189		0.0661	0.039	0.0891	0.174	0.0251			0.0761		0.325	0.392	0.0997			0.0135	0.0129	0.186		0.0841		0.0385	0.0216		0.0538	0.0343	0.0268	0.0433	0.513	0.0924		0.0384	0.0664	0.283		0.191	0.0101		0.572	0.03		0.0354
SLC33A1	111	1.54	1.13	0.616	0.0374	1.68	1.12	1.47	2.31		1.73	2.85	2.85	1.8	0.141		1.52	1.94	1.69	0.247	1.45	1.2	1.22	1.33	0.287	1.66	0.646	0.481	1.69	0.542	0.696	3.94	0.732		0.958	0.321	1.1	1.22	1.28	1.06	3.97	1.32	1.24	0.944	0.899	1.58	1.3	5.03	1.52
IRF9	56					0.714	10.9	0.363	0.476		6.45	3.77					1.32	0.388	0.286		0.307	0.275		1.76	0.158	0.269	0.661	0.104	1.03	1.47	0.162	0.227			13.8				1.01	0.821	1.48	1.31	0.589	0.362			6.9		9.15
TUBA1B	115	60.7	59.1	70.6	73.4	59.1	81.2	59.7	77.3	14	69.5	63.5	58.9	65	82.2	148	86.9	63.4	36.9	63.7	58.8	57.4	66.9	106	39.1	74.3	67.9	47.3	44.1	90.5	57.5	40.6	48.1	44.4	67.7	68.3	85.4	32.7	60.5	47.7	52.6	90	79.9	72.5	19.1	27.7	79.6	14	53.4
RRBP1	115	14.9	8.92	4.5	9.12	16.7	16	14.9	12.1	2.86	16.1	11.4	13.4	38	8.06	11.2	27.5	20.7	14.4	11.6	4.12	18	11.1	19.6	8.11	11.3	16.6	27.4	29.9	23	34.8	11.8	8.55	6.22	9.09	22.4	10.5	5.13	10.8	30	21.2	14.7	10.3	13.4	4	18.1	14.4	18.7	8.72
RPS28	110	29.3	26.1	23.4	23.1	23.4	49.2	21	41.7	3.36	68.7	41.4	26.2	28.2	19.9	91.3	61.4	29.7	28	39	32.6	16.1	26.9	52.7	32.1	22.7	34.2	52.4	27.6	56.5	30	28	31.7	18.8	36.8	35.1	26.8	0.178	17.2	21.9	39	41	31.8	40.4			51.3	1.27	22.6
RRAS	115	14.5	13.8	8.55	5.88	24.2	18.4	12.7	7.21	4.38	14.5	5	12	3.38	1.95	4.61	11.2	48	9.29	9.87	25.6	13.9	8.3	53	11.2	37.4	7.79	13.3	4.53	50.2	31.9	10.1	6.91	5.86	7.99	65.1	33.4	3.8	5.13	16.2	15.3	45.1	56	8.32	6.29	6.28	7.94	0.87	6.84
RRAD	115	2.21	5.5	3.35	2	4.92	4.76	2.89	6.42	10.2	9.16	2.93	3.86	1.89	6.58	6.92	7.22	4.53	4.8	5.66	4.32	3.07	2.2	9	1.61	6.78	4.58	2.44	5.96	4.58	6.29	7	2.37	5.32	4.81	3.7	1.53	0.822	4.6	5.1	12.7	14.2	3.65	2.85	10.1	2.06	2.32	0.872	4.67
RPS25	115	46.7	63.3	47.8	35	28.3	35.1	49	42	6.18	53.6	28.2	108	93.8	50.6	35.3	70.1	63.2	45.4	54.1	40	59.3	35.6	70.7	51.1	71.6	41.9	75.6	32.2	52.8	61.6	53.1	55	32.8	50.7	42.3	33.3	0.613	35.4	98.2	75.4	60.6	31.2	62.4	14.6	33	46.8	4.61	33.6
RPS27A	115	64	13.2	24.9	9.96	17.2	55.4	58.2	24	3.88	93.9	28.6	61.1	24.3	44.8	51	41.7	72.2	90.6	39.1	37.8	47.7	24.9	41.8	36.6	16.7	27.5	80.3	44.5	31.3	40	54.7	91.8	19.1	51.7	76.2	26.3	1.27	13.2	29.1	112	22.5	32.2	24.1	4.74	30.1	61.5	1.97	49
RPS27	114	19.1	6.53	4.86	4.72	3.84	18.1	11.1	5.92	17	22.6	9.13	18.7	12.1	17	27.5	13	27.4	9.33	7.6	6.77	11.2	6.5	13.6	13.6	9.57	8.1	14.8	14.3	9.71	7.04	12.1	4.82	10.7	7.38	18.2	5.66	19.3	6.41	18.8	24.6	10.2	8.49	10.6	17	1.24	12.3	15.4	5.88
TSR2	82	0.0869	0.566	1.48	0.457	0.562			0.808		0.757	0.135		1.95	2.06	2.13	0.389			0.669	0.637	0.307	1.1	0.159	0.552	0.967		0.65	0.209	0.535					1.13	0.868	0.128	0.227	0.744	4.59	0.0936	0.995	0.369	1.04				0.385	0.664
IFT140	62				0.0286	0.0166		0.00985	0.0426				0.0185		0.0369		0.0406	0.0295	0.0106		0.0644	0.016	0.0271	0.0528	0.0647	0.0447	0.0461	0.0413			0.0785				0.0167	0.0464			0.0609	0.00915		0.0343	0.0198	0.0425			0.0203
CIB1	102		0.379	0.559	1.05	1.06	0.192	1.08	0.358			0.489	0.845	4.93	0.402	0.515	0.827	0.206	0.319	1.42	2.63	0.0671		0.105	3.27	0.393	4.98	0.226	0.93	1.4		0.438	0.782	0.498	0.244	0.581		7.84	0.852	0.193	0.359	0.448	0.965	0.506	0.66	1.68	0.666	0.0992	0.432
TBC1D5	106	0.514	0.282	0.0382	0.361	0.564	0.15	0.423	0.861		0.684	0.212	6.07	0.867		6.46	1.03	1.45	0.252	0.113	2.88	0.298	2.52	2.8	0.193	0.917	0.376	0.233	0.299	0.698	0.0303	0.256	0.512	0.279	0.283	1.39	0.124		2.67	0.173	1.31	2.22	3.87	3.86	0.232	0.306	0.567	0.333	0.373
FGD5	67	0.0345			0.0283	0.0438		0.0195	0.122		0.0393	0.0807	0.0626			0.0661	0.0194	0.0167	0.0669	0.0249		0.0632	0.0184	0.0846			0.151	0.0236	0.0698		0.0585	0.0147	0.0831		0.038				0.201	0.031		0.0323	0.166	0.187		0.0362	0.0265
EIF4A3	115	13.7	21.8	17.4	4.79	7.24	49.8	5.19	19.7	15	65.1	40.1	20.9	8.96	11.2	12.5	35.7	27	10.8	53.2	21.1	33.2	11.4	32	13.7	47.5	14	46.9	12.7	48.5	40.7	14	7.2	20.3	10.9	8.87	18.5	1.73	28.1	19.5	73.9	65.2	31	12.6	13.9	33	58.6	4.35	18
BCLAF1	112	1.5	1.13	1.32	0.771	1.86	1.26	1.21	1.88		2.73	0.853	4.75	0.269	0.15	1.25	1.89	2.34	1.8	0.672	0.569	2.95	2.08	2.2	0.0476	1.04	1.48	3.26	1.72	4.32	110	0.436	0.074	0.269	1.94	0.891	0.882		0.559	0.0895	9.53	1.28	1.49	1.02	0.0606	0.794	7.22	8.03	0.823
TM9SF4	114	10.7	0.987	1.34	20.8	0.883	4.18	0.725	1.32	1.59	4.06	15.6	3.97	2.22	4.22	3.51	1.93	5.82	0.407	2.94	10.5	6.75	1.59	1.84	3.36	1.57	1.24	5.94	1.49	2.37	19.1	15.5	2.04	0.843	5.02	4.54	0.381	1.25	3.6	0.15	3.89	2.46	10.2	2.82	2.31	4.43	5.85	0.389	3.06
FBLN5	115	3.02	58.9	8.54	1.78	0.812	2.79	49	1.04	2.96	1.37	1.03	28.8	18.4	28.8	7.13	15.3	3.13	0.813	5.74	4.71	25	8.37	11.2	11.7	70.9	4.58	7.03	1.22	27.3	12.6	17	14.2	9.78	0.758	4.1	54.5	31.5	4.31	6.67	0.73	5.02	0.549	6.03	5.88	1.16	1.1	3.69	16.4
MYBBP1A	115	0.902	1.34	0.634	1.47	3.86	1.25	2.11	3.61	2.35	2.25	0.806	3.89	2.67	1.97	2.25	1.65	2.39	2.81	1.74	1.29	0.646	1.99	2.38	0.724	3.06	2.37	2.67	1.8	1.46	1.2	2.4	1.87	0.932	1.98	1.54	0.91	1.18	2.92	1.24	3.4	1.89	2.06	4.02	0.839	1.01	1.91	0.996	0.908
KIAA0195	51			0.0105	0.0322	0.0505		0.00877					0.0484			2.25		0.0201		0.035			0.0937		0.224	0.075	0.0591		0.0176				0.0127	0.0152	0.0178				0.0659	0.648	0.0691			0.0892					0.0158
SUMF1	60	0.0279			0.0273	0.257	0.0298	0.413	0.121			0.223	1.17			0.735	0.275	0.102						0.24		0.101	0.25			0.333	0.582	0.42		0.376	0.0174	0.685	0.0369	0.131			0.044	0.134	0.034	0.879			0.686		0.198
PCSK9	79	0.114	1.01	0.176		0.0987			0.107	0.116			0.0754		1.31		0.236	0.0806	0.257		0.151	0.0538		0.126	0.0301	0.103	0.123		0.0913	0.749	0.144	0.214					0.137				0.434	0.0519	0.0773	0.0529	0.195			0.269
CALML3	114	790	8.94	15.8	2.92	15.1	9.57	10.4	7.91	1.45	6.43	6.98	4.54	3.08	0.788	1.82	21.1	51.2	1110	3.49	6.32	9.65	9.89	12.2	6.77	10.7	16.2	12.9	761	15.5	1.88	2.51	4.31	2.95	9.9	103	19.2	0.0374	7.42	5.71	211	9.29	8.97	9.55	1.38	0.497	7.67	14	9.08
CALR	115	35	27	36.1	36.9	35	79.4	31.6	58	12.1	146	83.2	47.1	79.3	11.5	129	104	94.2	40.6	50.3	19.2	45.6	68.6	106	40.8	44.1	44.1	72.5	43.6	81.4	47.6	40.7	38.7	31.5	62.5	75.6	41.6	8.56	42.7	59.4	82.8	155	67.5	62.2	6.3	16.6	72.6	8.12	56.6
HDGFRP2	115	2.23	1.07	2.59	0.182	0.915	2.4	0.722	1.25	0.0965	1.81	1.16	1.53	0.96	1.79	0.84	0.88	2.17	2.2	0.889	0.587	0.834	0.222	0.761	1.4	1.71	1.2	1.16	0.875	1.89	0.265	0.501	1.37	0.391	2.19	2.37	3.63	0.87	1.63	0.697	4.36	1.42	0.585	0.746	1.22	0.603	1.82	0.988	2.06
CALU	115	14.3	16	11.5	22.6	25.7	23.1	44.9	14.4	15.5	59.1	13.4	33.7	39.5	17.6	81.2	22.8	33.8	18.1	45.5	8.84	95.5	16.2	12.8	19.5	23.7	37.3	12	21.5	20.2	23.1	60	27.8	18.8	10.1	37	22.5	23.3	12.8	20.2	21.6	40.1	4.94	29.4	19.5	55.1	18.1	13.2	9.41
CAMK2A	114	0.363	0.235	0.209	0.205	0.0465	1.38	0.197	0.113	0.319	0.677	0.869	0.251	1.02	1.45	0.179	0.0552	0.257	0.121	0.759	0.256	0.387	6.7	0.297	1.51	0.19	0.102	0.105	0.0988	0.438	2.2	0.449	0.244	0.16	0.272	0.124	0.69	0.0177	0.301	0.0525	0.172	0.137	0.176	2.5	0.0533	0.086	1.01	3	0.554
CAMK2B	114	1.29	1.04	1.03	0.545	0.304	0.756	0.832	0.63	0.163	1.06	1.43	1.22	2.21	5.18	0.685	0.449	1.22	0.601	0.583	1.17	0.258	1.39	1.66	1.17	0.846	0.551	0.568	0.644	1.4	1.61	1.14	0.933	0.612	1.18	0.726	0.828	0.0677	1.15	0.2	0.641	0.831	0.905	0.834	0.42	0.196	1.19	0.158	0.383
CAMK2D	114	4.47	1.82	1.83	0.88	0.49	1.46	1.61	2.16	0.458	2.46	4.18	1.17	1.3	3.46	2.95	5.61	1.75	2.46	0.669	3.55	3.35	4.03	7.04	3.55	1.68	1.49	0.931	1.64	4.16	7.53	0.987	2.22	0.9	4.63	2.1	2.02	0.213	2.29	1	4.36	7.2	6.73	2.66	2.44	2.6	3.26	1.6	1.13
TARSL2	115	2.22	0.871	0.742	0.962	2.92	0.778	1.13	1.71	3.21	0.874	0.353	1.78	0.988	0.678	2.74	1.34	1.24	1.37	1.68	2.21	1.5	3.22	1.47	1.42	3.12	3.82	0.585	1.97	1.91	1.06	3.07	1.57	1.14	0.592	8.8	0.515	0.367	3.29	0.696	6.9	1.93	2.3	4.61	2.25	0.393	0.814	1.92	0.406
SERPINA4	115	45.3	22.5	20.4	2.14	8.27	12.6	8.34	9.99	7.21	9.35	13.4	8.46	7.61	10.5	2.27	7.64	14.5	0.7	9.03	28.3	14.8	12	24.9	8.76	10.2	7.81	4.19	3.6	6.75	37.6	9.32	7	2.85	15.2	13	16.6	21.3	21.2	3.66	0.965	25.3	13.8	14.3	14.4	11.1	18.6	64.2	28
SERPINA1	115	206	243	365	90.9	345	73.7	285	99.5	1060	190	176	275	159	161	160	196	90.4	213	190	138	141	136	87.6	142	353	134	119	175	210	425	782	294	493	91.5	161	257	345	120	487	161	251	67.5	177	460	177	147	763	256
PHYH	7																				2.21
PHKG2	114	0.841	5.22	3.98	1.09	1.08	1.94	5.3	1.97	12.4	0.616	1.79	5.76	2.61	1.15	0.227	2.08	0.752	1.78	8.77	4.3	1.68	3.03	1.97	0.771	2.04	2.24	1.08	0.787	2.04	2.63	6.22	8.93	4.04	1.62	1.36	3.46		1.97	0.187	1.62	4.38	3.55	2.58	0.55	1.05	3	5.21	3.59
PEF1	112	6.78	5.42	3.87	3.35	3.81	4.93	2.36	9.4	0.0671	5.59	4.02	2.83	3.77	0.606	13.1	6.33	5.71	0.979	7.38	2.23	1.96	4.19	9	3.85	5.93	12.2	1.62	1.82	5.53	1.22	2.29	2.78	1.56	9.8	6.14	5.76	0.529	7.13	2.28	2.69	3.97	13.3	8.57	0.534	1.23	12.1	0.0884	9.9
SERPINB6	115	5.25	21.9	22.4	2.94	16.5	7.03	8.66	4.6	2.5	7.53	6.86	5	28.5	3.42	31.4	6.74	7.31	2.78	22	7.89	22.1	20	4.89	9	27.6	5.96	9.25	2.17	56.9	16.3	6.99	17.3	3.22	4.26	15.8	2.08	3.45	4.73	20.4	1.34	3.75	7.03	24.2	3.57	5.23	4.74	2.72	4.29
PWP1	100	0.331		0.189	0.275	0.117	2.26	1.14	0.386		0.106	0.0865		0.544		1.46	0.609	0.329	0.503	1.55	0.518		0.244	1.67	0.61	0.176	1.01	0.131	0.638	0.459	0.189	0.326	0.135	0.111	0.366	0.548	0.27	0.37	0.23	0.345	0.284	1.37	0.595	0.507	0.308	0.52	0.223		0.192
PCBP3	113	0.503	1.36	0.388	0.863	1.91	1.82	1.95	1.77	5.92	1.78	1.97	3.18	1.56	4.56	2.55	0.978	0.676	3.09	1.89	1.1	3.94	1.84	2.11	2.21	1.04	2.57	4.82	3.1	3.05	1.43	3.91	1.62	4.1	1.25	3.39	1.97		1.33	3.51	2.54	2.09	1.68	1.99	4.51	1.89	2.76	0.352	1.89
WDR59	91	0.05	0.174	0.0367		0.429	0.0263		0.0257	0.271	0.0727	0.103	0.0326	1.85	0.0912	0.632	0.021	0.0464		0.517	0.0585		0.144		1.75	0.327	0.212	0.14		0.0505		0.0492	0.24	0.678	0.0427	0.226	0.0435		0.23	0.636		3.36	4.83	0.329			0.667	0.0635	0.05
VPS37B	101	0.199	0.472	0.493			1.21	1.66	1.03		0.266	0.0703	1.66	1.78		3.05	2.01	0.587	0.051	2.23	0.552	0.0555	0.0729	0.267	0.153	0.532	0.0536	0.218		1.71	0.0771	1.66	0.534	0.438	1.02	0.729	0.227	0.89			0.0559	0.353	1.87	0.54		0.0918	1.07	0.926	0.177
ACBD5	114	0.581	1.52	2.69	34.9	1.6	2.34	0.219	3.32	7.42	1.65	1.61	0.291	2.85	4.72	5.22	2.38	3.64	1.68	1	3.24	5.24	1.53	6.39	2.57	1.89	0.579	1.09	2.12	2.13	0.883	1.07	1.58	0.545	1.94	3.53	2.05	51.1	3.1	2.17	1.43	1.57	13.8	4.72	12.2	1.91	2.34	0.155	1.33
HSD17B10	115	25	23.9	25.1	12.1	84.8	28	26	27.2	22.2	36.7	45.4	35.2	50.5	40.3	60.4	66.9	111	26.8	35.6	23.3	45.9	27.5	58.9	43.6	41.5	73	28	27.7	47.2	22.4	40.9	15.7	14.7	46.6	36.6	27	6.04	49	43.6	108	30.9	37.9	42.5	15.5	23.7	39	20.8	21.5
HIST1H1A	115	30.5	0.809	2.31	0.906	0.998	0.869	5.99	2.66	0.0815	4.96	9.86	22.6	7.67	5.99	2.37	0.729	8.19	56	2	5.29	28.4	18	1.83	12.5	0.253	1.08	9.5	13.1	0.311	0.897	1.74	9.47	2.42	21.6	12.5	1.85	0.377	1.78	4.1	14.8	0.248	3.76	2.2	0.264	9.53	4.48	0.0297	17.2
H3F3B	115	17.3	8.97	8	5.25	23.6	3.52	2.5	15.9	3.14	6.78	3.96	4.45	9.58	7.25	15.9	10.4	10.3	69	20.4	36.1	10.6	20	24.4	51.3	12.6	18.3	9.7	29.8	11.1	4.68	9.85	24.4	8.98	36.4	3.62	14.1	0.303	6.37	7.76	22.9	6.4	20.7	20.6	1.46	10.3	8.02	0.822	16.7
H3F3A	115	17.3	8.97	8	5.25	23.6	3.52	2.5	15.9	3.14	6.78	3.96	4.45	9.58	7.25	15.9	10.4	10.3	69	20.4	36.1	10.6	20	24.4	51.3	12.6	18.3	9.7	29.8	11.1	4.68	9.85	24.4	8.98	36.4	3.62	14.1	0.303	6.37	7.76	22.9	6.4	20.7	20.6	1.46	10.3	8.02	0.822	16.7
EMC10	70			0.138		0.304			0.105		0.283			0.608	0.291	0.875	0.38	0.318	0.114		0.313		0.279	0.628	0.47	0.374	0.702	1.35	0.117	0.343						0.199			0.29			0.638	0.983	0.293		13	0.223
CRADD	105	0.353	0.275	0.394	0.147	0.695	0.445	0.311	0.415	0.226	0.772	0.342	0.334	1.66		2.57	0.307	0.906	0.0378	0.871	0.437	5.49	0.428	0.417	0.186	0.609	1.83	2.63	0.325	1.24	0.206	0.239	1.64	0.0699	1.5	0.428	0.556		2.23	3.08	0.21	0.109	0.711	0.74	0.814	1.97	1	0.103	0.649
MYH13	95	0.00476	0.00399	0.00286		0.00521	0.00602	0.00685		0.00837		0.00249	0.0159		0.0051		0.0384	0.00795	0.0601		0.0262	0.0834	0.00321	0.032	0.0922	0.0113	0.00228	0.0854	0.0593		0.00512	0.00287	0.00711	0.00302	0.0039	0.00854	0.00234	0.0474	0.00424	0.012	0.0358	0.0442	0.0167	0.00737	0.0398	0.0869	0.00472		0.00729
RNMT	106	4.29	0.925	1.41	0.153	1.69	1.03	0.513	0.142	0.211	8.34	7.51	1.34	0.371	3.26	0.368	1.46	0.611	0.852	0.439	0.584	0.23	1.12	0.579	20	1.86	2.13	0.409	0.976	2.16	13.1	0.173		0.233	3.95	1.6	1.85		0.28	0.171	2.06	1.88	0.164	1.6	0.187	0.153	4.53	5.53	1.04
ME1	115	3.14	12.6	9.56	3.94	7.17	10	9.44	2.01	9.97	2.93	2.79	9.96	17.2	1.32	6.15	13	8.16	2.29	11.8	1.2	1.03	6.32	7.11	12.6	13.5	7.69	1.68	3.22	7	1.69	7.8	9.41	7.88	3.08	3.03	8.99	11.3	10.2	4.29	2.8	2.05	2.89	6.74	5.36	1.52	2.22	1.21	8.15
HEBP1	115	1.65	24.8	23.7	5.76	28.3	15.6	29.6	7.13	35.3	24.9	26.6	34.7	28.2	33.4	4.32	35.9	5.7	6.3	30.9	18.8	8.74	29	11.8	29.6	35.8	25	5.04	3.74	26.6	26.8	24.4	34.9	12.8	20.9	4.15	31.3	1.67	35.6	3.73	17.7	31.6	5.16	5.92	27.3	26.9	39.4	34.9	34.1
MDH1	115	62	44.2	65.5	28.6	64.3	91	56.6	57.9	12.6	31.9	47.9	54.8	45.2	18.4	79.3	58	50.4	54	42.7	66	63.2	81.8	98.8	82.5	76.1	68.4	36.7	17.2	50.3	202	26.2	56.3	43.9	89.5	72.6	56.9	42.1	61.3	25.6	57.9	52.8	97	80.5	3.47	53.8	99.2	2.53	67.8
MDH2	115	99.2	52.4	94.2	60.6	145	130	91.7	76	13.7	166	131	142	206	70.4	134	109	292	114	93.7	52.8	139	77.5	117	163	144	253	161	213	111	73.6	123	46.4	31	134	154	77.7	14.9	120	99.7	244	87.8	101	261	17.7	634	254	20.3	92
FUK	115	2.09	0.963	1.71	0.318	1.91	1.76	3.47	6.88	3.55	1.24	1.18	2.87	0.908	4.71	1.77	4.4	12.5	1.12	2.44	9.87	1.08	6.31	4.24	2.27	3.79	9.25	0.333	1.14	1.4	3.32	1.42	1.3	1.4	1.48	7.11	1.85	1.78	6.46	0.252	1.1	2.9	8.52	5.24	3.38	0.479	1.67	63.1	0.925
TSR1	115	2.93	3.05	2.64	1.32	2.22	4.06	2.72	1.35	1.89	5.48	4.06	0.439	4.11	20.6	16.7	2.34	5.96	1.1	2.18	2.71	0.852	1.58	1.47	2.39	3.82	4.94	2.62	0.948	4.86	2.48	1.8	1.73	0.914	4.65	5.06	3.68	0.487	4.63	1.14	1.44	3.58	2.64	4	3.35	1.27	4.88	6.55	4.07
LDHD	115	2.14	17.8	7.25	0.363	86.2	2.37	4.84	3.7	1.42	9.47	2.93	6.57	0.294	0.198	2.98	0.978	2.88	1.25	1.18	5.46	6.21	3.73	2.67	9	37.6	19.4	3.74	0.481	4.79	1.16	3.8	4.61	3.63	0.831	0.577	6.56	0.749	5.18	0.548	15	4.69	3.68	6.46	2.55	10.6	16.5	3.85	5.05
ANO10	110	0.0755	0.282	0.127		0.288	0.279	0.184	0.329		0.618	2.02	0.343	1.26	0.283	0.852	0.415	0.503	0.046	0.712	0.843	0.595	0.842	0.368	0.0911	0.25	0.506	0.888	0.64	0.416	0.148	0.681	0.441	0.135	0.619		0.399	0.107	0.306	0.0079	0.121	0.408	0.162	0.307	0.713	1.25	0.604	0.703	0.42
HEATR1	115	0.389	0.0727	0.308	0.25	0.242	0.217	0.95	0.359	0.621	0.669	0.287	0.734	0.0543	0.344	6.2	0.154	0.493	0.0336	0.951	0.643	0.173	0.802	0.386	0.254	0.383	0.43	0.084	0.153	0.307	0.179	0.869	1.22	0.296	0.168	0.292	0.186	0.0357	0.243	0.749	0.157	0.519	0.242	0.547	0.781	0.0617	0.403	0.317	0.231
AMDHD1	107	0.329	0.29	1.11	0.0896	0.168	6.45	0.223	2.24	0.0938	1.48	0.0606	0.16	0.116	0.151	27.6	0.551	0.973		0.0644	0.806	0.0808	0.342	4.52	0.491	0.848	0.6	0.352	0.57	0.315	0.323	0.143	0.158	0.51	22	0.193	0.497		9.57	10.5	0.0396	0.571	1.56	0.957	0.544	2.52	0.25	0.706	0.0965
RPRD2	98	0.68	0.489	0.146	0.0387	0.0188	0.472	0.512	0.263	0.838	0.151	0.208	0.0187	0.0266	0.0258			0.175	0.0605	0.573	0.0281	0.497	0.0819	0.0984	0.83	0.0784	0.0491	0.0122	0.0371	0.839		0.108	0.489	0.15	0.111	0.0594	0.2		0.014		0.324	0.0118	0.0256	0.0959	0.174	0.0345	0.139		0.11
PDS5A	115	0.848	2.49	1.97	0.103	1.7	0.867	1.12	2.2	0.104	1.64	0.462	0.602	0.184	0.495	3.28	1.48	1.21	1.92	0.203	0.518	0.547	2	1.33	1.04	4.15	1.78	0.362	1.89	4.71	17	0.296	0.382	0.258	0.695	0.455	2.46	0.155	0.792	1.02	0.411	0.805	1.85	1.12	1.02	0.223	0.654	0.646	0.806
BOP1	114	1.32	0.664	0.493	0.409	0.871	0.338	6.88	1.38	11.4	0.88	0.483	3.54	64		0.44	0.499	1.67	0.0558	4.12	0.992	0.24	1.12	0.604	1.91	1.4	1.21	0.287	1.29	0.86	0.343	2.29	269	3.43	1.24	1.84	1	0.667	0.373	0.425	0.267	0.235	0.955	1.04	0.988	0.127	0.338	0.402	1.16
ANKRD28	113	4	2.66	0.44	0.722	1.71	1.07	1.8	3.22	1.05	0.413	0.0273	1.22	1.6	0.188	0.162	4.55	6.3	1.9	2.08	6.91	2.23	2.45	4.22	0.77	1.17	1.03	1.83	0.94	3.79	0.393	0.841	2.98	1.89	0.329	1.22	1.16	0.0822	0.913	0.751	0.856	7.2	6.3	3.23	0.576	3.37	0.523	0.148	0.229
CLPP	113	2.45	3.41	1.99	2.89	4.11	2.62	0.836	3.96	0.201	4.04	2.99	1.49	3.21	0.666	5.54	1.82	4.88	2.87	4.25	4.74	2.22	3.26	1.48	1.2	1.98	5.25	3.5	0.975	3.3	0.781	5.18	0.288	0.51	1.61	5.23	1.59	0.95	0.554	8.82	0.858	0.168	3.53	2.08	3.65	1.07	4.14	3	0.787
TRA2B	115	15.1	10.9	12.4	4.88	6.37	11.7	7.63	13	0.441	14.9	10.6	11	9.61	9	21	19.6	13.1	9.31	11.2	15.6	13.9	11.2	19.7	9.93	10	15	15	9.64	20.8	4.14	4.09	8.55	3.98	14.4	11.8	12.6	5.22	9	14.9	15.9	13.3	11.1	13.2	2.11	5.83	16.8	1.52	11.9
SRSF7	114	23.2	8.63	9.21	9	1.33	13.1	16.2	21	1.08	10.7	11.9	16.5	11.3	12	22.4	20.7	23.7	17.2	15.4	12.5	24.4	19.9	29.8	16.1	7.32	22.9	18.1	21.3	27.1	5.2	6.86	15.6	6.11	19.4	18	15.2	0.112	11.5	13.5	24.1	16.9	16.1	19.2	0.502	7.57	23.4		16.1
SRSF6	115	6.47	1.44	0.629	0.537	2.56	1.42	2.23	5.73	0.044	1.95	2.39	2.87	1.7	4.58	1.07	4.67	5.16	2.55	3.6	1.9	4.56	6.14	5.37	2.06	2.93	4.78	5.02	5.42	4.49	1.05	1.27	2.4	1.77	2.39	4.61	2.37	0.752	2.06	3.27	7.22	4.41	2.16	4.13	0.553	3.44	2.74	0.516	2.52
SRSF5	114	4.91	1.89	2.07	0.65	0.457	1.35	3.16	4.13	0.704	4.2	4.27	4.23	4.38	3.84	14.5	3.92	6.66	4.96	2.66	2.96	7.76	5.2	5.19	3.18	0.7	3.11	8.41	2.81	2.41	1.62	1.11	3.98	1.19	4.14	2.87	2.86	0.337	1.33	3.71	4.45	2.92	2.78	3.03	0.144	5.6	5.49	0.13	4.49
PALM2-AKAP2	115	1.14	0.628	0.853	0.57	0.689	0.395	1.03	1.8	0.602	0.453	0.256	1.15	0.366	0.487	1.01	0.726	1.12	0.165	0.396	6.46	1.43	0.958	0.898	0.768	0.452	0.498	0.965	0.292	2.85	1.01	0.291	0.55	1.26	0.355	1.31	1.26	0.581	1.42	1.48	0.384	0.481	0.642	0.604	5.23	0.243	0.203	0.195	0.872
PTGES3L-AARSD1	112	0.348	1.49	1.39	0.268	0.764	1.21	1.69	0.482	0.285	0.376	0.438	0.795	8.83	0.925	0.15	1.76	1.05	1.27	1.03	0.916	0.762	0.331	1.37	0.308	1.17	0.919	0.547	2.27	0.899	0.175	0.651	0.105	0.234	0.952	0.695	2.02		0.878	1.14	1.35	0.764	0.811	1.7	0.143	0.646	1.59	0.0625	0.666
SNX9	115	31.9	10.4	4.85	3.24	11.6	6.98	6.12	41.8	7.32	1.98	4.83	5.12	2	1.83	2.65	18.2	20.1	15.5	2.95	5.96	19.2	12.2	47.1	8.12	9.57	6.64	2.93	15.1	42.4	41.6	2.39	1.69	2.74	2.37	2.22	7.05	0.0782	5.32	5.22	16	36.6	32.9	8.92	10.2	6.76	7.32	4.18	14.3
XYLB	112	1.65	0.994	1.4	0.139	8.47	3.68	0.327	0.155	0.276	2.35	3.05		0.858	1.76	3.51	2.14	1.58	2.09	0.808	0.53	2.21	3.29	1.65	0.614	3.05	8.44	3.07	3.86	2.25	0.92	0.43	0.889		2.99	2.56	1.58	0.133	2.61	0.568	4.36	2.08	1.34	3.77	0.146	1.8	1.91	1.33	2.39
OXSR1	115	1.51	3.6	3.14	5.51	2.64	2.38	16.5	5.17	42.4	6.85	1.29	3.53	7.56	0.95	2.66	5.85	1.22	1.93	62.4	5.08	2.03	6.65	4.77	5.68	4.94	3.03	2.28	1.88	4.7	2.4	91.4	209	57.6	3.24	4.87	6.78	3.5	4.02	4.12	1.27	4.12	5.46	4.65	37	3.87	2.82	5.21	2.98
CRYZL1	98	0.547	0.379	0.284		0.0974	1.03	0.228	0.968		12.3	9.42		1.45	0.23	0.428	0.323	0.939	0.15	0.0492	0.53	1.15		1.24	0.0523	0.523	0.598	46.9	0.127	0.561	10.3	0.241	0.52		0.763	1.8	0.531	0.315	0.156	0.842	55.7	0.463	0.699	0.47	0.0748	0.306	15	1.28	0.67
GFPT2	115	0.3	0.231	1.06	5.16	0.654	2.46	6.95	0.317	7.27	1.59	1.5	3.49	1.07	0.583	6.31	0.62	1.85	0.311	4.84	0.204	29.2	3.28	1.03	0.222	1.9	1.82	5.48	0.31	0.412	0.21	6.94	6.28	5.06	1.05	1.87	1.15	4.22	2.4	1.51	0.629	0.342	1.25	5.05	2.08	15	1.56	0.613	0.866
WDR1	115	29.4	39.8	35.6	13.4	33.8	47.8	52	30.9	12.5	42	28.8	59.4	47	25.4	44.8	54.7	31.5	22.8	33.6	33.6	32	39.2	54.4	41.9	59.3	54.9	30.5	50.2	49.3	36.4	39.1	34.6	17	34.2	24	47.8	16.9	31.2	39.1	31.5	41	41.5	37	34.3	58.2	42.6	15.9	35.6
CTPS2	115	6.13	0.452	5.47	8.01	1.78	2.79	7.74	2.26	10.7	5.4	3.96	8.35	9.18	1.58	1.2	2.94	1.47	2.06	7.23	2	0.34	2.12	4.22	1.29	6.19	2.17	1.8	1.95	2.42	3.33	6.47	0.756	8.27	4.35	2.89	0.828	0.964	2.07	1.14	1.94	0.275	0.784	14.4	5.89	0.255	5.81	5.94	2.85
TUBA8	115	42.5	39.4	49.1	111	47.9	52.7	61.5	53.7	28.1	45.1	39.8	50.2	252	79.8	78.2	55.8	42.6	32.6	66.6	35.3	45.2	41.4	69.1	30.3	65.6	57.4	33.2	40.8	58.5	38.6	33.6	68.3	60.8	41.7	46.9	67	66.9	46	50.3	42.8	57.4	56.7	50.2	17.3	22.6	52.3	10.4	34.4
COQ3	28	0.123				0.0925		0.0576				0.115					0.203		0.0378			0.199					0.118							0.145				0.286					1.94	0.0525		1.84
MARK4	99	0.16	0.113	0.18	0.0795	0.0794	0.0197			0.181		0.005	0.0225	0.0566	0.0384	0.0406	0.0114	0.0941		0.109	0.00983	0.0947	1.73	0.0239	0.065	0.0582	0.26	0.129		0.13	0.0145	0.143	0.056	0.0284	0.0225	0.0125	0.126	0.141	0.18		0.114	0.0281	0.00489	1.88	0.0686	0.0256	0.00789		0.0076
PRKAG2	115	3.1	4.49	2.17	5.09	2.63	1.97	1.25	4.61	1.21	8.29	1.43	3.24	2.39	7.26	47.3	3.09	2.49	3.31	7.13	3.09	1.79	1.18	3.91	0.73	3.04	3.38	3.88	5.24	3.84	4.42	5.61	0.662	1.51	1.76	3.58	4.39	3.95	4.07	1.9	2.19	2.91	8.01	2.02	4.35	3.37	2.96	4.95	3.05
ALDOC	115	31.9	21.9	35.2	14.2	24.3	46.3	28	33.3	3.59	22.3	14.6	9.67	31.9	6.83	22.5	19.4	42.5	14.6	41	37.7	7.23	23.7	20.2	8.65	14.4	41.5	18.4	20.4	20.5	11.3	12.2	14.8	9.33	26.6	85.2	44.8	5.23	40.6	26.1	27.1	34.3	15.3	27.9	4.28	10.8	18.8	7.83	33.1
AKR1B1	115	76.1	15.2	28.5	4.84	19	71	25.3	29.1	3.14	6.59	7.84	24	124	42.9	31.4	29	98.7	27	35.6	15.8	8.12	16.3	32.7	24.9	30.7	36.1	75.3	58.3	33.1	13.5	14.4	33.8	14.5	153	81	36.7	8.55	95.2	26.3	62.5	40.3	18.6	848	10.3	39.8	15.4	21.8	87.8
MSRB3	89	0.443	4.63	1.57	0.264			1.53	0.76	1.78		0.743	0.374	1.97			1.34		0.51		4.92	0.781		1	1.29	7.45		0.223	1.54	1.53	1.18	2.23	2.04	1.54	0.972	1.23	1.81	0.39	2.4	0.169	0.418	0.962	3.96	2.39	0.572	0.466
SUB1	113	47.5	30	43.1	26.7	35.3	39.8	34.9	26.9	2.3	51.5	36.1	39.7	32.8	48.9	46.8	62.8	51.1	16	25.1	31.1	52.1	70.1	62.2	43.3	36.9	48.9	46.1	25.4	50.7	13.8	9.05	41.6	20.3	36.9	35.4	47.2	0.977	33.7	107	38.3	25.2	35.8	26.4		17	39.9	11.2	40.9
LSM14A	103	0.148	0.676	0.389	0.127	0.137	1.07	0.256	0.532		1.6	0.672	0.179	1.14	1.66	1.36	0.293	0.167	0.357	0.163	0.156	0.296	0.645	0.93	0.494	0.643	0.998		0.671	0.958	0.167	0.173	0.0584	0.136	0.935	0.614	1.01		0.338	1.38	0.417	0.107	0.551	0.79		0.058	1.26		0.0978
RAI14	115	1.5	2.32	2.67	1.21	7.9	3.33	6.16	3.43	1.33	1.29	1.21	4.76	7.93	13.6	3.23	4.24	1.56	3.11	3.8	2.26	0.92	7.39	3.55	1.84	2.85	3.77	1.12	2.68	2.46	3.7	4.01	5.23	3.23	2.91	3.5	3.57	0.346	3.88	0.61	1.17	2.29	2.79	9.84	4.71	3.35	3.36	2.72	3.59
DECR2	115	2.75	2.67	3.92	12.6	4.94	6.44	2.58	4.71	5.99	2.31	3.94	6.3	2.38	7.67	25.7	5.87	5.42	1.77	4.28	3.98	5.11	3.86	18.1	2.66	5.08	2.27	1.62	0.91	3.43	3.59	9.17	13.6	3.94	7.43	2.55	0.583	2.93	5.46	1.87	3.8	1.57	3.85	8.82	7.2	2.85	11.4	0.616	2.06
HACL1	7																																		0.0332									0.327			0.0499
APPL1	115	2.25	16.8	7.27	2.18	10.2	6.09	3.39	10.2	7.83	3.3	2.9	5.9	9.06	1.15	5.88	35.3	6.27	1.7	3.02	8.03	3.07	1.45	20.1	9.12	13.3	3.46	0.753	2.65	8.66	2.75	4	0.863	3.04	13.3	6.49	7.29	10.7	4.14	1.07	2.46	19.6	5.42	8.8	5.31	1.35	6.53	7.91	13.1
TPSB2	115	12	3.09	19.2	1.36	19.5	1.8	8.77	17.5	7.8	1.87	4.6	23.3	1.21	4.45	13.4	3.3	13.5	4.26	7.63	27.1	13.5	13.4	1.92	10.8	2.34	2.72	10.3	3.62	1.26	3.65	0.872	14.5	4.42	7.69	0.452	2.48	3.19	5.13	4.63	3.79	1.3	26.5	6.14	11.8	28.3	3.65	0.304	13.4
G6PC	0
G6PD	115	12.6	10.7	10.7	6.83	10.9	14.7	8.09	10.1	8.99	15.1	11.6	24.7	42.1	14.5	68.9	25.9	22.2	6.4	8.19	10.8	10.4	17.4	21.8	15.4	15.1	11.8	18.8	76.2	17.6	8.14	10.5	10.6	5.11	7.58	15.3	21.9	10	18.7	25.1	9.6	26.5	16.6	13.8	39.7	5.28	5.98	11.8	8.96
DARC	39	0.147					0.399						0.124		1.38								0.353	0.907	0.433		0.908					0.281		0.142		0.335					0.123			1.33	0.23				0.341
NT5DC2	102	0.443	0.821	0.265	0.238	0.0847	1.46		0.165	0.0693	1.43	0.283		0.509	0.201	0.547	0.161	0.297	0.0964	0.16	0.138		0.245	0.563	0.0627	0.288	0.261		0.66	0.808	0.741	0.192	0.0432	0.0846	3.54	0.118	1.08	1.18	0.256		1.09	0.108	0.0713	0.314	0.0683		2.37	0.145	0.585
KDSR	115	23.7	97.5	21.5	0.693	34.3	3.32	3.41	68.8	0.717	3.58	26.8	1.75	22.1	4.12	53.6	17.1	12.5	17.4	28	71	7.2	2.49	42.5	5.68	27.2	16	15.3	14.2	25.7	20.9	8.77	21.5	43.9	3.13	11	19.2	65	36.2	1.63	12.9	11.7	57	9.31	2.3	4.38	4.11	8.86	2.36
FYN	115	2.84	4.01	4	3.02	3.15	8.68	2.32	1.72	6.56	7.84	7.38	3.9	8.6	0.626	0.885	4.92	8.09	2.28	2.86	3.22	5.72	3.71	5.78	13.3	2.97	4.31	7.45	3.55	5.52	0.823	6.42	1.78	2.17	5.03	4.55	4.62	2.85	3.27	0.62	5.16	10	4.03	3.14	5.97	6.34	5.51	2.67	5.55
NUDT17	22		2.21		1.39								1.24				3.24			2.53		0.24		1.11											2.73								5.01
DLGAP4	109	0.683	0.355	0.815	0.642	1.04	1.63	0.751	3.69	0.371	1.67	0.294	0.547	1.72	0.254	0.331	1.28	0.635	0.368	0.725	3.93	2.59		1.41	2.09	1.03	0.726	0.789	0.206	3.1	0.387	0.783	1.35	1.12	0.533	0.285	0.271	0.134	0.971	1.79	0.804	0.256	2.7	1.99		0.355	2.99	0.14	0.357
PAWR	109	2.14	0.634	1.31	0.835	0.663	2.55	0.862	1	2.43	6.75	0.336	1.32	0.191	2.33	1.16	2.22	1.55	1.6	0.987	1.33	1.56	2.44	2.37	1.6	2.39	1.97	2.07	2.02	2.24	0.263	1.09	1.47	0.513	1.23	3.88	2.48		1.2	0.0764	3.77	1.1	2.5	1	0.249	1.25	1.97	0.358	1.5
COBLL1	88	0.238	0.0222	0.596		0.249	0.492	0.0567	0.0805		0.451	0.242	0.0644			0.105	0.0452	0.202	0.182		0.26	0.0688	0.0833	0.0884	0.435	0.502	0.118		0.0485	0.0748	0.0833	0.085			0.455	0.0288	0.567	0.223	0.143		0.0268	0.0421	0.0976	0.63	0.084	0.115	0.478	0.307	0.904
MINPP1	109	0.091	17.1	2.16	1.65	1.06	0.967	0.184	0.381	0.182	0.67	0.19	0.261	0.135	0.282	0.532	0.419	0.435	0.303	0.221	0.382		12.4	0.309	0.181	0.493	0.811	0.401	0.0678	0.465	1.94	0.275	0.0675	0.0301	0.207	4.21	0.599	0.148	7.93	0.148	0.538	1.94	0.0478	1.21	4.75	0.894	0.719	0.0551	0.414
H6PD	115	4.96	7.17	6.54	5.89	6.59	7.47	4.33	8.54	3.76	11.3	9.04	6.31	7.47	14.5	6.34	11.2	11.9	6.64	3.94	6.37	12	11	6.28	16	10	7.85	9.55	11.5	9.02	6.7	5.58	5	3.38	3.14	10.8	5.29	3.13	14.4	9.25	13.1	9.37	6.35	10.3	3.71	22.2	11.6	11	7.6
KIF1C	99	0.0168		0.0598	0.0176	0.00302	0.0811	0.0127	0.0428	0.0113		0.00635	0.0112	0.0119	0.00766	0.101	0.046	0.0409	0.0366	0.0357	0.0422		0.014	0.0663	0.105	0.0133	0.00778	0.00846	0.102		0.0311	0.0249	0.183	1.69	0.00768	0.0317	0.0422		0.00544		0.00371	0.0962	0.0353	0.0188	0.00596	0.0398	0.0421	0.00537	0.0495
GTPBP1	115	0.874	1.1	2.18	0.774	1.15	1.3	0.838	6.83	0.601	2.18	1.23	1.08	1.17	1.96	4.85	3.94	1.83	0.565	1.48	5.96	2.08	0.894	3.57	1.26	1.92	0.606	8.78	0.696	1.45	0.735	0.951	1.78	1.02	1.18	1.52	1.26	0.737	1.64	0.685	1.18	0.291	0.777	1.52	1.08	1.27	2.47	2.13	1.32
MASP2	76	1.02	0.603		0.421		0.544	0.224		0.296	0.349	0.29	0.346	1.52			0.475			0.503	2.15	1.63	0.56		0.138	0.083		1.77			0.721	0.931	2.21	0.117				1.23				0.473		0.415	1.52	2.91	0.172	0.964	1.1
RBBP9	111	2.63	4.47	8.73	8.84	18.8	13	2.86	7.18	0.797	20.3	10.8	0.596	3.16	0.734	1.27	6.98	21.7	15.6	8.16	10	7.21	8.18	1.45	2.45	10.2	18.3	19.2	1.01	18.6	1.67	2.74	0.233	0.122	13.5	21.1	15.9	12.9	9.89	16.4	7.53	21.4	22.4	21.6	0.605	8.33	17.1	2.19	11.3
CYCS	115	37.7	48.4	38	41	136	101	44.1	62.9	10.3	40.3	59.5	58.8	87.9	47.6	78.4	87.9	203	54.1	40.5	36.4	89.3	83.5	126	133	78.4	213	96	54.9	64.5	64.4	41.7	15.2	22.5	68.9	103	52.1	6.03	29.1	274	106	114	63.8	136	6.38	981	52.2	7.67	44.5
WLS	58				0.172	1.41		5.19	0.121	0.414		0.105	2.1	0.157		0.146				0.341			0.47		0.206	0.205	1.52			0.341		1.57	2.95	1.01					0.491	0.416			0.121			0.0306	0.071		0.0708
JAGN1	112	5.98	6.37	8.34	0.554	7.56	5.99	10.3	3.7	0.184	23.5	3.91	11.7	6.45	0.481	10.9	2.38	3	3.02	8.22	2.67	1.07	13.1	2.46	0.636	4.98	4.55	0.507	1.75	6.94	0.312	5.16	4.94	3.1	4.24	3.99	4.47	0.31	2.39	36.5	1.96	0.129	1.13	11.5	0.299	0.791	3.06	1.43	4.69
C14orf142	99	2.55	1.52	1.53		1.63	3.68	6.19	1.12	0.598	1.89	1.1	0.0912	4.08		20.6	3.53	1.15	1	1.56	0.484	0.597	6.98	2.76	1.72	0.837	7.82	1.88	3.26	5.15	0.737	0.568	1.12		2.41	1.85	3.23		1.23	3.4		1.55	1.62	5.77		0.796	2.65		1.11
AOC1	115	7.99	6.42	5.82	2.03	14.2	3.38	6.3	8.57	4.51	8.78	5.51	4.32	18.1	1.17	0.494	5.98	26.3	6.37	5.46	10.2	35.3	14.6	9.41	6.79	22.5	5.01	48.5	8.58	4.92	5.56	3	3.9	4.76	9.22	8.27	5.8	1.16	5.17	2.47	13.9	5.24	9.38	3.67	3.62	6.17	15.1	3.15	3.27
CALB2	63				0.472	0.0443		1.43	0.0848	2.73	0.0635		3.46				0.0492	0.0341	0.0564	2.7		0.0227		0.0596	3.51	0.143		0.21	0.162	0.0777	0.131	1.79	2.4	1.57	0.0496						0.11	111	0.0625			0.0829			0.248
CALB1	115	18.8	7.96	10.2	1.76	6.87	35.8	6.68	9.32	11	8.14	7.87	11.2	0.664	7.09	11.9	12.7	7.9	3.58	6.44	9.77	6.04	22.2	6.93	16.2	20.8	10.8	4.8	1.41	12.8	32.7	6.43	9.14	3.72	18.7	7.28	2.96	3.03	13.7	1.28	9.19	10.3	13.4	30.3	18.1	6.75	9.34	4.6	33.8
COG1	114	1.87	1.13	0.692	1.07	1.13	1.19	1.21	1.59	0.0574	2.03	1.42	2.77	2.62	1.94	1.78	1.2	2.04	0.0384	0.72	1.27	1.07	1.39	1.73	0.338	0.927	1.23	0.499	0.25	1.05	4	0.455	0.898	1.23	1.14	1.78	0.606	0.187	0.277	0.0473	1.46	0.597	1.73	3.31	1.09	0.6	3.66	0.145	1.05
CAD	115	1.42	1.24	1.6	1.21	1.34	4.28	4.12	1.79	0.938	1.83	2.72	4.77	2.22	1.4	3.09	2.32	2.88	1.37	2.1	1.98	1	1.86	5.13	1.75	1.66	2.36	1.41	1.51	2.97	3.72	5.09	2.6	1.11	1.86	2.65	2.02	2.42	4.09	1.26	3.13	2.3	3.55	2.86	16	2.33	3.73	1.03	1.97
GPR89C	111	0.137	0.0389	0.062	0.183	0.17	0.172	0.288	0.286		0.337	0.17	0.322	0.219	0.0532	0.905	0.38	0.413	0.152	0.189	0.267	0.085	0.287	0.254	0.154	0.547	0.23	0.012	0.102	0.374	0.15	0.254	0.783	0.0289	0.121	0.411	0.411	0.0623	0.627	0.143	0.527	0.366	0.7	0.829		0.123	0.241	0.134	0.151
ABRACL	112	9.33	9.22	8.61	5.2	22.3	22	14.9	14	3.43	19.7	15.9	12.8	41.3	1.04	128	26.8	19	4.09	26.3	14.7	9.46	25	74.3	34.3	43.8	32.1	15.5	8.96	48.1	11.8	31.8	18.1	6.35	17.7	8.03	20.2	2.21	8.49	2.5	18.6	42.5	15.8	47.5	2.37	1.7	33.6	5.83	14.8
SFT2D2	70	0.329	1.31		0.0972	0.461	0.73		4.68		0.669			3.64			2	1.42	0.328		0.355		1.2	0.717		1.88		1		2.31		0.489			0.609	0.677	1.66	3.35	0.793			0.232	0.208	0.278		0.391	2.13	2.29
AKAP8L	54				0.105	4.86			0.415			0.154	0.0788	0.0817		0.196	0.341		0.0343	0.201	0.77		0.0756	0.728	0.116	0.867	0.905												1.32	0.0501	0.0455	2.15	1.06	3.01
TNXB	115	4.51	11.3	8.51	3.74	6.24	9.57	16.3	10.4	34.1	14.5	9.46	22	8.56	12.4	9.4	19.4	5.88	7.76	11.2	13.3	5.25	4.12	5.8	7.85	17	10.9	6.49	6.36	12.1	4.93	29.5	10.6	11.2	9.27	11.3	13.1	19.5	7.41	10	8.67	5.81	13.3	3.82	14.8	5.12	13.8	16.2	7.53
TRUB2	2
TNS1	115	11.3	21.8	14.8	13.4	28.6	8.74	15.9	17.7	6.7	7.29	3.65	9.94	9.4	2.1	7.11	16.1	10.1	9.16	25.3	8.7	16	25	9.46	19.8	18	7.75	5.43	6.09	7.72	10.3	16.3	11.1	7.69	9.29	11.8	10.1	7.07	6.06	5.88	5.56	11.3	11.2	9.91	4.27	3.12	8.21	10.5	8.98
CYFIP2	115	2.68	1.23	1.41	2.11	1.24	3.32	3.88	1.15	1.03	1.7	1.58	4.16	3.66	2.12	2.44	1.59	1.65	2.83	2.15	2.27	2.9	1.56	2.82	4.56	1.42	1.25	2.69	3.22	3.04	2.31	1.25	1.48	2.27	1.79	2.18	0.953	1.19	1.42	46.2	2.3	1.19	1.97	1.77	1.65	14.7	2.3	0.35	2.02
FETUB	113	0.657	1.94	0.969	0.468	2.3	0.396	0.335	0.463	3.04	0.472	0.961	1.16	1.02	0.602	0.605	0.847	0.196	2.35	0.395	0.203	0.129	1.53	0.862	0.832	0.954	1.14	0.253	2.75	1.6	1.21	30.2	1.35	1.29	1.59	0.929	0.846	1.73	1.02	1.73	2.65	0.0757	0.124	7.41	2.65		2.8	4.89	0.616
TNNT3	0
PPFIA1	100	0.141	0.0723	0.0337	0.0908	0.00352	0.0748	0.0339	0.00408			0.0599	0.192	0.034	0.276	0.284	0.00582	0.0598			0.171	0.0215	0.0448	0.0205	0.0366		0.0472	0.0241	0.0835	0.0886	0.00556	0.0832	0.288	0.106	0.0545	0.0059	0.0285		0.00515	0.121	0.115	0.12	0.022	0.0415	0.0406	0.00262	0.0582		0.061
PKP4	114	0.282	0.128	0.808	0.682	0.845	0.851	0.254	3.14	0.361	1.34	1.11	0.995	0.184	0.156	0.144	1.3	0.507	0.71	3.01	1.92	0.465	1.05	2.39	3.35	0.0965	1.4	0.515	1.13	1.04	0.692	0.661	8.8	3.42	2.38	0.333	0.854	1.79	1.24	0.056	1.57	2.21	1.93	0.532	1.36	0.459	0.912	0.228	2.01
SH3KBP1	113	0.765	3.72	1.85	0.461	0.767	2.48	1.24	0.784	31.1	1.31	2.56	2.03	2.82	7.47	3.31	1.21	0.732	0.0215	1.24	0.665	1.66	3.96	6.7	2.46	0.764	0.173	1.75		0.617	34.6	1.5	1.86	0.435	2.13	0.167	1.02	24.4	2.4	1.12	0.676	1.16	2.78	2.74	1.39	0.182	2.53	0.889	1.69
PEX3	72			0.074	0.16	0.191		0.0438	0.0726		1.06		0.0873	0.183		1.04	0.0665	0.165	5.43	0.0539		0.016			0.222		0.263	0.0704	13.9			0.271		0.0668	0.191	0.151			0.044	0.382	5.68	0.0577	0.0863	0.171		0.193		0.972
NIPSNAP1	115	20.7	19.4	21.3	10.4	31.7	47.9	23.2	20.1	2.06	21.1	23.7	8.21	34.5	6.55	8.36	23.1	43.1	11.4	24.4	26	23.5	21.6	33.6	19.4	46.7	103	12.5	19	22.8	19.5	17.4	14.5	7.34	37.4	36.8	26.4	1.42	36.1	18	18.1	31.6	47.7	34.8	4.63	46.4	62.4	2	26.9
EPS8L3	112	0.774	0.103	0.061	0.442	0.877	0.496	7.43	0.115	0.387	0.104	0.0431	5.43	1.9	1.31	0.13		0.38	0.917	0.5	0.485	1.03	0.803	0.118	0.215	0.0432	0.316	1.68	0.569	0.16	0.233	0.716	2.61	0.475	0.0457	0.556	0.144	0.254	0.273	0.358	1.74	0.165	0.148	1.16	0.272		0.669	2.23	0.259
CDC73	111	1.57	0.0902	0.141	0.907	0.155	0.262	1.05	0.123		0.198	0.148	1.26	1.17	0.342	0.77	0.146	4.13	0.0435	0.54	0.139	0.559	1.06	0.305	1.39	0.455	0.428	0.45	0.0866	0.332		0.495	1.39	0.48	0.135	1.63	0.448	0.183	0.0499	0.985	0.0581	0.161	0.764	0.267	1.55	0.197	0.332	0.515	0.416
NT5C1B-RDH14	102	0.0455	0.174	0.0264	0.183	0.256	0.589	0.48	0.0634	0.189	0.183	0.158	0.367	0.0583		0.0186	0.179	0.0733	0.251	0.409	0.2	0.283	0.406	0.918	0.0434	0.184	0.178	0.45	0.268	0.0614	0.0327	0.033	0.53	0.131	0.317	0.162	0.023		0.4	0.0882	0.39		0.238	0.752		0.173	0.256	0.105	0.32
GRB7	51	0.586				0.161	0.0236		0.0289						0.702		0.408		0.13		0.65			0.133			0.112		0.0548							0.155				0.201	0.162	0.287	0.176						0.0405
GRB2	115	14.3	6.27	7.22	2.82	10.5	10	5.09	10.8	2.35	5.58	6.22	10.9	9.13	0.512	24.8	13.3	20.7	12.4	3.93	7.94	4.14	7.83	14.6	10.5	10.3	7.3	12	6.26	12.4	10.4	4.17	4.93	15.4	6.86	13.8	7.17	14.6	4.98	11.4	18.8	12.4	8.46	12.9	0.0972	11.1	7.12	10.2	5
GRB14	60		0.0387	0.31		0.0577	0.439		0.0523					0.101	1.23				0.0244		0.0612	0.104	0.191			0.0258	0.101				0.123				0.157	0.101	0.237				0.0839	0.0697	0.0661	0.0516	0.118	0.336	0.104		0.157
RAB21	114	13	13.8	13.1	6.98	10.4	14.4	11.9	18.6	0.954	39.6	40.8	102	11.8	28.1	36.5	12	23.6	25.2	18	14	14.7	13.7	73.8	10.4	20.8	43.3	18.9	16	11.5	23.2	9.91	6.76	5.63	24.7	39.6	20.5	2.72	12	24.9	26.6	47.9	20.4	14.7	34.1	13.7	36.4	2.13	8.68
A2M	115	13.1	38.1	32	16.6	38.1	10.5	56.9	37.9	71	27.5	47.2	54.4	30.4	34.1	31.3	21.6	64	22.9	28.4	23.2	30.7	20.4	30.3	18.9	29.9	17.6	31.6	14.2	37.8	110	18.7	15.6	25	19.9	23.4	24.6	53.3	33.9	19.1	21.5	19.5	15.7	16.1	57.5	15.5	25.1	66.1	28
FBXO21	65				0.183	0.0637		0.0337					0.744	0.742	0.117	0.135			0.0157	0.0647	0.169		0.0892		0.422	0.219	0.21		0.0216	0.0344		0.118	0.122	0.0298					0.193	0.239			0.192						0.201
EXOSC7	98	0.05	0.022	0.992		0.0913	0.211	0.22			0.414	0.197	0.232	0.928		0.369	1.13	0.3		0.297	0.945		0.276	1.83	1.29	0.432	1.51	0.965	0.328	0.457	0.102	0.546		0.0687	0.222	0.233	0.0942	0.684	0.101	1.23	0.0443	0.165	0.191	1.16		0.645	0.255		0.103
CNOT1	115	0.886	1.31	2.63	2.05	2.1	10.8	4.45	1.82	1.14	3.05	5.83	8.05	2.26	0.96	4.23	2.38	6.07	2.29	3.57	1.77	3.9	0.82	2.05	5.63	3.48	5.27	8.88	0.476	5.78	1.41	3.41	1.85	2.56	8.04	7.22	3.02	0.304	1.78	3.65	4.52	4.46	2.68	2.92	1.34	5.32	6.28	0.662	3.97
ALDH16A1	114	2.14	1.44	2.95	1.56	2.1	7.52	2.57	4.08	30.9	5.04	2.51	1.26	7.22	0.666	3.04	1.8	3.41	5.01	1.24	0.755	1.61	5.84	4.23	2.25	3.81	14.6	7.64	6.25	2.36	3.6	13.4	3.48	12.4	3.35	5.16	6.31	6.41	2.83	4.69	1.72	4.66	1.65	4.33	7.04	6.24	3.25	1.23	1.53
RGPD3	115	0.0303	0.059	0.0218	0.0304	0.161	0.0352	0.00626	0.0264	0.0219	0.0846	0.0251	0.212	0.0636	0.0157	0.0995	0.141	0.229	0.341	0.0101	0.0488	0.0236	0.0295	0.0673	0.196	0.351	0.295	0.122	0.194	0.151	0.00477	0.0176	0.183	0.0174	0.0425	0.34	0.0682	0.00974	0.272	0.187	0.367	0.141	0.0189	0.327	0.0379	0.0139	0.0639	0.178	0.046
TIMM9	105	4.08	1.34	1.95	1.3	4.42	4.84	2.57	2.21		3.22	7.21	1.29	19.9	1.4		4.23	6.29	8.43	1.57	3.02	2.75	5.92	8.79		1.26	8.95	10.1	16.1	4.06	423	0.634	2.05	1.23	1.28	3.93	1.6	0.694	10.2	9.88	9.76	1.22	6.68	13.9	1.93	13.5	3.92	3.68	10
TIMM8B	73	0.224		1.44	0.58			0.63	0.637			0.954		1.44	0.596	0.125	0.565	0.484		0.404		2.62		0.385	0.565		1.69	0.532	0.496	0.613	1.54		0.373	0.385		0.475	0.641	1.75	0.835	1.63	0.25		0.607	1.45	0.395	0.928		1.09
PSIP1	114	3.25	1.69	1.28	1.61	8.91	1.97	1.77	3.38	0.371	1.87	1.17	1.64	3.24	0.277	1.84	3.06	3.93	4.4	2.44	4.23	4.59	2.14	4.5	3.54	3.3	4.4	3.22	1.84	3.12	0.576	0.917	1.6	1.7	2.62	2.12	2.53		2.18	1.5	5.46	4.75	3.65	5.95	1.01	0.428	4.98	0.0995	0.805
DAZAP1	115	5.71	4.77	4.93	1.87	4.81	7.09	3.57	5.28	5.45	10.3	4.94	9.17	5.57	4.35	9.79	8.82	5.22	2.58	9.27	5.62	4.82	5.63	11.1	3.33	6.45	9.03	6.61	3.46	8.76	7.76	3.53	5.48	2.45	7.98	5.96	7.16	1.08	4.04	2.65	3.86	29.6	6.99	7.54	2.23	6.78	9.06	2.15	5.73
WDSUB1	1
LOC101060439	115	5.81	4.92	5.03	3.76	7.1	9.83	6.92	7.12	0.995	6.69	6.96	8.55	11.8	2.98	13.6	8.98	10.6	12.4	4.9	6.44	3.32	8.1	11.1	8.25	8.19	8.5	5.16	7.05	7.83	7.83	5.56	6.08	2.87	9.16	4.93	5.39	2.42	10.5	6.97	7.31	12.4	7.95	8.31	5.5	3.8	7.03	2.6	7.97
LOC101060434	21					0.00873												0.012		0.0123							0.00968								0.0112								0.0256				0.0224		0.0201
LOC101060433	114	1.58	7.35	6.71	1.36	0.519	2	1.26	0.624	0.0904	8.17	3.17	2.18	2.01	1.49	3.09	0.637	2.22	1.22	1.01	0.938	1.72	6.39	2.06	23.8	1.64	2.48	1.93	0.594	1.5	0.418	0.833	0.585	0.267	28.1	0.367	0.94	2.89	1.04	3.29	1.12	1.03	1.53	6.07	0.299	0.707	27.8	0.524	6.22
RRAGD	114	0.678	0.912	0.814	1.08	1.33	1.6	1.89	0.209	0.321	0.641	0.304	2.04	2.93	3.53	1.75	1	1.08	0.752	1.68	0.798	1.4	4.34	1.32	2.32	2.38	0.849	4.37	1.57	1.33	0.75	1.05	1.42	0.451	0.917	0.729	0.583		1.09	3.75	2.57	1.36	1.53	9.31	0.386	3.56	2.28	0.949	2.01
COL5A1	115	0.378	0.406	0.3	0.518	0.333	1	0.281	0.201	3.02	0.935	1.08	0.465	0.778	0.234	1.23	1.19	1.13	0.132	1.27	0.371	0.974	0.515	0.797	0.219	0.454	0.615	0.194	0.476	0.246	0.942	1.57	1.09	0.351	0.923	0.641	0.729	0.328	0.172	0.368	0.299	0.596	0.0851	0.844	2.17	0.292	1.03	1.32	1.47
MYCBP	98		5.01	11.8	0.714	32	9.91	10	13.2	1.06	24.4	23.3	0.546	20.2		20.1	11.2	1.29	1.1	19.9	13	4.1	20.1	12	1.48	10.2	34.2	3.69		11	0.428	11.8	9.67		21.7		10.2			4.01	5.68	7.68	4.18	14.6	0.476	0.363	39.7	2.33	9.72
TMX1	114	4.34	5.71	7.57	2.65	3.47	16.3	5.3	6.63	0.115	5.14	6.94	16.2	4.61	15.8	12.2	2.99	7.37	5.04	3.18	3.94	6.09	10.3	6.92	4.27	3.55	2.5	5.58	4.65	5.2	2.25	3.56	4.03	3.03	3.86	3.38	6.13	1.45	17.4	5.99	8.7	5.31	7.44	6.89	3.28	0.724	7.44	1.15	6.95
TRAF6	83	0.265	0.886	0.428	0.167	0.522	0.209	0.385	0.928		0.461	1.22	0.146		2.77	0.214	0.443	0.113		0.583	1.23	0.105		0.183		0.249	0.195	0.229	0.0652	1.03		0.202		0.116		0.388	0.864		0.0509	0.355	0.19	0.966	0.316	0.235	0.0652	0.0635		0.127	0.065
PADI2	115	2.37	2.01	3.47	1.57	2.64	8.16	1.04	3.03	0.727	17.4	9.85	5.24	7.29	1.73	6.72	4.05	4.02	1.7	4.03	3.48	2.11	1.45	2.39	5.9	2.21	1.61	4.65	5.58	2.95	0.311	1.89	2.69	0.11	12.5	7.09	2.08	1.53	8.12	2.13	1.57	5.23	3.78	4.42	2.61	4.11	10.4	2.11	4.68
MFN1	114	0.554	9.73	5.87	1.09	1.73	0.347	4.55	0.193	15.3	0.398	0.155	8.77	0.0804	0.547	0.89	0.0772	0.221	0.038	11.4	0.692	1.06	0.721	0.143	4.57	0.906	2.65	0.142	0.215	4.75	5.35	4.55	7.63	8.79	0.555	0.1	9.85	0.169	2	0.0771	1.55	0.135	0.208	1.34	1.8	0.783	0.333	0.374	0.424
ARL6IP4	94	3.77	0.927	0.687	0.058	0.98	0.964	5.36	0.88	0.271	1.1	0.434	0.24	31.2	0.361		0.378	3.25	1.02		0.948	0.223	2.43	2.86	19.8		3.16	0.723	0.921	0.743	2.74	0.252	23.2	0.306		4.78	0.676	5.42	0.464		6.16	3.86	0.524		5.36	0.222	0.383	0.78
DENND4C	108	0.313	0.105	0.132	0.0851	0.271	0.619	0.389	0.334	0.0945	0.44	0.293	0.0709	0.241	0.432	0.363	0.43	0.427	0.0832	0.29	0.106	0.128	0.173	0.213	0.355	0.551	0.299	0.89	0.127	0.0804	0.249	0.0547	0.416	0.0364	0.316	0.128	0.0174		0.0966	0.103	0.166	0.382	0.579	0.132	0.0623	0.503	0.0409		0.168
PTPRS	7																																									0.0128							0.00215
SPG21	115	5.25	6.17	2.67	2.37	4.24	1.92	4.59	3.35	2.03	2.03	1.31	3.6	2.45	1.93	3.2	3.32	8.51	0.928	3.16	12.2	13.9	3.99	4.8	1.24	4.33	3.19	6.59	2.91	5.06	5.02	10.9	3.71	6.6	3.09	4.98	2.09	1.96	4.02	1.2	2.24	2.65	5.36	2.49	0.239	13	2.76	3.57	4.8
NELFCD	110	0.333	0.269	0.58	13.2	4.07	0.567	48.1	7.16	3.22	0.555	0.616	25.2	1.79	0.801	0.968	7.51	0.202	2.98	39	7.48	1.08	2.66	8.71	1.12	6.47	5.66	0.191	1.4	0.198	0.672	25	0.379	14.9	0.958	6.42	5.92	4.57	5.01		0.35	8.12	16.2	8.38	0.346	0.145	0.522		0.949
PTX3	115	2.65	2.41	6.34	13.1	1.04	6.27	21.2	2.15	0.584	2.78	2.91	32	5.92	4.31	1.37	1.54	2.97	1.31	14.3	0.548	0.315	1.03	2.06	0.887	1.92	1.17	0.657	4.6	4.35	13.7	14.5	2.43	9.33	5.88	4.53	2.55	0.271	0.917	0.765	3.1	3.02	1.35	1.12	12	5.11	6.92	0.52	3.35
DDX27	113	0.838	0.838	0.491	2.37	0.864	0.545	7.38	0.772	7.83	0.507	0.309	0.159	1.84	0.803	0.525	0.773	1.51	0.777	0.766	1.01	0.726	0.297	1.37	2.67	0.36	0.457	0.153	1.11	1.17	0.957	13.2	0.0361	3.53	0.338	0.776	1.78	2.4	1.16	0.985	1.17	0.919	0.567	0.54	3.6	0.045	0.643	0.566	0.274
RTCB	115	14.6	13.4	23.4	8.72	9.37	16	12.9	22.2	3.5	19.5	10.7	12.1	13.8	18.6	12.4	29.3	31.4	107	13.5	17.1	14.4	12.5	19.9	15.8	11.3	14.4	12.5	78.5	26.8	9.21	10.1	11.3	8.88	14.5	18.4	22.1	12.2	16.9	38.8	65.9	14.5	15.4	16.4	10.7	11.4	18.8	3.15	13.6
EIF5A2	115	10.6	9.46	12.3	3.93	10.3	25	10.4	10.9	0.823	15.7	9.33	12.8	7.23	8.44	24.8	15.5	13	7.11	13.3	14.1	8.1	10.4	17.2	9.04	18.4	26.3	13.7	7.8	18.6	11.9	9.49	7.91	4.53	14.5	23.7	14.6	4.24	11.4	20.7	15.1	14.6	19.1	17	7.74	2.84	19.3	2.7	12
BCCIP	108	1.52	0.398	0.12	0.0663	0.313	0.726	3.87	3.69	0.0495	0.304	0.145	0.696	0.296	0.546	2.83	2.16	0.933	0.623	2.41		1.25	0.481	2.79	0.121	0.442	2.03	0.449	0.136	2.81	0.287	0.238	7.67	0.507	0.828	0.612	0.413	0.46	3.18		0.14	1.43	2.48	0.819	0.238	0.467	0.177	0.0859
OBFC1	0
DEPTOR	114	0.503	1.33	1.74	8.56	1.55	0.922	3.15	2.05	0.181	0.751	1.18	0.869	3.44	2.82	3.31	1.65	2.62	0.32	4.31	1.36	1.57	3.61	8.37	0.988	2.87	1.33	0.694	0.556	1.58	0.905	1.83	3.97	0.821	0.74	0.637	1.71	11.4	1.3	1.96	1.65	3.84	0.717	1.41	0.352	0.755	1.96	0.891	0.615
CPNE9	114	0.212	0.249	0.257	0.147	0.114	0.332	0.148	0.441	0.0212	0.202	0.184	0.308	0.586	0.297	0.256	0.233	0.163	0.127	0.168	0.443	0.126	0.272	0.259	0.182	0.217	0.287	0.157	0.288	0.307	0.0805	0.135	0.163	0.141	0.337	0.262	0.238	0.0657	0.321	0.0983	0.154	0.413	0.29	0.406	0.319	0.0808	0.379	0.058	0.316
POTEG	59	0.0443	0.0343	0.0678		0.0579	0.0534	0.0772	0.0579		0.0405		0.15	0.0395		0.00854	0.0947	0.0237	0.0126	0.0784	0.0791			0.0734		0.0244	0.128			0.0971		0.0247		0.0224	0.0701	0.025	0.0439		0.0138			0.101	0.16				0.0799		0.0601
CCDC51	22								0.107			0.0689							0.676					0.15							0.162				0.0488								0.121
SELM	109	4.63	0.731	0.754	0.413	6	4.88	0.725	1.37	0.244	1.58	15.7	0.953	16.9	3.67	10.3	2.26	1		11.1	1.87	0.0813	2.21	19.6	1.92	3.34	11.5	0.531	0.671	11	1.08	11.9	0.684	0.293	1.23	2.29	1.49		0.699	4.75	9.8	5.02	1.86	1.78		1.56	1.11	0.2	7.26
NPEPL1	115	7.95	1.89	13.3	1.07	5.85	7.49	3.64	6.89	70.8	12.7	5.01	2.81	6.62	1.43	6.15	3.12	15.9	2.91	13.4	9.26	3.28	5.1	5.74	15.6	4.46	3.48	32.7	15	4.71	5.95	30.9	2.96	9.16	5.86	12.1	8.15	34.3	4.31	7.85	7.94	13.8	9.84	10.3	31	0.773	7.43	52.8	4.98
POTEM	59	0.0423	0.0327	0.0647		0.0552	0.051	0.0737	0.0552		0.0386		0.143	0.0377		0.00815	0.0904	0.0227	0.012	0.0748	0.0755			0.0701		0.0233	0.122			0.0927		0.0236		0.0214	0.0669	0.0238	0.0419		0.0131			0.0964	0.153				0.0762		0.0574
CYP3A5	87	0.138	1.3	0.126	0.145	0.244	0.151	0.478		4.21	1.36	1.99	0.0755	1.6	0.31	3.87	0.104	0.523		0.982	0.126	0.0487	0.701	0.199		0.183		0.484		0.844	0.574	2.17	1.45	0.348	0.599		0.409	1.92				0.0986	0.0133	0.0489	3.21		1.06	1.77	0.647
NEK7	115	1.5	7.29	2.57	1.9	10.6	2.15	11.8	1.31	0.145	1.04	1.44	6.91	3.09	1.77	2.57	2.88	1.15	1.41	0.664	3.37	1.34	8.14	1.68	1.95	5.72	3.92	1.32	4.16	1.71	0.964	17.5	0.666	7.77	1.2	4.73	2.45	2.77	2.68	0.281	2.69	3.14	1.62	3.7	0.504	2.01	2.47	2.02	1.49
CHCHD2	111	17.8	11.2	15.7	11.9	8.09	10.3	19.2	27.1	0.583	7.13	6.55	14	4.32	4.13	6.22	14.5	25.2	11.2	14.2	22.3	13.1	5.13	2.83	11.9	3.32	20.8	20.3	1.58	12.6	14.1	7.85	6.33	2.04	12.6	14.4	8.9		7.35	15.7	8.9	14.3	36	11.9	2.13	6.19	7.98	3.12	22.2
DYNC1LI1	115	3.27	1.88	2.07	1.4	1.14	4.43	6.55	2.44	3.43	4.45	2.69	6.27	1.65	2.85	2.75	1.79	5.6	3.69	4.72	1.75	34.2	2.69	2.93	2.01	1.88	7.23	16.7	10.7	4.8	4.47	5.22	4.45	2.84	1.43	3.25	1.16	20.5	1.46	2.65	4.61	2.44	2.07	1.77	0.275	45.4	3.46	2.13	2.11
HSD17B12	115	12.2	6.35	4.58	4.83	5.7	5.95	6.51	6.3	1.2	7.35	3.15	12.3	9.82	6.07	31.1	9.5	9.11	8.14	4.91	9.46	10.6	7.26	12.8	9.4	5.82	12	10.4	8.39	7.58	4.05	5.73	5.77	4.74	7.5	10.4	3.2	1.83	16.9	6.39	8.24	23.6	12.2	14.9	3.46	11.9	8.53	1.82	10.1
ALDH8A1	114	3.9	1.77	0.663	1.41	3.59	2	2.38	6.16	2.3	3.46	3.02	3.1	2.59	2.47	14.6	5.74	3.68	1.46	5.19	3.95	6.7	7.03	10	7.01	7.8	4.2	8.37	1.19	3.9	2.19	2.98	2.19	1.52	1.2	5.73	1.43	3	3.85	0.114	1.36	5.05	4.81	10.2	1.26	2.83	4.71	2.09	4.22
PQLC1	80				0.412	0.201	0.175	0.121		0.886	0.214	1.77		0.626		0.792	0.317	0.236	0.0832	0.607	0.11	0.569	0.357	0.887	2	0.106	0.115	0.273	0.102					0.373	0.126	0.688		2.76	0.442		0.155	0.26	0.636	0.812	3.66	0.502	0.306	1.51	0.128
ASB9	46	0.251		0.0924		0.148	0.247		0.12		0.108							0.15			0.145	0.67	0.328			0.109									0.0509		0.252	0.0799	0.0651			0.113	0.147	0.157			0.0632		0.122
MYL6B	114	18	34.7	26.2	11.6	15.7	10.7	37.2	14.9	2.1	11.1	12.5	40.5	10.6	12.5	9.32	43.1	15.8	12.6	21.3	22.8	26.7	23.3	36	26.7	48	20.4	27.5	17.1	26.7	20.9	20.6	17.6	16.4	9.41	13.1	50.1	1.02	16.1	35.3	9.91	31.8	22.9	23.2	3.76	22.3	13.5		15.9
MYO3B	90	0.115	0.123	0.0939	0.0252	0.0713		0.0573	0.221			0.0882	0.0716		0.247	0.0889	0.0775	0.0575	0.0518	0.11	0.0959	0.0762	0.0556	0.0502	0.123	0.12		0.0472	0.0417	0.065			0.0474	0.0584	0.0357	0.0243	0.0979		0.229			0.0556	0.0829	0.04	0.0163	0.0593	0.0196		0.0489
FRAS1	110	1.2	3.58	0.999	0.0619	0.231	0.435	0.0529	0.536	0.101	0.143	0.0636	0.0726	0.876	0.0619	0.0997	2.05	1.73	0.378	0.26	0.888	0.767	0.124	1.82	0.865	0.123	0.0882	1.31	0.288	2.22	1.11	0.491	0.344	0.0413	0.306	1.64	4.04	0.0166	0.142		0.707	0.0929	0.65	0.0737		0.165	0.162		1.73
UXS1	105	0.35	0.374	1.28	0.153	1.72	0.147	0.102	2.5	0.429	0.135	0.478	0.384	1.14	2.97	2.8	2.01	0.0599	0.27	0.609	0.719	0.656	0.0434	1.23	0.405	0.948	2.35	0.106	0.417	0.981	0.976	0.322	0.631	0.121	0.968	2.97	0.177		0.653	0.106		1.34	2.18	4.04	0.456	1.04	0.187	0.373	0.594
ABCA8	38				0.0344			0.0919					0.098			0.447		0.0285	0.0355						0.175	0.0229		0.0392		0.0261			0.0425	0.0347		0.11
WARS2	99	1.44	2.77	3.79	0.654	0.82	1.03	0.821	4.62	0.0904	2.58	1.21	0.534	0.962	1.69	8.55		4.9	9.47	0.637	1.84	8.18	0.856		0.0287	0.73	0.569	3.72	3.59	2.03	9.31	0.479	0.822		0.328	6.2	4.64	0.185	1.1		2.31		0.404	0.116	0.5	2.96	1.69	0.536	0.445
NPR3	92	0.127	0.257	1.24		0.0638	2.34	0.245	3.28	0.0592	0.462	0.196		0.209		0.474	1.29	0.0551	0.0761	0.0717	0.764	0.423	0.753	1.02	0.042	0.129	0.162	0.0345		0.49			0.112		0.249	0.177	0.154		0.562	0.0809		1.16	7.2	0.0756	0.12	0.225	0.335	1.98	0.0726
AIMP2	115	1.89	2.49	2.02	2.83	6.28	3.86	1.73	3.08	0.782	1.98	2.51	1.93	8.3	5.23	10.2	2.77	6.03	0.789	2.83	1.8	1.54	1.54	9.22	3.8	6.11	5.19	2.29	1.87	4.34	2.67	1.21	1.41	1.18	2.96	4	3.03	3.06	4.63	4.33	2.56	3.17	3.54	6.06	1.36	2.14	5.52	1.15	2.17
EBP	107	0.462	0.452	0.775	0.384	3.27	2.08	0.606	2.53		2.86	3.5	2.2	10.4		3.49	2.53	3	1.39	1.22	2.31	39.1	1.34	3.15	2.24	2.76	3.88	33	2.91	1.8	2.23	1.61	1.34	0.622	0.439	19.6	0.986	0.388	4.75	1.47	4.71	6.93	3.83	2.53	1.46	2.95	3.82	8.88	1.69
MYOM2	0
RTN1	114	5.47	2.65	2.32	0.2	0.959	0.859	2.05	3.31	5.95	0.257	0.419	0.988	36.2	1.09	5.28	4.97	11.2	0.148	3.89	3.01	1.71	1.41	4.11	1.12	0.843	2.48	4.71	0.101	3.41	0.586	4.16	6.18	1.24	0.517	9.83	3.24	2.87	0.342	5.43	0.624	7.89	4.7	1.91	1.68	10.7	0.882	0.395	0.454
RSU1	115	23.7	20.5	30.2	8.73	20.5	12	14.4	22.6	50.1	5.46	7.37	14.4	13.9	5.44	17.6	23.2	18.2	3.04	18.8	22.5	13.8	23	20.4	19.4	26.8	14.1	4.88	6.65	18.2	9.75	16.9	52.8	11.6	14.8	118	19.6	2.94	88.4	26.4	9.82	23.6	26.7	9.05	4.84	7.21	15.3	1.17	15.6
CCDC93	115	7.36	1.46	26.5	1.4	5.04	47.4	2.22	2.94	0.352	25.2	2.91	0.998	0.445	0.0342	0.252	16.7	1.08	0.464	3.59	2.24	0.968	2.1	2.13	0.962	3.78	3.17	2.19	1.18	25.8	0.447	0.35	2.94	0.41	3.95	4.34	1.06	2.69	1.82	0.604	3.2	0.622	4.52	3.92	0.291	0.195	8.27	43.5	23.9
PITRM1	115	4.21	4.24	4.83	9.2	2.77	7.6	6.52	2.33	17	5.15	2.49	5.29	6.97	1.52	1.53	3.64	9.21	12.2	7.56	1.78	1.36	6	3.43	2.33	5.43	3.47	1.24	1.67	3.8	3.31	8.57	4.48	19.2	4.78	9.81	4.2	2.44	5.67	1.95	4.78	3.67	2.34	9.44	6.31	3.08	5.32	1.28	7.28
ATG7	115	2.19	4.21	9.27	1.62	9.42	10.8	6.28	6.81	4	9.11	6.17	7.12	10.4	3.68	4.64	15.2	5.99	5.01	3.41	7.69	2.07	5.78	15.7	6.63	3.7	17.3	5.63	8.04	8.76	5.86	6.25	3.79	3.41	4.34	9.64	8.16	2.06	6.81	6.13	3.15	10.8	8.96	11	3.13	0.911	5.84	0.742	4.41
SFXN2	114	2.42	4.28	1.41	185	2.31	2.82	18.1	4.62	992	1.66	2.17	65.4	3.23	0.712	1.08	2.48	1.46	1.82	32.2	3.21	3.95	14.3	2.6	15.9	14.6	2.13	3.32	1.06	1.77	2.07	587	2.68	569	3.61	2.32	1.73	322	11.9	1.33	2.31	0.731	4.41	1.98	1160	10	6.05	0.635	1.25
GLRX3	115	4.11	2.12	2.5	4.25	9.7	7.8	5.39	7.04	1.5	9.19	6.62	8.43	31.5	8.03	16.1	11.1	12.3	0.926	10	8.48	8.8	9.55	16.1	10.4	5.16	12.2	2.57	7.76	13.4	4.47	1.68	2.73	1.62	3.08	9.62	7.99	2.17	3.06	10.9	13.1	12.5	10.1	9.33	0.558	4.87	1.27	0.422	4.92
AQR	115	3.74	1.9	2.22	1.04	0.154	5.28	0.201	1.34	0.893	5.63	0.566	0.0404	0.21	1.29	1.02	0.468	5.75	4.09	0.372	1.08	2.49	1.13	0.402	1.22	0.917	0.468	3.08	2.1	3.44	1.05	0.436	0.172	0.169	3.97	4.41	2.12	0.285	0.0629	2.8	2.79	0.303	0.559	0.419	0.408	1.6	3.84	0.171	3.57
CAPZB	115	35.1	52.3	38.2	23.3	19.9	41.9	168	25.7	7.85	37.7	35.3	54.5	38.7	20.9	42.7	66.1	35.1	30.8	41.5	33.3	70.6	55.8	63.7	90	37.1	26.6	80.5	43.4	51.2	71.4	65.5	44.6	45.3	34.5	39.4	105	7.97	29.6	48.3	55.9	51.4	26.6	46.9	16.3	27.3	36.5	7.46	65.3
CARS	115	1.63	8.72	6.27	11.5	6.91	14.9	5.59	4.25	4.31	4.11	2.58	4.93	22.6	5.76	292	3.62	2.54	1.05	6.67	6.08	1.85	3.41	3.5	1.86	3.52	2.86	3.45	1.23	5.95	2.76	4.53	5.78	11.3	1.4	3.53	2.55	84	5.8	8.04	3.65	2.65	3.26	7.28	8.13	3.33	3.4	4.01	1.49
IGBP1	114	1.34	0.334	0.699	3.23	3.8	2.62	1.08	0.928	0.963	2.56	1.24	2.43	5.47	3.07	1.71	2.13	2.68	0.977	4.45	4.26	9.24	2.36	10	2.2	15.5	3.58	6.08	5.35	2.23	9.28	5.4	1.57	1.27	1.73	2.38	1.62	0.549	8.54	3.53	8.35	4.49	4.84	3.81	0.495	18.7	1.83	0.268	1.93
CAST	115	5	2.76	6.62	17.5	7.95	5.84	20.1	5.9	4.84	5.55	4.45	10.3	4.1	31.4	18.8	4.24	8.2	2.6	6.23	5.47	9.68	6.28	10	4.25	6.09	5.25	16.8	9.22	5.77	3.77	24	47.4	20.7	7.72	11.6	5.37	0.859	5.17	12.3	6.02	8.06	5.55	5.66	9.57	8.1	9.88	3.32	5.1
CASP4	115	0.168	0.374	2.27	0.222	4.76	2.62	1.27	3.5	1.13	5.96	1.85	3.31	2.71	0.841	9.3	1.71	2.07	0.0241	2.31	0.95	0.689	1.47	1.75	1.19	3.23	2.71	1.14	0.402	1.72	3.01	1.62	1.99	4.33	1.95	3.62	0.864	0.0409	1.03	2.27	1.23	2.54	2.67	1.82	0.316	0.447	1.72	2.82	1.71
CASP1	115	7.23	18.6	9.32	2.67	12.2	59.4	7.01	10	0.109	37	43.1	8.66	17.9	96.6	22.6	8.43	11.2	4.84	3.78	5.15	26.9	108	50.5	12.7	25.1	14.3	91.5	48.5	11.1	8.52	6.91	6.22	2.6	48.2	8.93	10.5	3.7	13.8	87.6	131	5.92	5.43	93.6	6.2	10.6	52	4.1	38
DDX18	115	1.61	4.88	1.76	0.295	1.65	4.72	1.72	2.19	3.03	4.06	4.41	1.25	2.05	4.37	4.3	2.78	2.09	2.48	1.5	2.98	0.933	3.12	3.71	2.81	2.35	2.38	0.903	3.9	5.45	7.01	1.62	3.23	1.06	1.52	1.62	5.02	2.08	2.27	30.4	5.7	2.7	3.96	4.27	2.11	0.948	2.67	4.45	2.17
CASP6	109	0.286	0.505	0.739	0.513	1.33	0.913	0.564	0.733		2.35	2.07	0.681	14.4	1.33	4.09	1.54	0.275		0.408	0.344	0.359	1.34	3.36	10.7	1.7	13.4	1.66	0.286	15.5	0.899	0.963	0.671	0.277	1.87	0.474	0.365	0.737	1.2	18.2	6.16	5.97	0.662	2.94	0.484	0.166	2.4		0.616
FUBP1	115	7.69	18.4	7.32	25.8	7.9	8.48	13.1	11.2	31.8	30.1	17.2	18.8	9.33	37	19.2	19.8	6.27	26.2	10.8	16.1	13.3	11.3	25.3	7.28	10.1	7.07	9.45	11.9	12.5	38.6	8.91	20.4	43.4	7.55	7.52	8.99	3.64	6.08	9.81	18.6	9.98	5.47	9.2	37.9	4.29	6.59	16.5	10.6
ACBD3	114	0.845	0.798	1.4	3.62	1.4	3.45	4.93	1.6	1.17	4.43	2.47	3.19	2.21	0.531	7.82	3.89	5.18	1.44	1.94	2.2	1	1.47	1.66	2.73	0.992	2.81	3.06	0.391	1.65	1.05	1.91	4.18	1.11	1.62	4.88	1.96	0.124	1.65	4.23	4.15	1.92	2.64	1.94	0.939	4.61	3.25		1.2
ZNF259	107	0.869	0.236	0.357	0.749	0.259	1.94	1	0.962	0.183	2.98	1.29	0.0671	2.99	1.49	9.26	0.867	2.21	0.506	0.851	2.66	0.0108	1.47	1.57	1.42	0.502	0.292	1	0.136	0.449	0.0245	1.68	1.66	0.807	2.98	2.02	1.33		1.58	0.28	0.311	2.29	1.73	1.4	0.383	0.0972	0.948	0.101	2.27
LIMCH1	115	3.88	0.311	1.05	2.4	2.02	2.23	3.58	2.95	1.03	2.1	0.822	3.87	5.36	7.87	1.02	3.53	3.53	17.4	3.25	3.35	4.02	1.26	2.7	54.9	2.39	3.55	1.02	20.5	0.665	6.22	3.22	4.53	3.06	0.648	5.49	0.574	0.802	3.21	0.197	24.4	5.47	2.2	9.34	1.08	7.06	1.89	6.47	1
UGT1A3	115	2.3	1.62	3.44	1.93	5.68	10.1	3.07	2.89	0.435	4.46	5.99	3.26	4.5	0.769	2.72	3.04	5.47	1.87	2.41	3.06	1.91	1.63	1.55	7.66	4.5	9.29	0.982	2.22	1.01	3.6	2.1	1.7	1.39	2.51	1.4	6.25	0.224	5.08	0.489	2.04	3.42	4.75	6.39	1.35	1.14	8.24	1.25	3.71
WDR13	108	1.63	0.11	0.323	1.79	0.261	3.12		0.364	0.255	3.53	3.31	0.319	2.89	0.0715	0.83	0.172	1.97	0.852	0.0988	0.189	0.903	0.23	0.44	0.156	0.536	16	0.933	3.6	0.249	0.394	1.12	0.127	0.875	4.59	0.586			0.374	0.596	0.997	0.19	0.569	0.233	0.276	0.54	2.57	0.85	0.232
KIAA1715	112	1.03	1.13	1.13	1.03	0.847	1.66	2.76	1.47	0.263	1.3	51.6	4.39	5.28	0.699	0.978	1.3	1.46	1.61	0.834	3.22	1.34	2.94	0.846	1.34	1.18	2.25	2.21	2.29	1.09	0.674	0.0679	2.07	1.49	0.702	3.15	13.2	0.959	27.2	7.33	3	2.4	2.07	4.09	1.51	1.56	1.46	0.558	2.3
SETD7	107	1.19	0.726	0.624	0.0497	1.04	1.32	0.351	0.336	0.318	0.759	1.19	0.104	2.59	0.606	6	0.529	0.719	0.197	0.393	0.554	0.404	1.37	1.16	0.443	1.01	0.632	0.365	0.925	1.36	0.164	0.416			1.45	0.329	2.32	0.311	0.387	0.429	0.307	0.281	0.842	1.53	0.556	0.259	1.48	0.239	3.38
LOC391322	115	6.24	5.55	7.43	3.48	9.07	16.2	5.15	12	0.298	4.4	6.05	4.16	4.66	1.55	1.35	5.85	3.99	4.38	3.32	8.63	4.05	4.94	6.72	6.51	8.11	18.2	2.31	1.82	2.82	6.84	2.2	5.95	2.55	8.38	10.5	4.97	6.65	7.93	10.8	3.86	6.95	12.7	9.61	1.03	9.46	13.3	0.526	10
NQO1	115	4.02	2.73	2.95	0.115	0.281	3.83	2.41	0.187	1.25	4.68	0.438	5.2	1.46	2.55	1.61	0.357	3.78	2.31	0.993	1.31	1.18	0.903	0.955	2.4	1.04	0.5	3.91	1.09	3.15	4.37	0.706	0.339	0.586	0.976	1.15	1.9	1.41	0.684	0.294	2.38	0.781	0.308	0.969	2.03	2.01	0.289	0.354	0.881
DIAPH1	115	3.94	4.3	4.35	2.87	5.24	7.07	2.31	5.02	2.53	3.59	2.45	3.27	4.77	5.4	5.06	3.5	14.7	1	1.99	5.04	2.45	4.95	7.97	3.17	6.83	3.87	5.52	9.45	5.31	4.08	4.73	1.51	1.67	3.66	3.37	4.38	1.98	3.35	4.51	2.27	3.76	3.66	7.32	1.97	1.74	5.65	1.96	2.98
PHB	115	37.8	21	33	24.8	62.7	47.5	38.7	47.1	13.3	53.9	42.3	32.6	52	57.1	41.8	56.2	84.6	39.5	56.7	40.2	47	33	53.7	31.8	39.7	116	37.6	42	41.2	34.8	46.9	23	16.6	54.7	72.6	37.3	6.91	90.3	34.8	57.3	41.3	64	70.9	17.1	64.1	68.1	8.66	36.6
CYB5R3	115	43.8	63.2	64.2	63	112	159	96.4	72.2	19.5	49.5	78.3	44.8	45.4	10.8	24.4	51.4	89.8	74.7	132	70.6	99.1	82.1	64.9	57.1	50.2	120	71.3	38.8	68.8	64.4	36	61.4	43.7	84.1	47.2	41.3	12.6	211	78.1	98.2	44.2	107	118	18.1	136	75.8	6.96	96.7
DHPS	99	0.0476		0.155	0.613	1.34	0.977	0.377		6.11	0.354	0.0694	0.48	0.753		0.583	0.209	1.31	0.319	0.315		0.254	1.87	0.202	3.95	2.08	2.39	0.68	0.49	0.174	0.137	0.653	0.337	0.164	0.0557	2.25	0.14	1.89	3.02	0.589		0.149		2.02	0.515	0.0804	0.149	0.119	0.0538
DHODH	115	28.2	1.3	4.35	6.98	7.08	0.565	11.6	4.86	6.02	2.24	0.337	6.77	9.69	1.43	0.434	2.73	3.25	3.89	19.6	1.33	1.4	2.51	4.59	5.18	4.32	4.53	4.37	1.3	1.66	5.62	6.93	4.7	7.32	1.94	23.2	0.778	2.34	6.43	3.47	2.1	5.38	4.42	5.69	4.71	4.77	2.07	0.284	0.776
ABCB1	115	2.81	2.61	10.6	1.27	2.58	17.7	1.28	2.33	1.43	1.26	0.535	0.969	1.57	0.996	0.388	2.6	3.66	3.53	1.45	3.14	87.5	10.3	1.83	4.5	4.28	3.13	2.15	1.7	2.61	1.82	1.24	1.45	0.876	9.62	3.09	5.74	1.06	0.9	0.197	4.87	2.64	4.5	4.05	1.64	143	6.03	1.29	6.25
PROS1	115	5.61	1.21	1.18	1.44	1.04	0.352	3.84	1.17	5.28	2.9	8.87	21.5	13.3	7.95	2.8	1.06	26.4	7.94	4.6	1.69	3.96	1.39	0.733	1.5	0.908	1.56	10.8	8.42	1.24	5.24	5.17	1.45	3.45	0.499	18.4	0.964	2.45	0.47	3.16	20.6	2.08	1.22	2.25	5.79	4.74	0.769	8.53	1.66
EML6	76			0.0473		0.0275	0.00843		0.043	0.00435	0.00458	0.00437		0.0546	0.0134		0.0582	0.00479	0.0267		0.044	0.012	0.0382	0.0733		0.0424	0.0605	0.00582						0.000921			0.00255	0.00261	0.0492	0.0158	0.0408		0.0459	0.0728	0.00893	0.0109	0.00639	0.0123	0.00284
LETM1	115	12.4	7.38	2.39	2.32	4.78	3.69	2.82	4.97	5.79	14.1	2.39	2.22	2.87	0.819	3.19	8.99	5.31	6.3	5.88	11.5	4.25	4.63	2.91	8.16	3.02	2.76	1.73	5.59	4.14	4.04	5.99	8.04	3.22	2.95	3.89	2.15	11.5	2.97	3.12	9.26	5.5	3.53	17.7	3.6	12	6.71	3.67	3.08
COQ7	101	3.28	0.734	2.52	0.457	4.12	1.22	0.862	1.15	3.58	2.75	1.2	1.84	0.249	1.36		3.84	5.44	3.66	0.331	1.1	5.56	2.39	0.266	1.55	1.92	8.45	3.13	5.91	1.93	3.7	1.27	0.877	1.48	5.19	6.01	2.99	1.09	6.05	1.74	0.616	0.476		4.25	0.564	25.5	6.15		4.26
VPS37A	91	0.378	0.305	0.426	0.164	0.784	1.45	0.0484	0.542	0.245	0.386	0.255		0.175		0.55		0.603		0.373	0.127		0.277	0.481	0.126	0.648	0.891	0.053		0.731	0.373	0.417	0.165		0.588		0.444	0.354	0.26	0.193	0.42	0.713		1.35	0.594		0.571		0.39
H1F0	112	53.5	31.1	13.5	30.3	24.3	25.3	23.3	19.9	5.67	51.4	13.3	33.8	4.79	3.41		29.7	25.7	27.4	39.3	67.2	39.6	14.1	35.5	43.7	25.4	21.9	23.6	12.4	13.6	12.9	25.3	19.8	14.8	66.9	14.2	28.1		21.9	10.3	12	95.7	56.6	28	1.32	3.89	21.2	12.7	47.1
HIST1H1D	115	72.1	34.6	15.7	20.2	25.9	20.5	44.9	55.9	3.54	38.2	28.1	80.5	37.6	14	26.1	35.7	71.2	152	38.3	88.5	120	45.8	69.7	49.2	27.1	33.1	51.5	29.8	30	26.6	29.2	69.5	31.4	94.8	55.4	39.1	4.47	26.1	42.3	66	37.7	54.3	52.1	3.99	58.3	27.5	7.68	47.3
HIST1H1C	115	129	49.8	44.4	40.7	41.3	14.3	67.4	121	4.46	53	46.4	109	45.5	15.5	39.4	59.9	108	222	66.9	165	158	116	139	64.1	34.9	50.3	71.7	38.5	42.9	29	41.2	122	52.4	129	82.4	70.3	0.293	50.5	150	82.7	77.5	101	69.2	3.06	73.9	43.6	9.06	76.2
BRWD1	52	0.00236	0.0339	0.134				0.00984	0.0245			0.0152	0.0248				0.0257	0.124	0.0297					0.0173				0.00363	0.0222	0.0934		0.00683		0.012	0.0122		0.0179	0.0185				0.00427					0.00597	0.0139
HIST1H1B	115	121	62.3	78.5	5.16	79.1	0.299	66.6	77.7	16	51.1	91.2	108	9.5	67	14.4	108	115	129	70	93.3	110	127	134	60.3	78.9	92.3	106	84.2	93.3	45.4	53.5	60.8	54	103	3.81	64.4	5.84	103	99.4	131	105	95.4	112	10	60.9	54.6	5.15	88.9
HIST1H1E	115	129	48.3	42.2	38.4	40.3	13.7	64.2	117	4.87	52	45.3	102	34.5	15.5	39.7	47.8	97.4	167	62.7	152	158	35.5	126	52.6	35.2	45.3	77.4	37	36.3	31	40.7	118	50.5	128	74.1	61.3	0.293	50.2	36.1	75.8	66.5	90.2	46.2	3.45	75.6	43.6	8.53	73.1
ECHDC3	114	13.1	7.94	8.95	2.54	5.96	12.4	15.8	13	0.299	2.23	7.32	14.8	0.707	3.25	0.621	9.08	13.3	11.6	14	7.79	12.3	12.4	12.2	18.4	6.22	17.6	8.15	13.4	15	5.86	8.35	13.5	1.67	13.9	12.1	1.19	1.82	3.75	1.19	6.61	16.3	25.2	16.4	1.39	10.6	26.2	1.55	15.8
CYP8B1	6																								0.0285										0.39
TUFM	115	17.3	14.3	26.7	18.1	34.7	35.3	20	32.4	6.23	30.8	27.6	23.4	31.2	18.6	33.5	29.5	66.6	22.1	15.7	22.9	36.1	22.7	35	46.6	29.1	43.3	26.8	47.2	30.8	22.1	26.6	15.6	14.6	28.4	38.1	29.1	2.72	24.7	25.4	29.3	17.6	32.4	42.3	7.67	74.4	38.4	18.1	18.3
CYP17A1	115	0.564	1.98	1.53	0.804	1.82	0.452	0.795	1.04	1.2	0.842	0.273	0.975	1.19	2.12	1.78	2.36	1.65	2.05	2.21	1	1.16	1.66	1.17	1.57	0.935	4.73	1.72	3.71	2.32	1.54	0.905	0.652	1.2	1.05	1.08	0.436	0.282	2.24	0.347	4.42	2.72	1.33	3.41	0.886	0.941	1.98	1.11	1.35
SLC25A42	102	1.32	0.341		0.435	0.154	0.0761	0.519	0.636	0.495		0.124	0.456	0.332	0.0544	0.282	0.992	1.23	0.212	0.242	1.37	0.359	1.04	1.58	0.181	0.618	0.269	0.985	0.189	0.239	1.17	0.738	0.636	1.2	0.843	0.444		0.0539	0.586		0.407	1.62	1.29	1.28	2.75	0.35	1.04	0.134	0.109
COQ9	113	0.95	0.546	2.22	0.988	3.15	0.541	0.952	3.21	0.127	0.5	1.25	0.951	1.79	1.56	1.33	0.48	4.36	1.39	2.67	1.26	1.39	1.33	1.92	3.97	2.66	5.81	1.42	0.836	0.618	1.15	0.885	0.472	0.217	2.47	2.47	2.48	1.01	3.01	0.786	0.768	0.586	3.94	3.43		12.2	5.25	0.736	2.53
RGN	111	1.81	1.9	3.16	0.913	6.49	1.93	3.25	3.23	0.224	1.56	1.65	2.3	5.95	0.594	0.842	1.74	3.52	1.21	0.851	4.37	2.03	2.46	1.54	3.36	2.21	1.99	1.43	1.26	4.26	0.403	1.81	1.09	0.757	2.33	2.78	1.82	1.63	3.76	2.52	2.24	4.29	6.69	2.06	2.68	0.408	2.62	7.56	4.09
PRTN3	115	2.74	0.787	22.1	81.8	3.55	4.33	5.21	22.2	5.17	6.12	7.52	30.4	109	16.9	27.8	7.22	0.712	14.5	29.1	1.51	0.895	39.1	2.1	5.01	14.8	2.15	0.89	120	2.22	1.68	12.7	13.9	11.9	10.5	17.9	16.2	57.6	30.4	1.06	1.32	8.66	2.06	1.94	70.9	14.5	7.42	3.61	19.1
HTRA1	115	5.06	7.8	1.98	15.3	0.802	8.84	3.87	5.13	18.5	4.51	0.942	6.64	21.4	16.2	3.34	6.08	4.28	0.835	4.1	6.16	5.67	12.3	5.64	0.874	2.5	1.61	9.4	2.81	5.67	32	27.3	1.71	9.4	3.04	6.96	2.29	3.15	3.03	1.84	1.38	10.7	3.93	4.89	50.8	24.5	4.9	52.5	4.83
GGPS1	87		2.51	0.221		0.21	0.289	0.082	0.314		0.304	3.32	0.318	1.56			0.907	0.54	3.83	0.879	2.21		0.425	4.11	1.64	0.0693	0.343		4.01	6.01	0.873	0.466	1.83			0.383	2.06	0.171	1.25	0.26	5.67		2.12	0.835		0.0929	0.214		0.301
ZBTB8OS	86	0.098	0.194	0.131	0.301	0.359	0.293	0.259				0.407		1.1	0.183		0.466	0.637	0.247	0.321	0.308	0.243	0.334	9.65		0.592	9.33	0.372	0.355	0.377	0.429	0.319	0.173	0.0605	11.5		0.44	0.493	0.318	1.39	0.414		0.94	0.483		0.0602	1.61		0.421
PSMA8	114	9.36	7.29	10.9	3.79	28.7	20.4	5.99	23.2	1.83	205	56.8	5.39	4.66	2.71	22.5	95.4	28.8	6.51	29.9	29.8	12.9	24.4	102	6.86	20.6	18.4	12.1	94.4	32.4	220	3.47	6.62	1.96	17.9	26.4	20.5	6.63	20.6	6.37	83.9	47.3	20.3	24.7	0.642	10.8	18.9	380	25.4
CMPK2	115	4.44	4.59	3.44	4.94	3.92	5.95	5.46	1.19	2.58	8.74	27.1	2.99	2.66	3.57	2.77	0.896	6.01	3.23	11.2	1.67	12.6	1.09	1.12	5.19	2.18	1.81	3.7	0.785	0.992	6.5	5.7	4.93	2.05	1.48	2.92	3.74	0.181	1.18	6.22	2.69	1.94	4.44	3.75	1.46	2.95	1.82	1.16	2.95
TMEM245	105	0.758	0.141	0.0819		0.35	0.421	0.123	0.333	0.0248	0.599	0.42	0.154	0.0589	0.699	0.276	1.01	2.36	0.896	0.224	0.231	0.806	0.607	1.83	0.991	0.114	0.707	0.551	0.226	0.653		0.0638	0.17	0.179	0.0911	0.485	0.0745		0.306	0.00747	0.638	1.26	1.48	0.576	0.0529	1.81	0.301	0.0292	0.218
MTERFD2	1																																														0.0911
NPTN	108	1.07	0.786	0.822	1.13	1.55	3.23	1.46	2.12	0.168	1.22	1.52	2.52	1.05	1.89	1.66	2.25	2.19	1.91	2.14	2.28	0.987	1.09	2.96	1.44	1.88	1.1	2.42	0.648	3.04	0.624	0.63	1.82	0.729	1.48	2.31	2.38	0.189	1.71	8.57	4.37	1.29	3.54	1.12		0.37	3.07		1.45
RRP12	115	0.585	0.247	1.66	1.18	1.19	0.575	1.88	2.79	0.564	1.07	0.549	10	2.84	8.66	1.52	3.19	2.71	0.157	3	1.33	1.37	3.84	2.18	1.05	1.44	1.27	2.21	4.32	1.61	0.244	1.5	0.959	1.5	3.26	0.697	0.943	0.107	1.6	5.87	1.67	1.94	1.65	1.57	1.79	0.376	2.42	0.266	0.873
SYNE2	115	2.87	5.09	1.66	1.07	3.17	3.41	4.17	1.37	2.29	1.41	1.7	6.52	1.77	1.77	12.2	4.17	3.14	1.36	3.17	2.22	1.89	3.85	3.49	3.27	2.44	3.04	2.39	1.97	4.66	3.27	4.38	3.12	2.11	1.67	2.75	2.9	2.07	1.57	2.24	2.84	3.44	1.94	3.12	1.39	1.9	1.86	2.18	2.32
NUP210	115	1.82	3.93	1.66	8.13	3.76	2.59	1.97	1.52	12.7	3.48	1.67	7.25	2.8	0.832	4.65	1.76	2.09	1.67	5.43	2.54	5.82	5.83	3.42	3.43	1.83	3.05	2.13	4.76	2.59	5.64	10.6	2.75	7.51	2.37	1.2	3.56	2.94	2.27	0.387	4.89	1.67	1.99	1.05	7.46	2.69	2.06	1.64	1.97
SET	115	29.3	16.2	24.5	9.3	13	34.8	81.8	17.2	13	17.6	29.9	61.3	35.8	4.71	35.1	33.5	14.8	45.7	13.5	15.2	78.5	27.6	34	44.8	23.6	28.2	61	65.7	34.7	66.4	28.2	31.2	8.17	35.5	69.4	23	4.21	8.94	44.3	50.1	16.9	23.1	17.8	8.58	146	47.8	56.7	62.7
SEPP1	101	0.431	0.28	0.855	1.98	3.2	13.9	5.93	5.55	2.11	0.617	1.41	0.254	1.34	1.07			0.348	0.0704	2.52	0.294	0.514	11.3	0.415	0.902	0.628	1.73	0.132		2.43	0.322	4.41	7.1	1.02	13.1	1.04	1.9	1.03	0.119	1.15	0.642		8.36	2.71	2.46	0.0712	7.11	3.42	9.08
MAP2K4	115	10.1	0.716	2.84	0.845	3.09	2.62	3.55	3.58	2.23	2.47	2.37	2.99	3.5	2.84	6.1	9.73	1.75	2.15	2.14	4.34	4.16	5.85	4.43	1.23	2.41	1.39	2.22	3.68	0.998	0.359	0.992	2.89	5.46	2.21	0.964	3.84	3.5	3.52	0.517	7.63	2.27	4.32	5.12	1.78	3.78	2.39	1.82	1.38
NT5DC1	115	4.18	3.78	5.24	1.11	7.96	14.6	7.37	5.5	2.41	1.33	5	5.93	7.61	3.27	8.47	5.19	3.65	0.68	4.85	1.82	3.13	4.49	6.92	1.65	12.1	4.59	4.09	1.75	6.07	3.71	1.98	2.56	1.16	6.9	4.18	7.31	0.967	6.68	9.54	2.73	3.85	3.99	5.09	2.02	2.18	10.6	0.313	4.21
F11R	108	0.967	0.926	1.09	7.03	0.431	5.2	1.24	0.985	15.4	1.29	0.956	4.11	2.4	0.0891	0.472	0.412	2.46	1.42	2.18	1.34	0.415	0.822	2.17	1.47	1.1	0.798	1.44		1.54	0.389	17.5	1.95	14.9	0.819	3.36	1.49	16.8	0.824	0.641	2.61	1.73	2.97	2.49	29.9	0.193	2.16		0.698
SLC30A1	112	1.26	1.1	1.35	0.324	1.92	0.407	0.635	1.6	1.48	1.09	1.19	1.46	1.14	0.35	0.796	0.234	0.558	1.18	1.36	1.44	0.439	0.534	0.402	0.301	0.7	1.1	0.462	0.831	0.597	1.69	0.996	0.23	1	0.43	0.714	1.16		0.65	1.51	0.498	0.326	0.616	1.22	0.8	0.145	0.252	1.63	1.06
LAMP1	113	3.56	1.93	3.19	0.646	1.24	15.5	4.08	1.98	0.752	5.6	3.01	7.36	39	7.22	2.71	3.38	4.93	7.96	2.42	2.18	4.58	2.38	0.987	6.9	2.37	3.19	7.79	3.21	3.19	17.5	7.2	2.69	2	7.58	32.5	2.67	0.159	9.99	1.67	23.5	1.87	3.58	2.47	0.176	37.1	14.2	1.67	8.53
LAMC1	115	30.3	20.9	22.5	8.05	7.58	15.4	13.3	30.8	16.3	5.77	8.35	8.97	12	6.73	5.77	12.4	15.2	16	21.3	27.5	12	23.3	8.61	17.6	15.4	7.49	11.9	5.74	14.1	7.26	7.75	26.2	12.6	16.5	14.5	16.4	7.89	14.1	13.2	5.62	5.72	25.5	10.6	9.8	16.2	8.49	2.37	18.9
LAMB3	115	1.59	2.07	1.42	2.1	2.04	3.21	10	0.907	6.77	3.83	1.17	3.96	5.8	1.27	5.13	1.88	1.88	2.75	6.18	1.49	0.998	2.3	3.13	1.41	3.27	3.23	4.87	3.96	2.4	2.39	10.7	5.61	5.2	1.59	4.27	1.91	4.32	2.03	0.22	2.16	2.42	0.892	2.45	1.42	1.12	1.34	0.463	1.11
LAMB2	115	35.4	30.5	47.2	8.46	17.2	16.5	77.5	42.5	31.6	30.6	10.8	29.4	7.89	15.5	6	16.4	26.5	27.5	20.7	37.7	31.9	30.2	25.5	17.8	18	14.5	32.9	10.5	28.6	17.4	17.2	57.4	22	18.9	18.6	29.6	2.09	28	12.1	16.5	13.7	45.4	10.6	22.7	31.3	15.1	4.82	29.1
LAMB1	115	14.6	10.7	5.3	4.02	7.02	6.87	8.76	8.78	14.5	4.07	8.19	10.9	12.7	4.92	2.85	10.3	11.4	9.3	13.1	8.02	9.93	9.36	4.75	5.07	5.19	5.1	8.14	3.38	6.89	3.68	12.5	12.2	5.38	5.16	12.7	8.29	8.27	6.54	6.74	3.5	4.69	4.67	6.92	8.01	10.5	6.93	2.51	5.25
LAMA5	115	11.9	9.56	13.2	2.63	4.35	7.21	5.75	16.6	24.2	4.41	3.45	5.27	8.43	3.26	1.85	6.4	4.32	10.9	5.39	14.1	12.1	14.5	6.56	12.6	5.89	3.7	7.49	5.23	6.33	19.2	2.86	13	5.42	8.24	4.24	6.81	18.2	5.11	5.58	5.97	4.49	15.1	5.18	21.9	11.8	5.83	2.9	10.1
LAMA4	115	16.7	11.4	7.64	2.97	12.3	8.98	12.5	14.3	5.34	14.8	7.56	6.46	11.6	5.43	11.6	10.7	10.7	9.8	11	6.29	7.56	11.8	8.26	5.1	16.8	10.7	11.3	6.64	7.67	5.42	4.15	22.9	3.94	6.93	13.3	10.5	11.5	11.4	3.55	5.82	10.7	10.6	10.7	4.04	9.57	6.37	64.1	9.55
LOC101060373	70		0.211	0.235	0.235	0.267	0.626	0.149	0.349		0.732	0.577	0.315			0.425	0.568	0.281				0.236		0.438	0.311	0.393	0.376		0.118	0.58					0.497	0.247	0.614		0.497		0.17	0.317	0.385	0.361		0.0947	0.578		0.244
LOC101060372	4																																										0.0198						0.00723
LAMC2	113	0.373	3.26	0.975	0.123	0.364	2.21	0.904	1.73	0.295	3.26	1.88	4.25	1.58	0.432	0.478	1.04	0.934	3.04	0.783	0.725	5.07	1.12	1.39	2.63	0.648	0.677	3.84	1.47	3.43	1.74	1.45	0.806	0.641	2.19	0.331	0.831	0.927	0.641		5.27	2.68	1.45	1.11	0.552	2.57	3.88	0.308	2.39
SRP68	115	5.07	6.11	4.24	3.51	13.3	9.81	0.909	6.34	2.14	7.5	6.64	2.85	31.7	3.79	3.86	3.31	12.2	0.944	1.74	4.94	2.6	2.77	1.67	5.38	9.14	10.4	2.49	0.729	6.5	4.77	2.49	3.24	0.785	9.12	8.15	6.27	0.274	8.83	2.85	2.4	5.54	12.8	6.21	0.786	1.71	12.3	0.0455	7.45
SRP72	115	7.61	4.4	4.89	7.19	3.56	8.16	5.92	2.26	1.5	4.71	3.35	3.75	2.61	2.03	4.28	5.86	13.3	4.83	2.91	1.13	6.47	3.52	2.8	8.15	3.3	19.2	10.8	8.23	5.24	10	3.47	1.94	0.915	18.7	5.54	3.5	2.04	2.76	4.52	2.42	3.51	4.25	5.7	1.96	9.31	14.8	21.3	10.8
MMAB	113	6.24	6.26	5.28	6.51	7.76	15.4	8.23	4.63	0.775	8.45	3.04	5.48	2.24	2.45	9.84	7.15	8.74	0.366	5.51	4.85	0.66	6.36	4.43	6.54	7.51	21.5	2.05	0.456	7.69	6.43	5.82	7.6	2.11	4.2	6.62	5.12	10.8	2.1	0.482	4.07	2.54	5.18	4.97	0.166	2.87	6.33	0.192	3.65
ACOX3	115	10.4	87.9	51	2.62	6.88	6.04	3.09	18	2.41	6.56	2.18	5.2	4.17	1.07	3.32	5.8	2.55	4.5	2.13	1.85	27.2	5.17	3	1.17	1.39	6.06	2.41	0.792	54.8	73.1	11.1	1.87	2.53	2.64	3.53	25	5.38	1.23	0.45	10.8	2.9	3.85	2.07	3.25	1.72	3.55	3.17	1.84
TRIM21	115	6.17	2.48	2.24	0.713	16.1	7.27	1.09	2.65	0.512	3.02	2.38	1.99	3.87	13.5	6.12	1.81	3.57	3.36	4.29	1.44	2.01	3.04	4.17	3.13	3.16	6.19	2.68	12.5	2.27	1.47	0.927	3.49	0.66	5.38	3.65	2.17	0.0843	1.65	1.42	2.59	2.63	1.72	4.53	0.618	12.8	3.55	12.1	8.91
TROVE2	115	7.56	6.18	4.39	9.28	2.31	7.62	4.29	7.16	1.4	10.8	6.48	9.43	13.7	17	5.23	7.33	8.52	3.03	10.6	7.07	8.46	5.96	10.3	8.75	5.73	5.58	7.96	8.5	7.04	8.8	7.8	8.43	5.2	7.89	8.96	6.99	3.36	7.5	5.78	6.93	9.87	7	8.31	5.47	1.66	8.35	3.65	7.8
KBTBD11	115	3.22	3.69	3.8	4.83	6.62	5.79	6.32	3.16	3.83	1.91	1.37	21.6	6.91	1.07	1.7	5.85	4.84	2.6	4.97	4.59	2.71	4.84	3.03	5	2.94	5.67	6.42	0.738	8.74	11.3	15.9	3.28	2.25	13.9	6.17	2.72	1.75	4.17	9.59	1.31	11	5.4	5.74	5.48	3.44	5.43	3.12	38.1
IQSEC1	69	0.0241			0.0241	0.0204	0.236	0.102	0.0426	0.172	0.0175	0.0779	0.13		0.0304	0.162	0.039			0.248	0.0606		0.0301	0.0475	0.0362	0.169		0.009		0.0337		0.127	0.121	0.0649	0.27	0.0814	0.166		0.747	0.288	0.0476		0.0521	0.0169	0.0442		0.0525		0.219
LPGAT1	107	0.238	0.231	0.226	0.322	0.362	1.31	1.91	0.134		1.93	0.706	0.664	1.71		4.36	0.62	2.4	0.445	0.529	0.945	0.133	0.704	2.37	0.111	0.98	2	0.748	1.05	0.333	0.433	0.904	0.755	0.16	1.37	1.1	1.04	0.0711	1.39	2.22	0.786	1.12	1.52	2.18	0.428		1.43	0.217	1.06
MFN2	115	5.08	3.04	0.486	1.93	2.07	1.1	3.03	3.99	1.56	3.61	2.56	1.22	1.52	0.88	6.63	0.94	9.95	1.34	3.55	1.3	1.71	0.74	2.07	3.52	3.45	9.38	4.42	1.01	4.09	2.33	1.33	0.511	0.945	1.17	2.18	1.94	1.75	9.43	1.5	1.8	9.72	6.35	4.44	1.74	6.51	1.64	6.31	0.596
USE1	109	4.66	0.301	0.207	5.71	0.192	0.867	6.09	0.573	1.15	0.713	0.712	11.9	0.416		0.234	0.247	1.42	0.521	12.9	0.897	0.132	0.379	1.79	0.118	0.315	0.82	1.54	0.241	0.839	214	14.2	0.634	3.45	2.19	1.75	0.257	0.234	1.15	3.02	1.11	0.428	0.638	0.817	2.55	0.471	1.08	2.09	0.697
ALDH2	115	32.7	10.5	45.8	4.18	33.3	13.5	22.4	23.8	5.72	26.3	18.4	65.4	37.4	20.8	12.2	50.5	29.2	40.6	18.2	29.8	87	10.8	86.1	55.7	9.19	61.3	52.3	99	45.1	20.8	8.37	9.08	6.77	28.3	30.2	13	2.93	25.6	14.8	115	41	77.8	89.9	5.21	52.2	60.7	6.29	23.8
ALCAM	115	2.75	4.13	5.63	8.59	9.01	15.2	4.9	6.96	0.83	3.36	4.29	12.5	1.8	6.8	10.2	7.42	10.3	5.3	4.94	11	2.46	9.61	9.53	3.52	8.08	13.2	6.85	2.54	7.61	5.29	3.77	3.12	2.07	6.32	16.9	5.93	7.06	2.76	5.56	3.81	4.2	8.88	8.35	3.65	3.29	16.6	4.65	7.89
ABCD1	113	1.18	1.6	0.778	2.84	0.929	2.86	0.25	1.9		1.33	0.835	0.248	0.709	3.17	0.547	5.43	2.17	0.354	0.735	1.12	2.64	1.27	3.49	4.17	1.93	0.9	1.8	2.76	1.59	2.4	0.172	0.263	0.301	0.498	1.71	1.81	1.56	0.933	0.974	2.76	1.6	0.55	1.75	0.106	0.861	1.86	0.287	1.79
ZC3H15	109	0.174	0.669	0.19	1.2	0.606	1.1	0.403	0.62	1.38	0.51	1.43	0.242	0.47	3.2	0.675	1.72	0.373	7.18	0.223	0.323	0.479	0.388	0.771	0.133	0.49	0.44	0.154	4.2	0.777	2	1.05	0.624	1.37	5.15	0.285	0.208	0.7	0.752	0.562	10.2	0.644	0.486	0.397	0.0421	2.18	7.25	0.796	0.17
ALB	115	6320	4600	5110	1260	6810	1720	4690	2530	9030	3880	2240	3050	3890	2690	3210	3700	2470	2560	4280	2430	4170	2940	1560	4430	3320	2520	2800	3030	3000	5530	5880	6140	3170	2700	3480	2950	5370	3000	4080	1730	2690	1480	2230	6800	7350	3460	12900	4680
ALAD	115	4.29	5.15	12.4	7.9	3.82	2.81	3.94	5.14	2.31	1.57	6.19	3.84	3.87	7.15	9.84	6.5	5.6	10.8	2.94	5.88	13.4	12.8	6.03	15.4	8.39	5.17	10.1	5.24	5.48	4.71	3.09	4.53	4.46	5.31	3.02	5.73	17.6	7.31	4.52	5.27	4.92	14.7	8.13	3.17	5.91	3.67	1.17	3.56
ALDH3A1	99	0.0946	0.143	0.112	0.0743	0.184	0.139	0.0822	0.252		0.118	0.112	0.0888		0.114	0.0255	0.0713	0.192	0.115	0.0138	0.266	0.163	0.107		0.242	0.126	0.144	0.0795	0.129	0.038	0.0414	0.0495	0.139	0.0478	0.126	0.284	0.0546		0.456	0.176	0.118	0.102	0.302	0.185	0.0644	0.0416	0.173		0.108
C7orf55-LUC7L2	115	0.991	2.88	1.35	0.314	0.935	0.829	1.84	1.49	0.574	0.774	0.828	1.64	0.802	3.4	1.68	4.09	1.13	0.178	1.84	2.03	1.11	1.73	1.77	0.617	1.64	0.806	1.14	2.62	2.34	0.626	1.31	1.82	1.3	0.534	0.685	2.57	0.112	1.34	1.58	0.455	1.89	0.784	1.9	0.885	1.23	0.577	1.16	0.805
FREM1	83	0.00773	0.322	0.479			0.0834	0.0443	0.0114	0.0368		0.0884	0.0786		0.0147		0.0156	0.0355	0.262	0.0293	0.05	0.0027		0.0365	0.133	0.0129		0.02	0.0121	0.0852	0.108	0.044	0.0114	0.0285	0.275	0.00968	0.74		0.0164	0.0119		0.0362	0.0253	0.0228	0.0406		0.215	0.0269	0.145
TBC1D22A	54		0.0197		0.018	0.0293	0.0264		0.152	0.49		0.0311	0.0513	0.402		0.433			0.0393		0.0174		0.0211	0.0256		0.0611	0.703	0.108	0.0681					0.0531		0.219	0.0338			1.21	0.0893		0.0283	0.0465
SUN2	115	5.09	8.3	7.53	5.12	3.44	7.25	9.1	8.08	12.9	10.2	8.67	10.1	31.1	3.25	4.45	8.35	12.1	8.03	7.8	6.06	10.6	6.19	12.7	11.3	5.62	3.3	8.41	4.87	7.63	8.98	13.6	7.42	3.63	6.22	7.3	7.17	8.29	3.04	6.22	5.37	7.8	5.36	6.13	11.3	5.82	6	4.57	4.3
HIST2H4B	115	153	43.8	65.5	42.5	96.9	29.5	40.3	122	6.26	44.9	62.9	95.5	124	40.1	106	32.2	134	179	103	212	122	145	146	127	77	91.2	65.4	108	47.5	47.4	53.2	150	44.4	137	49	113	3.73	109	257	38.2	95	121	147	17.5	92.5	47.2	6.19	120
EIF3E	115	5.4	5.77	9.71	2.44	4.41	5.66	8.04	4.35	1.32	6.33	2.42	7.36	7.86	4.26	10.6	7.5	5.53	3.76	4.05	4.71	6.19	10.8	7.12	4.63	5.03	5.68	5.51	4.23	8.32	2.55	3.07	6.72	2.99	4.73	11.9	4.74	2.86	5.1	8.48	5.48	4.25	6.33	9.01	1.95	4.74	3.8	7.25	5.52
INSR	115	3.28	11.2	8.62	5.63	4.17	3.4	4.51	9.64	6.08	4.13	7	7.12	1.4	1.77	3.25	1.13	1.97	2.55	1.45	1.81	0.469	2.76	1.1	0.871	7.35	2.29	0.935	2.13	5.59	2.33	2.7	3.05	2.73	5.62	1.81	5.77	0.395	9.51	0.676	2.49	0.618	5.77	2.16	1.23	0.441	3.26	2.35	5.39
MRPS11	66	7.03		3.88			11.3		1.34		9.18	3.45	0.676				3.5	15.7				0.415			20.1	22.4	7.44	2.05		0.842	19.9		12		5.7	13					0.273			11.8			1.24		10.6
MRPS9	108	0.196	0.217	0.191	0.286	0.655	0.557	0.444	1.03	0.0572	1.46	0.145	0.184	0.248	1.08	1.24	0.0833	1.3		0.883	0.155	0.19	0.0841	0.671	0.56	0.831	0.818	0.3	0.0837	0.673		0.907	1.47	0.469	0.291	0.109	0.163	0.0513		0.605	0.0646	0.0607	0.943	1.11	1.05	0.507	0.726		0.182
MRPS6	72			0.205		0.238	0.414	0.106	0.512		1.55	1.16	0.232	0.14		1.35	0.58	4.82	0.0471	0.282	0.189			0.321		0.379	0.914	0.188	0.448	0.311		0.45	0.361				0.259	0.131	0.139					0.531		0.334	0.932		0.135
MRPS5	71	0.114		0.574		0.264	0.534		0.601	0.0443	0.167				0.17		0.331	1.21	0.127		0.351	0.222	0.263	0.176	0.414	0.544	0.103	0.0519	0.336	0.263	0.0406				0.377	1.21	0.146		0.295		0.287	0.466	0.068	0.427			0.47		0.108
FAM129A	115	3.91	3.27	2.14	0.475	0.748	2.51	2.6	1.15	2.05	2.27	1.1	3.05	2.16	2.91	6.07	1.98	1.94	1.06	2.85	0.631	6.67	2.67	1.51	3.5	2.81	0.862	3.38	1.51	2.05	11.4	3.83	4.87	1.65	0.875	0.76	4.03	1.02	1.1	1.51	3.43	1.84	2.81	1.29	1.92	7.78	0.757	1.54	1.27
OXA1L	70	0.0398	0.0643	0.504		0.107	0.137				0.381	0.347						0.18	0.32	0.0875	0.127	0.235	0.0896		0.571	0.199	0.972	0.0518	0.369						0.309	0.226	0.418	0.24	0.182	1.04			0.116	0.153		1.21	1.05	0.0543	0.381
MTCP1NB	82	9.5	11.2	3.36	0.157		7.13	20.7	46.3		6.8	5.73	36.8				31.6	1.8	18.1	7.94	0.176	38.1		1.2	0.914	1.75	0.973	12.5	13	24.9	4.32	19.6		16.6	8.36	11.8	3.17	7.37		0.0994	5.94		0.242		20.7	29.7	8.43	0.703	5.11
CC2D1B	111	0.221	1.17	2.48	0.0745	2.66	1.91	0.31	1.25	0.0157	0.818	0.706	0.32	0.88	0.566	0.852	0.783	0.507	0.488	0.542	1.17	0.0388	1.24	1.04	1.39	2.69	1.04	0.456	0.442	0.697	0.398	0.119	0.245	0.312	0.547	0.355	0.559		2.94	2.09	0.86	1.03	4.13	1.82	0.151		0.402	0.523	0.308
TMEM189-UBE2V1	114	1.85	2.05	1.29	1.12	1.02	3.97	5.03	1.03	1.31	1.94	1.51	6.21	0.984	0.785	1.77	1.44	1.45	1.4	1.28	0.889	1.26	1.26	1.73	1.67	1.3	1.63	1.96	1.53	1.91	1.48	1.06	1.27	1.01	2.71	4.18	1.09	0.768	0.898	3.62	1.89	1.08	1.01	1.68	0.376	1.5	2.51	0.726	3.06
LYRM7	108	2.01	1.61	2.66		5.28	1.78	11	0.783	15.1	3.07		5.02	2.45	12.9	4.82	1.89	31.6	3.11	24.4	1.33	21.1	5.25	4.54	1.81	3.49	4.53	31	1.86	1.75		144	6.4	0.831	3.27	13.7	1.89	10.1	0.823		2.62	1.04	2.62	6.08	89.5	38.7	2.54	1.08	2.21
PPIL3	113	3.51	5.49	3.17	8.36	7.77	4.37	20	3.36	41.5	31.7	0.541	0.785	16.4		2.88	6.26	4.26	2.51	29.8	4.43	18.2	6.47	4.46	10.6	3.65	4.8	3.39	2.71	28.5	0.244	0.906	11.6	13	24.3	3.66	3.22	2.93	13.3	17.3	17	6.33	33.1	4.1	56.3	7.85	11.2	0.69	1.38
RAB3D	113	0.673	0.707	1.17	0.933	2.05	2.48	10.2	0.668		1.01	1.21	3.51	5.65	2.87	0.642	0.682	1.07	0.909	1.54	0.718	0.33	1.95	0.967	0.651	0.587	2.57	1.22	3.02	1.25	0.962	2.68	2.8	0.56	1.69	0.457	0.962	0.212	1.19	0.939	1.33	1.2	1.08	2.39	2.58	0.2	3.66		0.839
TP53I3	115	3.33	10.9	8.12	10.2	6.33	15.9	7.85	1.6	3.47	11.3	3.8	13.3	10.9	4.99	4.05	8.29	26.5	8.03	9.35	9.53	6.51	6.99	8.95	6.9	7.24	6.37	15.6	6.55	5.07	17.8	6.21	5.4	3.75	7.91	12.3	9.87	2.04	6	11.4	11.4	11.4	11.8	12.6	2.99	9.85	20.1	0.665	8.15
TANGO2	115	6.97	9.18	2.56	0.749	27.5	12.7	5.91	11.3	0.16	3.98	2.57	6.8	6.03	4.03	11.7	4.22	1.55	1.93	3.31	8.56	2.05	1.69	6.47	2.33	9.86	1.29	0.819	3.43	16.9	1.21	2.77	2.68	2.41	5.18	0.529	3.78	5.3	2.6	0.516	2.95	4.01	22.2	1.71	2.36	4.38	13.8	0.737	8.69
EGLN3	101		0.18	0.208	0.625	0.517	0.427	0.9	0.372	0.596	0.138	0.179	0.715	0.138	0.151	0.109	0.356	0.351		0.425	0.263	0.371	0.192	0.571	1.02	0.531	0.65		0.0154	0.524		0.199	0.184	0.291	0.279		0.205	0.79	0.161			0.426	0.791	0.257			0.33	0.154	0.165
RABL3	110	0.874	1.35	3.71	8.39	2.39	12.6	3.19	3.96	0.0719	5.99	3.13	10.3	0.831		1.16	5.24	3.14	0.247	1.38	3.45	10.4	7.05	6.64	9.99	0.612	6.12	0.77	18.7	12.2	1.74	2.69	3.35	1.28	6.28	2.85	4.21	1	6	1.02	0.0775	13.3	10.1	4.15	4.83	1.48	17.2	1.27	5.09
TFB2M	77		0.115		0.319	0.0709	0.16	0.143	0.064		0.0937	0.0374	0.38	0.165		0.249		0.435	0.456	0.0359					0.0487	0.077	0.274	0.00765	1.72	0.0382			0.461		0.032	0.0301			0.0164	0.317	1.19		0.219	0.172	0.891	0.0746	0.338		0.203
MMS19	115	0.772	1.84	0.993	1.13	29.9	1.74	24.4	0.437	83.5	1.35	0.736	33.2	2.01	1.62	1.82	1.03	0.911	0.319	13	2.3	1.17	12.9	1.39	1.07	1.14	0.959	0.273	0.238	0.703	0.284	46.2	2.34	52.4	1.16	1.03	6.44	3.24	3.28	1.2	0.914	1.39	0.758	7.25	6.11	0.419	1.51	1.45	0.887
PABPC1L2A	92	0.126	0.235	0.657	0.418	0.651	0.105				0.0651			1.38	2.78	2.34	0.432		0.843	0.475	0.238	0.951	0.207	0.0194	1.13	1.02	1.71	1.23	0.854		0.217	0.465	0.351	0.281		0.162	0.795		0.634	1.29	1.09	0.096	0.282	0.594	0.244	0.48	0.279
SAA2-SAA4	113	1.62	0.483	0.69	1.01	1.36	0.122	1.74	0.849	3.59	0.379	1.63	3.06	6.98	35.3	0.472	1	0.826	2.99	0.915	0.446	192	1.22	0.336	76.6	2.1	0.866	373	2.13	0.644	2.79	11.2	3.61	12.3	0.184	29	0.303	3.93	1.41	1.19	2.23	1.83	0.615	2.33	3.13	2.54	1.45	7.81	2.36
WDR77	114	3.79	9.63	5.59	1.08	3.28	4.59	2.37	10		1.11	1.47	1.96	22.7	8.25	6.23	9.48	2.12	5.76	2.77	7.75	3.75	2.29	11.3	3.59	2.36	2.57	3.82	6.98	3.13	1.42	2.69	2.83	1.02	2.51	1.78	12.1	1.87	6.91	5.97	4.98	4.84	10.5	2.86	0.71	2.38	11.5	0.225	1.83
ALG12	103	2.01	3.62	17.9	0.429	1.98	25.9	1.62	1.9	0.164	1.01	1.11	0.158	0.998			11.1	5.3	0.316		14.2	0.381	7.38	4.55	0.519	0.595	2.49	2.7	0.372	5.72	5.78	0.212	1.47	0.0461	16.2	0.824	3.86		2.51		1.8	14.4	15.6		0.41	0.622	10.2	1.55	2.66
TPM1	115	117	176	111	97.7	67.3	126	258	68.5	386	65.3	95.1	181	79.1	40.7	132	172	128	168	130	111	61.2	94	133	223	211	83.3	139	297	161	130	310	158	305	61.3	166	290	37.8	81.8	164	164	108	75.6	126	265	92.9	71.4	18	107
TPM2	115	194	99.6	45.7	18.4	13	74.4	295	14.7	29.6	52.1	37.2	188	9.84	94	30.1	90.6	68.6	54.7	75.2	34.9	164	35.3	35.5	77.1	104	26.7	46.3	48.5	69.4	121	121	54.8	55.1	60.7	68.5	169	2.78	20.2	52	125	38.5	15.4	46.7	6.38	18.2	70.3	44.9	128
TPBG	95	11.7	18.9	12.3	0.149	1.92	9.17	1.38	2.84		0.106	0.11		0.691	0.228	17.5	2.43	9.59	0.052	14.3	3.57	11.3	0.0775	18.5	1.82	1.58	2.65	4.46		16.4	0.744	0.68	0.37		0.14	1.08	19.3	0.0405	0.0896	0.175	7.85	14.4	16.4	1.48		11.3	0.278	0.0394	0.129
TPD52	114	9.88	4.24	7.81	10.4	11.9	30.1	7.48	15.4	3	24.9	17.1	12.3	18.1	3.68	3.82	16.3	22	8.57	15.8	24.9	2.54	8.12	31.4	7.91	8.35	25.3	15.6	3.83	16.8	5.69	8.83	5.34	5.13	17.7	28.1	9.7	1.08	9.13	10.2	2.35	9.36	9.41	15.3	2.01	4.17	12.4		12
TPI1	115	826	527	892	214	945	960	663	589	25.1	461	359	275	470	193	276	780	778	645	484	783	403	645	344	339	474	1190	600	420	881	266	235	352	192	1060	1190	627	74.6	698	535	800	859	1350	812	46.8	205	527	27.9	790
TPD52L1	103	2.62	2.1	2.4	0.551		4.17	3.89	1.57	2.39	0.261	0.231	2.33	4.03	0.368	0.994	1.8	8.84	2.95	2.57		1.01		0.438	11.3	1.02	1.02	0.0261	1.13	3.39	2.53	0.533		3.26	4.08	1.04	4.65	1.13	0.141	2.87	8.3	5.6		3.02	3.82	1	0.117	0.106	0.801
TPD52L2	115	23.7	6.87	17	16.6	28.6	35.1	24.1	16.7	41.5	19.5	14.9	17.8	30	12.9	18.4	23.8	32.8	39	26.1	18.8	14.2	18	20.9	6.36	23.1	47	26.3	21	34.8	19.2	12.9	21.1	8.86	23.5	37.1	24.7	23.6	22.1	41.9	39.2	25.5	23.6	39.8	9.95	7.76	22.4	4.82	14.1
ALDH7A1	115	36	25.9	50	13.7	50.6	42.8	67	41.4	2.37	36.6	36.3	19.8	21	14.7	18.3	32.2	80.6	36.2	40.2	37.5	74.3	41.6	35.7	66.2	50.8	52.6	74.7	37.4	64.8	38.1	43	38.5	15.3	56.7	77.4	42.2	11.7	57	73.5	28.4	27.7	55.1	39.1	20.9	41	39.9	94.1	32.1
MLF2	97	1.34	0.739	3.15	0.555	4.31	0.315	2.68	1.34	0.952	1.01	0.365	2.88	3.4		5.84	0.172	1.03	0.14	0.249	0.501	0.738	5.38		0.347	3.93	1.23	1.47		1.39	2.22	0.895	3.98	1.92	0.452	5.7	0.284	1.84	3.1	0.351			1.24	5.01	1.79		0.49	1.04	0.565
USP5	115	11.3	5.59	4.69	3.83	15.3	14.8	9.06	11.6	6.6	20.3	9.49	13.3	6.2	7.82	13.4	14.2	11.7	14.8	12.3	5.74	4.97	9.52	17.5	9.92	18.5	18.7	9.88	9.28	10.6	5.18	9.58	11	4.54	20.5	21.4	10.9	11.5	8.68	4.84	17.9	12.4	17.3	9.78	4.32	6.94	19.8	2.23	7.61
SDR39U1	82	0.395		0.0728		0.116	0.243		0.151		8.49	0.7	0.0341	0.33	0.656		0.532	0.146	1.28			3.37	0.228	0.686	3.49	0.361	0.118	0.101	0.258		0.318	0.247	0.187	0.101	1.65				0.375		0.207	0.909	0.0955	0.396	0.779	4.04	0.336	0.2
PTP4A2	101	0.0889	0.219	0.237	4.97	0.524	0.472	0.349	0.654	0.57	0.38	0.654	0.494	0.452		0.286	0.976	0.681	0.264	1.09	0.293	0.16	0.369	1.31	2.43	0.32	1.27	0.624	0.241	1.01	0.457	0.419	0.958	2.48	0.239			2.3	2.06		0.243	1.03	2.21	0.371	0.414	4.74	0.49		0.0917
MFAP5	104	2.76	10.3	1.14	0.878	0.787	2.77	3.97		4.3	8.85	2.9	4.79	0.958			1.97	1.52	1.99	18.6	0.945	1.36		5.35	4.38	8.81	2.28	4.5	0.739	11.8	5.51	7.19	4.59	3.25	0.186	0.833	12.4	0.0368	9.92	5.21	3.19	4.98	0.249	5	3.21	2.71	0.273	9.27	2.88
BGN	115	146	277	235	31.6	169	62.1	149	57.5	796	118	50.2	265	90.9	17.8	27	122	46.7	65	401	250	177	109	35.5	104	222	132	60.8	27.7	82.7	192	184	373	353	82.7	47	202	27.8	60.3	236	13.6	226	77.7	141	138	345	16.7	822	55.3
SLC25A29	0
CMA1	113	1.24	0.904	2.13	15.4	2.79	0.325	15.4	1.95	2.98	1.45	1.05	10.3	1.63	1.97	1.36	3.26	1.11	182	8.29	0.482	1.65	14	2.65	2.05	4.91	10.2	0.146	117	0.567	1.27	8.83	15.2	9.37	2.81	3.84	3.13	2.84	6.09	0.124	3.95	3.94	2.56	1.79	4.63	69.7	1.86	1.02	2.25
EPB41L3	115	2.32	1.84	2.23	0.525	3.53	3.84	1.1	0.529	0.421	4.19	0.6	1.12	1.28	1.85	1.94	2.07	2.29	1.98	0.736	1.68	7.1	6.03	2.85	11.1	1.7	3.21	4.69	1.29	1.8	1.52	0.503	0.701	0.351	1.61	1.23	3.24	0.466	0.647	0.325	2.7	1.41	0.686	3.63	0.172	2.44	1.81	1.6	1.79
CSK	115	11.6	6.74	3.64	1.37	3.4	3.24	2.4	3.52	33.2	1.42	4.76	4.58	8.24	1.67	12.5	8.59	10.1	7.67	2.06	7.04	4.76	4.18	12.5	5.29	5.26	5.5	7.44	3.37	11.1	2.8	3.72	2.35	31.4	3.46	2.97	4.55	0.946	4.25	2.34	9.11	8.78	10.9	2.51	4.57	2.67	2.53	0.826	3.04
XPO7	115	1.72	0.986	1.94	3.45	1.17	2.83	5.51	1.63	8.07	1.59	1.13	3.85	2.29	8.98	2.97	2.54	2.1	1.26	3.96	1.68	0.996	3.88	3.08	3.59	4.49	4.25	1.68	0.551	2.04	1.87	7.1	4.1	6.2	2.46	2.41	0.96	2.55	2.42	3.32	1.41	2.14	2.73	4.38	9.65	0.929	4.13	1.9	2.07
CHI3L1	115	1.34	1.71	1.4	5.02	53.9	5.24	5.78	1.3	2.01	8.94	6.46	4.57	18.8	44.1	2.69	1.23	1.99	2.08	6.91	1.88	1.57	50.9	3.14	2.03	70.4	37.7	1.53	2.01	1.73	2.85	4.96	5.61	2.39	7.59	0.669	1.13	4.54	50.3	1.33	1.25	1.64	0.942	87.8	4.84	0.767	6.62	4.25	4.08
RCN3	114	0.791	1.84	1.21	3.69	6.15	6.25	6.4	3.64	3.2	1.95	1.05	9.32	8.48	23	0.785	6.96	0.501	1.81	7.97	4.55	0.385	4.1	7.12	2.31	2.48	6.57	4.76	2.73	2.06	6.25	6.06	5.29	3.91	5.14	5.57	2.32	0.994	1.43	0.285	0.357	4.16	5.67	2.71	1.87	0.0791	7.66	10.2	1.95
MYOF	115	17.3	15.2	12.7	6.57	27.4	44.8	11.3	23.6	12.1	23.6	8.2	11.7	11.3	10.6	12.5	23.9	20	9.62	17.7	25	8.27	6.45	23.7	28	26	18.4	10.8	15	16.1	52.9	18.5	18.8	10.4	9	28	17.4	16.1	13.9	19.5	21.4	29.2	19.1	19.4	9.77	7.36	21.8	5.11	11.5
VKORC1L1	111	1.77	2.29	1.06	1.28	2.51	4.3	0.641	2.4		5.82	2.83	1.75	5.6	0.572	5.55	2.67	4.36	1.15	1.47	1.2	1.06	2.15	3.52	3.48	2.86	3.31	1.9	2.44	3.43	0.855	1.52	1.13	0.448	2.25	1.05	2.37		9.04	37.1	5.36	2.34	1.74	4.51	0.911	1.88	4.41	0.756	2.54
CNNM3	98		0.0306		0.488	0.155	0.0516	0.434	0.623		0.508	0.194		0.238	1.7	1.69	0.24	0.316	0.124	0.204	0.14	0.0638	0.0823	0.0729	0.296	0.0707	0.408	0.433		0.0185		0.52	0.162	0.315	0.264	1.89	0.0398	0.0326	0.164	0.231	0.0882	0.281	0.152	0.248	0.213	0.147	0.228		0.16
KRT78	110	0.177	0.725	0.197	0.252	0.204	0.341	0.302	0.264	0.348	0.535	0.196	0.661	0.151	0.598	0.189	0.758	0.53	0.0586	0.281	0.33	0.0635	1.1	0.411	0.155	0.164	0.22	0.0801	0.111	0.231	0.189	0.326	0.164	0.0281	0.251	0.0788	0.253		0.11	0.555	0.201	1.21	0.422	0.331		0.361	0.582	0.00354	0.502
SLC5A1	93	0.656		0.786	0.124		0.412	0.658			0.552	0.544		0.355	0.227	1.28	0.304	0.271	8.39	0.12	0.382	13.8	1.36	0.37	3.4	0.0986		0.245	0.126		0.533	0.0908			0.34		0.389	0.334	0.674		0.205	0.309		1.23	0.158	0.316	0.704	1.5	0.816
NPY	0
LOC101060415	115	13.8	8.52	13.4	4.19	8.91	15.3	7.7	9.74	0.745	11.1	9	11.6	13.3	0.51	15	10.5	19.6	10.5	10	10.3	11.6	9.5	12.8	11.5	16.6	16.8	11.6	0.637	13.4	10.1	6.67	5.49	2.98	15.1	17.2	11.4	0.228	10.5	20.6	14.4	11.1	14.1	17.1	0.372	9.23	17.5	1.04	11
UAP1L1	115	1.1	1.18	2.25	1.42	0.544	4.96	3.61	2.9	16.2	2.49	3.06	3.75	2.3	1.93	5.53	1.01	0.901	0.595	2.98	1.57	1.89	2.93	0.906	0.843	10.6	3.24	2.02	0.615	0.883	1.14	14.5	4.04	6.2	3.33	0.545	1.76	3.97	0.665	4.92	1.72	1.54	1.27	5.24	10.8	1.67	2.38	1.31	11
NDUFS4	97	0.843	0.57	0.607	1.57	1.75	0.643	0.278	1.92	1.36	2.13	2.92	0.363	2.72	2.29	6.64	2.46	1.14	0.83		2.52	0.416	3.01	2.22	5.67	3.05	3.41	0.292	0.791	0.188	0.212	0.542	0.507	0.337	0.526	2.61	0.266		0.521	3.27	0.413	0.97	2.15	3.59	0.329	0.35	3.04	4.67	0.27
THOC6	110	1.69	0.39	1.06	1.72	0.155	0.29	1.91	0.626	3.83	0.463	2.4	0.483	4.65	1.85	2.24	1.7	2.71	1.52	4.59	4.53	2.91	0.831	3.35	2.87	2.39	1.38			1.35	0.25	0.868	2.2	4.92	1.42	0.288	0.983		2.75	0.549	0.198	1.68	0.506	2.64	0.523	1.9	2.32	3.03	0.851
MRRF	74	0.0923	3.46	3.72			0.95		0.0719		0.796	0.396		0.659	0.727	0.643	0.111		0.282		0.281		1.3	0.268	0.291					0.281		0.509			0.132	3.97	4.43	0.136	0.996		0.421	0.109		0.466	0.168	2.26	0.605	0.289
GALM	115	17.2	8.93	11.1	21.7	13.4	17.3	19	11.7	1.57	14.4	12.9	11.6	17.2	4.24	39.1	14.7	25	8.96	6.53	11.9	10.5	19	22.6	24	22.8	33.9	19	106	19.8	8.23	7.57	9.25	2.46	17.1	30.8	9.29	2.56	17.5	113	18.7	16.5	27	16.5	11.4	22.5	25	5.71	21.2
NFIC	98	0.378	0.21		0.349	0.0795		0.0209	0.955	0.592	0.24	0.438	0.688	0.104	1.73	1.87		0.07	0.106	0.393	0.568	0.286	0.218	0.58		0.397	0.154	0.0932	0.0584	0.382		1.14	0.504	0.17	0.3	0.237	0.212	0.812		0.478	0.525	0.225	0.532	0.124	1.04	0.0589	0.47		0.185
DDX19B	115	3.29	5.15	60.7	1.82	3.64	5.93	6.94	5.06	50.9	10.6	3.74	3.37	14.9	7.05	6.94	9.59	6.6	9.44	2.42	6.55	7.42	4.16	4.56	7.21	6.42	7.22	5.73	20.5	4.95	4.24	10.9	2.9	3.44	5.46	7.05	12.8	91.4	12.5	4.92	6.95	1.87	4	5.24	154	7.19	8.71	140	5.23
PWP2	113	0.435	0.204	0.259	0.0699	0.69	0.246	0.185	0.83	0.205	0.39	0.474	0.306	0.35	3.23	0.566	1.13	0.821	0.677	0.132	0.769	0.846	0.473	1.37	1.59	0.587	0.151	0.1	0.683	1.03	0.471	0.161	0.164	0.0381	0.162	0.816	0.142	10	0.0464	4.27	0.562	0.782	0.466	0.305	14.9	0.249	0.49		0.118
ABCD3	115	2.86	1.87	1.03	3.01	4.66	4.95	1.14	4.82	0.656	4.18	6.53	0.764	5.1	1.34	2.31	1.65	6.22	1.62	5.54	2.65	2.25	1.59	4.08	3.33	1.41	2.34	2.11	1.62	3.62	0.939	0.9	0.935	1.03	6.45	3.05	1.47	1.13	1.9	1.13	1.04	3.63	4.56	4.26	2.48	1.17	11.3	3.4	3.84
PEX19	74	0.219			0.0258	0.0808	0.256		0.134		0.301		0.097	0.495		0.461	0.209	0.604		0.443		0.0799	0.114	0.107		0.108	0.433	0.618		0.158	0.046	0.141			0.132	0.342			0.141	0.101	0.791	0.102	1.31	0.624		0.567	0.988		0.164
PXMP2	78	3.03	2.71	2.08		0.133	6.51	2.35	2.61			4.1	4.42	75.1	3.12		6.33	2.13		4.11	0.0323	0.599		13.5	0.27	0.129	6.42	0.193	0.258	7.4	3.18	4.42	3.21	1.19	7.06	0.035	0.0823	0.418	2.56	0.726		9.99	6.06	0.58		0.414	5.74		0.198
FKBP11	115	2.25	0.41	1.13	2.69	1.09	14	13.1	3.02	2.72	12.3	3.48	8.72	3.67	0.0952	3.34	14.2	8.14	1.91	2.94	0.761	17.5	1.98	3.92	9.59	2.18	2.63	3.75	2.01	6.13	3.74	11	3.32	8.38	2.98	3.04	2.27	0.801	2.89	8.89	8.32	4.8	0.905	5.69	4.95	4.81	7.6	1.09	0.578
PXN	114	1.82	0.642	3.24	1.16	1.91	1.46	7.69	2.37	0.675	2.66	2.07	10.6	3.01	0.978	1.01	1.2	2.07	1.06	1.49	1.15	1.09	1.95	0.637	1.77	2.14	5.41	1.56	1.41	1.69	0.655	0.681	0.44	0.563	2.39	5.63	0.537		1.18	1.07	1.24	1.47	0.758	2.09	1.43	1.06	1.59	0.631	1.3
TBCK	106	0.29	0.368	0.0184	0.066	0.711	0.0874		0.86	0.143	0.0869	0.0212		0.272	0.147	0.197	1.29	0.175	0.906	0.913	0.766	0.0165	0.67	2.29	0.433	1.87	1.26	0.379	0.604	0.619	0.0276	0.151	0.0433	0.0284	0.15	0.731	0.639		0.726	2.1	0.547	2.46	2.19	2.18	0.0176	0.261	0.188	0.0143	0.0512
XPOT	115	2.53	1.51	1.65	2.12	7.17	6.59	3.76	3.31	8.28	3.96	2.85	4.19	5.02	8.87	14.4	5.25	7.02	2.95	10.1	4.19	2.94	3.17	3.26	4.36	3.82	5.36	2.03	2.67	4.19	4.37	7.06	7.43	2.31	4.09	9.02	2.73	1.49	4.11	7.16	5.99	7.33	5.08	6.53	2.34	1.19	4.84	4.51	3.12
SNF8	107		0.42	1.79	4.26	3.51	2.58	35.8	1.43	1.91	0.212		0.936	2.12		1.66	15.6	1.94	4.73	1.1	1.07	81	2.29	1.93	3.43	1.88	2.72	142	0.523	1.51		1.49	0.897	1.36	0.592	2.08	2.04	10.6	160	0.828	1.35	2.68	1.32	226	10.2	20.7	0.954	28.4	1.24
ARMCX1	112	1.98	3.99	1.61	0.659	1.53	3.8	0.911	1.73	0.368	1.57	2.31	0.322		3.41	1.79	2.03	5.44	2.46	0.279	5.04	2.52	2.84	4.09	3.43	3.47	3.92	0.175	1.26	0.961	1.4	0.4	1.01	0.109	3.41	1.58	3.29	0.119	3.26	0.0977	1.7	1.28	2.5	5.41		3.57	5.18	0.829	2.58
FNDC3B	115	1.32	1.24	0.908	0.928	11	2.36	1.32	1.54	2.55	3.78	0.726	1.36	1.33	0.441	1.52	6.29	4.53	7.68	1.83	3.76	4.53	0.546	2.59	1.19	7.19	4.11	3.99	10.3	6.2	0.242	1.82	1.21	0.925	1.76	3.62	1.26	1.41	2.13	0.241	15.8	7.8	1.91	0.388	2.9	5.96	1.13	0.302	0.732
ENGASE	78		0.276	0.687		0.304	1.03	0.0765		0.123	0.347	0.298	1.48	0.0828	1.49	8.68	0.0306		0.104		0.0906	0.21	0.177		0.081	0.037	0.396			0.429	0.36	0.19	0.131	0.0745	1.4	0.295	0.876				0.275		0.111	0.137			1.09		0.581
VPS28	114	1.68	1.71	0.788	0.65	1.79	2.12	0.532	3.24	0.292	1.32	2.02	13.1	2.79	18	3.26	3.06	2.47	0.779	2.23	3.16	1.34	3.67	5.18	2.7	3.81	2.68	1.24	3.84	3.11	4.38	0.237	1.69	0.0595	1.2	2.48	2.05	0.751	1.73	4.19	2.28	3.95	3.59	3.72	0.592	1.04	1.61	0.75	0.976
DCTN4	114	5.19	2.18	2.36	9.59	0.134	4.52	5.15	8.79	1.92	4.56	3.66	4.85	0.257	11	4.2	4.92	12.1	3.5	1.3	8.03	5.71	1.19	10	0.41	7.82	7.87	6.67	5.74	8.24	3.29	0.831	5.73	1.54	8.15	7.88	3.93	1.15	2.34	1.87	6.37	6.92	11.1	3.01	1.33	6.63	7.46	8.02	7.03
AADAT	0
LIPC	33	0.0471			0.203	0.371											0.0617					0.0694	0.233	0.0758				0.428													0.0252	0.0964	0.138	0.158		0.0841
TMEM173	114	0.497	0.992	0.773	1.41	4.15	5.38	2.11	3.6	5.56	1.11	8.07	2.47	18.2	2.44	2.91	4.93	9.96	6.16	7.36	10.4	1.14	6.29	6.14	4	2.68	2.35	3.43	4.65	5.03	1.01	4	9.92	2.16	2.21	2.51	3.61	1.53	4.63	4.3	15.3	3.09	0.589	2.04	2.25	1.1	3.48	2.38	3.38
LOC100507714	114	1.09	5.31	6.67	9.94	31.1	15.3	4.34	3.49	0.974	2.41	8.48	16.9	9.27	1.26	13.8	5.83	3.02	16.5	4.95	2.48	12.5	10.2	13	5.91	10.9	21.5	21.1	4.04	8.47	2.69	1.83	16	2.03	4.19	3.85	3.37	6.57	4.46	4.64	5.27	10.7	6.52	33.2	1.38	3.75	27.2	1.5	3.43
AIF1	115	12.2	33.5	46.9	17.2	4.14	23.1	15.3	32.9	13.9	35.1	24.8	155	6.29	18.5	70.5	44.1	10.9	7.74	15.4	21.7	11.3	21.6	43.5	10.6	16.5	24.6	34.2	11	20.7	18.2	12.4	25.7	11.2	31	6.75	42.3	2.51	6.31	14.7	41.9	29.5	29.6	19.2	3.52	1.84	28.4	79.3	30
AHSG	115	38.9	49.7	60.3	10.8	70.5	11.9	42.7	10.9	61.1	19.2	12.2	14.4	27.6	14.5	19	27.4	10.4	11.5	43.6	25.6	21.2	24.5	7.28	18.6	18.8	26.4	27.2	29.1	24.3	22.8	29.2	47.8	23.1	21.6	16.2	24.9	61.6	14.1	62.8	12.6	22.5	13.3	26	51.3	63.8	13.4	90.7	35.3
TAB1	92	0.45		0.14	4.62	0.221	0.562	3.06	0.102	1.25	0.0945	0.257	5.45	0.107	0.801	0.122		0.0877	0.105	6.45			0.363	0.421		0.505	0.0784	0.209	0.205	0.0809	0.492	4.36	0.0911	3.71	0.331		0.604	0.0421	0.106	0.348		0.0613	1.41	0.641	0.0722	0.0589	0.799		0.244
AHCY	115	24.1	12.3	31.3	8.92	19.4	40.6	19.5	23	7.63	103	43.7	20.5	55.1	31	48.3	20.4	34.5	31.7	18.6	16.5	27.9	24.2	26.3	31	23.4	21.5	51.4	33.5	24.8	19.7	20.2	13.6	40	21.9	37.3	14.7	30.9	26.8	50.7	26.4	15	22.9	37.2	12.6	42.7	24	6.57	35.4
PSMG4	110	0.936	2.73	0.145		1.09	0.777	1.46	3.65	13.5	0.429	2.5	0.959	13	3.31	9.32	2.21		0.285	1.63	2.32	1.06	1.91	2.31	29.6	53.8	2.28	0.915	0.292	17.7	16.7	4.79	2.32	2.33	3.22	0.562	0.58	1.16	1.87	12.5	9.53	1.36	1.44	26.1	1.18	0.457	3.02		1.39
SLC28A1	89	0.069	0.133	0.198	2.64	0.506	1.91		0.129		1.85	1.3		2.78	0.158		0.351	0.0794	0.866	0.14	0.323	0.0245	0.0504		0.21	0.365	0.627	0.0619	0.179		0.0973	0.176			1.49		0.254		0.823	0.0331	0.0338	0.0946		0.109		0.0253	2.21		1.26
CNPY2	115	7.03	13.1	4.37	10.5	27.4	14.1	7.76	11.5	26.1	25.4	6.25	7.33	8.7	9.07	14.8	34.9	31.4	6.92	33.5	6.74	26	22.2	21.6	14.5	5.6	28.4	19.9	12.3	26.9	6.62	12.2	9.35	7.47	6.68	11.5	8.91	18	5.7	15.3	10.6	30.7	8.31	18.3	10.3	8.43	9.56	0.495	6.22
GNA12	112		4.73	4.05	3.85	2.86	4.36	6.12	5.1	1.01	6.08	4.39	9.22	7.02	3.23	2.24	2.84	6.05	4.76	4.54	4.29	3.8	6.14	7.77	4.84	2.23	3.16	6.77	8.68	6.03	0.177	4.44	5.83	3.24	4.5	6.06	4.3	1.19	4.83	4.77	8.2	5.85	4.85	5.18	6.58	3.09	3.87	2.49	5.04
DOCK6	100	1.1	3.81	0.239		0.0148	0.66	0.101	0.184		0.475	0.323	0.0642	0.0578	0.0754	0.0623	5.98	0.245	0.0113	0.0794	3.66	0.162	4.36	0.116	0.0973	0.0084	0.0931	0.151		0.566	0.273		0.171		4.5	0.0883	4.78		0.0441	0.0627		0.0957	0.149	0.405	0.22	0.229	0.329	0.0418	0.307
CADM4	91	0.886			2.01	0.451	0.416		0.741	0.149			3.49	2.36	3.13	0.399	0.495	1.24	0.476		0.345	0.144	3.85	0.516		0.78	0.366	2.24	0.424	0.597		4.08	1.16	1.36	0.187	1.2			0.198		0.518	1.42	0.577		0.384	0.305	0.296		0.22
GMDS	114	4.73	1.47	1.13	1.17	2.95	6.36	2.03	1.93	4.45	4.13	1.94	4.38	1.19	2.27	4.68	3.9	6.35	7.19	1.76	1.19	3.25	1.62	5.36	3.93	2.24	2.93	0.429	0.615	2.65	1.36	2.45	1.96	1.19	2.76	5.13	3.67	1.62	2.38	1.4	2.09	3.46	3.17	5.6	0.533	1.99	4.31		2.14
GM2A	106	2	1.75	1.17	1.15	3.93	3.98	2.36	1.14	1.66	1.1	4.08	4.28	2.2	5.16	1.8	3.08	5.65	0.76	1.58	1.56	2.77	3.21	4.88	10.1	4.11	11.6	3.84	0.481	4.45	3.11	3.01	1.01	0.735	4.1	4.21	6.08	0.325	1.06	2.48	1.15	1.61	3.86	2.11		8.9	6		2.77
GNA11	115	12.9	2.78	2.87	1.11	3.19	5.63	4.47	5.48	1.77	3.88	1.78	3.17	1.17	6.06	3.2	3.73	8.6	3.55	5.22	7.23	1.2	4.33	3.02	3.24	2.74	3.08	1.3	1.68	3.58	1.08	1.93	2.25	1.35	3.15	7.24	4.13	1.08	2.33	6.7	2.52	4.72	3.39	5.18	13.3	1.9	2.98	5.8	3.12
GMPR	112	1.87	3.7	6.61	0.831	1.21	2.82	1.84	1.51	0.477	0.993	0.603		4.02	3.09	19.4	3.08	3.1	2.51	1.18	1.57	1.87	0.308	5.54	1.33	0.446	0.86	1.98	1.67	3.27	3.73	0.878	1.8	0.0408	1.57	3.3	4.48	5.52	0.649	2.57	3.41	2.53	4.16		0.391	2.29	1.4	0.0277	8.65
GMFB	112	2.37	0.447	1.59	1.11	0.711	5.01	1.16	0.305	0.72	14.3	5.86	4.4	1.22	6.04	3.44	1.36	2.58	3.77	1.24	1.23	5.67	1.9	1.4	4.17	1.72	1.73	4.03	7.88	3.53	1.57	3.79	1.87	0.177	2.83	3.78	2.11	3.57	0.246	2.72	5.23	1.1	0.845	0.824	1.11	4.03	9.46	4.14	3.69
PGS1	98	0.548	0.166	0.145		0.285	0.0827	0.112	0.473	0.134	1.17	0.0639	0.52	0.697		0.0836		0.294	0.769		0.127	0.218	0.254	0.687	0.133	1.11	0.564	1.55		1.28	0.237	0.161	1.17			0.946	0.0919	0.113	1.99		0.107	1.48	0.432	0.918		2.21	0.0706		0.2
STX8	115	0.774	26.4	19.8	7.6	5.42	58.5	13.4	11.6	2.48	9.9	6.05	11.3	4.04	7.27	5.2	5.19	23.4	11.8	9.71	8.87	14.1	11.9	16.7	24.1	9.4	18.6	48.4	12.9	17.1	20.8	8.71	9.29	5.99	14.8	25.5	47	0.947	18.8	12.9	56.9	21.9	24.1	17.8	0.311	8.07	24.3	3.74	18.3
CTBS	115	0.691	0.973	0.877	3.12	0.587	1.85	3.37	1.07	2.92	2.35	0.89	4.88	2.83	1.17	5.73	1.15	1.68	0.269	5.72	1.64	3.64	3.86	2.61	2.41	0.23	0.674	2.36	0.842	2.59	1.15	4.68	4.89	1.69	1.1	0.981	0.717	7.16	0.992	4.51	6.26	2.11	1.53	1.7	2	2.46	3.91	0.276	0.807
REEP5	115	12.6	4.2	14.1	2.44	10.9	4.5	10	4.5	1.21	12.1	1.81	17.1	12	11.9	5.13	13	20.6	13.2	7.73	10.2	27	2.01	20.7	23.9	11.7	12.4	23.6	17.9	15.9	6.84	8.67	6.29	3.11	10.3	18.9	7.29	0.358	13.2	7.16	16.9	5.58	14.3	3.6	3	22.8	14.7	2.99	9.75
S100A1	113	1.15	26.5	3.15	7.78	234	149	15.1	319	3.75	14	56.7	22	444	11.4	10.7	5.39	193	12.8	47.6	31.1		44.8	154	5.21	113	227	66.3	9.23	22.7	24	6.85	95.5	4.29	204	75.8	42.1	0.327	3.55	1.38	11.6	142	200	5.94	3.41		58.7	6.1	217
DNAJB3	98	7.04	1.19	1.11	12.2	0.92	0.265	1.49	2.11	3.21	3.43	12.4	2.53	0.471	0.615	12.2	0.279	17.5	0.11		0.83	10.6	5.03	2.83	0.988	1.55	0.836	0.318			16.2	10.9	3.74	9.27	0.489	5.15	0.551	10.1		0.255	0.154	0.6	0.411	0.961	25.5	1.01	0.572	1.22	0.549
S100A2	60					0.148	0.28						73.2	0.33	1.04	0.831	0.67	0.212	0.0775		0.111				23.7					0.142	0.292	24.2				0.0223				76.1		7.16					0.332
SORT1	113	1.47	3.68	3.2	1.99	3.15	2.64	0.339	0.116	0.029	4.91	7.26	19.2	2.28	4.38	1.42	1.85	3.57	1.02	0.813	0.925	3.18	1.16	0.775	1.06	1.11	2.42	1.77	0.253	1.3	2.93	3.32	0.26		4.11	2.22	2.16	0.8	1.75	0.513	0.625	1.48	0.152	2.39	3.51	1.64	5.65	3.14	6.08
S100A4	115	32.1	83.6	48.2	54.5	39.1	32.9	56	48.1	26.3	30.3	66.3	115	97.2	47.6	93.8	50.7	42.4	42	59.4	58.5	32.8	95.4	141	67.2	157	86.2	72.4	71.3	63.1	83.6	68.4	70.9	57.9	56.9	18.9	57.4	78.7	34.2	66.6	36.8	89.3	64.3	56.6	31.4	15.8	37.6	23.1	60.8
S100A6	114	6.57	9.1	5.52	10.5	15.1	52.5	10.1	4.68	7.52	20.5	3.37	16.6	14.1	50.5	9.34	11.3	21.4	1.87	31.2	11.8	16.4	10.8	14.1	55.9	15.5	3.09	49.1		3.44	2.4	10.6	20.1	14.7	11.3	21.4	3.55	1.53	7.46	13.6	96.3	67.5	15.4	15.7	5.53	25	10.6	0.706	7.22
S100A8	115	20.4	37.9	72.6	18.7	28.3	24.3	47.9	28.4	117	179	16.7	81.4	532	99.5	48.6	55.4	16.6	48	53.4	31.9	24.8	63.3	44.3	81.6	26.5	17.6	40.8	288	27.7	121	89.5	89	39	22.8	6.43	53.5	70.9	38.9	48.5	29.1	32.8	41	15.9	345	7.4	6.36	58.6	38
CRB2	99	0.269	0.0389		0.161	0.426	0.0352	0.411	0.254	0.612	0.0375	0.0272	0.807	4.86			0.374	0.135	0.114	0.243	0.228	0.62	0.345	0.472	2.1	0.753	0.564	0.75	0.364	0.237	0.254	0.716	0.265	0.836		0.36	0.0487		0.352		0.13	0.514	0.246	0.412	1.13	0.102	0.0483
ALOX5	115	6.63	5.22	5.75	4.14	8.7	8.52	4.94	23	68.9	14.4	6.75	7.56	37.7	7.64	16.9	7.6	10.8	3.53	12.4	6.01	4.28	7.29	23.7	32.4	19.6	16.8	44.3	35.7	9.7	5.04	5.69	3.55	5.81	5.74	7.66	11.2	5.3	5.36	7.62	9.31	7.96	9.67	43.1	13.7	2.77	37	21.2	10.3
VPRBP	111	0.0668	0.0968		0.0504	0.339	0.0564	0.198	0.116	0.11	0.102	0.3	0.0581	0.242	0.0423	0.148	0.131	0.196	0.0316	0.152	0.0561	1.11	0.268	0.275	0.0138	0.263	0.345	0.213	0.0155	0.0813	0.0516	0.0873	0.198	0.14	0.0347	0.398		0.142	0.41	0.0899	0.154	0.146	0.0433	0.253	0.0971	0.0146	0.133	0.0115	0.0575
SART3	115	3.4	4.15	4.02	3.12	2.5	3.02	1.79	3.42	4.67	3.22	1.66	0.699	1.29	2.5	1.37	4.06	2.28	0.911	3.35	6.22	2.73	3	3.32	1.71	1.4	3.44	1.02	1.61	4.12	0.927	1.39	3.33	0.794	3.05	3.19	2.96	3.27	4.74	2.46	2.04	3.55	3.68	2.34	1.08	1.34	1.98	2.04	2.33
GPRASP1	65		0.00252		0.875	0.0104			0.0168	0.103		0.0048		0.00422	0.0348	0.027	0.0908						0.00787					0.0347		0.0116	0.0187			0.0238	0.00125	0.00376	0.00235	0.999	0.00246	0.0198		0.0125	0.00285	0.0124	0.0169
KRT16	115	27.9	1.63	4.6	6.99	9.5	7.37	6.38	2.11	3.15	4.75	6.99	19.7	6.7	8.06	0.758	5.02	89.1	3.07	6.4	2.59	16.7	11.9	4.65	4.26	4.64	10.6	36	5.34	5.82	58	5.23	4.02	4.75	6.01	61.3	4.29	1.47	5.68	1.28	15.9	17.9	4.34	15	2.3	12.5	9.42	4.32	9.36
SLC27A1	113	0.643	0.378	0.485	0.655	0.345	0.569	13.3	0.45	0.203	0.731	0.303	1.16	0.239	0.128	1.26	0.447	0.732	5.12		0.291	0.923	1.75	0.718	0.991	6.04	3.63	1.11	3.52	0.158	12.4	2.26	5.21	0.0843	1.49	0.981	0.443	0.482	0.416	0.824	6.33	0.183	0.582	4.42	0.977	0.288	0.72	2.25	1
CAV1	115	34.7	36.6	41.4	20.6	25.6	52.3	27.6	41.2	2.94	21.8	11.9	21.2	14.1	4.52	10.4	12.5	26.4	15.8	57.3	24.4	16.8	23.2	27.5	11.4	24.8	11.7	35.4	9.78	31.9	12.8	17.1	32.6	16.7	14.7	67.5	18.1	9.9	28.1	24.9	38.9	25.3	32.3	23.5	5.27	10.6	7.8	5.74	28.3
HIST2H2AA4	115	82.3	51.8	42.5	30.7	39.2	48.1	54.5	77.4	4.05	60.6	42.5	90.7	33.4	24.7	24.1	63.6	85.5	103	74.8	97	100	66.9	129	79.7	65.8	56.8	64.8	60.2	63.2	33.3	35.9	69.5	43.5	94.2	64.8	65	0.109	61.3	132	73.5	76.9	77.9	69.8	1.72	48.8	55.8	0.936	65
NT5C2	115	1.65	1.35	2.17	5.23	2.35	2.13	1.85	2.25	1.32	3.28	1.63	1.94	3.99	1.48	3.87	1.49	3.53	0.528	2.05	2.53	0.567	3.71	3.9	3.94	2.49	2.83	1.04	1.98	2.37	2.04	1.59	0.982	0.733	1.15	3.42	1.3	9.48	1.26	0.555	0.927	1.93	3.09	3.63	0.857	0.548	1.85	4.59	3.15
AKR7A3	115	11.3	10.3	12.2	2.7	15.7	23.3	20.5	13.5	1.44	7.5	13.7	25.8	3.63	19	2.05	9.56	6.73	12.4	20.1	26	15.7	10.1	5.82	40.7	15.4	10.9	35.5	6.77	7.64	10.2	12.4	4.27	7.24	12.6	4.23	5.45	2.54	8.72	37	74.5	6.28	25.4	15.2	1.57	15.4	94.3	16.2	21.1
CAV2	115	16.3	18.5	12.5	6.68	7.66	14.1	9.95	22.5	2.67	9.29	5.26	10.2	6.7	1.6	7.13	9.26	17	3.63	23.2	16.5	1.65	0.839	21.3	13.7	9.09	8.22	5.82	1.76	19.9	10.7	5.75	8.51	8.74	3.55	14.9	10.2	1.16	10.9	9.87	2.47	27.3	18.8	13.4	1.97	2.33	3.22	1.67	4.24
OPLAH	115	7.06	2.74	2.81	1.22	2.26	6.56	2.22	6.09	9.92	4.94	1.72	3.36	1.33	1.65	4.08	4.36	3.5	2.02	2.25	4.44	3.15	6.16	4.44	5.74	6.45	4.73	8.87	2.87	2.5	5.2	1.66	3.23	1.44	3.5	2.98	3.04	39.5	5.55	0.911	4.4	8.65	8.35	7.39	41.7	2.63	3.18	14.1	3.57
PGAM1	115	111	61.4	133	36.5	141	217	109	123	7.66	80.1	75.9	49	87.1	26.2	82.1	96.4	151	104	92.6	117	95.6	132	64.6	44.1	90.4	137	102	67.4	118	64.6	43.6	67.9	39.7	194	209	132	58.4	146	156	140	137	215	152	14.6	51.9	193	29.7	144
PGD	115	6.75	7.37	8.36	4.58	7.12	9.45	12.4	8.61	9.32	12.5	10.1	25.4	33.3	25.9	34.3	14.2	13.7	14.7	6.5	5.87	19.4	9.45	13.3	8.72	13.7	11.3	11.3	51	11.2	20.1	25	5.99	7.81	7.42	14.8	11.9	43.4	12.6	312	15.8	17.7	8.97	8.4	43.9	12.9	17.1	14.4	11.9
PGAM2	115	18.6	14.1	25.9	6.35	27.7	37.5	24	22.7	2.76	11.2	21.2	10.7	45.8	6.03	16	16.7	25.7	39.1	15	27.5	40.4	19.7	13.9	7.62	21.8	26	20.3	19.4	23	17.8	8.71	11.5	7.17	33.1	34.6	24.7	9.43	28.4	3.03	40.1	26	42.6	29.8	4.4	24	30.8	7.24	25.7
HS6ST2	1																																				0.538
HDAC2	113	2.91	1.26	3.33	1.54	0.713	1.81	0.917	2.14		18.1	1.21	1.43	1.09	2.67	1.26	33.5	2.82	1.41	2.41	1.29	4.65	1.63	2.85	4.22	1.42	1.92	2.98	2.11	1.38	0.161	1.01	1.19	0.477	4.82	1.37	8.69	0.0595	1.2	3.1	3.22	0.913	1.32	2.06	0.248	1.42	1.88	5.29	2.23
HDAC1	115	2.11	1.51	5	1.79	0.605	1.32	2.22	2.4	0.4	4.02	1.3	3.09	3.13	3.17	5.61	2.85	2.08	1.54	2.29	2.02	5.82	5.94	3.56	4.6	1.48	1.09	4.17	2.84	1	0.408	1.82	1.38	0.547	5.1	1.29	1.02	0.433	1.68	3.86	2.86	1.49	2.33	2.26	2.93	1.94	1.19	2.05	2.71
HTT	115	0.532	0.64	0.891	7.06	0.62	0.554	2.06	0.961	0.506	0.677	0.557	0.741	0.779	0.994	1.78	0.939	0.763	0.208	1.48	0.754	0.201	0.496	1.08	0.999	0.739	0.94	0.526	0.131	0.701	0.263	0.809	1.49	0.77	0.969	0.717	0.774	0.0934	0.493	8.85	0.355	0.637	0.895	0.82	0.233	1.16	0.85	0.169	0.856
HDLBP	115	5.87	3.47	2.45	4.21	8.03	7.11	7.51	4.57	6.26	10.4	4.26	6.4	2.4	3.65	10.4	10.9	12.3	3.83	9.81	4.6	7.2	5.1	8.81	2.15	5.59	6.66	8.63	5.16	7.01	13.9	9.63	6.08	5.68	5.9	8.68	4.96	1.35	3.62	8.31	7.1	6.33	4.8	9.9	12.1	6.65	5.58	3.91	4.15
HDGF	115	38.1	8.44	57.1	6.97	7.85	25.8	15.4	23	15.5	147	34.1	13.9	16.4	0.91	6.72	56.5	21	20	30	19	14.9	17.7	42.9	15.1	14	19.4	18.6	19.5	13.9	77.3	35.5	44.3	7.5	22.6	22.1	17.3	0.621	9.02	23.3	30.1	20.1	25.3	14.2	84.5	26.9	13.8	237	17.2
ISOC2	115	8.12	8.2	21.4	5.49	83.5	26	8.63	15.7	2.57	25.8	13.6	2.71	25.3	1.31	13.6	18.3	101	16.5	21.8	16.7	45	12.6	19.6	25.2	39.4	99.3	52.2	57.9	15	15	11.7	5.33	4.92	37.9	35.6	10.4	18	33.2	18.2	9	15.2	45.2	45.1	2.92	17	67.6	8.26	12.9
ELMO3	113	0.638		0.16	1.1	0.648	0.0571	0.667	2.16	0.828	0.0714	0.167	0.611	0.801	0.225	5.97	1.73	1.26	0.00987	1.5	1.17	1.11	0.68	1.75	0.762	0.601	0.634	1.17	0.498	1.41	0.181	1.6	0.724	0.793	0.792	1.61	0.177	1.24	0.966	0.361	0.419	2.34	2.15	1.24	2.62	1.53	0.44	0.0862	0.347
TRMT61A	29					0.993					5.53	1.78		0.472	133	0.687		0.887					0.793	0.845			0.0481			0.0483					0.199											0.0743	0.0929
WDR91	115	4.22	4.86	3.06	17.7	1.75	10.3	4.26	5.09	2.77	4.76	2.37	5.25	2.7	6.7	281	4.12	3.5	7.29	6.2	6.36	4.22	3.87	4.53	1.64	4.78	3.42	4.25	2.13	3.92	4.85	2.42	2.51	12.1	3.72	5.33	2.85	8.7	3.16	2.05	26.8	3.29	6.4	2.99	7.39	3.83	4.91	3.82	2.76
AMDHD2	115	3.52	0.65	8.34	1.37	1.37	3.03	0.849	1.91	0.351	2.16	1.29	2.81	6.43	2.43	3.74	1.79	3.53	3.02	1.7	1.71	0.948	7.13	2.34	4.19	2.83	7.06	1.82	2.56	1.3	4.14	1.85	1.51	1.9	6.55	2.99	2.91	0.426	6.77	2.23	3.99	3.16	7.41	4.93	2.5	1.38	4.13	1.62	1.83
SDF2L1	109	0.226	1.97	3.39	1.6	1.81	1.01	0.479	3.23	0.338	4.49	1.39	0.421	1.41	1.43	0.854	2.17	4.27	3.76	4.02	1.44	1.18	1.99	3.63	1.75	2.54	2.06	0.63	0.896	1.67	0.47	1.84	2.35	2.02	2.33	1.21	1.25	0.422	4.31	3.24	1.42	1.75	5.59	2.93	1.7	0.188	0.989		0.684
COL15A1	115	8.77	9.37	5.23	2.24	7.75	2.52	9.96	4.41	1.37	3.31	2.56	8.99	1.49	2.58	2.42	9.59	3.54	2.33	6.42	6.06	4.45	10.6	4.43	14	10.1	1.96	6.92	0.959	5.13	4.47	6.17	7.87	5.82	2.66	3.52	8.38	1.51	8.46	5.11	2.3	6.06	4.19	4.55	4.06	7.69	4.13	2.83	6.35
COL16A1	2
ARL6IP1	90	2.91	0.732	0.462		1.46	2.64	0.122	0.736		3.62	3.23	4.21	2.41	8.1	4.78	0.373	1.81	2.84			3.25		1.64	1.7	0.757	1.39	8.54	3.36	1.78		0.663			3.01	4.11	0.444		0.502	0.9	11.2		1.35	0.533	0.885	5.81	5.56	1.66	1.49
COL11A1	114	0.0283	0.238	0.43	0.0118	0.126	0.181	0.236	0.0819	0.395	0.271	0.286	0.477		0.249	0.0688	0.209	0.0326	0.434	0.32	0.285	0.33	0.0814	0.267	1.59	0.405	0.0459	0.197	0.393	0.0808	3.92	0.126	0.441	0.146	0.666	0.0637	0.385	0.0729	0.18	0.467	0.0739	0.125	0.0899	0.0804	0.537	0.322	0.866	0.378	0.659
COL12A1	115	18.6	28.9	21.3	17.7	10.9	25.8	23.1	13.8	76.3	21.7	17.2	29.2	9.03	5.77	20.5	21.8	18.9	34.6	52	17	30.6	20	14.2	19.5	19	15.5	26.7	15.2	19.9	69.4	25.8	47.7	19.4	10.6	25.7	21.5	4.32	31.7	11.2	13.5	33.5	22.2	17.7	24.9	43.3	11.7	18.7	16.8
CYP4F12	114	0.0713	0.00952	0.0962	0.0478	0.203	0.125	0.165	0.0948	0.836	0.287	0.147	0.0558	0.775	0.461	0.139	0.0181	0.07	0.0278	0.0968	0.055	0.015	0.162	0.00805	0.0671	0.189	0.134	0.00709	1.38	0.0783	0.111	0.829	0.413	0.179	0.0149	0.179	0.0761	0.107	0.245	0.0089	0.14	0.252	0.0411	0.287	1.16	0.049	0.0978	0.593	0.154
CHID1	115	4.14	2.73	6.39	1.72	7.01	4.64	6.33	2.91	6.58	12.1	3.96	5.57	4.59	2.64	22.8	5.91	7.45	4.46	6.55	2.94	1.67	5.14	4.38	9.05	7.92	12.2	2.07	4.74	5.9	4.84	17.9	6.02	3.76	4.92	4.54	1.44	1.16	4.76	6.4	2.44	6.54	3.12	9.83	3.63	2.88	5.41	1.63	3.06
PELP1	112	2.75	0.611	1.26	0.164	1.15	16.5	1.61	1.43	0.169	14.3	6.93	11.6	0.498	1.3	0.294	1.37	2.67	2.85	0.815	0.935	3.69	0.597	3.07	2.79	1.8	1.46	5.66	3.33	1.92	1.33	0.361	0.437	0.259	5.65	4.1	1.4	0.243	1.15	2.26	2.94	4.23	1.46	1.38	0.781	2.59	7.76	0.794	6.97
ATP5A1	115	82.9	60.9	79.9	90.3	143	84.5	89.8	91.4	105	128	77.9	67.8	69.1	173	86.5	116	201	160	107	107	161	79	151	165	105	185	108	69.1	86.3	75.6	162	90.3	97.9	153	91.6	81.4	46	131	92.8	96	60.7	196	158	171	304	214	15.1	87
SND1	115	22	13.1	22.2	143	19.2	20.2	382	135	664	23.1	19	246	23.5	14.5	56.9	36.3	39.1	11.2	174	88.1	15.2	251	20.4	211	18.5	22	16.3	9.43	28.5	11.3	433	410	220	12.6	29.5	13.1	479	9.39	41.9	20.3	236	46.1	18.3	477	11.5	30.3	5.3	16
ATP4A	113	0.383	0.0956	0.142	0.163	0.0774	0.279	0.218	0.187		0.335	0.558	0.373	0.136	0.399	0.0627	0.19	0.614	0.242	0.144	0.112	0.289	0.196	0.184	0.805	0.0381	0.0823	0.5	0.244	0.18	0.3	0.177	0.195	0.0964	0.303	0.623	0.169	0.0047	0.132	0.186	0.718	0.161	0.266	0.208	0.0149	0.827	0.562	0.207	0.272
PTBP1	115	24.5	21.6	17	12	19.3	25.2	13.7	23	4.1	27.1	24.4	28.9	15.4	5.64	31.6	28.5	28.5	11.5	23.5	18.8	16.7	19.9	31.8	12.2	25.8	27.1	23.4	36.9	31.9	11.9	11.9	17.6	8.49	28.5	25.4	21.7	4.5	18.2	20.1	19.3	20	26.8	27.4	10.8	6.96	32.5	11.8	20.6
ATP2B1	115	11.9	7.55	12.2	5.3	0.993	35.5	38.9	9.02	0.771	37.5	21.9	47.4	2.22	2.81	4.37	11.2	17.8	0.847	5.38	8.72	0.342	10.7	4.83	1.25	4.84	4.28	0.921	3.61	10.4	12.2	25.6	24.4	19.1	24.4	17	16.4	2.78	6.75	0.498	19.4	14.8	9.5	14.6	5.2	0.475	32.3	19.7	24.8
ATP2B2	113	0.241	6.19	1.95	0.0888	0.139	0.858	0.0452	0.223	0.0139	5.61	0.823	0.432	0.42	0.273	0.044	0.135	0.287	0.0849	0.0535	9.4	0.217	0.141	0.118	0.0381	0.888	0.523	0.215	0.105	3.35	0.0206	0.0394	0.0151	0.0889	0.793	1.36	2.65	0.00932	1.2	0.0472	0.227	0.155	0.351	0.566		0.329	0.285	16.7	1.56
ATP2B3	113	0.247	0.217	0.127	0.12	0.15	0.219	0.0888	0.115	0.0757	0.0286	0.101	0.256	0.454	0.296	0.0476	0.165	0.137	0.0778	0.114	0.0701	0.0719	0.158	0.128	0.0771	0.286	0.224	0.196	0.127	0.277	0.0395	0.0799	0.0751	0.146	0.142	0.118	0.201	0.0101	0.194	0.051	0.227	0.168	0.172	0.18		0.115	0.198		0.172
ATP2B4	115	11.5	5.72	10.6	5.72	2.62	33.9	35.6	7.4	2.75	33.3	20.4	43.8	1.64	1.14	5.04	10.8	17.2	3.13	6.65	4.33	2.45	10.3	4.75	1.7	4.69	4.82	4.74	5.19	8.51	13.1	23.8	22.3	19	22.3	15.5	14.6	4.29	4.95	2.25	22	14.6	11.1	13.4	8.67	1.25	30.5	14.9	22.8
TNNC2	67	0.631	0.75	1.2	0.641	0.302	0.279	2.78			0.124	0.825	1.36			0.489		0.0828		1.22		0.644	0.247	0.812	2.29	0.419				0.784	0.284	0.106	0.791	0.142	0.984	1.02				0.6			0.0921	0.957			0.806		0.233
SHMT2	115	39.7	9.84	24.6	22.7	49.4	29	21.4	29.2	2.35	24.7	17.8	13.3	27.7	38.3	40.9	33.3	64.6	28.7	38.3	32.2	41.7	14.8	24.5	25.3	14.5	73.7	28.7	37.5	16.9	16	14.5	16.6	6.29	44.2	41.1	12.8	1.9	44.5	9.93	29.1	13.1	51.3	42.8	8.09	12	27.2	3.59	25.6
SHMT1	115	29.8	14	38.3	9.71	16.3	22.8	21.1	25.1	4.01	4.8	11.8	8.46	23.6	6.27	6.33	11.8	23.1	25.3	25.7	32.4	23.3	29.9	11.1	35.1	16	28.6	13.5	13.5	20.7	8.32	9.21	14.5	7.21	45.2	17.5	18.5	3.02	53.1	19.3	27.1	8.81	48.5	40.6	6.23	5.61	42.8	3.37	30.5
SI	7														0.0476														0.0039											0.102
MTDH	115	2.4	5.96	4.78	3.89	7.79	10.4	11.7	6.92	3.1	19.3	7.63	13.2	9.84	0.694	3.01	9.28	8.32	2.39	5.66	7.68	1.72	2.35	9.62	2.94	3.2	7.67	5.49	2.2	11.1	3.81	3.11	5.01	1.99	3.93	9.8	6.23	2.63	5.43	8.96	3.92	17.1	7.21	8.46	0.888	1.47	7.42	1.37	2.42
GMFG	115	4.01	2.73	3.18	4.47	7.61	17.6	28.6	4.53	99.1	21.5	2.39	25.5	11.8	26.3	27.5	5.75	5.06	8.31	34.2	2.86	7.83	18.8	5.91	58.2	3.15	2.21	9.31	53.2	5.6	4.26	32.8	38.9	20.7	1.94	7.72	4.74	10.9	7.33	3.48	13.3	6.06	3.46	7.73	20.3	10.7	10.7	44.6	4.01
LDHA	115	641	353	563	287	659	1070	575	616	126	422	279	363	705	105	215	488	1120	563	631	520	350	490	284	148	350	738	923	469	752	341	321	309	221	766	2170	540	162	583	839	1010	811	760	801	111	96.2	560	67.9	590
LCN2	114	5.7	4.23	3.25	18.6	5.33	29.5	45.1	3.1	78.3	22.3	21.5	12.5	94	49.7	8.3	3.52	4.63	6.41	9.71	4.54	4.21	11	1.58	22	6.96	3.29	1.26	46.9	4.31	1.13	12.5	13.8	34.5	14.2	2.89	2.87	71.6	5.34		8.31	5.78	5.43	4.98	64.7	3.5	19.4	6.83	17.2
LCP2	113	0.462	0.345	0.163	0.812	0.0582	0.364	0.251	0.403	0.323	0.609	0.559	2.55	0.598	0.336	2.07	1.07	0.855	0.127	0.426	0.711	5.07	2.39	3.49	0.326	1.03	0.398	1.52	0.514	1.1	0.202	0.787	0.375	0.11	0.258	0.26	0.214	0.98	0.515	3.64	1.93	0.734	0.532	0.572	1.26	0.913	0.275	0.138	0.636
LCP1	115	15.9	27.5	26.3	20	56.7	41.4	32.9	23.5	10.3	38.1	43.1	79.1	52.4	11.2	156	72.1	22.6	29.9	28.6	17.8	31.8	74.7	141	42	82.6	56.3	72.8	26.4	64.8	32.2	38.7	34.7	15.7	34.3	20.3	28.1	21.3	32.5	61.3	49.5	49.9	28.9	47.9	11.2	7.92	44.4	15.3	44.8
LBR	113	1.01	3.1	2.48	1.5	0.737	5.21	2.99	1.9	1.62	3.58	2.54	6.58	5.64	2.82	4.32	3.71	6.96	2.35	4.49	2.52	2.96	3.73	8.11	1.61	0.994	1.7	5.34	4.72	5.6	0.4	5.75	4.52	1.65	2.67	5.55	3.22	0.284	2.8	25.8	6.5	8.58	3.39	3.04	5.88	0.846	4.05	4.85	3.08
BAG2	114	9.77	4.63	7.95	0.96	1.11	3.17	4.79	5.06	1.05	5.35	0.335	3.86	6.95	12.5	16.2	1.94	12.1	4.18	1.28	3.51	2.41	6.22	4.28	6.07	5.28	6.06	4.52	1.44	47	7.54	1.69	1.34	1.52	15.5	10.3	43	7.33	4.87	1.18	8.44	83.3	7.74	9.39	2.45	5.36	7.11	2.7	2.19
HIST1H2AL	115	82.3	51.8	42.5	30.5	39.2	48.1	54.5	77.4	4.14	60.6	42.5	90.5	33.5	24.7	24.1	63.6	85.5	103	74.8	97	100	67	129	79.7	65.8	56.7	64.9	60.2	63.2	33.3	35.9	69.3	43.5	94.2	64.8	65	0.109	61.3	132	73.5	76.9	77.9	69.8	1.63	48.8	55.8	0.936	65
HIST1H2AK	115	82.3	51.8	42.5	30.5	39.2	48.1	54.5	77.4	4.14	60.6	42.5	90.5	33.5	24.7	24.1	63.6	85.5	103	74.8	97	100	67	129	79.7	65.8	56.7	64.9	60.2	63.2	33.3	35.9	69.3	43.5	94.2	64.8	65	0.109	61.3	132	73.5	76.9	77.9	69.8	1.63	48.8	55.8	0.936	65
HIST1H2AJ	115	82.3	51.8	42.5	30.5	39.2	48.1	54.5	77.4	4.14	60.6	42.5	90.5	33.5	24.7	24.1	63.6	85.5	103	74.8	97	100	67	129	79.7	65.8	56.7	64.9	60.2	63.2	33.3	35.9	69.3	43.5	94.2	64.8	65	0.109	61.3	132	73.5	76.9	77.9	69.8	1.63	48.8	55.8	0.936	65
HIST1H2AM	115	82.3	51.8	42.5	30.5	39.2	48.1	54.5	77.4	4.14	60.6	42.5	90.5	33.5	24.7	24.1	63.6	85.5	103	74.8	97	100	67	129	79.7	65.8	56.7	64.9	60.2	63.2	33.3	35.9	69.3	43.5	94.2	64.8	65	0.109	61.3	132	73.5	76.9	77.9	69.8	1.63	48.8	55.8	0.936	65
HIST2H2AA3	115	82.3	51.8	42.5	30.7	39.2	48.1	54.5	77.4	4.05	60.6	42.5	90.7	33.4	24.7	24.1	63.6	85.5	103	74.8	97	100	66.9	129	79.7	65.8	56.8	64.8	60.2	63.2	33.3	35.9	69.5	43.5	94.2	64.8	65	0.109	61.3	132	73.5	76.9	77.9	69.8	1.72	48.8	55.8	0.936	65
HIST1H2AC	115	82.7	51.4	44.6	30.3	40.7	48.2	54.7	79.4	4.08	60.7	42.6	90.1	34.3	24.5	23.6	64.3	82.9	99.7	75.3	97.5	96.6	68	129	78.5	67.2	57.8	61.9	56	63.4	33.2	35.3	69.2	43.6	94.5	65.8	65.8	0.282	63.5	133	71.9	76.9	78.4	70	1.63	48.1	57.1	0.936	66.2
HIST1H2AB	115	81.7	51.4	44.2	30.1	40.5	48.2	54.3	78.9	3.73	60.2	42.4	89.4	34.1	24.5	23.7	64.2	82.8	99.7	74.3	97.4	96.6	67.6	128	78.4	67	57.4	61.9	55.9	63.2	32.9	35	67.8	43.1	93.9	65.7	65.7	0.223	63.3	133	71.8	76.7	77.8	69.8	1.55	48.1	56.5	0.736	65.4
SRI	115	32.4	20.8	32	22	26	21.9	20.4	26.5	17.9	22.8	19.1	34.1	33.4	40.3	24.9	26.4	67.1	33.2	27.7	17.3	28.1	25.1	25.1	25.3	23.3	43.5	44.2	33.1	31.8	35.7	7.7	15.7	16.3	30.5	99.4	30	1.73	44.9	53	54.7	30.2	20.3	48.2	2.58	50.2	24.9	1.91	24.8
HIST2H2AC	115	82.3	51.8	42.5	30.7	39.2	48	54.5	77.4	4.05	60.6	42.5	90.7	33.4	24.7	24.1	63.6	85.5	103	74.8	97	100	66.9	129	79.7	65.7	56.8	64.8	60.2	63.2	33.3	35.9	69.5	43.5	94.2	64.8	65	0.109	61.3	132	73.5	76.9	77.9	69.8	1.72	48.8	55.7	0.936	65
HIST1H2BG	115	141	73.7	63.2	35.4	46.6	76.7	62.3	85.1	5.27	96	49	47	42.2	23.2	41.9	106	101	72.8	80.5	82.3	109	89.7	97.1	68.1	88.1	59.7	86.2	44.2	88	51.7	41.5	73.8	38.4	121	44.3	78.7	3.52	68.5	119	84.3	63.5	89.9	97.1	14.1	10.5	85.5	3.92	78.6
SPTBN2	115	1.16	0.453	0.595	1.71	2.25	0.645	0.986	0.731	1.55	0.708	0.405	1.24	10.4	1.5	1.1	0.865	1.87	0.543	1.66	0.878	0.606	1.37	1.04	3.52	0.974	2.06	1.81	0.5	0.773	0.403	0.937	4	1.15	0.576	1.56	0.444	1.23	1.01	1.11	2.12	0.788	1.13	0.807	0.814	4.34	3.15	0.219	0.778
SPTB	115	7.05	12.1	17.3	10.5	46.7	8.15	6.99	18.5	7.48	10.9	9.41	6.76	14.3	17.2	16.6	20.6	8.6	13.2	5.81	19.9	2.85	28.6	13.1	6.19	27.8	18.9	9.22	14.7	19.4	10.6	4.52	11.9	12.7	8.34	12	16.7	49	14.5	2.11	12.3	36.2	17.1	26.7	14.5	9.39	12.4	6.95	12
SPTBN1	115	26.2	14.1	23.9	11.5	16.5	35.2	19.1	18.4	4.1	29.9	12.5	16.8	12.8	16.5	11.4	22.9	18.3	25.7	18.1	28	28.3	22.1	26.3	25.6	23	22.3	24.3	12.3	22.4	17.2	8.55	20.4	9.76	19.7	38.3	21.2	22.7	16.6	27.5	25.6	26	30.4	25.2	11.1	25.3	32.8	7.63	24.1
AP5Z1	72	0.0595	0.0195		0.0494		0.0805	0.134	0.404		0.0318		0.0641	0.384	0.156	0.326		0.0556	0.0269	0.0764	0.0512			0.0827	0.354	0.047		0.0724				0.216			0.0243			0.0227	0.014	0.281		0.0557	0.288	0.117			0.185	0.0195	0.0279
MRC2	115	3.36	4.17	8.75	0.771	1.34	5.22	3.24	0.603	1.31	5.52	1.62	2.4	0.457	0.897	2.96	1.51	1.57	3.82	1.9	0.721	1.59	0.799	1.02	1.99	0.887	0.721	4.36	2.23	5.9	0.844	1.26	2.33	1.15	4.89	8.33	6.36	0.267	0.677	2.9	5.4	1.14	0.636	1.21	0.962	2.46	5.22	0.448	4.28
G3BP2	115	2.65	4.08	2.49	15.5	27.1	2.28	10.1	3.27	6.47	2.55	3.36	34	40.9	1.44	4.52	3.09	1.42	2.85	22.9	2.68	5.08	2.09	3.78	1.64	27.5	62.8	3.01	0.342	4.67	0.405	28.1	13.4	11	3.56	1.51	2.57	1.32	3.03	20.5	5.55	4.75	3.89	11.6	9.42	2.28	7.92	4.65	0.976
DHTKD1	115	4.48	2.08	2.68	2.33	8.16	1.73	3.15	3.77	4.43	1.42	1.31	1.98	4.61	0.855	12.9	1.25	6.08	2.45	1.74	1.56	1.52	1.97	2.03	2.24	3.8	2.27	2.55	9.01	3.5	19	6.58	1.32	0.751	6.12	1.79	4.58	1.85	2.86	2.04	1.97	0.724	3.87	3.45	9.22	1.58	11.2	3.27	2.95
LSP1	114	5.88	1.27	3.13	0.7	0.631	7.11	3.92	0.408	1.48	4.56	1.32	10.5	2.11	4.33	5	3.08	3.21	6.76	1.35	5.83	6.23	6.41	13.3	0.364	2.52	2.82	6.95	4.59	3.76	20.9	1.91	2.42	0.69	3.16	2.71	2.31	4	4.35	10.1	5.09	1.02	4.08	1.71	2.74	3.93	3.76	0.96	2.52
LSS	115	2.12	1.35	2.71	4.16	3.18	5.07	3.1	1.3	12.5	2.25	2.81	5.41	0.921	1.51	2.12	6.52	1.15	1.64	5.6	0.765	1.16	4.18	3.28	4.26	3.33	2.92	4.29	1.08	2.75	2.79	2.33	0.53	4.99	5.09	2.02	5.9	4.89	1.67	2.02	2.27	5.01	1.42	7.4	5.9	1.84	3.41	2.48	2.44
LRPAP1	112	1.28	1.42	0.875	0.969	10.7	2.36	2.11	1.11	1.06	2.5	2.96	2.85	1.43	2.72	2.75	16.5	2.16	165	1.58	1.4	163	0.832	2.11	4.3	26.5	3.22	309	2.69	1.5	1.53			1.32	102	1.47	60.6	0.088	3.2	4.29	1.39	3.45	2.76	6.74	0.245	0.0577	4.49	0.619	110
LTA4H	115	27.8	13.7	24.5	8.23	19.5	18.3	25.4	25.5	14.5	10.1	8.54	18.2	25.1	9.25	38.4	28	27	33.8	17.4	21	16.2	26.2	36.2	17.3	36.4	26.6	19.6	44.3	17.6	14.9	12.8	11	14.7	21.5	31.1	20	12.7	23.6	20.2	35.1	25.7	28.3	21.1	7.23	11.3	18.8	4.27	21.7
IRF6	24	0.0273							0.0417									0.0213							0.0388			0.00919							0.0698	0.0393						0.0499	0.112	0.0482		0.0336	0.0967		0.0404
COMMD1	80	0.573	0.116			0.351	1.64	1.01		0.321	0.449		1.28	2.04	0.228	1.35	0.463	0.502	0.0796	0.625	2.2	4.49		0.524		1.82	1.51	1.89		1.03	0.172	2.68	1.74	0.312	1.76	0.341	0.843	0.29	1.31			0.271	0.625	0.51	2.73		0.142	1.27	0.0961
ATP6V1E2	99	0.208		0.155	0.0895	0.144	0.12	0.302		0.0872	0.0946		0.114	0.236	0.617	0.309		0.198	0.105	0.248	0.647	0.299	0.229	0.102	0.131	0.329	0.269	0.162	0.0784	0.0551	0.108	0.0495	0.294	0.0517	0.116	0.217	0.079		0.104	0.156	0.0846		0.381	0.151	0.153	0.242	0.439		0.165
MRPL32	2																								1.58
SPRYD7	50	0.314				0.102	0.349	0.147					0.401	0.306				0.761	0.369	0.391			0.139			0.272			0.377		0.209		0.136			0.33		0.113			0.199	0.27	1.12	0.466
VANGL2	2
PA2G4	115	24.9	11.1	13.4	8.73	10.5	22.9	12.3	10.7	16.5	27	11.8	15.4	22.5	32.1	21.3	21.3	32	16.6	14	11.4	14	14.7	16.9	10.5	11.7	22.9	24.4	16.6	20.4	23.7	17.4	11.2	12.5	12.4	28.5	16.5	7.53	11.2	31.9	34.8	24.3	14	19.5	10.6	10.6	21.7	25.6	14.2
PEBP1	115	299	141	230	52.5	250	190	221	246	10.2	82.2	85.5	70.9	97.3	26.4	45	154	208	190	147	320	282	175	142	303	205	253	181	38.8	192	62.2	46.9	99.3	45.7	316	295	178	13.6	286	126	146	61.3	352	207	12.8	145	282	3.25	215
P4HB	115	60.6	53.5	63.4	61.8	57.3	192	87.2	51.5	26.7	223	187	114	181	28.4	110	192	186	89.2	75.7	60.6	84.3	57.4	88.1	59.9	92	117	164	126	126	110	136	53.4	47	85	132	117	13.5	141	150	250	329	103	190	73.2	41.2	152	21.1	111
P4HA1	115	17	8.61	9.02	31.3	8.62	34.5	9.39	9.78	5.68	50.7	17.5	9.85	13.4	5.81	16.2	9.06	25.9	10.1	17.7	7.17	18.8	27.6	7.64	9.39	7.42	8.35	22.1	11.9	15.2	19.7	9.46	18.8	20.5	11	17	7.96	18.1	14.6	13	30.5	41.2	9	12	7.53	14.4	40.4	11.4	30
MSH2	115	1.49	12.9	10.5	3.67	3.21	1.92	1.25	2.82	10.1	1.63	1.4	1.67	1.29	25.1	2.8	8.18	1.14	0.709	1.17	6.53	14.3	1.36	3.43	0.478	6.4	4.74	4.89	1.88	5.28	1.26	9.14	1.75	6.82	1.21	0.68	11.9	2.76	7.39	4.99	1.18	15.9	2.83	0.496	9.83	2.89	1.26	0.295	0.588
ACTR1B	115	5.6	3.08	2.6	2.35	1.95	5.55	2.36	4.2	1.08	63	17.9	1.44	3.28	2.42	2.66	2.81	10.7	7.65	2.45	5.26	4.88	7.64	3.6	10.7	11.2	8.89	2.66	5.16	3.56	2.67	1.23	5.44	1.91	4.52	22.4	1.98	0.746	9.49	2.37	7.95	5.4	5.51	3.89	12.9	7.45	9.27	109	4.76
MYO1B	115	15.8	7.33	6.09	5.03	4.19	3.87	5.06	7.68	6.04	3.95	5.36	5.51	1.71	3.56	4.41	7.23	5.33	8.77	8.75	8.51	12.1	12.9	7.4	4.19	4.73	8.52	1.9	5.9	5.01	9.63	4.82	12.5	5.38	3.67	20.7	6.55	4.15	10.7	5.41	4.66	4.39	7.35	7.2	5.17	10.5	4	4.44	7.92
CD151	113	0.913	1.78	1.09	1.91	1.53	3.51	3.87	2.2	0.23	2.7	1.39	3.92	0.885	2.1	3.46	2.29	2.61	0.669	7.91	2.06	0.78	0.652	3.06	2.43	1.42	3.11	2.48	2.04	2.5	0.506	1.11	7.79	4.06	1.33	5.57	2.45	0.386	1.58	4.99	1.83	2.53	3.36	2.67	2.5	0.995	2.38	0.316	1.48
RAB4B	115	4.92	3.53	5.77	3.1	0.913	5.97	5.45	7.07	4.68	3.03	4.32	4.69	6.38	0.762	2.68	3.69	6.65	0.258	3.79	5.19	2.58	6.29	5.95	0.906	25.6	4.64	3.07	0.96	5.7	9.39	2.76	4.8	1.59	2.2	5.6	4.39	0.0397	6.44	9.6	8.06	4.54	5.32	41.2	1.12	9.62	1.95	0.555	3.78
CD81	114	17.8	20.9	23.2	21.6	9.68	6.94	38.7	22.7	24.6	13.9	12.5	47.4	13.7	79.1	37.1	11.8	18.9	7.9	39.2	20.4	15.1	13.4	28	32.3	15.4	11.2	18.8	4.05	32.6	19.2	35.1	23.7	42.5	23.8	10.5	12.5	5.97	25.8	1.87	59.9	7.34	25.1	12	27	16.1	18.5	1.75	33.7
CD74	115	5.3	17.5	14.6	16.6	24.9	57.5	25.5	16.1	8.65	22.6	32.3	38.3	14.9	1.61	24.6	23.3	19.3	20	17.9	17.9	31.2	59	81.6	10.7	30	21.3	93.5	13.7	31.3	8.01	10.5	26.8	16.5	25.2	18.8	15.3	10.9	12.1	29	67.3	30	23.3	24.2	7.05	9.78	54.3	12.1	16
CDA	113	0.492	0.338	2.12	3.68	8.19	5.53	7.84	2.61	4.76	5.43	0.338	19.3	26.5	6.68	25.7	3	2.03	0.91	4.6	2.61	7.14	2.62	1.37	0.681	0.478	0.466	19.2	52.8	0.996	0.837	12.7	3.24	2.78	2.62	1.12	2.11	9.64	0.59	8.95	0.44	1.49	5.39	4.71	44.6	1.79	0.765	0.344	0.795
C16orf70	49				0.125	0.451	0.197		0.0628	0.0762			1.45		0.494	1.52		0.0415	0.0443	0.291	0.218		0.2				0.068				0.0274	0.0553	0.0439					0.0546			0.0605	0.0468		0.0827
TMEM167A	112	5.46	6.01	6.12	1.63	10.8	6.49	6.47	9.12	0.261	10.3	2.97	10.5	10.2	8.4	12.2	10.7	18.5	7.74	5.86	6.48	11.1	7.9	17.6	4.12	15.3	13.4	13.5	10.2	12.9	6.39	9	4.52	2.2	5.34	8.36	11.5		19.5	13	12.1	11	10.5	13.8	3.98	9.15	16.2	2.99	8.89
PDLIM2	112	0.871	2.55	2.26	2.35	1.28	2.26	3.6	0.55	1.3	1.68	1.82	3.02	0.691	1.03	2.67	0.524	2.41	3.91	1.95	0.419	0.407	1.13	0.455	5.02	4.87	1.42	0.389	1.65	1.31	1.33	1.67	0.514	0.888	2.96	2.05	3.83	1.56	1.01	0.567	2.27	0.876	0.396	2.1	0.717	0.133	3.23		2.19
PRRC1	115	5.9	6.35	2.15	2.85	6.25	10.3	2.58	2.56	129	3.67	2.66	2.38	3.59	1.67	13.5	8.43	14.8	1.35	7.29	9.81	4.76	11.7	11.5	2.75	13.4	15.5	6.51	1.38	14.4	10.5	2.7	23.7	1.71	3.1	9.5	6.39	19.7	14.7	11.7	2.47	7.56	19.9	19.1	3.46	3.54	7.15	40.2	7.52
COMTD1	94	0.0916	0.0912		0.998	0.655	8.22		0.897	5.99	0.405	1.34	0.119	1.68		0.428	1.08	2.31		0.102	2.55	0.209	1.93	0.99	0.814	2.3	4.5	0.153				0.34	0.558	2.01	1.35	1.03		10.8	1.1			2.48	0.234	6.09	1.74	12	5.77	0.178	2.33
RAVER1	115	0.936	5.76	1.55	0.847	0.834	0.905	1.89	0.758	2.09	4.4	2.63	5.67	2.48	1.94	2.21	4.21	2.87	0.493	0.859	1.2	0.677	0.524	2.6	1.9	1.23	1.37	3.76	0.667	4.94	8.53	3.99	1.83	0.819	2.06	1.65	0.936	1.15	0.903	1.55	1.77	1.4	2.13	1.14	0.451	0.17	1.02	0.0709	0.787
UGT3A1	110	4.12	1.56	1.04	3.24	0.756	0.275	0.277	0.528	0.451	0.532	0.313	0.221	0.666	0.394	0.295	0.37	5.51	0.343	0.116	0.885	0.243	5.26	0.363	1.27	0.846	0.223	0.435	0.359	0.61	0.354	0.26	0.281	0.291	0.547	0.149	2.47	2.15	0.629	0.0959	0.249	0.191	0.18	4.89	1.81	0.452	0.499	0.3	0.482
LGALS9C	115	0.519	1.09	1.35	0.721	2.03	1.23	0.842	2.37	0.77	1.32	1.35	2.1	2.89	0.964	4.5	1.49	1.16	1.23	1.49	1.4	0.586	3.33	3.41	2.36	1.03	1.99	1.42	0.895	1.63	1.35	0.424	0.742	0.786	0.758	0.899	0.833	0.331	1.64	2.71	1.89	1.7	1.64	2.17	0.178	0.198	1.24	0.651	0.584
HSDL1	109	0.83	3.73	1.12	5.44	1.48	0.379	1.47	2	0.303		0.587	6.87	1.46	4.97	0.89	0.174	1.35	1	3.12	2.63	0.431	0.534	1.34	5.04	0.972	1.81	0.439	0.86	0.376	0.311	0.72	0.112	0.691	0.79	0.318	1.52	7.9	2.66	50.1	0.136	0.435	1.22	0.584	1.94	4.11	0.946	0.104	0.314
ATP5H	115	97.5	60.8	70.6	127	92.5	129	54.5	92.9	15.5	102	76.5	39	390	55.7	114	113	140	373	126	97.6	75.8	66.6	158	180	81.7	194	287	421	149	56	231	224	85.5	203	83.3	75.1	40.6	198	53.4	644	176	224	205	121	186	130	87.5	76.2
PFDN6	111	16.4	11.1	5.41	3.94	3.53	11.5	8.32	3.82	1.13	4.94	2.37	10.1	7.5	1.76	45.3	3.54	21	3.86	6.89	4.2	9.14	12.7	3.48	3.04	2.28	8.19	10.3	0.611	9.44	3.58	2.92	4.82	0.542	7.58	14.5	10.7	0.243	3.24	11.5	5.88	8.51	3.92	3.96		6.61	8.64	1.07	4.24
HMGN4	79	0.638	0.436	1.12	0.106	0.124	0.378	1.4	0.486	0.0783		0.195	0.802				0.461	0.673		0.553			1.09	0.66		0.198			0.0484	0.393	0.379	0.107	0.751	0.179	1.47	0.0893	0.567		0.187	0.824		1.76	8.2	0.272		0.0283	0.491
TRAPPC9	97	0.0322	0.0687		0.0154	0.0619	0.209	0.083			7.68	1.31	0.0439	0.32	0.0465	0.195	0.0215	0.0412	0.0312	0.0987	0.0165	0.0066	0.131		0.337	0.0435	0.0285	0.0532		0.0828	0.134	0.0178	0.0853	0.0119	0.0618	0.0509	0.0456			0.0732		0.0638	0.303	0.0512	0.145	0.00964	0.105	0.238	0.0347
SH3BGRL2	107	7.21	10.4	2.93	1.49	2.92	6.6	1.42	3.39			10	1.83	1.09	5.82	1.22	8.94	32	1.3	2.34	10.9	4.27	3.97	13.6	7.77	4.42	5.36	1.75	2.08	15.6	11.7	0.571	1.52	1.29	6.22	10.1	2.93	0.756	3.45	0.677	2.92	7.12	12.7	10.9	0.431	0.585	4.49		3.7
SLC25A17	74	0.0194		0.788	0.041	0.105	0.589		0.204		0.061	1.2	0.0373		0.362	1.42		0.0787		0.0744		1.23	0.626				0.0464	0.13	0.0276		1.54				1.59	0.0269	1.02	0.118	0.347	0.0798	0.105	0.0847	0.14	0.779		0.0206	0.462	0.0527	0.99
C11orf96	82	2.53	5.16	1.09	0.397	0.272	0.508	5.67	1.42	1.17	1.7		2.33	1.8			1.36			2.74	0.598	0.459	1.52	0.423	4.03	3.36	0.255	1.43	0.131			1.28	5.33	0.616	0.82		4.11		3.53		0.328	1.7	0.651	0.699			1.46		1.16
TSPAN8	101	1.42	8.66	4.16	0.168	2.95	0.88	1.1	0.447		2.59		0.904	0.984	0.123	0.244	1.69	0.487	1.4	1.15	2.55	0.249	1.33	2.19	0.14	1.9	3.69	0.427	2.69	13.9	5.64		0.292	0.228	5.89	0.261	2.7	0.217	3.25	0.312	1.07	0.838	2.07	2.6	1.1	0.0829	4.27	0.297	4.09
TSPAN6	108	0.427	1.29	2.7	1.77	1.29	0.381	4.85	32.5	5.92	2.59	0.953	4.18	0.607	0.527	0.549	11	4.06	0.495	0.848	3.68	0.0931	0.822	7.73	1.64	1.38	4.05	1.22	0.0123	13		1.82	0.103	0.213	1.42	3.83	3.28	2.92	2.52	0.634	1.42	5.65	12.4	2.88	0.828	0.114	1.71		0.217
TSPAN4	56	0.404	0.832	0.27	0.197		0.55	0.183	0.583		0.557	0.332		0.588		1.13	1.14	0.383		1.65	0.269		0.992	0.813	0.307	0.808	0.312	0.331		0.885					0.485	0.441	0.503		1.65			0.844	0.555	1.32			0.406	6.59	0.645
TM7SF2	101	2.48	0.113		0.855	1.1		1.37	0.183	1.03		0.0497	0.569	1.86	0.146	14	0.648	0.515	0.0949	1.47	0.337	0.221	2.27	0.227	3.43	0.831	0.498	0.15	0.299		1.01	1.27	2.26	0.817	0.498	0.7		0.334	1.52	0.288	0.662	1.35		0.728	1.62	2.99	0.162	0.659	0.211
TRAPPC10	23						0.0211							0.21										0.0455	0.0123	0.217									0.0266					0.0504	0.217						0.0395
ICAM1	115	4.28	5.44	6.65	15	11.1	19.9	5.02	7.53	7.65	22	16.9	9.04	20.9	1.72	13.3	15.9	14.4	6.83	15.8	7.92	2.62	8.05	10.2	1.46	7.86	9.66	16.6	5.22	14.9	8.53	9.09	6.8	6.23	8.81	14.6	7.52	0.639	6.92	22.3	22.9	7.53	8.88	22.1	5.11	1.62	18.1	3.22	11.1
TMEM120A	109	4.67	1.61	0.787	1.17	1.03	3.27	1.55	4.34		2.14	1.07	1.94	5.29	0.48	1.43	1.76	0.886	6.54	2.08	2.93		2.49	3.87	0.681	1.35	0.642	0.623	13.8	5.48	6.53	0.455	2.12	0.817	1.62	0.333	2.22	0.39	1.89	1.81	2.55	0.829	2.95	4.46	0.671		1.93	1.45	1.93
DFNA5	115	12.3	5.72	15.2	30.8	5.91	2.82	8.94	6.62	13.2	6.77	4.79	9.19	11.8	2.8	2.81	20.9	19.1	13.1	9.74	4.76	12.3	6.32	14.5	8.39	8.94	9.06	21.6	10.3	6.37	34.7	13.4	6.2	6.69	4.83	13.5	12.2	5.39	6.51	4.87	19.5	7.46	3.71	10.2	16.3	6.36	5.19	7.48	4.61
SLC25A10	115	4.5	1.94	2.4	3.55	3.47	8.8	4.64	10.2	2.86	5.03	3.73	4.07	1.96	2.01	5.6	2.93	6.67	18.4	4.84	4.11	6.69	3.32	1.85	11.1	2.82	4.66	9.66	8.65	3.37	8.1	7.76	2.06	2.48	6.25	1.27	2.5	0.533	8.37	2.27	8	2.62	5.21	4.03	2.24	15.3	7.96	0.31	4.79
CSRP1	114	9.5	103	33.7	13.2	10.1	15.7	163	9.4	18.6	9.27	4.88	114	6.57	8.44	20.2	45.3	12.1	19.8	68.4	18.4	35.4	30.5	14.5	36.9	169	16.4	34.8	14.4	55.2	27.4	58.2	27.4	32	8.75	18.7	132	19.1	10.5	52.8	28.3	20.5	9.99	41.6	6.38	8.34	6.23		26
CSRP2	112	2.23	16	8.63	5.6	3.9	9.18	18.5	5.87	2.96	3.06	3.01	5.37	1.36	3.18	6.44	4.48	2.92	8.13	7.76	4.69	1.84	7.83	2.93	9.5	13.2	4.48	17.9	3.9	6.13	20.9	4.06	10.4	5.36	4.04	14.6	26.4	0.0136	2.87	0.517	3.41	3.46	4.69	4.17	0.984	3.94	1.31		5.51
CSNK2B	111	2.43	8.22	7.38	2.74	13.3	8.3	1.54	4.2	0.25	2.86	2.32	12	4.09	2.39	12.1	4.06	7.54	1.26	3.19	11.4	1.76	0.371	6.23	1.62	1.67	5.1	3.11	1.27	5.87	1.01	1.79	2.83	1.44	6.05	9.51	2.82		8.53	27.8	13	11	4.25	7.4	0.27	1.17	5.95	2.92	6.26
VCAN	115	6.68	35.6	41.7	3.39	13.2	14.6	20.6	12.6	6.66	3.83	3.31	32.5	3.93	3.24	2.56	37.9	10.9	3.44	16.5	5.96	7.4	4.75	6.2	6.2	25.4	18.6	11.7	6.33	16.6	27.2	8.91	24.9	8.84	2.89	79.3	50.3	3.6	10.2	38.7	6.45	21.2	10.2	15.7	8.26	4.09	5.48	6.85	6.71
MFAP4	115	1.35	216	19.4	3.56	1.75	3.1	121	0.748	3.68	0.752	0.0697	102	23.3	1.71	4.26	21.8	8.86	0.103	14.9	6.04	94.3	22	29.3	33.8	217	11.3	3.12	0.521	80.7	15.9	38.4	7.8	34.1	1.21	11.4	167	0.884	17.8	3.5	0.364	50.7	1.72	12	5.67	0.228	1.49	13.7	25.4
MFAP2	74		0.588		0.0106	0.173	0.458		0.113	16.6	0.653	0.0344	0.0469		6.29	0.281	0.346		0.813	0.178		0.925	0.0489	0.791	12.6		1.54	0.676	0.25		0.54	5.52	0.316	4.52	0.414			2.8	0.357	0.98		7.69			8.68			0.411	0.0302
PRKDC	115	15.7	6.91	9.26	14.8	16.8	8.89	12.6	8.66	12	11.7	9.93	11.5	8.36	39.9	9.63	11.8	11.7	40.8	9.05	7.04	49.2	23.3	12.2	37.3	8.57	9.4	42.6	40.1	9.7	12.8	10.1	8.87	7.1	7.03	11.7	9.02	15.7	7.85	10.8	29.1	7.83	9.13	15.3	9.41	84	8.01	7.31	10.5
PRKG1	115	5.92	4.25	0.887	0.825	0.619	0.519	2.44	5.78	0.355	2.03	0.88	0.745	6.23	3.23	0.553	3.65	5.33	0.332	1.14	4.29	0.615	1.32	3.57	4.5	3.87	0.994	0.144	0.666	1.14	3.59	1.94	0.351	0.45	1.41	0.724	6.43	0.722	1.59	0.258	0.105	3.71	3.23	0.584	0.4	0.383	0.552	0.909	4.18
MAPK3	115	11.3	5.06	10.2	1.96	5.9	16.8	7.68	11.1	1.26	6.28	4.48	7.17	10.6	5.04	5.92	7.61	8.88	7.24	5.71	10.1	5.17	11.8	6.75	11.6	7.48	13.4	7.35	6.39	7.11	11.8	4.12	7.29	2.53	12.4	12.4	7.93	5.72	7.13	4.01	9.6	7.01	14.5	7.77	2.09	4.37	9.78	6.9	8.74
MAPK1	115	23.2	9.29	15.3	7.89	11.6	35.3	13.7	23.6	0.885	10.7	7.33	13.3	21.5	11.3	7.88	10.2	33.6	14.9	9.02	13.9	21	15.2	15.3	9.67	12.7	15	15.1	15.2	13.5	6.82	5.28	16.3	6.59	27.9	23	12.4	3.53	17.9	25	20.6	12.5	36.3	14.1	2.88	6.36	26	6.9	14.8
APOF	113	3.89	2.74	2.23	5.26	56.2	1.76	3.55	39.2	3.53	7.76	2.31	3.88	3.16	6.28		24.5	16.6	7.28	9.28	24.6	4.26	6.49	12.7	11.1	24.3	42.7	10.5	6.81	11.7	1.85	3.42	4.19	3.75	1.01	33.1	2.34	0.501	38.9	0.462	16.6	25.3	51	0.914	5.67	3.51	1.81	3.73	2.48
NUDT2	113	7.91	1.46	5.35	1.35	1.6	5.04	5.19	7.58	0.53	2.96	3.38	16.9	35.1	18.3	12.2	5.48	5.3	4.86	3.28	7.42	8.02	5.31	4.92	2.14	4.23	3.56	2.33	33.6	2.91	3.45	5.3	3.14	2.14	4.01	1.21	5.39	7.22	2.27	2.76	2.71	3.47	16.9	2.94	0.347	2.01	4.21	10.3	3.08
ANXA13	115	7.64	2.72	3.13	3.08	25.5	4.08	4.18	12	1.93	84.1	13.7	20.2	4.16	1.03	2.85	10.5	3.62	9.64	6.16	11.8	1.18	4.77	6.87	5.94	16.4	6.83	4.31	3.78	12.5	45.5	9.02	13.7	16.2	3.66	6.12	4.03	8.06	6.81	0.987	2.63	12.2	13.4	6.32	2.32	1.79	4.76	3.62	4.01
ANXA11	115	36.2	21.4	21	8.49	19.7	21.3	25.6	19.2	11.3	16.7	11.8	23.6	32.6	55.1	17.7	40.3	45.1	7.8	31.7	34.9	23.9	18.9	41.4	23.5	23.4	18.3	23	27.9	40.9	26.4	29.2	28.4	11.9	20.2	29.3	26.8	7.71	12.4	31.3	12	39.5	29.5	34.4	34.7	40.8	17.4	4.07	16.8
ANXA7	115	9.27	8.75	11.4	4.61	10.3	17.7	11	12.8	0.803	8.68	5.02	11.8	12.4	15.4	9.01	12.9	20.2	11.5	11.2	14.1	10.8	9.1	22.5	13.8	12.5	12.7	9.81	8.78	13.3	8.22	5.45	47.4	5.77	16	13.1	13	0.963	10.3	15.7	17.6	14.2	15.3	16	3.99	5.04	14.2	2.2	11.4
AOX1	115	3.5	4.51	7.25	3.79	1.78	6.35	2.76	4.21	1.09	6.03	5.78	2.94	1.32	2.28	1.2	4.04	7.88	3.56	1.19	7.31	1.72	2.47	3.47	8.59	2.32	4.93	2.84	4.02	6.01	1.62	2.25	3.33	1.09	9.14	3.64	4.95	6.46	4.11	4.4	4.49	2.26	7.16	6.53	1.08	4.07	8.19	1.99	4.78
AOC2	102	1.15	0.138	0.208		0.276	0.298	0.221	0.367	0.0173	0.149	0.117	0.311	0.0147	0.463	0.00601	0.289	2.5	2.02	0.117	0.215	0.426	0.384	0.497	0.894	0.568	0.339	0.909	1.67	0.294	0.163	0.155	0.178		0.115	2.38		0.155	0.171	0.0594	2.56	0.48	0.535	0.514	0.236	0.965	0.228	0.0807	0.153
HOOK1	115	0.919	3.21	9.1	1.35	1.35	13.8	6.13	3.36	18.4	2.27	0.545	4.08	2.66	1.04	5.68	2.69	0.908	4.67	10.4	1.74	0.463	1.22	3.22	1.42	0.747	1.39	0.52	1.17	1.49	14.5	15.2	10.8	5.87	6.88	1.93	17	0.762	3.46	4.29	0.43	2.61	4.57	3.44	1.66	0.788	6.19	3.53	7.46
TEX264	93	0.211	3.06	1.6	0.434	0.15	0.209	0.308	0.214	0.475	1.4	2.7	0.66	0.522	0.808			0.443	0.589	0.747	1.22	0.334	3.03	0.858	0.481	0.107	0.789				0.22		0.175	0.145	0.247	0.431	1.03		0.717	0.873	0.0391	0.672	0.573	1.55		0.467	0.439	6.58	0.365
LOC101060291	108	0.344		0.0273	0.0694	0.606	0.199	0.347	0.361	0.115	0.243	0.446	0.257	0.0477	1.29	0.0397	0.106	0.0244	0.503	0.486	0.0692	0.306	0.726	0.151	0.0325	1.6	0.102	0.356	0.269	0.264	0.188	0.0496	1.04	0.0666	0.134	0.0153	0.0211		0.0649	0.146	0.0485	0.107	0.379	0.0709		0.723	0.486	0.0436	0.803
MRPL1	111	0.532	3.44	2.96	0.855		2.62	2.19	0.491	0.163	8.89	6.87	2.85	4.04	4.94	0.606	0.245	2.13	1.17	0.098	3.11	0.605	2.26	3.42	1.07	0.724	4.09	0.867	1.7	5.56	3.32	2.18		0.564	6.6	3.42	5.91		0.313	1.14	0.981	0.247	1.43	2.11	0.563	3.49	6.23	2.06	3.74
MRPL11	108	0.224	1.4	3.15		1.52	6.38	0.557	0.761		14.5	6.79	1.73	10.4	3.63	3.99	3.03	1.2	1.63	0.672	1.31	0.376	1.88	3.23	2.57	1.42	2.27	2.2	3.83	3	3.16	0.696	0.448	0.736	7.55	2.38	4.83		2.08	0.75	5.14	2.47	1.89	1.92	0.834	4.7	12.9	1.88	5.45
MRPL9	29						0.256		0.498			0.245						0.0716						0.13		0.0459				0.103																0.112
TNS3	115	2.5	5.44	6.66	14.1	7.49	6.1	1.62	1.64	0.545	4.47	9.72	3.93	6.8	6.91	5.63	3.78	3.49	1.72	2.13	2.98	2.05	11	1.26	2.22	5.64	3.35	4.93	1.02	3.99	2.21	2.26	1.07	6.72	5.23	4.89	4.85	3.99	7.81	1.36	1.49	1.99	2.32	4.42	0.702	1.8	7.21	1.89	5.04
43891	103	0.863	5.17	4.02	0.523	1.61	0.832	0.625	0.506		2.17	1.02	1.01		1.05	0.869		1.62	0.0371	0.424		4.56	0.349	0.0187	1.02	0.438	0.819	18.9		0.959	1.76	0.0546	0.53	0.2	0.647	1.01	0.629	0.156	1.34	0.335	0.587	0.233	1.19	0.0797	0.422	2.31	1.26	0.176	6.27
ATPAF1	114	1.3	5.02	10.2	0.535	1.77	5.73	8.24	5.74	5.94	16.1	5.46	5.34	1.98	0.308	3.48	3.92	3.23	4.01	4.25	2.44	3.53	30.3	10.3	8.54	4.85	6.74	1.65	1.26	43.5	4.65	2.23	10.1	2.04	9.52	3	26.8	317	3.98	1.79	0.66	4.33	3.71	7.11	4.58	18.9	14.6	1.32	3.7
C16orf58	114	50.4	77.3	50.9	1.89	0.435	34.8	2.68	0.725	7.22	30.5	21.5	3.63	1.41	3.61	33.6	59.7	0.337	0.515	2.1	23.7	70.5	1.16	5.9	2.67	0.228	40.4	32.2	3.01	59.8	45.9	7.44	5.21	3.64	48.6	0.0652	0.251	1.22	48	1.36		2.65	31.5	0.677	4.27	99.7	34.7	254	55.4
MLYCD	115	6.62	5.19	1.95	14.5	29.8	9.31	10.5	13.8	1.4	12.1	4.69	7.63	6.84	3.69	1.81	10.9	7.29	23.2	12.7	3.91	2.61	9.11	16.2	15.1	12.6	36.4	1.78	6.55	3.92	7.27	7.25	2.63	3.19	4.68	3.64	1.78	8.04	13.4	4.44	9.1	2.42	16	27.3	8.06	17.6	10.1	17.6	8.94
SIRT3	112	0.47	0.776	0.389	0.386	1.28	0.632	0.11	1.56	0.227	4.47	0.25	2.16	0.118	1.28	0.953	5.33	4.75	1.03	0.396	1.06	6.47	0.662	1.51	17.9	2.21	1.23	2.69	0.474	2.35	1.7	3.07	0.118	0.267	1.35	0.94	0.107		4.69	0.643	2.27	0.961	1.73	0.705	0.228	1.94	2.72		0.283
COMMD3	114	17.3	6.03	11.2	6.44	4.84	13.1	9.06	9.34	0.706	4.77	4.2	8.24	11	2.92	7.24	0.57	11.2	10	8.31	8.08	13.7	5.81	16.6	19.5	8.16	8.24	9.76	5.8	13.1	5.29	9.1	7.5	4.57	11.1	7.5	13.6	1.36	10.5	12.4	13.7	7	3.28	8.45	1.18	6.91	9.08	24.9	9.88
LSM1	113	8.24	2.59	2.6	17.7	13.5	3.78	17.6	4.44	5.92	2.76	4.15	2.97	1.98	16.5	5.22	3.07	27.1	6.29	42.9	8.04	19.6	5.41	4.56	2.93	9.74	25	6.46	4.99	19.8	1.42	11.1	11.3	2.5	4.38	7.44	2.11	0.537	5.1	2.07	9.32	4.1	4.76	9.11	0.966	33.7	6.52	0.504	4.38
PDCD4	115	4.38	3.97	2.74	2.09	1.86	5.15	2.37	3.21	0.507	1.54	4.38	1.12	2.16	14.1	3.44	3.04	0.793	1.06	3.54	3.22	1.02	4.41	3.37	5.04	4.03	3.36	1.87	1.13	5.42	2.13	2.41	1.47	0.566	6.01	5.48	3.08	3.88	3.07	2.17	2.45	4.91	3.61	2.45	1.6	0.0995	8.6	0.378	4.83
HSPA14	109	3.68	0.114	0.196	5.4	0.0372	0.677	3.79	2.43	1.73	0.224	0.259	6.48	3.63	2.21	1.48	0.269	7.3	1.43	4.23	2.32	2.49	0.106	0.547	1.85	1.99	0.796	20.5	2.03	0.31	2.52	2.72	2.6	3.02	0.687	1.29	0.837		0.257	0.676	0.656	1.27	1.29	0.805	0.274	1.31	1.04	0.258	0.532
DCXR	114	2.41	0.936	2.35	1.49	7.13	8.32	51.1	18.4	0.39	8.64	4.1	3.07	3.29	5.56	8.67	8.59	7.56	4.03	1.74	24.8	8.35	38.1	10.8	29.3	10.3	6.09	9.18	10.1	6.51	1.78	1.64	1.86	26.9	3.84	1.82	1.4	3.07	23.8	5.25	4.4	10.3	30.7	10.4	17.1	39	4.09	4.93	4.66
LOC100996887	115	9.81	7.64	8.47	3.39	6.69	11.1	6.7	8.92	0.897	9.2	8.51	10.6	9.33	17	14	11.4	10.8	5.35	7.67	5.36	11.2	7.16	16.3	6.86	13.2	11.1	7.85	5.49	13	8.35	4.42	3.33	2.62	8.95	12.9	13.2	0.391	11.2	9.2	9.12	13.7	12.4	11.3	2.7	5.43	11.6	2.62	6.56
ANP32A	114	20.7	15.5	13.2	8.53	8.24	25.5	14.9	12.9	0.944	18.6	12.6	13.9	23.7	7.1	10.5	20.6	19.3	9.84	11.1	8.65	25.9	13.9	30.5	15.8	18.9	16.3	18.1	6.28	29.4	16.8	9.58	10.7	3.44	19.4	13.1	17.9	0.43	13.3	7.58	11.1	14.6	15.3	23.6	0.664	15.2	25.7	1.6	9.8
LOC101060835	111	0.842	0.359	0.729	1.32	1.7	3.06	0.652	1.19	0.198	2.9	0.946	2.03	0.522	4.84	1.17	2.29	3.35	2.6	0.773	2.45	0.959	5.92	10.9	1.53	1.22	2.58	2.97	2.08	1.55	0.447	0.868	1.96	0.76	3.44	1.61	0.434		1.77	4.18	7.42	2.23	3.6	3.09	0.0805	0.161	6.66	0.174	0.961
MAGED2	112	3.15	0.428	1.79	1.02	1.02	1.94	0.221	2.73	0.128	1.09	1.26	0.386	4.05	0.969	3.92	0.807	4.27	0.735	2.66	2.09	1.25	2.04	3.77		5.49	2.22	2.85	0.593	4.51	2.56	0.181	1.51	1.29	1.48	3.07	6.53	0.101	2.51	0.341	1.32	2.19	0.178	4.08			0.946	0.0743	1.33
PAPOLA	96	0.145	2.61			0.166	0.343	1.45	3.07	0.433	0.147	0.276	18.5	0.232	0.143	0.419	3.95	4.12	1.9	2.59	2.55	1.41		6.26		0.0969	0.348	3.6	0.0541	4.86	0.159	0.379	0.771	4.29		1.33	0.937	4.08			2.98	0.0574	3.26	0.222	0.321	2.79	0.06		0.21
TCERG1	115	4.25	4.17	1.05	0.568	1.56	0.908	2.98	1.98	0.875	1.86	0.166	4.41	1.26	0.792	1	4.52	2.92	0.288	0.993	3.95	1.1	2.15	3.94	3.32	2.06	1.72	1.23	2.36	3.8	0.335	1.7	2.31	0.76	0.924	3.83	2.12	0.0602	0.694	2.91	1.72	3.41	2.09	0.686	0.652	0.174	1.07	0.129	1.68
ERO1LB	80	0.0118	0.0667	0.108	0.496		0.338	0.00496		0.146	0.0388	0.544	0.0605	0.161	0.216	0.126		0.82	0.0325	0.0417							0.181	0.0637		0.0828	0.0739		0.282	0.116	0.0577		0.108	0.216	0.391	0.0608		0.193	0.197			0.0731	0.147		0.0879
SUGT1	115	11.8	13.5	13.3	2.11	2.82	12.3	5.09	11.1	0.951	12.6	8.62	7.17	20.1	4.94	21.5	1.94	18.6	9.04	7.23	13.9	11.1	5.96	11	1.91	4.43	2.19	7.45	3.72	14	16.4	6.13	7.42	1.87	13	25.1	8.25	0.766	11.7	8.11	11.7	5.99	12	4.22	0.262	8.55	16.4	40.8	16.5
MICAL3	115	1.23	1.07	0.574	0.589	1.08	0.414	1.06	1.47	0.0674	0.12	0.212	0.639	0.886	0.673	0.877	1.74	0.468	0.141	1.55	0.956	0.432	0.967	1.29	1.09	0.696	1.17	0.875	0.154	0.674	0.621	1.4	0.45	0.266	0.651	0.819	1.42	0.0963	0.443	3.46	0.55	0.619	0.349	1.74	0.44	0.268	1.77	0.321	0.959
LAMC3	54		0.335	4.09				0.693	1.62	6.96		0.118	0.0743				0.165			0.0699	0.145	0.599	1.8	3.07						0.409				1.29				3.47	0.036			0.117	0.494	0.144	5.69	0.493
AIFM1	115	12	103	112	407	75.7	35.1	97.9	190	66.5	53.8	161	68	97.5	381	54.3	76.9	54.8	24.7	120	104	147	237	62.5	143	27	60.7	90.4	19	69.8	10.5	53.7	175	246	117	15.5	122	386	114	36.7	54	38.7	149	54.5	105	188	152	16.2	77.9
SLC39A7	88	0.233	0.0255	0.0255		1.94	0.491	0.166	0.437		0.859	0.497	0.644	0.374		1.68	0.566	0.233		0.153	0.414	0.684		0.0448		0.0175	0.872	0.416		0.697	0.167				0.517	0.183	0.334	0.244	0.308			0.0561	1.16	0.416		16.3	0.316		0.0641
TXN	115	160	232	306	99.7	295	160	92.1	207	25.8	99.6	112	95.5	91.6	25.3	281	224	98	94	90.4	264	274	178	155	165	273	298	81.5	84.6	239	90.9	66.9	116	70.9	225	78.5	133	4.35	173	145	60.5	110	273	226	13.2	65.5	275	68.1	111
RABEP1	109	2.3	0.9	0.198	0.138	0.372	0.7	0.897	0.762	0.124	0.511	0.426	0.572	0.0722	0.217	0.427	2	1.66	1.02	0.649	1.25	1.98	0.704	3.89	0.578	0.144	0.549	2.36	2.03	1.5	0.707	1.74	0.326	0.232	2.57	2.8	1.66	0.0464	0.257	0.227	2.82	1.65	1.01	0.245	0.0181	2.57	1.95	0.509	0.53
DSCR3	114	7.35	0.969	1.8	3.55	1.57	2.22	7.41	0.65	7.96	0.332	0.428	4.65	2.41	0.447	2.35	0.788	1.11	7.46	5.7	1.29	3.29	1.4	0.813	27	1.18	0.818	2.15	4.9	1.57	13.2	4.77	3.21	3.47	1.45	1.54	1.57	1.88	2.49	0.556	3.39	0.305	1.28	0.648	4.74	5.46	3.26	0.125	1.92
IGF2BP2	114	0.92	0.0646	0.0683	0.28	0.649	0.165	0.491	2.22	0.423	1.29	0.753	1.18	0.343	0.779	1.24	0.946	3.44	0.449	0.642	0.18	2.24	1.29	0.562	0.982	0.895	2.1	1.19	6.43	1.05	1.19	0.728	0.107	1.01	0.197	2.12	0.586	0.128	0.208	0.666	0.814	0.599	0.996	0.494	2.93	1.25	0.109	0.596	0.305
RTN3	114	6.43	13.5	13.5	7.13	12.5	4.56	10.8	20.2	9.99	23.6	18.7	26.5	24.6	31	17.1	17.3	22.7	8.7	12.3	11.8	15	7.7	21.2	10.2	9.21	7.92	13.9	18.2	14.6	14.3	6.92	6.27	6.44	5.93	16.3	13.3	11.7	21.7	15.3	24.2	20.7	16.4	10.2	12.8	7.3	8.83	16	6.6
LANCL1	115	8.35	6.25	8.31	7.23	8.13	10.9	8.63	7.97	22.1	3.05	3.53	7.14	6.21	3.36	7.95	10.4	8.63	6.61	9.55	9.94	8.27	11	12.1	15.6	12	12.1	6.26	5.75	13.6	11.7	22.9	11.3	15.8	7.71	17.9	12	13.2	16.4	7.78	6.64	5.57	14.3	5.18	31.4	6.49	10.2	1.9	8.13
EXOC5	115	0.372	0.914	0.891	2.72	1.85	2.59	1.93	0.971	1.78	1.59	0.955	0.761	1.98	2.99	0.523	1.03	0.902	1.33	7.44	4.88	1.92	3.06	1.31	3.33	1.07	1.5	1.82	2.49	1.16	0.37	3.86	5.46	2.37	0.683	2.97	0.506	0.642	1.55	0.511	4.09	0.797	2.08	2.63	1.43	1.06	0.83	1.51	1.1
ACSM3	115	6.06	6.04	10.2	1.06	3.53	13	4.67	6.54	3.53	9.57	10.7	3.58	1.35	2.28	1.66	5.55	5.04	5.94	3.73	6.58	68	6.21	2.34	207	5.56	179	5.7	139	3.79	2.5	2.55	7.24	2.67	7.74	3.03	8.57	1.87	8.15	9.96	64.2	4.1	6.38	5.92	4.64	1.25	16.8	41.5	7.78
SAFB	115	2.62	5.16	2.86	6.06	6.36	3.08	5.05	3.34	9.75	3.98	3.28	5.22	4.65	67.2	4.62	5.05	2.62	3.36	3.65	6.92	3.05	5.26	9.77	4.71	6.09	5.5	0.861	3.01	4.69	2.53	6.07	7.51	2.45	2.45	1.68	3.24	4.84	5	8	5.65	29.7	6.55	4.93	2.97	1.81	4.08	0.917	2.88
VPS52	115	0.861	0.866	1.21	0.0408	5.29	8.26	7.22	4.8	1.66	5.22	4.27	0.798	1.56	1.3	7.5	4.08	2.37	2.14	5.15	1.39	1.54	4.77	7.6	0.893	9.42	13.9	1.72	0.774	2.22	4.37	9.29	8.02	0.831	12.6	1.97	3.3	0.629	4.78	0.273	2.09	4.47	2.37	4.4	0.206	4.71	13.4	0.997	2.22
SAA4	111	2.91	0.885	1.22	1.69	2.45	0.156	2.98	1.26	5.9	0.424	2.83	3.46	9.8	64.6	0.866	1.66	1.51	4.28	1.68	0.818	350	2.24		140	0.474	1.5	683	3.9	0.349	5.12	20.3	6.53	1.84	0.292	53.1	0.223	7.21	2.59	2.19	2.15	1.1	0.975	3.7	5.74	1.13	2.54	14.3	4.33
C17orf49	112	3.77	1.39	1.11	11.3	1.56	2.2	2.34	5.9	0.972	3.63	0.55	11.1	2.02	0.505	5.09	6.53	2.03	2	1.91	1.49	3.52	26.2	6.94	5.59	3.2	0.693	3.65	2.54	2.43	0.773	3.02	1.42	1.48	3.35	1.59	0.694	126	0.847	6.4	1.44	3.13	3.18	2.1	1.43	2.5	2	0.373	2.91
SFXN3	115	6.84	9.63	7.81	9.71	10.3	9.29	17.2	15.8	1.43	19.6	11.4	11.3	7.52	14.5	10.4	13.2	23.5	7.13	13.8	14.7	15.3	11.8	14.4	9.15	9.92	12.5	20.8	4.43	13.2	10	17	8.77	5.28	9.27	18.1	10.6	4.94	34	20.4	8.67	9.73	17.1	21.3	4.14	12.7	11.9	4.56	8.74
PRPF31	115	2.12	3.24	0.872	1.52	1.61	2.47	0.637	2.09	0.172	1.46	1.47	1.23	0.607	11.6	2.98	2.69	3.69	2.63	0.689	0.895	6.82	1.69	2.42	1.95	1.99	3.21	2.09	1.86	2.61	1.38	1.06	0.394	0.302	2.13	2.28	1.67	0.0482	1.67	10.9	2.53	3.52	0.623	3.17	0.159	4.81	3.46	0.602	0.989
MZT2B	71	0.192	0.121				0.31	0.135	0.148			0.181	0.463	0.121			0.112	0.253	0.1	0.198	0.135	0.223	0.107	0.277	0.189	0.188	0.812			0.155	0.111	0.105	0.0738		0.209		0.163		0.237	0.186	0.19	0.235	0.982	0.772		0.332	0.212
ARL1	115	6.25	4.37	4.59	5.78	4.35	17	11.1	19.3	2.14	13.7	6.1	24.3	28.2	10.3	11	34.2	15.9	4.4	12.2	21.1	8.67	48.3	21.4	5.68	5.82	11.6	8.68	6.73	26.9	6.24	21.1	9.84	11.1	10.2	13.3	7.93	6.87	26.4	12.2	9.91	36.8	28.2	89.3	7.47	12.7	12.4	2.85	7.52
NUDT8	8	0.12				0.101																																											2.19
SIX5	103	0.0476	0.248	0.091	0.055	0.264	0.371	0.116	0.156	0.432	0.243	0.0251	0.0667	0.0432		0.0987	0.242	0.0446	0.264	0.129	0.184		0.14	0.152		0.158	0.119	0.173	0.1	0.222	0.128	0.316	0.203	0.128	0.125	0.0946	0.115	0.0709	0.0604	0.219	0.241	0.267	0.475	0.165			0.326	0.37	0.184
IFI35	115	2.2	3.8	2.59	3.46	4.54	8.25	4.3	1.16	0.73	6.89	4.4	6.18	9.24	4.04	27.5	4.49	3.11	1.32	4.88	2.18	6.13	5.5	8.06	5.32	5.38	6.74	4.55	2.74	5.24	2.98	4.1	6.86	3.4	4.84	7.68	3.89	0.52	3.16	3.34	4.93	8.14	7.06	5.3	5.99	0.717	3.04	0.69	3.25
CBR3	115	14.4	14.7	10.5	13.8	23.1	15.2	15.9	14	7.51	5.33	5.93	4.66	16.7	6.75	4.78	12.8	28.9	10.8	15.3	13.2	7.5	15.5	18.2	15.2	9.16	20.8	8.89	6.61	14.7	11.6	12.2	14.9	7.72	17.2	13.8	11.1	13.9	12.3	14.8	8.12	16.1	21.2	19.6	6.33	13.9	14.4	11.5	15.8
IFIT2	114	1.2	3.46	2.25	4.29	2.17	2.21	2.74	1.82	0.458	0.232	1.76	3.98	0.823	6.13	1.19	2.1	1.42	4.65	3.29	3.29	15.4	3.14	3.69	2.95	2.31	1.39	8.41	2.34	1.4	0.644	0.781	2.52	6.39	1.71	3.26	3.16	4.62	2.78	5.45	2.4	1.46	2.51	2.11	1.14	7.68	2.69	0.971	0.267
PRUNE2	115	0.839	0.497	0.915	0.6	0.493	1.53	0.644	1.07	0.931	1.23	0.844	1.15	1.13	0.749	3.7	1.04	0.566	0.613	0.545	1.05	0.622	1.15	0.72	1.57	1.25	1.8	0.727	0.621	1.26	0.738	0.838	0.26	0.786	1.69	1.31	0.722	0.391	0.69	2.38	1.22	0.551	0.609	3.44	0.391	0.461	1.56	0.809	0.491
CBR1	115	131	40.5	142	58.4	178	141	73.2	100	18.6	82.2	65.3	63.4	63	22.3	80	64.7	179	80.3	77.8	126	124	117	96.3	105	131	122	114	84.5	154	102	70.6	82.3	32.1	145	142	70.7	38.7	188	168	108	121	160	165	25.9	149	104	53.8	98.2
IFIT3	115	3.25	2.16	2.8	1.58	5.46	2.61	3.08	1.69	0.455	2.8	1.62	2.57	2.71	3.23	4.45	1.07	3.2	1.81	7.38	0.399	7.35	5.07	1.91	1.72	2.62	1.77	5.83	1.8	4.18	0.917	0.534	4.59	1.95	3.16	2.76	2.87	0.356	2.33	1.67	1.08	2.01	1.76	1.84	0.116	1.89	4.16	1.44	2.44
EPB41L2	115	2.71	5.44	6.21	3.64	2.68	7.57	10.3	5.16	2.87	8.13	2.82	11.8	1.81	4.01	3.06	5.65	5.23	9.18	5.42	3.73	7.34	7.1	10.3	9.51	4.27	3.43	5.06	3.18	7.79	4.86	5.02	4.34	2.47	5.73	4.55	7.85	0.714	3.98	7.3	13.7	7.28	3.43	3.91	1.32	9.52	4.87	1.31	4.45
EPB41L1	115	3.53	2.69	3.64	0.699	5.83	3.64	1.77	2.47	1.02	1.44	2.05	1.65	5.13	3.84	3.3	3.85	4.7	1.61	2.23	1.94	2.54	1.86	3.97	2.15	4.01	3.5	1.64	1.61	3.36	1.98	2	1.04	0.834	1.87	3.02	4.1	3.24	3.66	2	1.85	3.76	2.31	2.66	3.23	1.02	3.14	1.39	2.96
EPB41	115	6.66	2.3	2.62	2.34	1.21	6.92	9.29	2.91	0.89	9.93	8.92	6.95	5.13	13.7	2.59	2.78	13	5.85	3.48	3.34	9.72	5.83	1.59	4.86	0.998	0.508	6.19	4.55	3.29	11.9	6.37	5.9	3.94	7.24	13.8	2.6	26.7	0.992	2.56	6.73	5.18	4.59	1.86	0.949	12.8	7.13	1.24	6.62
TUBB	115	110	111	135	47.5	90.2	210	100	147	19.6	164	167	120	142	212	319	164	138	93.4	123	111	118	113	253	82.1	157	144	109	88.1	178	99.6	86	97.1	51.4	140	159	192	4.86	128	91.6	134	219	155	149	44.6	53.9	168	66.4	123
EP300	16	0.0112	0.00429						0.00643		0.0451			0.00481										0.0119													0.00487			0.0113
CNOT3	109	0.176	0.895	0.423	2.09	0.834	0.227	8.7	0.429	71.1	0.38	0.557	18.4	11.2	3.93	0.884	0.549	1.01	0.307	6.77	0.392		1.74	0.294	5.64	1.69	0.389	0.401		0.636		38.6	14.1	20.3	0.758	1.22	0.343	5.48	1.3	3.24	0.346	1.25	1.09	1.98	18.3	0.499	0.715	0.431	0.693
MUT	115	5.43	17.5	12.2	5.05	6.69	13.4	9.83	12	2.29	3.8	3.45	8.96	9.67	2.43	6.06	6.57	8.22	8.42	10.7	13.2	19.1	14	11.4	10.2	7.94	7.96	9.71	2.95	11.8	11.6	9.45	5.07	9.31	8.51	12.3	11.5	1.97	15.5	7.54	5.76	3.31	9.3	7.75	11.6	14.6	7.23	0.993	11.7
SLC29A1	105	2.67	0.155	0.0807	0.2	0.179	0.0916	0.844	0.374		1.33	0.366	1.26	0.542	1.99	8.52	0.119	2.42	0.179	0.577	0.236	1.19	0.143	0.559	0.178		0.0755	0.0888	0.017	0.275	1.57	0.0547	0.259	0.191	0.774	2.69	0.349	2.68	0.446	0.119	0.27	0.21	0.272	0.132	0.373	0.483	0.0162		0.167
NOS3	99	2.93	0.0282	0.567		14.2	0.581	0.119	13.1		1.15	0.14	0.168	0.727	0.194		21.1	11.8	5.43		12.2	2.89	0.445	25.6	0.016	16.3	19.8	6.59	5.57	3.23	0.406		0.262		0.629	13.5	0.489		24.5	0.0816	0.0524	15.2	13.7	14.3		3.03	0.533	0.205	0.525
MX1	115	4.04	8.81	2.24	2.57	13.8	5.7	2.69	8.21	2.29	6.1	3.83	6.18	6.25	15.7	46.8	9.93	8.34	3.83	2.47	8.69	9.35	48.6	11.6	5.02	17.4	8.4	40.5	1.12	5.87	3.56	2.77	3.24	2.44	6.31	30.8	4.87	2.97	3.47	34.9	2.57	9.39	5.22	74.6	4.61	5.04	3.58	6.29	6.73
TRIM22	113	1.32	0.343	0.758	0.42	0.958	0.858	0.203	1.2	1.23	0.866	0.562	1.99	2.09	1.37	7.83	0.678	1.85	0.295	0.731	0.506	1.21	1.31	2.6	5.21	0.85	1.11	0.744	0.49	0.411	0.565	1.61	0.557	0.461	1.05	0.902	1.16		2.94	0.283	0.925	1.07	0.708	1.38	1.32	0.714	1.35	0.549	0.735
NONO	115	15.2	9.21	7.87	4.14	7.8	14.2	7.64	13.9	1.47	11.1	6.35	10.9	10.8	23.3	24.2	13.3	19.5	17.6	9.11	11.5	13.5	14.9	17.1	12	8.66	13.1	18.5	24	15.1	15.4	4.03	9.05	2.77	8.95	21.1	11.8	1.8	6.4	26.4	35.7	14.7	11.6	13.2	98.8	6.49	10.2	1.55	8.36
EPB49	114	5.49	19.3	5.51	2.01	1.71	6.52	0.0545	0.577	0.471	3.67	3.69	0.0641	0.118	1.29	3.45	0.8	6.29	7.07	0.604	0.257	0.574	0.516	1.11	0.351	0.213	0.736	13.2	7.39	0.672	0.159	0.0708	0.673	1.64	3.25	10.4	6.59		0.482	1.04	6.7	0.511	0.508	0.207	0.993	1.63	2.4	0.2	5.11
EPB42	115	5.09	2.43	1.89	8	2.4	3.1	5.69	2.51	3.6	2.53	2.05	10.1	3.1	10.1	0.0979	3	4.86	8.12	11.7	2.31	4.04	7.34	2.94	0.669	2.33	1.89	4.63	4.75	0.928	5.78	8.86	9.02	10.1	1.47	5.57	3	33.7	2.88	0.128	5.42	3.04	3.15	5.01	3.65	2.51	1.74	1.06	1.87
NPL	115	2.47	5.18	6.13	5.05	4.54	3.66	3.22	18.7	1.07	3.6	2.59	6.93	9.53	0.347	7.19	4.35	5.45	0.443	3.03	18.1	1.18	11	13.2	6.97	7.91	6.04	1.53	2.24	8	4.46	3.89	5.55	6.55	3.14	5.48	3.37	9.43	2.36	3.21	0.998	26.4	19.8	14	2.87	0.318	3.14	1.88	1.04
ILKAP	102	0.293	0.366	0.436	0.103	0.573	0.185	0.189	0.288		0.245	0.395	0.397	0.946	0.183	2.38	0.512	0.206	0.209	0.253	0.169	0.515	0.698	2.74	0.229	3.92	1.25	0.119	0.255	0.259	0.157		0.0715		0.449		0.216		0.226	4.3	0.339	0.514	0.695	0.435			0.405	0.666	0.375
PFDN1	112	6.98	2.71	1.84	0.2	1.96	10.8	4.36	2.27	0.186	1.31	1.05		2.67	19.5	2.5	3.42	2.26	12.5	4.73	3.45	14.3	4	3.44	4.25	2.84	6.92	2.43	16.9	3.05	0.51	2.31	3.95	1.53	9.48	8.77	2.94		3.51	3.34	4.76	2.76	1.74	4.39	7.7	32.2	2.24	0.263	2.39
PFDN4	110	20.4	2.07	2.98	3.1	5.16	15.7	2.83	5.32	2.88	9.79	5.07	2.94	4.51	3.82	8.32	10.8	39	1.23	1.86	4.87	0.924	7.42	8.2	2.79	3.68	12	1.71	11.8	7.75	27.3	3.18	1.84	0.808	3.03	37.8	5.86		3.21	16.3	10.7	7.78	8.61	4.59	0.864	4.02	8.87	0.943	1.74
PFDN2	110	4.21	2.99	3.94	2.08	3.76	12.3	4.04	5.67		4.79	3.52	2.57	3.59	2.16	10.2	5.55	10.3	46	2.09	5.08	4.83	4.09	6.61	2.99	4.92	7.58	4.19	13.7	5.29	3.9	1.56	3.39	0.957	5.4	11.8	5.18		5.88	8.61	6.72	5.9	5.46	5.96	0.291	4.12	2.76		4.21
PFDN5	112	5.3	3.09	7.15	13.8	6.54	10.9	3.04	7.24		3.02	3.3	4.15	10.1	2	11.1	4.57	12.9	6.47	2.21	6.22	6.35	4.71	7.6	10.5	9.86	12.7	6.1	3.08	4.75	2.24	1.42	2.77	1.2	7.01	14.6	5.75	2.46	2.69	9.74	5.79	7.74	6.18	4.57	0.627	7.84	6.93	0.737	5.99
PFKFB1	97		0.0304	0.0212	0.0297	0.0835	0.0782		0.147	0.0356	0.0528	0.0299	0.0678	0.0713	0.364	0.154	0.0713		0.0156	0.456	0.0655	0.0201	0.101	0.0852	0.104	0.143	0.0647	0.0862	0.0973		0.00907	0.0969	0.333	0.195	0.0995	0.0577	0.147	0.119	0.0977	6.23	0.00418	0.0713				0.293	0.0942	0.0337	0.00607
PFKFB3	108	0.0588	0.017	0.0119	0.0167	3.95	0.0649		0.437	0.185	0.0296	0.0168	0.125	0.145	0.947	0.351	0.206	0.0169	0.00874	0.324	0.16	0.0321	4.75	0.174	0.247	0.0801	0.0788	0.0483	0.0545	0.0315	0.00508	0.186	0.303	0.199	0.0831	1.35	0.0826	0.0668	6.71	3.49	0.00234	0.04	0.183	2.6		0.342	0.0528	0.0189	0.0034
PFKFB2	115	3.94	11.6	24.8	1.24	4.51	2.42	0.912	7.71	0.583	0.889	12.8	2.25	0.838	4.5	2.03	3.45	16.7	15.3	2.25	6.52	4.37	5.48	4.03	0.829	0.319	0.348	3.95	6.39	24.7	0.904	1.6	0.87	1.14	7.39	16.7	10.1	0.314	7.19	4.37	6.29	0.85	9.63	3.65	0.529	4.48	3.91	0.397	2.07
EGLN1	115	1.38	1.22	1.1	4.56	1.06	4.34	10.8	2.15	0.993	3.07	2.44	5.55	0.872	1.31	0.206	1.45	1.69	1.28	13.2	1.18	0.792	1.7	2.78	2.38	0.994	1.06	0.763	0.338	1.9	0.669	0.848	18.5	9.11	1.61	1.28	1.05	1.56	1.49	1.46	0.519	0.839	2.11	1.05	0.266	1.96	4.26	0.869	2.22
LZTFL1	111	39.5	0.897	0.881	9.52	4.03	1.73	9.37	3.34	0.674	3.46	4.95	5.65	1.22	3.51	1.72	11.1	13.8	52.7	1.51	2.51	46.1	1.97	6.6	0.338	1.55	3.95	34.5	35.9	8.5	11.5	4.72	1.71	5.4	35.7	5.75	31.3	1.15	2.37		14.8	1.21	4.58	2.33	3.57	65.7	2.27		1.92
ALG11	115	1.96	0.853	0.558	1.14	3.66	13	3.15	2.02	1.26	0.942	0.542	3.5	3.08	3.8	2.03	3.36	2.67	0.602	3.3	2.69	0.83	3.43	1.85	4.52	3.04	4.25	6.23	0.309	1.06	0.386	1.2	3.67	1.43	1.61	0.571	2.09	4.92	3.31	3.38	0.614	1.14	2.87	3.87	5.66	1.6	1.96	2.37	1.3
CHCHD10	26					0.584			0.598						2.27				0.148			1.85					0.81							0.24	0.448				1.1		0.194
OTUD4	67					0.0233	0.128	0.0252	0.0598	0.0904						0.251		0.0179	1.8		0.0357	0.248		0.0776		0.187	0.0557		1.18	0.0289		0.117	0.211	0.00841	0.0202	0.0385		0.012		0.106		0.0832	0.0847	0.126	0.161	0.0141		0.0223
ABCB8	114	0.508	0.182	0.149	2.34	0.747	0.398	0.976	0.875	1.53	4.65	0.266	0.231	0.295	0.19	4.98	0.193	0.373	0.37	0.303	0.637	0.232	0.528	0.0851	0.553	0.877	0.797	0.155	0.35	0.522	0.251	0.796	0.102	0.374	0.1	0.566	0.114	0.831	0.269	0.292	0.586	0.248	2.87	1.27	0.303	0.625	0.516	0.644	0.108
SEC23IP	114	1.5	11	6.31	1.33	6.15	7.52	0.398	6.91	0.213	3.62	2.64	2.79	2.08	2.9	5.35	4.76	3.9	1.23	3.29	21.6	1.33	7.55	8.24	6.7	4.92	3.14	5.27	2.68	8.58	1.81	1.93	2.03	1.53	2.32	6.17	10.7	4.51	9.42	2.13	1.92	5.18	14.5	4.11	0.739	1.33	3.83	7.14	4.39
SUPT16H	115	1.85	1.03	11.3	1.34	15.5	2.61	1.81	2.17	1.83	7.84	1.36	2.05	8.23	8.84	7.17	1.5	3.65	14.4	1.01	6.08	9.7	4.71	2.98	14.5	10.8	3.62	12	1.83	1.4	0.822	4.46	1.46	1.05	1.15	3.34	1.58	3.9	10.4	25.8	7.99	9.01	5.68	2.13	1.78	10.1	3.26	0.815	1.52
HBG2	115	293	588	358	576	405	55	444	588	218	110	550	236	213	342	293	71.9	102	300	367	478	355	476	204	432	351	171	179	43.5	199	211	77.4	500	309	245	72.5	322	295	475	89.7	58.5	123	49.7	137	208	249	188	244	255
HBA2	115	3350	4460	3610	10200	3220	596	2150	4980	2470	1460	7480	2310	2990	6970	3660	1380	1130	3560	3770	4630	3810	6130	1290	3420	3000	1350	1610	2170	1450	2610	1130	4620	7800	3290	445	2670	11200	4860	2050	716	732	2840	1290	2710	2560	2350	2730	3100
HBB	115	5210	6420	5230	16500	5300	809	4250	7810	2820	2010	10200	3890	3790	9770	3670	1610	1700	7240	5310	5700	7590	7120	1700	6870	3660	2010	3600	4450	2240	3890	1490	6280	9840	4840	707	3660	13700	5960	4180	1380	989	3640	1850	3190	5150	3530	3560	4590
HBD	115	1760	2490	1810	3900	1400	312	1150	2280	622	621	3240	1510	1500	3830	1440	485	533	2330	1470	1530	2460	1550	418	2330	883	646	1090	1170	774	1160	472	1320	1780	1700	262	1040	2190	1480	643	462	310	1050	636	741	1800	1320	1160	1740
HBG1	115	366	621	408	568	402	109	368	578	212	109	554	228	207	358	295	33.1	179	291	365	464	356	472	181	409	343	167	253	44.3	222	205	73.6	495	294	291	105	353	278	469	93.6	59.9	133	41.8	133	187	262	225	232	302
HBE1	115	278	528	341	533	380	42.5	185	545	195	98.5	542	192	202	333	289	4.63	83.3	278	269	438	342	452	117	386	328	151	147	38.5	158	187	49.6	277	150	235	33.7	288	265	460	82.6	49.9	57.9	2.31	118	143	234	174	221	246
ARHGAP8	19							0.242					0.148	0.615						0.338										0.0535			0.434
RGPD2	114	0.0313	0.0529	0.0855	0.0314	0.11	0.0303	0.0254	0.0854	0.0226	0.0745	0.0347	0.243	0.101	0.033	0.111	0.0233	0.0318	0.111	0.0104	0.0177	0.0159	0.0271	0.0503	0.202	0.17	0.208	0.0201	0.121	0.0892	0.03	0.0181	0.0363	0.024	0.0957	0.241	0.0933	0.0101	0.168	0.0521	0.104	0.0216	0.0399	0.17	0.0391	0.0144	0.0491	0.0646	0.108
COX4I1	115	9.33	6.2	6.31	5.13	8.25	18.4	14.1	10.5	1.99	12.3	12.8	20.5	25.6	65.6	20.1	10.1	35.4	45.2	5.6	9.66	31	17.6	17.9	53.9	10.6	12.5	36	35.2	10.7	11.3	10.1	14.8	4.54	19.1	24.1	8.33	0.0556	6.73	26.8	36.8	6.24	15.6	14.1	2.83	213	32.4	1.99	13.8
FKBP8	112	0.569	0.504	2.02	0.102	6.63	0.0845	1.26	6	0.572	0.719	0.534	1.95	0.795	1.02	8.17	6.57	0.45	1.75	0.578	3.35	1.44	1.41	1.7	2.46	4.32	3.06	2.33	1.16	3.16	3.07	0.0824	0.821	0.586	2.6	3.27	1.86		2.22	0.879	1	14.3	2.36	2.59	0.309	9.05	0.447	0.107	0.422
COX5B	114	21.6	12.4	24.1	18.2	10.1	27.6	24.3	19.5	4.6	22.9	27.8	29	52.2	66	37.7	43.3	53.9	85.4	16.4	31.4	26.1	23.7	51.7	107	22	31.4	54.2	51.7	32.6	17.3	12.9	19.4	11.4	32	27.9	22.1		11	55.4	46.6	19.7	38.1	33.8	80.1	160	49.4	1.01	31.3
PEA15	115	31.4	26.1	30	5.96	16.8	73.2	20.5	29.5	9.23	24.5	11.4	23.9	29.8	2.74	84	29.5	23.9	22.2	16.9	33.6	10.6	25.2	40.1	18.7	48.9	35.8	15.3	11.9	28.4	21.4	19.1	26.7	9.88	31.2	43.2	28.5	2.62	21.3	5.78	17	24.7	44	36.5	5.15	25.4	25.3	104	29.1
SERPINA7	115	1.97	2.62	2.06	0.346	5.09	1.55	2.16	1.44	7.18	0.685	0.4	2.03	1.43	1.71	2.03	1.49	1.34	1.65	2.86	0.626	0.646	0.374	4.63	1.11	1.41	1.23	7.13	0.562	1.89	3.6	2.7	2.62	1.25	0.661	1.32	0.872	3.79	21.1	1.2	1.33	6.59	1.63	1.31	3.34	7.06	1.95	6.94	2.06
TBCE	115	18.3	0.595	12.3	0.153	33	12.2	0.679	10.2	2.77	4.59	5.47	0.981	10.7	0.98	2.75	6.93	34.1	10.9	2.03	39.9	2.95	0.817	16.2	11.4	28.5	59.5	0.452	1.52	9.13	0.802	2.16	1.02	0.494	41.2	13.2	1.76	0.0793	0.983	2.8	0.424	0.231	27.3	28.1	1.49	4.83	11.8	6.83	19.3
TBCD	115	6.4	4.73	2.25	0.902	1.02	1.43	0.481	9.38	2.67	0.429	0.244	1.38	1.31	2.14	1.46	13.4	8.93	4.4	1.23	7.47	2.74	0.742	6.12	1.29	0.647	1.08	7.69	5.05	9.84	0.412	1.5	0.322	0.335	0.383	1.15	6.2	0.972	1.12	1.12	7.9	1.3	5.08	1.03	9.29	5.4	0.637	0.49	0.371
TBCC	88	0.498	0.105	0.287		0.412	0.307	0.112	0.352			0.628	0.372	2.58			0.138	1.17	0.201			0.378		0.478	0.564	0.166	0.431	2.51	0.926	0.19	1.23		0.435		1.96	0.505			0.385		0.562	0.246	0.956	0.438		0.515	2.03		0.821
TBCA	115	21.8	11.6	9.13	7.53	16	14.3	25.8	11.8	17.8	22.8	7.14	19	17.4	13.6	46.1	19.8	48.2	44.1	21.1	14.3	36.1	18.1	18	30.2	27.1	19.6	109	69.4	14.5	73.8	11.7	20.1	9.36	25	82.6	19.9	4.19	4.57	35	44.7	29.6	26.6	22	24.4	96.7	24.6	3.75	10.3
SH3GL2	97		0.111	0.0969	0.0505	0.286	0.226	0.242	0.0822		0.128	0.202	0.316	0.227	0.768	0.12	0.404		0.386	0.192	0.243	0.336	0.166	0.487	0.0856	0.309	0.436	0.407		0.696		0.195	0.0567			0.265	0.105		0.121	0.592	0.272	0.596	0.369	0.442		0.629	0.0211		0.359
KRT37	99		0.0376	0.113	0.152	0.0331	0.0559	0.058	0.0698	0.0622	0.0547	0.135	0.167	0.252	0.183	0.0177	0.0382			0.0293	0.0263		0.115	0.032	0.168	0.0139	0.0156	0.00186		0.0567		0.079	0.069		0.0737	0.00832	0.0533	0.0671	0.13	0.0667	0.133	0.0861	0.0536	0.122	0.0567	0.00423	0.0518	0.00641	0.0835
KRT36	97		0.0337	0.101	0.136	0.0297	0.0501	0.052	0.0626	0.0558	0.049	0.121	0.15	0.226	0.164	0.0159	0.0343			0.0263	0.0236		0.103	0.0287	0.151	0.0125	0.014	0.00167		0.0508		0.0708	0.0618		0.0661	0.00746	0.0478	0.0601	0.116	0.0598		0.0772	0.0481	0.109	0.0508	0.00379	0.0465	0.00574	0.0748
AK3	115	3.53	2.01	5.39	2.6	7.72	4.2	3.22	1.89	1.72	3.14	3.53	4.02	6.33	13.4	10.4	2.62	6.28	2.9	2.08	5.65	8.61	6.02	5.15	12.8	4.68	5.66	4.13	3.63	0.966	5.58	1.62	2	0.757	7.58	2.24	2.08	0.748	4.28	15	3.17	3.91	8.44	4.61	1.66	33.2	7.34	0.094	2.87
HP1BP3	115	14.6	6.89	5.99	12.3	6.06	2.48	10.5	37.6	6.46	6.93	10	15.2	1.58	1.57	4.34	8.05	14.8	10.8	9.51	33	13.1	8.88	16.5	10.7	9.16	8.38	13.2	9.94	8.72	15.1	5.1	13.8	3.72	6.74	12.3	13	4.87	17.7	7.24	12	9.42	23.4	8.92	7.89	9.12	7.82	1.48	10.9
ZNF185	113	0.669	0.183	0.788	0.284	0.065	0.882	11.8	1.35	26.7	2.5	0.979	9.3	0.181	2.53	0.0824	2.15	0.726	2.39	10	0.0809	0.761	0.396	0.335	8.62	0.242	0.212	2.47	1.01	0.225	0.489	15.7	12.6	5.05	0.388	1.03	0.269	0.0614	0.512		2.85	1.55	1.29	0.357	0.29	1.39	1.98	1.43	0.509
MYEF2	114	5.64	2.69	4.2	0.381	38.8	1.15	1.87	4.51	4.88	3.33	5.72	1.63	2.43	1.21		0.596	1.04	0.379	1.5	4.01	2.6	3.69	7.45	3.19	34.9	5.2	1.28	0.42	5.26	0.544	1.7	1.93	1.89	3.99	4.33	4.42	0.0874	0.0902	2.18	1.04	3.99	5.48	4.75	0.719	1.19	4.82	0.706	3.37
ASAP1	52	0.0134	0.126	0.0197			0.0997	0.0189			1.59		0.0263	0.242		0.0307	0.02	0.0142					0.621	0.0201	0.0197	0.176	0.0126		0.131							0.0044	0.071		0.0147						0.0714
LGALS3BP	115	2.64	7.92	11.6	5.09	12	14.4	6.16	8.37	8.4	13.5	3.13	10.2	18.6	2.93	12.4	11.2	10.5	8.55	7.86	6.42	25.8	7.97	7.6	16.1	7.09	14.3	11.3	8.66	13.7	20.7	20.4	5.9	4.07	5.03	14	9.74	3.45	7.41	12.1	14.3	24.4	4.28	15	32.1	8.3	12.7	28	5.97
LGALS3	115	42.5	69.4	88	98	110	94.5	122	86.6	19.1	58	95.8	85	68.9	29.4	39.1	61.4	234	108	88.1	46.1	20.2	82.2	67.8	44.2	58.2	35.3	140	71.3	72.6	60.2	299	78.5	50.7	33.4	56.4	33	2.31	71.7	147	87.6	59.1	44.9	159	25.2	744	51.8	3.13	50.2
ASUN	98	0.593		0.24	0.0751	0.286	0.163	0.345	0.856		0.133	0.0328	0.183	0.412	0.0935	0.869	0.36	0.456	0.269	0.221	1.03	0.0563	0.141	0.779	0.148	0.204	0.741	0.261	0.223	0.292		0.0913	0.112	0.118	0.163	0.276	0.0881		0.152	0.574	0.125	0.36	1.06	0.854		0.232	0.804	0.0184	0.238
SAMD4B	101	0.392	0.0591		7.62	0.188	0.239	5.28	0.323	0.835	0.198		7.61	3.85	3.65	0.331	0.507	0.599	0.129	5.51	0.325		0.0792	0.573	2.16	0.161	0.421	0.123		0.241	0.175	4.37	0.0358	5.12	0.188	0.307		0.656	0.332	0.523	0.088	0.653	0.624	0.521	4.94	0.0408	0.0196	0.247
LGALS2	107	5.62	2.23	18.6	3.05	3.72	1.08	4.14	2.79	1.68	2.41	0.23	3.91	5.69	5.48	1.51	2.91	11.6	2.78	10.6	5.44	18.7	9.08	1.66	9.3	4.17	1.74	4.53	2.03	5.11	12.1	0.574	6.27	2.54	19.6	1.98	2.52	3.95	0.204	7.77	5.19	4.87	7.13	5.32	0.649	3.02	16.8		9.2
LGALS1	115	484	391	433	393	315	390	507	251	69.4	607	311	558	497	187	403	432	513	311	365	486	218	232	355	227	432	395	265	438	224	474	307	342	246	214	377	592	8.17	532	545	529	1200	174	298	70.8	92.9	175	38.4	252
LFNG	108	0.13	0.481	2.1	2.77	0.542	1.92		1.47	0.925	0.63	1.47	0.177	0.757	0.222	0.616	1.94	0.156	1.71	0.327	0.676		0.532	3.34	42.6	1.64	2.43	1.11	1.38	1.3	4.4	0.333	1.53	2.83		0.24	1.16	1.5	0.536	0.262	0.75	2.02	1.24	1.51	0.642	0.203	1.66	0.406	1.03
GIMAP1	115	19.9	17.4	5.23	3.69	4.5	4.55	5.48	1.04	14.5	4.53	2.91	2.1	1.67	4.99	2.74	11.7	8.25	5.24	34.5	2.93	4.32	7.73	4.6	4.33	4.09	2.08	7.94	3.32	21.6	6.52	4.52	15.7	6.83	4.58	6.14	10.6	0.0881	7.79	0.846	3.78	1.51	4.62	2.15	5.05	0.418	1.9	12.3	5.35
HIST1H3B	115	3.16	3.08	2.89	2.11	5.52	2.89	1.62	6.06	0.55	2.3	2.66	3.87	6.2	7.2	15.5	5.57	3.18	69.1	7.04	11.3	8.07	8.25	11.4	51.4	2.9	5.46	10	29.7	5.65	1.82	2.5	5.06	2.38	5.14	2.11	5.21	0.344	4.17	10.2	24.7	4.42	6.72	7.86	0.523	10.5	3.81	0.931	5.87
HIST1H4A	115	153	43.8	65.5	42.5	96.9	29.5	40.3	122	6.26	44.9	62.9	95.5	124	40.1	106	32.2	134	179	103	212	122	145	146	127	77	91.2	65.4	108	47.5	47.4	53.2	150	44.4	137	49	113	3.73	109	257	38.2	95	121	147	17.5	92.5	47.2	6.19	120
HIST1H3A	115	3.16	3.08	2.89	2.11	5.52	2.89	1.62	6.06	0.55	2.3	2.66	3.87	6.2	7.2	15.5	5.57	3.18	69.1	7.04	11.3	8.07	8.25	11.4	51.4	2.9	5.46	10	29.7	5.65	1.82	2.5	5.06	2.38	5.14	2.11	5.21	0.344	4.17	10.2	24.7	4.42	6.72	7.86	0.523	10.5	3.81	0.931	5.87
HIST1H3D	115	3.16	3.08	2.89	2.11	5.52	2.89	1.62	6.06	0.55	2.3	2.66	3.87	6.2	7.2	15.5	5.57	3.18	69.1	7.04	11.3	8.07	8.25	11.4	51.4	2.9	5.46	10	29.7	5.65	1.82	2.5	5.06	2.38	5.14	2.11	5.21	0.344	4.17	10.2	24.7	4.42	6.72	7.86	0.523	10.5	3.81	0.931	5.87
HIST1H3C	115	3.16	3.08	2.89	2.11	5.52	2.89	1.62	6.06	0.55	2.3	2.66	3.87	6.2	7.2	15.5	5.57	3.18	69.1	7.04	11.3	8.07	8.25	11.4	51.4	2.9	5.46	10	29.7	5.65	1.82	2.5	5.06	2.38	5.14	2.11	5.21	0.344	4.17	10.2	24.7	4.42	6.72	7.86	0.523	10.5	3.81	0.931	5.87
HIST1H3E	115	3.16	3.08	2.89	2.11	5.52	2.89	1.62	6.06	0.55	2.3	2.66	3.87	6.2	7.2	15.5	5.57	3.18	69.1	7.04	11.3	8.07	8.25	11.4	51.4	2.9	5.46	10	29.7	5.65	1.82	2.5	5.06	2.38	5.14	2.11	5.21	0.344	4.17	10.2	24.7	4.42	6.72	7.86	0.523	10.5	3.81	0.931	5.87
HIST1H3I	115	3.16	3.08	2.89	2.11	5.52	2.89	1.62	6.06	0.55	2.3	2.66	3.87	6.2	7.2	15.5	5.57	3.18	69.1	7.04	11.3	8.07	8.25	11.4	51.4	2.9	5.46	10	29.7	5.65	1.82	2.5	5.06	2.38	5.14	2.11	5.21	0.344	4.17	10.2	24.7	4.42	6.72	7.86	0.523	10.5	3.81	0.931	5.87
HIST1H3G	115	3.16	3.08	2.89	2.11	5.52	2.89	1.62	6.06	0.55	2.3	2.66	3.87	6.2	7.2	15.5	5.57	3.18	69.1	7.04	11.3	8.07	8.25	11.4	51.4	2.9	5.46	10	29.7	5.65	1.82	2.5	5.06	2.38	5.14	2.11	5.21	0.344	4.17	10.2	24.7	4.42	6.72	7.86	0.523	10.5	3.81	0.931	5.87
HIST1H3J	115	3.16	3.08	2.89	2.11	5.52	2.89	1.62	6.06	0.55	2.3	2.66	3.87	6.2	7.2	15.5	5.57	3.18	69.1	7.04	11.3	8.07	8.25	11.4	51.4	2.9	5.46	10	29.7	5.65	1.82	2.5	5.06	2.38	5.14	2.11	5.21	0.344	4.17	10.2	24.7	4.42	6.72	7.86	0.523	10.5	3.81	0.931	5.87
HIST1H3H	115	3.16	3.08	2.89	2.11	5.52	2.89	1.62	6.06	0.55	2.3	2.66	3.87	6.2	7.2	15.5	5.57	3.18	69.1	7.04	11.3	8.07	8.25	11.4	51.4	2.9	5.46	10	29.7	5.65	1.82	2.5	5.06	2.38	5.14	2.11	5.21	0.344	4.17	10.2	24.7	4.42	6.72	7.86	0.523	10.5	3.81	0.931	5.87
DHRS4L1	113	5.42		3.83	1.91	4.7	4.35	1.57	4.33	10	4.51	5.87	12.5	1.68	8.16	3.04	1.8	12.8	0.866	3.64	4	4.72	1.46	4	6.15	5.49	4.97	2.18	1.48	5.9	14.2	5.41	2.24	3.39	4.68	2.64	1.2	4.03	7.5	2.26	0.8	2.25	7.9	2.49	6.86	4.84	2.89	6.85	5.9
PPIAL4B	115	13.8	8.52	13.4	4.19	8.91	15.3	7.7	9.74	0.745	11.1	9	11.6	13.3	0.51	15	10.5	19.6	10.5	10	10.3	11.6	9.5	12.8	11.5	16.6	16.8	11.6	0.637	13.4	10.1	6.67	5.49	2.98	15.1	17.2	11.4	0.228	10.5	20.6	14.4	11.1	14.1	17.1	0.372	9.23	17.5	1.04	11
GIPC3	88	0.0864	0.65	0.0567	0.0549	0.653	0.235	0.121	4.22				0.0693	0.805	0.0681	0.214	0.784			0.104	3.73	0.0516	3.43	1.37	0.0292	1.76	0.681	0.0931		4.55	0.634				0.0859	0.594	0.268	0.104	0.95	0.117		0.619	2.25	0.882		0.067	0.492		0.074
MFSD12	1
NDUFA11	111	0.634	0.362	1.95	2.51	1.57	2.08	6.13	3.02	226	6.43	3.64	3.37	5.06	2.72	5.65	2.1	1.74	0.677	1040	1.83	0.28	0.674	5.79	18.4	1.61	3.28	3.09	1.5	3.76	1.02	4.63	94.3	696	1.56	1.83	2.14	9.49	0.968	0.726	0.623	2.01	2.57	3.84	7.8	3.38	5.04	2.68	0.886
PARD3B	1																																	0.0314
LUM	115	238	441	316	80.1	180	65.1	213	66.5	970	110	27.6	590	12.1	39.6	15.9	226	42.9	106	614	242	412	120	55.6	207	354	158	101	77.6	129	564	398	433	407	57.6	74.3	320	14.8	238	443	23.2	413	85.4	201	198	471	13.1	1070	66.3
LYN	115	2.11	27.8	2.05	3.11	9.91	12.1	2.5	5.89	0.649	9.97	6.04	4.96	7.64	134	8.74	7.17	4.27	4.65	2.63	5.51	1.83	6.97	11.7	3.55	4.07	7.72	4.96	4.41	18.9	4.71	3.65	3.64	1.73	6.56	13	2.85	4.32	2.31	2.63	4.68	3.32	8.05	5.02	3.4	1.51	5.55	10.1	11.9
LYZ	115	79.5	104	84.5	32.6	73	7.18	53.6	45.9	78.1	36.3	52.5	52.5	93.7	44	79.9	48.7	36.3	26.5	63	37.4	39.1	51.3	12.5	84	32.6	41.9	24	79.4	28.4	75.4	102	91.8	50.7	38.1	37.7	37.3	11.4	50.3	13.9	25.6	30.1	13.3	22.3	259	53.1	89.7	305	71.3
PTPRA	101		0.0805	0.0448	0.098	0.672	0.393	0.0321	0.312		0.0323	0.224	0.0284	7.83	0.147		0.057	1.51	0.0286	0.13	0.571	0.0951	0.414	1.2	3.08	0.684	0.58	0.126	0.019	0.721		0.0904	0.0634	0.019	0.172	0.343	0.104	1.44	0.0421		0.596	0.0674	1	0.391	0.209		0.375	0.0366	0.293
PTPN9	104	0.393	0.0663	0.241	0.0458	0.812	2.19	0.873	0.342	0.408	0.305	0.0993	0.148	0.355	0.253	0.509	0.431	0.94			0.403	0.0595	0.0554	0.51	0.143	0.343	0.64	0.115	0.13	0.427	0.62	0.014	0.326	0.136	0.0584	0.706	0.27	0.0636	0.307		0.38	0.195	0.676	0.559		0.0755	0.222	0.152	0.771
PTPN11	115	4.9	3.98	3.76	28.9	1.85	6.18	3.67	2.45	2.47	2.37	1.11	2.15	2.9	3.17	3.1	7.68	2.49	2.99	4.13	4.75	1.89	3.04	10.4	2.31	3.29	10.2	1.75	5.24	4.31	1.08	1.59	3.72	0.769	2.63	2.33	4.72	1.66	8.64	2.18	6.52	12.9	5.72	2.98	3.26	2.43	2.49	1.49	2.53
PTPN12	115	1.31	2.74	5.78	1.65	8.39	3.7	1.69	5.77	0.319	0.861	1.01	1.49	7.37	1.5	6.25	1.56	2.77	4.27	2.28	2.76	35.2	6.01	1.96	6.89	2.05	10.4	15.4	5.83	2.53	0.781	0.939	1.54	0.826	2.3	6.04	2.88	2.93	1.12	2.55	7.73	1.93	4.27	2.75	1.33	52.4	3.41	0.241	2.42
PTPN13	0
PTPRC	115	2.21	6.3	6.44	4.51	8.07	6.36	3.47	3.84	1.22	4.64	5.67	10.3	14.5	5.1	15.3	10.5	5.66	4.37	2.99	7.96	5.85	8.5	17.8	11.4	6.84	8.86	8.21	12.7	10.9	4.49	3.37	4.7	3.91	6.55	2.04	5.51	2.17	7.23	6.4	8.37	5.94	7.19	4.48	9.03	5.22	6.99	4.03	5.15
PTPRD	7																																									0.0189							0.00316
IL18	108			4.4	1.46	5.13	2.49	1.18	2.33		8.86	3.06	2.34	1.15	7.57	8.71	3	1.73	4.2	1.04	0.15	1.06	1.05	3.06	7.01	3.51	2.89	2.79	3.17	2.12	6.23	1.81	3.48		1.81	0.848	0.327	12.2	0.603	4.52	6.77	2.66	1.48	2.8	0.476	23.8	3.58	13.6	2.5
KRT26	80	0.0421	0.016	0.0171	0.0619	0.0147	0.0784	0.0361	0.0352		0.037	0.035	0.0107	0.132			0.0428	0.0213	0.0455	0.125	0.109		0.0426	0.0107	0.0818		0.0534	0.129	0.0257	0.0368					0.065		0.0533		0.0132		0.0402	0.0862	0.143	0.0737			0.0485		0.0279
ILF3	115	12	8.46	7.2	3.98	6.11	12.1	7.9	13.2	1.03	16.6	10.6	10.4	6.43	13.1	14.1	12.7	15.5	9.54	9.09	9.82	15.2	20.9	18.8	8.57	9.38	10.7	17.6	13	13	4.73	5.46	8.01	3.05	10.7	16.9	10.5	0.502	8.7	20.7	18.1	12.4	9.53	16.4	0.724	11	12.4	0.648	9.99
ILF2	115	29.7	28.9	34.6	9.74	21.2	22	25.2	35.4	0.703	26.3	25.8	28.6	21.5	8.63	46.6	37.3	47.1	17.1	15.7	37.9	27.4	32.5	51.3	43.5	22.5	33.7	30.6	23.5	41.5	16.8	10.4	14.8	6.21	42.2	32.6	37.6	2.22	28.9	35.5	28.1	27.9	52.3	31	1.72	13.2	29	1.55	31.9
IDNK	108	0.663	0.383	1.35	0.151	0.476	1.59	0.22	0.796	0.122		0.318	0.26	0.251	3.55	0.853	0.593	1.02	0.14	0.433	0.884	0.329	0.923	0.563	1.08	1.11	0.905	0.208		1.01	0.228		0.149		0.642	0.116	0.32	0.288	0.468	1.18	0.502	1.04	1.58	0.409	0.796	0.102	0.798	2.79	0.44
TMEM41A	110	0.614	0.484	0.304	0.489	0.815	0.941	0.385	0.504	2.41	1.01	1.4	1.12	0.834	0.266	0.405	0.654	3.37	0.178	1.27	0.473	0.0438	0.521	0.384	0.226	1.02	1.4	0.67	0.16	0.429	0.557	0.487	1.44	0.83	0.642	0.482	0.183	0.157	1.43	2.27	1.74	0.753	0.962	3.19	1.04	0.0652	2.56	0.823	0.664
PPIL1	102	1.81	4.96	1.4	0.231	7.76	1.37	1.54	5.15		6.6	6.08	23.5	0.607	2.51	3.53	40.6		0.666	9.93	2.53	0.201	4.88	18.6	1.2	0.437	4.95		4.47	4.01	0.322	25.4	0.331	1.69	0.435	1.69	4.22	0.296	2.99	0.196	2.28	70.4	0.476	1.53	23.1	2.54		1.9	4.13
FAM96B	106	8.43	3.54	1.39	0.292	4.92	6.53	1.15	2.04	0.656	2.01	1.64	2.75	3.14	7.39	8.49	4.48	2.29	1.83	1.57	1.22	5.22	1.71	5.26	7.19	2.04	3.46	6.69	2.58	3.77	1.59	0.101	0.183	0.645	3.39	27.6	2.33	0.26	3.54		3.48	1.11	1.65	2.76	0.466	8.93	4.76		0.96
YPEL5	43										0.432	1.29						0.828	0.553		0.648		0.5	0.591		0.669	0.159	0.486	0.378						0.677	0.512			1.75		1.23	1.7	0.464	1.96		3.56	1.44
GPRC5C	99	0.134	11.6	2.37	0.1	1.91	1.59		0.747	0.315	1	3.16	0.246	1.65	0.156	4.09	6.19	0.108	1.04	0.308	14.7	3.07	1.05	1.6	2.97	2	1.05	2.38	0.436	7.98				0.132	0.773	0.392	4.13		5.51	0.196	0.0805	1.46	0.818	1.43		4.73	1.38	2.78	1.64
MRPL48	104	0.944	0.675	0.617	0.756	2.19	0.372	0.912	2.83	0.138	0.703	1.85	0.726	0.75	2.2	1.83	0.587	2.36	0.752	1.23	0.707	0.353	2	0.594	0.618	1.15	2.46	2.99	1.44	0.421		0.922	0.622	0.14	0.771	0.5		0.498	4.18	3.79	0.672	0.819	0.603	2.45	7.12	0.503	1.64	0.447	0.72
MRPS23	114	5.38	3.06	4.42	0.799	9.41	12.1	5.2	13.4	0.674	6.74	9.7	2.85	6.68	0.645	1.29	8.99	8.81	2.68	4.15	8.51	4.64	2.24	7.12	6.15	21	9.89	10	2.9	5.19	4.12	1.4	3.96	1.41	10.6	7.27	5.64	0.748	1.06	2.19	1.53	4.15	5.28	7.66	1.9	2.83	14.7	5.55	4.07
FAM21B	115	0.476	0.211	0.214	0.0303	0.399	0.299	0.209	0.358	0.149	0.35	0.186	0.315	0.103	0.359	0.104	0.334	0.305	0.332	0.103	0.208	0.179	0.192	0.21	1.55	0.126	0.136	0.24	0.103	0.25	0.142	0.17	0.349	0.0694	1.11	0.488	0.158	0.474	0.0897	0.262	0.205	0.242	0.195	0.138	0.23	0.502	0.43	0.519	0.241
HSP90B1	115	70	51.1	44.2	56.3	71.3	140	67.7	49.3	27.7	218	106	120	69.4	68.4	104	194	169	78.1	60	34.8	76.8	76.4	150	64.2	76.6	112	138	88.1	142	89.2	82.2	47.2	48	80.2	144	80	10.9	77	195	227	116	78.9	88.7	55.3	32.9	123	26.6	95.4
SCARB2	115	6.08	3.86	7.31	3.13	11.7	19.2	7.41	9.24	0.498	19.5	14.2	6.8	8.43	6.89	38.1	7.58	13.9	4.22	6.42	6.18	7.62	5.21	13.4	11.8	50.7	12.3	6.06	3.35	13.9	8.54	4.64	5.84	2.96	11.5	11.8	6.22	0.858	6.81	8.58	21.3	10.8	4.85	11.6	0.843	11	32.4	2.79	13.4
ENTPD1	115	24	43.1	3.04	25.9	4.01	2.23	5.06	3.64	132	115	8.36	3.22	14	1.42	9.58	11.2	11.5	23	2.73	4.48	1.43	14.2	10	4.37	60.2	1.89	3.69	10.2	15.7	9.83	28.9	15.8	3.99	1.68	27.2	15.7	24.2	4.21	4.97	15.2	1.23	4.26	10.7	32.8	4.05	4.65	146	4.76
ENTPD5	115	2.06	1.46	1.99	1.21	7.21	3.01	8.87	0.469	7.42	1.53	4.25	6.78	4.33	0.379	8.72	0.489	3.5	1.61	4.68	1.72	0.339	5.71	3.35	2.24	1.92	3.69	0.882	5.39	1.81	1.93	22.5	4.05	9.17	1.34	0.711	0.61	45.6	2.3	1.34	1.88	1.63	5.78	0.843	3.71	0.718	13.6	0.972	4.66
IQGAP3	114	0.136	0.391	0.192	0.0815	0.525	0.177	0.0869	0.409	0.0406	0.18	0.187	0.0145	0.233	0.21	0.119	0.671	0.215	0.28	0.0822	0.563	0.158	0.141	0.866	0.177	0.608	0.684	0.272	0.259	0.641	0.273	0.112	0.0829	0.0551	0.152	0.271	0.379	0.0559	0.4	0.288	0.614	1.24	0.662	0.652	0.188	0.105	0.172	0.686	0.17
STRIP1	72		0.0851	0.179		0.00592	0.82		0.0139		0.00513	0.043	0.0935		0.0732	0.178	0.102						0.0835	0.0104	0.0179	0.0149	0.0404			0.236	0.0171		0.0942		0.0486	0.00418	0.0111		0.0325		0.0216		0.0937	0.102			2.1		0.04
SLC25A30	5																							0.0235			0.0458																0.0317
TRIM5	95	0.151		0.225	0.242	0.621	1.66	1.06	114	1.36	0.281	1.21	1.5	0.164	0.0871		0.442	0.524	0.0316	1.45	1.15	0.154	0.711	0.981	0.22	0.505	1.12		0.315		0.251	1.7		0.622	1.01	1.33	0.0974		1.66	0.156	0.792	0.562	1.05	1.41	0.651	0.847	1.63		0.979
MYLK2	109	0.173	0.674	0.322	0.0892	0.144	0.308	0.741	0.203	0.0594	0.114	0.169	0.509	0.277	0.237	0.249	0.359	0.0998	0.158	0.226	0.176	0.273	0.21	0.307	0.11	0.912	0.177	0.405	0.152	0.408	0.0114	0.21	0.22	0.134	0.197	0.259	0.843	0.0177	0.232	0.346	0.0435	0.291	0.294	0.169	0.199	0.0388	0.148	0.0656	0.25
ALG2	114	1.6	7.56	6.25	2.37	7.21	7.8	0.921	0.468	0.225	7.52	5.19	2.99	3.29	0.881	1.97	5.01	6.56	2.46	1.21	4.86	3.78	5.46	7.2	2.85	12	6.44	1.45	2.57	2.94	1.08	1.92	1.73	1.01	6.6	2.22	11.7	2.55	1.71	12	2.62	3.42	7.32	8.45	0.919	2.03	16.8	3.02	5.25
DENND2D	103	0.162		0.0307		0.918	0.0885	2.15	1.18	0.176	0.273	0.0753		0.508	0.0287	17	0.998	3.93	0.512	1.49	0.824	7.65	0.689	4.03	5.11	0.814	1.77	6.1	0.304	0.336	9.99	0.356	1.32	0.264	0.389	1.56		0.774	1.84		0.206	0.381	0.997	0.463		1.54	4.89	8.33	0.822
BOLA2	110	1.08	0.831	1.08	0.0206	1.06	2.79	0.426	0.855	0.364	1.6	1.38	1.45	3.31	3.11	3.54	1.73	3.06	1.46	1.78	0.936	0.903	0.822	1.74	0.102		1.82	2.29	2.29	2.77	8.89	0.495	0.652	0.24	1.19	3.09	2.24		1.99	2.52	2.78	0.773	1.14	2.08		0.637	0.708	0.446	0.347
DUT	115	7	4.19	3.42	3.15	5.42	8.75	25.7	6.21	9.57	10.4	3.33	7.03	5.86	9.7	14.3	7.55	16.7	3.07	6.15	5.42	5.53	11.9	7.62	3.27	6.37	11	21	6.53	4.26	25.7	7.56	11.7	2.83	3.77	9.58	5.15	5.01	7.55	6.71	4.19	4.91	6.22	7.31	3.34	18.6	3.31	42	5.81
TOMM40	115	6.36	8.42	7.71	4.63	6.87	9.08	11.2	6.31	1.07	15.1	7.41	14.6	4.2	29.7	4.29	9.62	14	7.63	9.15	6.19	5.58	7.02	8.74	16.8	13.8	9.21	9.26	8.11	10.2	3.32	8.05	10.9	4.46	11.5	8.99	13.3	0.975	9.08	5.27	9.96	4.51	7.99	7.97	5.04	16.2	17	3.93	8.9
ARPC2	115	25.4	20.4	24.7	19.6	27.3	28.1	34.2	18.8	4.78	26.2	17.9	61	47.1	28.3	45.3	51.3	39.1	39.8	17.2	21.5	33.6	38.4	60.7	30.3	41.2	34	43.9	86.8	33.8	28.8	27.9	39.8	14.4	29.4	42.4	41.7	20.3	10.9	59.9	55.4	41	38.4	30.4	34.5	18.3	28.7	4.78	25.3
HAX1	103	0.433	0.85	226	2.84	4.23	0.349	0.275	2.04	0.94	1.51	3.95	1.24	0.431	44.1	0.285	4.87	0.501	0.623	0.431		1.94	1.03	0.969	0.487	1.18	1.07	0.691	1.71	0.161	113	0.909	0.218	0.599	2.56	1.14	105	0.843	0.376	0.642	0.653	1.9		1.43	0.702	0.931	2.44	263	1.51
ECI2	115	7.29	4.17	8.75	3.99	12.6	9.97	10.2	3.46	3.06	6.91	6.1	12	6	4.64	13.3	11	7.72	4.51	6.04	9.31	11.4	20.6	20.4	39.2	10.1	11.9	15.5	6.08	7.99	3.3	9.67	8.56	11.6	6.13	11.1	4.62	0.228	12.2	2.31	6.38	6.53	9.22	13.9	3.32	17.6	17.9	1.27	9.78
SLC25A44	1																		11.7
PPIF	113	2.14	0.831	1.39	0.337	5.05	7.44	1.05	2.56	1.74	4.06	4.81	2.08	3.7	8.7	6.47	3.07	5.35	1.52	3.77	1.45	6.31	3.37	10.2	5.5	4.61	4.81	64.4	5.97	2.75	2.82	4.84	1.38		3.17	1.51	2.41	1.42	5.63	6.03	6.58	1.99	3.74	7.59	1.62	87.6	9.48	0.924	2.77
BAIAP2	111	3.92	0.869	0.371	0.692	0.996	0.0887	0.629	0.197	4.83	0.331	1.47	2.9	0.0879	7.65	0.098	0.0695	1.29	3.04	3.84	0.0668	1.53	0.595	0.171	2.52	0.27	5.18	2.41	1.24	0.215	4.66	3.41	2.66	3.65	0.199	0.847		1.75		0.307	3.24	0.331		0.107	2.18	2.46	0.436	0.19	0.194
NUBP2	115	1020	1810	305	9.49	13	161	3.47	2.87	13.3	362	1890	3.62	13.6	9.21	1060	440	310	1.69	7.12	7.62	20.7	6.06	430	1.35	7.5	6.27	537	1.09	578	26.2	188	113	28.8	846	132	1040	221	5.11	0.543	1.12	218	5.98	6.63	210	876	631	813	893
TSPAN1	75	0.117	0.067	0.534	0.688	0.8	0.228	0.175	1.92			0.335	0.46		0.52	2.1	0.427	0.634		0.604	0.707	1.22			5.39	1.47		4.42	25.6	3.08	0.233		0.231	0.304	0.333					0.546	1.09	1.95		3.9		0.485	16.1		0.904
TSFM	111	2.23	0.17	2.92	0.576	4.51	3.58	1.41	0.94	1.14	3.37	1.77	1.05	0.381	0.305	1.09	0.978	4.2	2.65	1.46	0.455	6.11	0.938	3.53	1.42	2.21	5.12	5.67	3.48	1.17	1.28	4.16	2.32	1.23	2.82	8.77	1.21	4.31	0.545	2.45	5.05	0.344	1.47	1.64	0.896	11.2	3.64		1.02
PELO	109	1.27	2.28	3.03	0.772	1.96	4.12	19.5	0.559	2.04	0.811	1.6	2.01	22.1	0.153	1.8	1.26	0.942	0.318	4.31	2.6	0.564	0.674	1.52	0.846	2.34	1.75	0.712	0.132	0.731	0.856	2.12	13.2	2.09	3.53	2.56	3.59	8.99	0.727	0.0625	0.465	0.977	1.56	1.93	3.81	0.366	3.53	0.231	1.63
IKBIP	115	11.5	11.7	23.4	16.6	14	18.7	27.6	12.4	8.44	34.5	17.4	14.4	16.5	3.84	13.4	16.8	38.7	17.9	13.5	13.1	9.73	11.1	25.3	19.8	11.7	14.1	23.1	13.8	25	13.8	18.5	9.87	5	19.4	18.1	26.4	10.6	15.5	25.3	26.5	10.9	12.3	20.4	6.67	8.78	28	6.5	21.4
PDS5B	115	0.149	0.346	0.32	0.582	0.636	0.545	0.722	0.635	0.872	0.82	0.681	0.755	7.24	0.305	1.04	0.678	0.613	0.139	7.13	0.633	1.33	1.32	5.36	4.63	1.05	1.02	0.0808	0.353	0.589	0.657	0.6	19.2	0.5	0.249	0.26	0.445	0.265	0.388	1.22	0.627	0.953	0.636	1.05	0.831	0.0311	0.733	0.114	0.236
AP1S2	104	0.543	0.426	0.379	0.524	0.601	3.85		0.255	0.116	0.393		0.548	1.26	2.67	0.67	1.05	8.63	0.331	0.897	0.443	1.52	1.34	2.32	1.34	1.46	1.29	2.63	0.646	1.01	0.725	0.492	0.119	1.08	0.727	0.332	0.423		1.28	2.02	0.685	0.725	1.08	1.06	0.142	1.7	10.9	0.466	1.31
CPNE1	115	4.76	7.37	7.67	1.65	10.4	11.8	4.42	8.49	1.14	11.6	0.659	12.7	9.69	6.3	6.79	4.57	5.57	7.64	6.57	6.5	7.49	7.4	3.6	9.8	10.1	8.8	9.27	15.3	6.52	3.25	4.91	5.28	3.69	8.82	12	11.4	3.65	9.75	7.22	6.05	10.5	7.44	14.2	2.49	19.6	4.37	1.81	2.91
AP1M1	115	7.2	7.62	5.37	3.35	6.7	7.13	5.58	5.6	0.207	8.26	16.3	4.41	8.45	6.62	7.8	7.44	12.4	4.53	5	6.79	6.35	9.16	10.1	8.27	8.96	10.8	7.74	3.98	8.27	6.91	2.98	4.13	1.9	7.95	6.14	9.73	2.81	5.09	6.46	8.85	7.74	10.6	10.9	4.87	3.1	15.5	4.44	7.82
SLC5A10	113	0.632	0.676	0.613	1.05			1.54	0.346	1.17	0.494	0.75	1.48	1.76	0.461	0.355	0.353	0.686	3.07	1.67	0.197	0.757	0.262	0.575	3.03	2.41	0.44	2.37	1.86	0.814	0.654	9.45	6.36	1.39	0.487	1.46	0.576	0.113	0.557	1.71	2.12	0.458	0.203	0.794	0.523	0.155	0.437	0.579	0.306
GLIPR2	115	42.4	16.1	10.9	1.99	1.67	4.77	32.3	35.7	2.31	22.8	15.3	22.3	18.2	20.6	12.9	2.53	30.6	20.3	3.47	4.05	10.5	6	5.62	12.9	4.83	1.53	15.8	7.04	3.41	33.2	46.3	2.41	34.4	4.46	11.5	1.38	2.22	2.1	2.59	12.8	5.79	0.851	3.4	30.5	13.8	12.4	83.4	7.72
TNFAIP2	115	5.86	3.92	8.65	1.93	7.71	2.61	3.28	3.07	0.718	2.67	3.8	3.97	1.92	4.78	4.6	7	3.31	3.65	3.69	2.09	3.81	14.3	12.1	3.45	34.4	10.7	2.59	2.08	4.42	2.22	1.62	2.63	1.31	2.06	1.34	7.65	0.912	13.7	3.42	2.63	19.7	4.2	18.1	3.18	1.97	2.86	1.23	3.42
FLG2	76	0.0152	0.0341			0.0271	0.00638		0.0675	0.31				0.0615			0.0379	0.0111	0.00569		0.0522	0.0554		0.265			0.0291	0.0425	0.00711	0.0313		0.0269				0.0627	0.0299		0.0228		0.0168	0.0108	0.0253	0.075		0.176	0.0132
SKIV2L2	115	0.931	0.374	1.84	0.595	1.68	2.56	1.88	0.758	1.33	2.17	1.42	1.84	1.56	1.59	6.87	1.03	2.42	1.29	0.702	0.705	0.681	2.06	1.47	1.95	0.931	1.66	1.86	1.68	1.07	0.944	1.17	0.609	0.402	3.19	1.48	0.643	0.435	0.665	2.17	6.42	0.783	2.13	1.13	3.32	0.622	2.29	0.957	1.3
CLDN5	65		1.66	0.337		0.503	0.674			0.149	0.498	0.432					0.671			0.108	2.33		1.64	2.84	0.723	1.67	1.09	1.27			0.513		0.0829		0.31	2.76	0.431		0.572			0.616	1.78	1.24		0.128	0.173		0.383
CLEC3B	115	12.7	21.6	1.87	122	8.49	13	8.68	36.5	17.3	14.1	4.94	23.9	2.29	4.49	1.59	38.3	5.75	8.14	19.3	29.7	30	9.24	33.6	15.8	7.05	1.22	27.4	5.18	7.46	62.6	29.8	14.8	10.7	2.89	5.2	4.72	209	5	8.93	8.04	29.3	6.32	11.8	13.5	11.9	1.9	13.6	6.53
NME1-NME2	115	13.5	12.7	18.3	14.1	26.1	78.5	24.7	19.2	5.92	27.1	22.6	24.7	37.4	9.45	53	35.6	41.2	24	25	13.5	16.3	16.9	40.2	17.5	46.4	65.7	27	10.7	29	31	23.4	18.5	8.34	31.4	54.9	24.4	17.2	23.2	42.4	32.8	32.4	21.6	69.1	3.58	15.4	41.7	5.19	23.2
TMEM126A	112	8.71	7.02	4.96	0.688	4.58	12.5	0.603	3.92		12.5	3.98	0.515	0.897	0.21	0.257	15.3	7.82	2.37	2.18	10.8	3.14	0.594	6.93	0.91	0.661	1.74	6.61	13.3	11.6	5.5	0.15	0.601	3.41	13.1	7.83	4.94	1.2	9.14	0.767	14.6	15.2	10.3	1.82		6.27	14.7	0.483	6.93
FAM84B	114	1.05	0.412	0.875	2.46	1.19	1.82	0.903	0.792	0.457	0.893	1.37	2.7	2.46	0.819	2.56	0.185	2.33	0.208	0.403	0.741	0.829	2.59	1.38	0.248	0.419	2.16	0.726	1.53	1.5	2.58	0.249	0.092	0.371	2.58	0.344	1.59	0.907	0.127	1.08	0.65	0.0817	2.96	2.47	0.225	0.306	6.24	0.868	1.2
DEFA3	104	4.17	0.532	0.614	0.541		1.96	3.12	0.359		1.64	0.309	16.5	11.6	259	6.5	4.84	0.673	13.8	0.364	1.29	12.1	0.456	1.25	7.59		0.253	23.9	2050	1.22	5.75	4.94	1.04	0.561	4.23	6.68		28	0.27	0.352	25.6	3.75	1.22	0.447	108	10.2	4.3	7.71	0.498
DEFA1	104	4.17	0.532	0.614	0.541		1.96	3.12	0.359		1.64	0.309	16.5	11.6	259	6.5	4.84	0.673	13.8	0.364	1.29	12.1	0.456	1.25	7.59		0.253	23.9	2050	1.22	5.75	4.94	1.04	0.561	4.23	6.68		28	0.27	0.352	25.6	3.75	1.22	0.447	108	10.2	4.3	7.71	0.498
DECR1	115	10.4	11.4	13.2	13.6	25.3	21.2	13.4	23.5	0.871	51.8	26.9	16.8	33.4	8.81	10.3	26.7	31.7	23.4	16	10.8	29.9	16.8	25.1	39.1	22.8	41	26.4	26.1	17	19.7	91.7	18.1	6.02	26.9	20.2	11.6	24	19.8	20.4	21.4	9.1	14.7	33	3.42	85.5	39.2	2.9	12.9
DHX15	115	10.5	7.72	5.75	3.23	4.41	6.49	6.78	8.25	3.52	11	5.34	13.5	16.7	8.69	10.2	8.9	8.05	10.8	6.03	5.08	10.8	20.9	11.6	6.9	7.23	7.14	7.71	6.8	8.83	4.4	5.34	4.33	3.61	9.02	4.43	10.1	1.88	4.01	9.54	10.2	6.7	6.24	8.68	4.82	6.93	7.01	3.29	6.63
DHX9	115	17.9	16	19	23.2	10.9	32	17.1	25.9	16.8	24	14.7	16.9	10.5	16.8	22.1	20.3	33.9	9.7	24.6	23.6	11	21.7	23.1	12.9	16	21.4	12.4	12.8	19.2	10.7	14.5	20.9	21.5	19.4	28.5	15.9	39.9	15.1	23.3	16.9	17.4	26.6	16.3	11.5	7.18	16.1	5.7	20.2
BCKDHA	115	47	1.65	3.37	0.955	2.93	3.09	5.63	2.64	1.41	7.42	5.55	3.58	1.52	10.2	0.713	2.26	9.33	3.01	3.51	1.65	3.53	3.34	3.52	5.48	10	3.26	6.42	4.44	1.65	1.3	3.24	1.73	30.4	31.3	4.92	3.05	1.66	3.27	5.21	3.21	5.19	13.4	3.12	0.972	9.6	2.87	2.3	3.91
BCKDHB	115	4.21	4.36	7.72	6.25	3.7	9.06	5.83	7.71	1.26	4.87	4.55	3.3	6.54	4.12	4.68	5.95	4.15	2.45	6.66	7.63	5.14	9.51	4.45	2.22	5.53	9.52	3.59	2.06	8.7	3.63	2.5	4.18	4.42	8.38	4.1	8.95	3.16	8.63	3.5	2.84	3.31	9.82	10.2	0.381	6.8	7.29	1.21	10.6
BCL2	61	0.711	1.24	1.76							0.868	0.576				2.14		0.112	0.152	0.132	0.222	0.432		0.294	0.329	0.15	0.47			1.24	0.328				0.367				0.573		0.066		0.399	0.592		0.178	0.0812	0.224	0.604
BCL2L1	101	0.56	1.21	0.387	0.655	2.53	1.89	0.298	1.42		2.56	0.647	0.607	2.15	0.245	1.1	1.35	1.44	0.412	0.472	1.42	1.27	0.395	1.34	1.06	2.48	2.31	2.71	1.23	2.31	0.919	0.362	0.832	0.126	2.3	1.52	0.558	0.38	1.71	0.127	1.88	3.14	2.97	1.29		2.35	3.21	1.36	0.714
GPM6B	2																								0.558
GPD2	115	45.1	25.4	41	3.68	20.9	52.8	8.18	7.12	3	41	40.4	8.84	42.6	10.7	52.2	31	14.5	6.44	6.05	14.5	7.52	38.4	21.9	6.92	22.4	25.3	5.56	10.4	6.96	25	6.67	7.15	5.47	6.65	20.6	35.1	25.4	25.9	10.8	10	4.91	6.54	6.69	40.8	12.3	31.9	31.7	28.4
GPI	115	122	110	108	27.3	173	151	78.3	110	6.6	82	67.2	56.5	78.7	8.29	46.5	88.8	155	84	69.2	106	57.2	122	47.3	56.7	122	182	130	40.2	104	89.3	35.3	59.8	30.1	215	173	100	16.6	81.3	113	93	114	236	104	9.74	74.3	192	13.4	164
GPLD1	115	0.742	1.01	2.28	0.768	1.14	3.27	5.97	1.37	1.87	1.41	0.553	25.5	0.549	0.575	0.428	0.467	0.438	0.385	2.52	0.519	123	0.507	0.43	7.28	0.345	0.39	1.28	2.97	1.3	1.61	7.07	2	1.87	1.47	1.92	1.58	4.71	0.61	0.137	1.9	0.409	1.48	1.39	4.62	6.85	1.39	0.666	1.44
44078	114	1.5	1.63	1.05	0.239	0.91	1.75	1.46	0.822	0.0969	0.354	0.486	1.21	1.39	0.157	3.2	1.2	1.24	0.384	0.45	0.786	0.199	0.655	1.79	1.54	2.65	0.806	0.247	0.421	1.14	0.431	0.705	1.04	0.703	1.17	1.03	1.96	0.859	0.819	0.307	0.0535	1.03	1.13	0.808	1.5	0.155	1.22	0.29	0.97
ICAM2	101	3.19	2.33	3.28		2.24	3.92	0.382	0.167	0.595	0.502	1.53	0.229	0.509	0.38		0.117	5.25	1.93	2.07	3.62	2.57	2.66	0.164	2.43	0.297	2.64	4.03	0.356	3.87	3.96	1.18	3.4	0.75	3.36	3.77	1.82		1.83		0.208	0.274	0.754	2.4	1.74	1.05		0.34	3.71
PNN	97	0.747	0.383	0.232	0.0534	0.34	0.534	0.0825	0.481		1.49	0.461	0.106		0.598	1	1.76	1.23	0.331	0.761	0.384	0.202		0.419	0.392	1.21	0.477	1.11	0.492	0.408	0.443	0.36		0.0607	0.477	1.22	0.694		0.289	1.95	2.19	2.31	0.506	0.0459		0.128	0.61		0.259
44079	115	1.33	4.56	0.808	0.925	11.6	1.12	1.06	0.314	1.97	0.975	0.582	2.09	0.999	0.342	0.42	1.63	1.46	4.15	0.598	0.718	1.17	1.2	0.529	2.7	14	3.87	2.86	23.3	1.05	0.421	1.61	0.585	1.4	0.62	1.94	2.1	0.239	6.73	0.322	0.361	1.21	0.924	0.728	2.4	0.443	1.74	0.472	0.862
CRYAA	112	15.8	2.89	4.08	6.27	4.37	4.95	1.66	4.59	0.94	9.78	8.43	3.46	4.31	0.495	4.53	3.02	27.5	11.4	6.18	12.9	2.87	4.57	7.39	29.6	3.99	3.28	8.21	5.5	10.7	7.55	1.82	2.6	2.88	6.11	16.8	14.6	1.65	7.48		23	24.2	19.7	3.09	1.34	7.5	7.67	5.18	5.66
CRP	113	4.08	1.87	2.31	0.981	1.49	0.211	5.69	0.89	48.3	2.25	1.48	18.1	3.7	8.74	3.59	7.73	4.55	10.5		8.1	6.34	2.48	2.07	24	14.3	0.5	8.02	14	2.72	7.16	18	0.166	67.1	1.07	3.73	4.32	67.1	2.63	0.241	11.9	19.2	14.9	4.72	13.3	0.501	0.767	18.4	3.55
CRMP1	114	2.47	2.65	0.818	1.39	1.06	1.49	2.81	1.6	0.295	0.823	1.5	2.93	1.07	0.32	0.761	3.44	1.47	2.08	2.51	2.46	1.48	2.02	2.22	2.2	3.59	2.35	1.84	0.935	2.83	2.19	1.46	1.8	0.797	2.37	2.41	3.6	0.0687	2.27	4	1.66	5.22	3.22	2.14	0.406	0.286	1.78	0.747	1.7
HAPLN1	115	0.822	23.4	2.2	1.2	57.8	46.9	2.76	26.7	1.99	89.2	0.876	2.2	2.34	8.49	1.55	7	22.2	8.42	12.5	7.86	53.6	1.82	9.74	5.99	1.82	8.65	6.76	0.829	8.76	2.18	2.31	4.71	2.39	8.23	22.8	3.52	1.01	1.8	6.17	3.89	1.59	30.3	8.91	1.73	24	29.1	3.11	3.77
LGALS4	115	13.2	13.7	15.4	15.9	9.04	34.9	5.99	6.24	2.68	27.4	94.2	4.42	7.42	14.5	0.412	4.84	20.2	18.3	1.83	20.4	4.51	15	41.9	121	73.9	14	4.43	17.2	5.63	2.76	6.08	2.09	0.937	18.4	24.2	13.2	1.05	3.15	7.28	25.7	11.2	7.45	15.6	0.891	13.1	27.4	4.9	18.3
RAB8A	114	1.02	1.86	1.54	1.48	2.36	5.63	16.4	2.11	0.0707	8.94	5.56	4.29	24.8	2.86	31	2.57	3.1	1.95	2.52	2.43	1.94	2.35	6.73	2.3	3.48	3.37	3.95	3.23	2.26	1.86	2.1	1.32	1.3	3.6	1.82	2.09	0.712	2.29	2.66	3.87	14.8	3.42	4.23	1.05	1.46	5.87	95.2	5.96
LOC100653049	103	5.28	0.645	0.948	0.642	1.98	1.05	1.92		0.124	1.07	0.786	3.17	0.249		0.0266		4.71	0.0113	0.0938	0.0324	2.78	0.783	0.0228	0.609	0.802	1.2	2.16	0.295	0.702	1.59	7.75	0.474	0.793	0.886	0.464	1.12	2.06	1.11		0.661	0.287	0.0217	2.17	18	2.15	1.41	4.07	1.7
HIGD2A	80	1.16		2.04		2.47	0.969	4.15	0.88	1.27	1.99			7.98		13.2	2.83	2.7		4.24	5.11	0.309	2.35	10.5	5.6	2.45	8.86	0.832			0.388	2.6	4.75	3.91			3	4.92	2.96			3.05	8.38	5.87	1.66	8.83	4.9		1.58
PRKCB	115	3.51	4.18	4.16	0.395	2.7	3.02	1.45	1.17	2.59	4.36	1.23	2.92	2.38	1.71	1.73	1.36	2.1	1.61	1.89	7.55	0.294	3.38	2.56	1.05	5.58	7.05	1.92	2.66	3.85	4.86	1.17	2.47	1.56	1.3	1.38	4.62	0.952	7.35	2.43	1.76	3.67	6.26	4.6	2.61	0.222	1.84	0.627	3.95
PRKCA	115	3.01	3.57	2.68	1.15	1.74	1.38	2.79	1.15	2.23	7.97	0.631	15.8	2.44	2.81	2	3.69	3.05	1.46	11.5	7.28	1.54	2.51	15	11.6	3.74	5.38	1.87	1.4	3	1.57	11.5	12	5.08	1.04	2.63	3.22	3.09	5.72	1.19	2.01	6.64	12.5	5.73	1.14	1.06	2.41	3.98	3.76
PRKAR2B	115	1.76	1.29	2.28	1.63	3.82	1.02	1.36	1.26	1.08	1.19	1.33	0.888	0.139	1.21	2.03	1.57	1.13	0.719	3.67	1.55	0.646	2.63	1.53	5.47	3.02	1.73	1.86	0.367	1.45	1.14	1.76	1.47	1.62	1.03	1.55	1.8	0.207	1.09	2.75	0.942	1.14	1.3	1.66	1.03	1.15	0.778	0.367	1.47
PRKAR2A	115	10.9	9.49	10.3	2.55	9.03	6.74	5.4	8.06	1.28	6.21	3.84	10	5.43	5.22	2.9	11.6	6.91	4.2	10.4	9.1	10.4	7.83	5.86	12.1	9.1	6.39	8.74	7.08	10.9	5.98	4.71	11.2	1.86	7.65	12.5	11.6	2.61	6.51	8.65	4.99	6.77	5.93	5.45	2	10.6	8.12	11.1	8.81
PRKAR1B	107	0.233	0.173	0.243	0.0512	0.438	0.643	0.422	0.27		0.909	0.113	0.608	0.216	0.611	0.265	0.765	0.664	0.458	0.101	0.175	0.969	0.212	0.416	0.454	0.636	1	0.55	0.673	0.879	0.285	0.251	0.111	0.105	0.0249	0.476		1.09	0.401	0.451	0.5	1.02	0.599	0.884		0.301	0.707		0.268
PRKAR1A	115	6.22	47.5	47.8	4.38	8.53	9.95	8.22	6.77	1.95	8.59	6.3	10.6	8.83	10.9	18.5	16.4	8.3	4.19	8.13	6.02	24.2	8.26	17	7.83	59.4	17	10.3	7.17	32.3	6.81	7.36	5.13	5.84	8.57	10.1	10.1	5.08	14.8	7.76	6.85	11.7	11	12.6	6.02	12.7	8.97	3.11	5.33
PRKAG1	115	7.93	4.83	7.06	3.24	7.73	9.19	7.96	10.4	4.58	6.86	4.39	4.39	7.31	5.8	4.61	7.87	4.1	4.29	4.61	4.31	6.84	12.2	8.07	14.6	9.12	9.91	6.09	5.48	10.6	7	12.2	4.06	5.34	9.81	8.07	9.74	3.73	10.8	6.76	4.3	3.65	17	5.54	11.2	8.95	10.9	10.8	12.5
HRAS	115	1.68	0.731	2.95	4.38	2.4	1.85	0.933	1.15	0.853	5.92	0.387	2.45	4.16	1.86	2.76	2.6	1.46	1.64	0.976	0.715	0.68	0.835	1.77	2.48	1.27	2.24	2	2.35	0.843	0.695	1.3	0.568	0.505	1.31	3.55	1.5	0.331	1.73	0.0521	2.85	1.41	1.27	1.25	173	3.31	1.79	6.91	1.39
C10orf76	108	0.258	0.222	0.573	0.868	0.181	1.3	0.0202	0.88	0.632	3.96	1.8	0.0541	0.435	0.521		0.231	0.0336	0.103	0.0554	0.108	3.15	0.184	0.408	0.571	0.52	0.0813	6.5	0.149	1.45	0.103	1.21	0.152	0.236	0.429	2.41	0.579	8.18	1.66	0.7	0.0344	0.524	0.237	2.55	0.523	0.234	1.68	15.8	1.17
MRPL24	110	2.26	1.04	0.882	0.0701	0.702	0.838	4.69	1.36		0.322	0.962	0.265	1.14	2.67	1.1	0.882	4.73	1.21	1.72	0.5	0.306	1.34	0.772	4.14	0.39	1.72	3.04	2.91	1.03	0.233		1.26	0.39	0.67	5.06	1.16	0.516	0.561	1.88	1.67	0.911	0.468	0.824	0.98	1.83	1.38	0.169	0.147
NEXN	115	2.47	2.39	0.917	1.22	1.98	2.54	3.63	0.319	0.554	2.44	1.31	3.26	2.16	1.63	0.826	1.42	4.05	5.29	3.69	0.748	0.792	0.275	0.206	5.47	4.33	1.39	15.3	1.41	2.72	19.2	3.5	1.94	1.42	3.23	1.7	4.54	0.0897	0.613	1.49	2.7	1.64	0.173	2.7	1.55	2.94	3.7	0.173	0.447
APOB	115	18.1	9.13	6.7	6.34	17.7	11.9	14.4	8.26	11.9	10.1	11.3	15.2	9.95	16.4	8.94	6.86	8.27	4.31	9.1	9.61	8.29	10.3	9.72	8.5	9.03	9.92	10.7	5.45	6.46	7.36	6.49	8.07	7.24	7.36	13.3	6.81	7.26	16.1	4.6	7.39	13	10.1	12.2	9.06	8.77	10.3	6.99	16
APOA1	115	486	557	447	176	470	120	588	220	455	297	294	540	251	870	309	350	253	111	389	202	294	341	209	221	223	259	195	239	298	462	653	558	312	248	246	215	582	315	336	155	240	141	275	1170	363	338	1710	781
APOA4	115	91.3	44.8	20.4	16.2	29.5	13.2	41.4	13.6	31.1	14.9	34.1	69.5	11.6	44.4	11.7	27.6	38.6	26	47.3	49.4	58.3	28.7	21	23.9	16.3	17.1	44	42.8	17.9	42.9	42	76.7	15.8	17.4	21.5	14.9	32.3	12.3	36.3	63.2	13.9	30.2	25.6	52.1	46.6	26.5	95.7	27
APOA2	115	8.84	74.9	18.8	0.847	21.7	1.78	75.1	8.74	57.8	32.3	7.34	57	14.3	202	22.8	12.1	1.6	25.3	26.7	4.76	48.9	12.7	3.16	20.7	9.54	10.2	29.9	89.5	8.64	40	31.6	63.8	25.6	16.6	4.93	10.7	14.6	9.07	16.1	5.43	6.85	0.6	6.5	117	150	20.8	254	92.1
XIAP	106	13.6	21.3	2.78	0.0257	0.32	0.0438	0.0348	10.9		0.417	0.273		0.0317	0.129	1.75	23.3	19	12.5	0.0523	11.7	25.9	1.17	22.8	1.12	1.23	0.995	33.5	25	23.3	0.639		0.231		0.0717	17.3	13.3	0.238	0.0932	0.321			11.4	2.12	0.427	13.7	0.149	2.24	0.0339
MRPL27	5																	4.04						0.255																0.369
ARHGAP18	115	3.2	2.9	3.67	3.95	1.06	3.79	1.04	3.16	5.8	3.51	1.99	2.62	0.846	27	5.76	4.04	7.88	4.26	13.4	3.95	5.62	6.08	6.15	5.29	2.76	11.7	4.72	7.46	6.6	4.46	7.6	1.52	0.731	4.27	5.98	2.92	1.34	2.75	0.534	4.64	1.84	6.02	2.62	2.1	11.1	4.94	1.24	2.89
RPL35	112	8.62	4.49	5.69	152	7.1	3.72	2.26	5.57	6.79	10.6	10.5	5.73	5.75	4.3	14.4	9.6	17	23.2	5.84	9.73	21.7	12.6	12.8	25.1	4.77	11.6	31.4	22.8	4.64	1.28	205	5.81	1050	9.11	9.56	6.16	241	5.03	18.6	38.9	9.21	12.6	23.5	753	0.252	16.1	6.1	6.19
MST1L	115	0.0746	5.04	2.85	0.105	0.279	0.871	1.75	0.398	0.39	0.271	0.199	2.01	0.491	2.47	0.623	2.05	0.32	0.285	1.08	1.31	0.119	1.06	0.923	0.433	1.3	0.191	0.622	0.549	2.28	0.146	0.435	1.76	3.4	0.814	0.719	5.82	1.57	0.553	1.89	0.16	1.54	0.936	1.01	3.28	0.0489	0.455	2.72	1.98
MRPL3	40						0.297		0.13	0.293	0.332	0.378			0.124	1.73	1.62	0.987	0.104	0.286									0.339	0.0805					0.199	0.366						0.435		0.117			1.81
CRNKL1	112	0.715	0.347	0.045	0.0785	0.79	0.083	0.174	0.258	0.386	0.153	0.0615	0.216	1.4	4.84	0.553	1.38	0.88	0.851	0.0588	0.233	0.24	0.968	0.552	0.623	0.432	0.41	0.0776	11	0.336	15.9	0.0367	0.0176	0.133	0.169	1.39	0.0924	1.02	0.146	0.0821	0.631	0.559	0.423	1.5	0.0307	5.1	0.0683	0.0576	0.0783
SUCO	17											0.0308														0.0425	0.12								0.0331		0.0591				0.0896			0.0567			0.104
TAOK3	115	1.95	1.3	0.801	0.593	1.05	1.55	0.752	1.11	0.74	3.2	2.03	0.705	1.86	0.84	1.64	1.07	1.63	1.19	1.14	0.575	0.922	1.01	2.65	1.26	1.06	1.27	2.92	1.4	1.35	0.903	0.467	0.863	1.62	0.856	0.369	0.76	0.784	0.739	3.34	0.959	1.21	2.6	1.08	1.03	0.224	0.899	0.38	0.286
CNOT10	84	0.08	0.048	0.086	0.0495	0.0857	0.0828	0.0665	0.0644		0.114	0.0895	0.091	0.202	0.015		0.0729	0.107	0.0262	0.0587	0.102	0.041	0.121	0.234		0.136	0.129		0.0233	0.0597	0.0538	0.0436	0.0412	0.023	0.0927	0.103			0.178		0.0437	0.0384	0.0855	0.145			0.502		0.0743
MTHFD1L	95	0.0388	0.0791		0.732	0.191	0.141		0.106	0.0162	0.102	0.607	0.291	0.0312	0.0743	3.09	0.115	0.275		1.08	0.148	0.132	0.358	0.37		0.126	0.38	0.0283	0.258				0.559		0.0257	0.0704		0.0668	0.236	0.245	1.06	0.46	0.279	0.78		1.74	0.128	0.131	0.0257
AHCTF1	109	0.121	1.34	2.26	0.0137	0.0766	0.541	0.0545	0.0157	0.691	0.398	0.0259	0.0601	0.287	0.151	0.0733		0.079	0.0333	0.0621		0.016	0.168	0.0371	0.0803	0.0487	0.226	0.0106	0.125	0.185	0.356	0.0163	0.0902	0.623	1.71	0.161	1.61	0.00749	0.22	0.013	0.0974	0.0247	0.00731	0.209	0.0397	0.00185	2.24	0.156	1.84
TRADD	115	10.1	4.08	8.43	0.0871	12.1	1.78	3.06	11.3	2.09	3.14	2.86	6.25	16.3	2.49	11.3	5.86	25.5	5.34	4.74	11.6	3.24	0.649	17.2	14.3	11.6	5.65	4.44	4.65	7.13	9.98	1.57	8.19	1.47	4.62	16	3.3	1.08	11.6	0.401	12.7	7.54	19.2	31.5	0.656	5.21	3.43	2.64	5.38
RHOQ	76	0.153	0.0549			0.031	0.559	0.0404				0.025	0.617	0.0717		0.968	0.0414	0.138	0.431		0.0394	0.151		0.0486	0.811	0.0213	0.0516	0.225	1.48	0.0401	0.0609	0.129	0.127			0.0766				0.0487	1.35	0.0662	0.147	0.0475	0.123	0.0845		0.078
TPSD1	110	6.89	1.64	7.9	0.559	10.7	0.161	3.23	6.86	10.7	0.278	2.23	6.05	1.89	7.39	22	1.21	5.8	2.38	3.43	11.4	10.8	6.41	0.544	5.65	1.71	1.63	2	4.82	0.58	6.97	0.215	6.95	1.29	3.47	0.0818	0.757	3.47	2.83	2.66	2.6	1.06	11	4.09	9.8	15.3	0.955		6.05
SLC6A19	97	1.01	0.244			2.93	0.157	2.12	2.97		0.167		0.654	0.061	1.44		2.86	3.19	1.56	0.991	3.88	4.52	1.44	1.1	3.07	2.52	4.91	3.81	0.969	0.371		0.19	2.5		0.0797	1.09		0.0464	2.98		1.82	2.66	1.11	0.542	0.278	6.73		0.214	0.0448
TARDBP	115	6.56	5.52	4.61	2.54	4.93	6.03	6.9	7.74	0.913	6.84	5.48	4.95	6.21	8.44	10.8	7.45	5.42	3.75	5.15	6.07	6.62	5.52	9.13	8.37	6.83	7.34	7.99	6.17	8.61	2.34	1.99	11	3.24	5.42	4.69	5.79	0.227	3.97	12.1	6.73	5.43	6.11	6.14	2.67	2.13	7.63	0.737	5.77
HARS2	115	2.03	1.6	1.8	17.2	6.55	6.06	4.18	8.87	1.13	2.7	6.13	1.93	11.1	5.53	5.17	9.7	3.29	4.18	1.45	6.75	4.55	4.33	11.6	2	5.71	5.89	3.71	4.81	7.34	15.6	1.08	1.82	0.752	4.07	7.37	3.8	5.61	5.24	5.31	5.93	8.27	15.1	3.28	0.383	22.1	4.63	1.72	2.68
LOC100996574	44									4.32					2.08				0.256				0.925	0.423	6.79	0.462		1.95	0.688			0.646	2.61						0.504	0.517				0.517	1.49	10.5
BCAP29	85		0.28	0.131		0.371	0.311	0.339	0.232		0.351	0.113	0.51	0.369		2.63	0.346			0.136	0.159	0.243		0.287	0.27	0.389	0.176	0.204	0.303	0.178			0.234	0.101	0.0972	0.0395	0.271		2.57	0.703		0.24	0.215	0.379			0.387		0.168
SLC25A40	109	0.91	2.44	1.08		1.03	2.13	4.89	2.1		0.85	0.984	2.1	4.48	3.1	0.995	1.14	2.79	0.4	1.6	2.5	0.334	1.41	2.61	1.57	1.73	3.15	1.43	1.35	3.62	1.23	0.229	3.38	3.1	0.869	3.4	1.1		4.51	1.56	1.18	2.64	2.71	4.3	0.121	11.5	6.3	0.152	0.773
GNG12	114	17.6	20.2	11.4	16.7	17.8	36.7	27.7	27.5	0.66	16.5	17.4	21.9	26.9	5.95	16.6	23.7	47.4	67.5	31.2	41.7	66.3	23.1	31.7	29.7	27.5	37.1	73.3	49.9	34.5	13.5	6.72	20.6	18.3	30.7	63.3	24.2	4.51	26.7	1.88	55.8	23.4	32.3	31.7	13.6	33	45.5	0.516	29.1
LOC101060817	48				0.106	0.223		0.235			0.274		0.0492	0.208		0.414		0.131	0.184	0.371			0.166		0.422		0.348		1.93				0.179		0.183		0.167		0.144		0.0736			0.126			0.159
RP2	113	1.4	0.961	0.776	0.524	1.05	2.17	0.878	2.45	0.96	0.508	0.722	1.26	1.76	2.37	2.05	3.21	2.87	1.63	0.573	3.19	2.33	1.19	3.92	1.27	1.25	0.719	3.78	3.71	0.68	0.576	0.395	1.18	0.906	1.19	4.67	0.856	0.237	2.31	0.972	2.96	3.61	3.45	2.18	0.903	1.94	0.745	0.0942	0.629
EHD1	115	24	10.9	11.1	11.6	6.29	17.9	8.58	11.9	7.31	5.34	7.47	12.8	15.7	3.49	9.48	19	7.88	11.4	4.63	13.4	12	15.5	20	10.3	42.5	8.6	12	16.6	12	4.3	4.76	45.3	8.76	26.1	24	16.7	2.65	7.09	15.1	5.08	8.72	28.2	5.94	9.77	16.6	8.44	1.75	12.1
AFG3L2	115	3.45	5.48	4.71	3.65	6.06	9.96	4.43	4.23	2.3	7.32	5.83	8.2	10.5	5.55	5.09	6.31	5.89	15	7.14	7.3	11.9	2.67	4.95	6.84	3.54	5.78	4.96	23.6	5.07	10.8	3.75	3.89	2.49	4.58	4.18	3.39	11.1	13	1.95	16.6	3.97	8.19	6.73	15.4	29.9	10.3	2.48	6.76
PRDX3	115	62.7	34.9	75.3	20.6	117	87.1	73.3	93.6	4.15	65.6	47.6	45.3	90	24.6	76.3	82.1	148	47.8	120	80.4	104	73.9	115	129	83.4	130	64.4	45.3	71.3	23.3	49	73.4	23.7	106	93.3	62.9	8.69	202	54.8	75	80.8	115	158	28.1	70.8	59.3	6.52	57.6
KRT75	115	0.566	0.626	0.619	0.788	0.697	1.05	2.49	0.834	2.02	0.707	0.571	1.4	0.978	2.62	0.588	0.917	0.62	1.79	0.7	0.82	1.21	1.38	0.909	3.71	0.314	0.465	1.63	2.29	1.15	1.86	0.588	0.276	0.18	0.4	0.388	0.636	0.176	0.313	1.01	1.06	2.09	1.26	1.62	0.812	1.76	1.78	0.356	0.526
INA	115	12.2	7.82	7.93	11.5	11.4	9.08	12.2	8.18	2.35	21.8	6.12	15.1	11.6	2.75	9.56	11.5	15.9	12.4	11.4	9.29	6.9	10.2	12.4	8.42	13.6	10.3	17	20.7	9.15	8.02	7.05	8.91	5.06	5.9	16.9	9.31	0.845	13.7	37.5	21.4	40.7	8.34	17.3	0.914	18.5	7.69	16	9.02
BAG3	115	9.15	3.4	1.6	1.87	1.37	2.78	4.25	2.45	1.18	0.793	0.518	2.26	2.02	1.1	0.661	2.31	5.63	3.09	4.17	5.48	1.39	1.58	2	1.3	2.75	3.13	10.7	4.3	4.21	4.71	3.73	2.01	1.33	4.75	6.71	2.23	2.08	3.98	1.83	4.47	2.51	4.37	2.53	0.985	7.95	1.74	0.601	2.55
MAP4K4	114	2.41	0.645	0.189	0.249	1	1.47	0.0394	1.46	0.179	0.826	1.05	0.0848	1.49	0.112	1.34	1.16	1.54	0.229	0.249	0.981	1.01	0.359	2.52	0.649	1.34	2.13	0.79	0.0487	0.303	0.938	0.186	0.0928	0.174	1.18	2.51	0.194	0.261	0.886	0.25	1.77	0.536	0.513	0.419	0.0679	0.435	0.445	2.34	0.658
NMI	115	0.27	1.48	3.21	1.03	0.565	3.42	2.88	3.6	1.07	2.02	3.52	11.4	5.98	2.78	6.06	4.69	1.75	0.71	1.73	4.19	2.04	1.91	6.21	1.42	0.937	0.938	3.74	3.19	5.39	0.633	1.24	1.51	4.71	6.28	3.77	3.82	0.795	3.35	1.61	6.44	2.06	8.57	5.57	1.88	2.27	7.68	0.889	3.99
CGN	69	0.0865	0.0991	0.0292	0.185		0.112	0.58		0.0681	0.107	0.0912	0.251	0.163			0.0152	0.149	0.121	0.364		0.124			0.173			0.342		0.0594	0.0662	0.0776	0.442	0.276	0.144	0.352					0.0779	0.121		0.0743	0.122	0.0402			0.207
ITM2B	115	9.4	1.18	1.8	48.3	4.47	4.52	65.4	43	12	2.98	3.96	3.25	5.57	1.96	3.05	6.01	12.2	4.78	3.31	44.6	1.34	0.695	5.16	7.38	6.87	8.08	12.9	3.44	4.06	23.3	12.4	2.07	28.6	2.25	14.9	1.61	5.9	3.13	3.21	1.73	10.4	7.33	4.14	16.4	6.29	10	5.84	2.46
QKI	115	50.7	49.8	64.3	2.99	8.21	24.8	10.5	33.6	1.9	4.4	8.19	12.2	6.23	7.09	7.35	35.1	54.2	3.39	5.91	8.2	18.7	7.13	33.6	5.3	9.92	3.61	46.1	5.59	88.4	32.8	6.46	4.99	3.51	29.3	60.3	37.5	8.55	8.66	2.78	25.7	55	25.6	10.3	1.33	27.2	15.4	4.9	17.2
ATP6V0D1	115	3.73	3.35	4.64	2.64	2.91	4.23	2.11	3.15	6.76	6.8	4.31	6.31	24.7	11.6	18.2	6.03	14.6	2.49	3.06	3.91	1.88	3.86	8.45	18	6.07	10.2	3.67	61.6	4.35	3.24	11.5	1.9	2.05	5.61	10.9	3.87	0.972	1.94	6.25	11.4	10.8	7.25	6.04	3.89	28.3	16.6	24	5.92
NOMO2	115	2.8	3.65	1.26	1.55	2.35	2.58	2.14	4.4	4.02	2.92	2.19	2.82	2.44	7.07	3.41	3.93	5.58	1.97	2.56	1.49	3.54	1.8	3.65	1.87	2.85	2.81	3.6	1.9	6.95	7.89	2.14	1.62	2	2.24	3.14	2.27	1	1.38	3.75	4	2.89	3.18	2.9	1.94	1.47	3.1	0.448	1.71
MCCC2	115	4.4	21.6	13.7	9.31	7.85	8.36	6.64	8.69	5.61	4.46	9.73	6.9	8.32	8.11	3.97	11.6	17.4	5.37	13	6.69	21.1	4.47	7.23	11.5	7.81	12.4	7.45	12	12.1	11.5	5.34	9.47	2.7	8.97	4	28.3	1.61	10.4	6.21	18.7	20.8	7.8	15.1	3.29	16.9	16.5	1.68	9.15
RAB1B	115	14.4	15.8	14.6	10.5	13.3	39.6	13.8	19.7	0.998	26.9	22.1	13.9	38	16.8	36.9	19.6	30.1	18.5	19.2	24.5	18.4	22.3	29.2	31.5	17.3	29.5	17.9	16.7	22.7	17.7	23.9	15.4	7.5	32.4	24.5	24.2	4.61	28.4	12.4	21.9	21.9	33.8	24.9	9.75	28.3	41.6	5.68	23.1
GOLPH3	113	2.65	7.2	0.927	9.3	2.05	7.49	3.72	10.1	1.75	4.8	2.44	1.82	1.9		3.48	11	3.92	3.66	6.72	12	0.754	3.92	6.04	0.52	2.46	3.55	0.659	1.29	2.36	4.63	1.96	3.75	4.57	1.98	2.38	3.14	5.78	8.24	0.117	4.32	3.5	9.5	1.97	2.47	0.497	6.9	1.88	0.974
PBLD	115	32.5	16.8	17.8	8.42	25.2	17.1	3.55	26.5	1.27	10.4	15.4	4.24	22	7.33	6.34	16.5	28.2	15.1	8.83	27.4	24.3	34.6	9.25	44.7	20.8	12.9	8.01	4.12	9.37	17.1	5.67	13.1	6.7	47.4	10.9	12.4	9.66	25.1	11.6	8.71	7.93	78.4	21.2	3.55	11.4	38.3	6.02	26.9
RBKS	114	9.96	2.06	6.64	6	5.68	10.8	6.42	3.03	0.661	1.42	7.11	12.6	10.8	19.4	1.67	9.39	10.2	8.49	7.31	5.26	5.06	2.81	3.11	10.2	8.88	12.4	6.1	5.71	4.59	7.47	2.58	1.9	1.09	4.58	11.3	6.33	0.913	14.7	5.55	11.9	8.9	6.2	5.57	28.8	1.3	4.95	2	4.44
RBMXL1	114	2.28	1.46	0.826	1.55	1.08	2.2	2.16	2.1	0.342	2.59	1.87	7.92	0.769	0.265	1.28	2.23	2.56	2.71	2.17	1.41	2.36	1.46	3.97	1.3	1.4	1.79	2.07	0.933	1.8	0.765	0.898	1.42	0.711	3.54	2.11	1.54	0.103	1.22	3.36	3.89	1.54	1.64	2.39	0.333	0.601	3.66	0.147	1.68
IDE	115	0.523	0.664	0.471	0.549	9.63	0.625	79.5	0.826	7.14	1.5	1.3	9.9	3.54	69.7	4.92	3.42	3.76	0.976	25.5	1.61	0.288	7.01	5.02	8.86	5.53	6.34	1.15	0.895	2.61	1.58	23.7	11	14.7	1.4	1.89	3.71	6.75	2.52	8.68	1.68	4.82	2.81	5.62	3.84	6.93	2.22	0.0777	0.259
IDH1	115	20.3	27	19	17.8	45.6	28.2	25.4	21.1	7.99	27.2	48.7	39.1	25.8	4.4	66.6	48.4	51.6	23.6	24.2	22.9	17.8	22.5	51.4	33.5	43.7	57.7	31.8	18.5	38.7	35.8	60.2	17	9.8	26.4	26.7	20.3	25.1	42.6	27.2	28.6	47.9	45.5	45.4	8.16	8.17	27.7	5.11	18.3
SIRT2	115	1.75	0.508	1.58	0.333	1.79	1.09	3.22	1.31	5.19	0.987	0.707	1.47	0.995	0.973	1.13	1.73	1.88	4.12	0.74	1.88	3.63	0.483	0.877	0.223	2.48	1.51	7.02	20.6	2.63	59.7	1.56	0.727	1.17	1.12	3.45	1.66	0.732	1.36	3.78	2.63	0.34	4.92	0.849	0.692	3.83	1.1	0.732	2.87
RPIA	115	0.241	0.731	0.753	7.87	0.265	1.06	9.68	0.358	0.156	0.363	0.651	4.41	0.597	8.91	3.5	0.499	0.615	0.499	19.8	0.922	0.976	4.3	1.81	3.88	1.05	0.469	1.78	0.338	1.09	16.4	10.9	4.36	4.32	1.09	1.51	0.931	1.21	0.734	0.339	0.588	1.29	0.522	0.832	0.338	1.55	0.904	0.79	0.574
SNW1	110	3.51	0.21	3.09	0.374	0.118	1.38	3.79	4.45	0.496	3.72	0.601	1.62	0.767	1.18		1.26	3.82	0.211	1.46	5.88	0.941	0.268	1.48	0.262	1.43	0.48	1.69	8.84	0.651	0.781	0.355	0.918	0.779	0.738	4.5	2.46		3.07	1.35	27.8	0.317	2.97	0.171	0.0434	0.424	0.452		0.676
IDH2	115	28.7	22.4	34.6	17.9	33.2	62.7	29.1	51.2	3.15	36.9	66.1	37.3	117	23.6	32.5	48.5	87.9	152	43.7	29.2	56.1	41.2	68.7	91.4	85	72.7	29.7	217	47.6	22.5	59.1	22.1	11.9	51.4	26.7	59.1	2.22	70	24.3	216	29.8	83.9	109	17.7	265	98.2	5.52	38.2
IDH3A	115	5.25	11.4	12.5	2.88	6.95	8.43	6.41	7.87	1	6.27	3.73	3.9	6.21	28.2	4.66	12	8.96	7.57	5.45	10.2	14.7	6.17	12.7	22.2	10.1	9.27	8.66	7.15	9.95	3.64	7.89	5.45	1.88	7.34	9.36	14.9	0.313	9.2	12.2	8.38	11.9	7.29	9.48	2.02	85.8	7.42	0.671	8.33
RBFA	0
TUBAL3	115	7.62	5.97	13.5	80.7	6.68	8.2	20.4	8.52	11.5	7.63	7.59	8.2	8.57	39.9	7.87	11.9	7.84	8.44	23.4	3.83	12.8	6.7	13.3	9.23	11.5	9.73	9.65	19.6	10.9	5.17	3.56	21.8	37.7	7.67	9.89	18.3	53.6	9.07	9.05	10.7	11.2	10.1	8.94	2.59	6.05	8.07	2.69	5.38
NUP214	115	1.32	1.43	2.57	0.529	1.35	0.353	0.331	1.76	0.246	0.799	0.159	0.442	0.833	0.806	0.897	0.852	12.2	0.16	0.564	17.9	0.06	1.16	66.6	0.37	0.944	0.657	0.571	0.243	0.913	0.744	0.751	0.822	0.309	0.192	2.13	2.58	0.312	0.979	0.538	0.467	1.23	1.43	1.36	0.196	0.416	0.597	2.63	0.102
SYAP1	91	0.772	0.164	0.183		0.61	0.238	0.673	0.719		0.289	0.207	0.301	0.691		0.317	0.982	1.7	0.597	0.323	0.23	0.274	0.108	0.142		0.438	0.506	0.57	0.311	3.93	0.676	5.83			0.841	1.45			0.208	0.735	0.139	0.0928	0.446	0.276	0.0751	1.09	0.639	0.676	0.228
NIT2	115	50.7	35.4	31.3	18.2	73.3	92.6	47.7	29.3	18.9	51.8	22.3	31.3	48.8	9.01	8.48	51	76.6	20.6	30.2	63.5	16.2	22.4	41.5	20.9	67.7	83.5	28.9	30.5	87.6	38.4	31.4	19	7.73	59.7	99.2	44.7	67.2	60.7	76.1	71.3	12.4	52.4	69.7	157	19.3	72.2	29.9	65
CPSF7	112	5.7	2.23	9.89	2.48	1.69	20.1	19.9	5.95	0.0786	7.16	5.13	6.5	1.53	1.77	8.19	6.25	9.66	7.93	6.77	1.85	4.12	8.63	5.08	2.97	0.777	3.02	24.5	12.4	7.05	3.31	4.4	5.11	3.28	13.8	6.53	6.12	0.794	5.8	2.99	11	6.87	14.2	7.56	7.78	0.0553	9.28	4.28	11
CTCF	24	0.127																	0.932									0.0636	0.078	0.136		0.434		0.237					0.0801			0.349			0.625				0.259
NPHS1	1																								0.0235
NPM1	115	49.2	45.3	37.5	18.4	51.8	86.7	37.1	46.1	8.1	52.2	29.8	46.6	32.5	57.6	86.9	43.8	53	22.7	52.2	63.2	65.1	37.5	65.7	33.5	58.1	115	97	39.9	82.9	23.6	42.6	31	9.01	53.4	97.5	53.8	2.96	22.8	13.3	33.8	29	42.9	56.2	4.96	13.2	93	4.32	31.3
CDV3	111	0.418	2.78	5.7	2.27	5.41	42.1	4.37	3.24	19	57	16.8	2.74	3.85	4.17	1.31	4.45	5.23	0.822	19.5	5.23	0.679	2.92	4.67	1.95	7.44	3.68	5.82	0.826	5.04	39.2	10.7	25.9	5.59	13.5	5.19	5.01	0.852	10.1	2.67	0.512	2.43	2.5	2.08	5.65	2.34	19.6	130	0.115
CTTN	115	3.05	3.24	3.15	2.71	3.09	3.38	3.2	3.07	1.49	24.3	1.37	5.51	9.12	5.68	3.26	3.46	8.09	2.71	2.75	3.85	3.89	2.21	3.5	9.68	6.76	2.83	6.81	1.27	6.14	4.46	4.6	5.42	3.37	3.7	5.94	4.04	1.15	2.98	5.5	10.5	3.62	2.67	6.26	3.81	2.46	5.5	2.15	2
MARK2	114	0.627	0.738	0.92	2.06	1.1	1.06	1.48	0.493	1.33	0.378	0.173	1.17	0.826	3.07	0.453	0.507	6.11	1.42	2.02	0.461	0.762	5.48	1.3	0.848	1.22	1.89	0.981	0.226	0.792	7.72	0.944	2	2.81	0.951	1.82	0.984	0.499	1.09	0.218	2.51	1.02	0.308	5.53	0.529	0.2	2.17	0.306	0.463
EMD	115	5.77	6.51	6.05	18.2	3.54	6.47	6.46	7.2	5	4.98	11.5	5.79	10.9	23.8	3.41	4.41	4.29	10.1	6.56	3.6	3.04	8.93	4.43	4.66	4.29	5.95	2.87	9.28	5.48	11	8.28	6.97	9.19	6.6	4.8	6.07	18.2	1.25	16.2	8.04	4.27	5.83	5.1	1.29	4.44	5.15	6.67	4.64
CNOT11	84	0.0139	2.33	0.084		0.117	0.0796		3.53		0.244	0.0791	0.0417	0.498	0.229	0.918	0.0886	0.166				0.231	0.0304	0.157		0.13	0.0911	0.346		0.0829	0.259				0.0214	4.37	0.04		0.0255		0.0469	0.313	0.135	0.0949		0.314		0.0824	0.0591
EEF1G	115	24.4	20.6	29.8	13.4	21.9	62.9	21.7	34.5	9.98	40.4	41.3	35.4	44.1	41.7	107	57.1	36.1	25.2	32.3	25.9	24.9	30.8	49.7	29.4	43.8	50.1	33.3	25	33.5	25	28.8	18.8	9.88	31.1	50.5	38.6	4.74	24.6	56.2	24.1	57.3	46.6	37	9.73	22	32.5	8.46	19.1
VSNL1	112	0.825	0.604	0.543	2.75	2.71	0.68	0.768	2.1	4.22	3.04	8.12	1.49	1.57	0.323	8.65	27.1	35.5	0.774	1.08	7.15	0.0944	0.897	20.9	0.261	0.969	3.33	0.687	1.22	1.32	0.574	5.52	0.611	3.71	0.451	3.03	0.71	0.613	1.15	1.37	1.53	16.2	1.23	4	1.55	0.202	0.2	2.46	0.693
LRRC57	101	0.107	10.6	0.272	1.43	1.23	1.73	0.302	0.819	2.46	1.74	0.279	1.18	0.496	0.815	0.633		0.719	1.27	0.465	0.138	6.75	0.169	0.388	1.18	0.671	0.772		0.463	13.1	0.785	14.4		5.79	2.82	0.164	8.82	0.221	1.2		11.4	0.283	0.506	0.314	0.87	0.633	3.39	0.368	2.31
DNPH1	115	16.2	9.97	15.6	18.7	16.2	210	19.7	30.8	0.186	3.76	12.8	21.7	8.97	0.69	6.51	15.1	13.2	20.1	16	36.8	25.6	24.7	18.1	31.6	23.7	17.7	11.8	11	21.4	6.16	7.23	15.3	7.53	140	22.4	14	10.6	26.2	21.2	11.1	6.78	39.9	35.6	5.11	8.08	122	1.27	22.8
PRPF8	115	4.65	11.5	4.51	1.4	2.11	5.28	4.17	11.7	3.34	4.46	4.09	6.12	5.36	9.32	7.24	9.17	4.7	4.33	5.31	3.79	6.89	5.24	11.8	4.01	3.48	5.42	5.13	4.88	7.22	2.95	2.95	4.03	1.88	5.13	3.75	5.25	0.578	4.6	8.67	5.52	6.91	9.91	4.03	2.07	5.27	5.09	5.39	4.63
AHSA1	115	16.4	7.2	4.25	0.98	6.91	10.9	1.68	5.13	2.38	32.5	8.01	6.65	3.77	5.18	12.4	9.65	14.8	44.4	1.92	9.19	113	6.07	10.4	5.64	7.09	7.31	69.5	29	10.8	10.8	3	2.85	1.14	4.44	35.8	7.84	1.14	3.14	2.62	12.1	30.3	10.3	9.29	1.85	137	6.46	0.624	10.2
COMMD9	115	2.03	2.06	2.99	9.49	4.63	4.41	19.6	6.99	2.43	7.09	3.9	13.4	13.9	4.51	38.5	4.96	10.6	1.7	67.6	8.71	4.52	5.14	8.32	5.32	14.5	8.09	4.33	7.03	15	5.98	18.6	20.3	3.92	10.6	4.67	25.2	1.58	11.4	4.24	4.62	6.01	8.5	7.73	0.59	1.1	10.7	0.13	4.94
PDP1	115	2.02	2.24	2.02	2.06	1.18	2.23	2.4	1.21	1.91	1.38	0.493	2.32	4.98	8.75	1.77	2.56	1.45	2.85	2.87	0.832	2.18	2.47	3.57	11.1	1.44	0.75	2.41	2.47	1.88	0.702	2.42	2.81	1.32	2.63	3.08	3.98	0.132	3.6	1.17	4.43	1.53	1.24	1.97	0.373	5.97	1.66	0.0444	1.98
43895	109	0.601	0.379	0.408	0.589	0.864	1.09	0.848	1.84	0.476	0.691	0.357	0.628	1.11	3.27		2.26	1.89	0.243	1.02	0.657	1.43	0.867	2.76	3.74		1.71	1.03	0.638	1.9	0.225	0.485	0.386	1.04	0.926	1.1	0.758	3.22	2.01	1.17	0.924	0.892	2.58	1.64	0.152	0.62	2.15	0.368	0.6
EML4	115	21.5	55.9	80.4	1.11	20	31.6	31.1	17	5.08	17.6	16.4	7.33	7.39	2.87	4.49	24.7	29.5	25.4	8.66	14.2	33.9	30.2	27.3	17.9	14.8	12.8	28.2	14	26.3	31	7.75	7.61	2.08	22.3	31.4	50.1	12.9	31.5	5.37	30.6	17.7	23.7	30.4	21.4	35.5	25.2	30.4	23.7
TRIM47	114	0.283	1.76	4.83	0.194	0.867	4.75	2.35	1.55	7.92	5.37	3.61	7.27	3.93	4.03	0.587	1.55	0.785	0.776	0.399	1.49	0.894	2.59	1.89	1.13	2.11	0.687	1.5	0.315	3.68	12	10.2	5.67	6.75	5.3	0.529	2.78	0.149	1.63	0.961	2.91	2.09	1.8	4.77	2.7	0.47	6.01	42.7	9.93
MAT2B	115	16.3	7.18	9.02	2.03	7.74	5.95	10.3	8.65	5.29	6.62	2.83	5.96	4.48	7.11	8.66	7.75	15.3	6.79	5.5	7.03	12.6	10.5	14	4.62	7.49	11.2	14.3	4.57	10.6	7.41	7.22	10.1	2.9	8.37	12.2	6.13	1.92	5.65	10.7	6.99	6.19	9.98	6.02	11.2	7.76	8.9	14.4	5.81
TES	115	16.8	10.4	16.1	0.993	11.2	13.7	17	7.26	2.14	6.06	2.38	11.4	10.2	3.25	2.73	19	14.9	19	6.88	7.48	6.7	6.55	18.2	7.84	10.1	8.11	16.1	8.36	13.5	11.6	3.61	3.68	1.52	11.3	15	13.1	0.934	12.7	6.04	14.8	21.2	11.1	9.06	2.93	3.51	9.86	6.19	10.2
UBA3	115	1.47	25.9	24.6	1.49	1.09	69.7	5.73	30.7	4.62	2.2	0.544	4.5	5.56	11.3	3.93	51.5	2.37	14.7	3.74	26.9	1.53	7.09	48.2	10.6	2.9	2.98	26.7	9.22	40	0.942	4.3	2.76	2.24	17.9	61.4	28.9	4.09	0.793	5.43	5.21	15.6	19.3	4.89	9.72	5.14	3.34	2.81	28.6
LOC100996754	115	13.8	8.52	13.4	4.19	8.91	15.3	7.7	9.74	0.745	11.1	9	11.6	13.3	0.51	15	10.5	19.6	10.5	10	10.3	11.6	9.5	12.8	11.5	16.6	16.8	11.6	0.637	13.4	10.1	6.67	5.49	2.98	15.1	17.2	11.4	0.228	10.5	20.6	14.4	11.1	14.1	17.1	0.372	9.23	17.5	1.04	11
GSTO1	115	44.9	19.2	45.7	16.5	71.6	69.3	63.9	26	9.25	35.4	16.8	58.5	74.8	110	74.6	50.8	63.1	39.7	33.1	35.4	93.8	52.7	56.7	37.5	63	46.1	79.8	84.1	60.4	49.1	64.1	20.9	9.52	57.1	105	37.1	134	46.5	59.6	80.7	43.2	52.9	62.8	41.9	73.2	71.1	94.1	42
TEP1	115	0.45	0.0931	0.114	0.175	4.6	2.28	0.788	0.47	1.91	0.0704	0.0443	0.412	0.179	0.281	1.07	0.166	0.347	0.207	1.61	0.324	0.197	0.603	0.32	0.666	0.392	0.375	0.18	0.195	0.283	0.167	1.2	1.44	0.201	0.208	0.126	0.142	1	0.327	0.0306	0.493	0.614	0.359	0.452	0.362	0.056	0.563	0.167	0.0982
C16orf62	115	4.35	3.66	4.17	0.784	4.53	7.52	5.9	1.31	1.51	4.73	0.787	7.75	2.49	0.799	1.78	5.49	6.76	0.779	2.25	3.76	0.75	6.28	8.62	2.97	0.889	6.48	1.82	0.246	6.82	3.85	6.93	1.91	3.27	4.34	6.48	4.18	5.87	4.67	0.963	1.12	1.14	5.82	7.47	5.56	1.98	6.34	1.83	4.33
PDXP	115	1.34	5.52	1.77	4.54	3.77	6.35	21.4	14.5	14.5	2.42	3.89	25.8	67.8	2.55	9.26	7.75	2.83	1.5	12.9	5.8	5.65	3.26	6.38	5.75	3.67	4.4	7.16	1.98	5.61	1.55	11.1	13	10.8	5.63	2.15	4.2	17.5	4.82	1.25	1.29	6.75	10.7	6.14	6.95	6.05	3.93	1.19	8.8
COX7B	2
FN3KRP	114	6.79	7.44	4.32	38.7	6.19	11.2	10.4	6.67	0.526	2.61	2.67	12.7	6.02		7.55	11.2	5.83	2.54	8.53	9.34	1.24	47.7	9.34	2.66	6.26	8.79	3.54	0.698	10.4	5.55	4.54	8.02	3.44	4.78	11.3	9.9	4.42	7.58	11.3	1.69	19.6	14.5	13.4	4.15	0.159	3.7	1.65	4.89
NLRX1	115	0.225	3.11	2.86	2.42	1.13	1.5	0.633	2.62	0.295	2.98	3.36	0.415	0.636	2.14	1.19	0.445	2	1.48	1.63	3.71	0.966	2.07	1.03	1.25	5.2	1.13	1.08	0.599	0.177	1.85	0.433	1.01	0.388	1.54	2.5	2.55	0.282	3.89	1.66	0.558	1.25	3.47	2.34	1.17	1.81	2.7	1.79	2.15
COX6B1	115	25.1	24.8	41.3	13.8	23.1	29.6	19.4	28.5	74.8	35.8	34.6	28	49	34.7	34.2	42.4	47.4	28.2	14.3	29.4	23.7	24.3	48.6	96.1	36.3	42.3	28.9	20.5	32.8	18.5	116	20.1	23.4	38.6	27.2	34.7	121	15	38.9	19.6	16	34.9	38.3	506	118	48.1	42.5	36.7
RGPD8	113	0.0261	0.0323	0.0149	0.00117	0.0821	0.0118	0.00632	0.0184	0.0107	0.0605	0.0185	0.0384	0.0397	0.0159	0.043	0.0189	0.0132	0.109	0.00566	0.0101	0.00605	0.0194	0.0429	0.0927	0.158	0.207	0.0239	0.0948	0.0192	0.00287	0.00688	0.0142	0.00317	0.0211	0.0262	0.0537	0.00984	0.168	0.0493	0.0768	0.00986	0.0145	0.0558	0.0227	0.0105	0.0394	0.00659	0.00848
COX6C	98	3.36	0.617				2.08	1.36		0.518	3.2	2.59	1.34	5.54	68.2	3.1	1.72	23	7.41	1.15	1.73	4.51	1.26	6.14	57.5	0.836	2.89	11.1	9.14	3.15	4.79	0.636	1.65	0.691	1.91	9.33	0.25			14.1		1.85	1.36	5.43		50.5	9.02		1.91
COX7A1	103	2.03	0.681	2.28	1.96	5.36	13.2	5.52	2.04	1.62	3.77	1.2	5.35	3.47	1.82		2.47	2.28	1.22	6.19	1	1.09	9.2	16.6	1.73	13.2	12.1	5.21	1.91	4.22	3.13	2.96	2.16	1.21	10.7	2.1			12.4		2.31	6.86	6.79	10.3	1.64	9.26	2.23	1.7	5.48
COX7A2	115	9.81	11.5	18.5	21.6	13.4	8.98	16.3	24.2	27.5	23.7	29.5	21	30.8	263	34.7	31.2	44.7	22.2	10.7	18.8	14.4	15.6	40.3	68.2	20.1	22.7	22.1	27.5	28.1	12.9	18.7	12.9	23	21.3	17.9	22.1	0.986	7.38	44.9	16.7	18.9	29.6	28.7	10.5	63.5	43.5	5.45	17.6
HNF1B	79	0.224	0.0602		4.13				0.647	0.131		0.0931	0.078	0.088	0.0982	0.673	0.0588			9.49	0.205	0.44		0.111	0.124	0.248		0.193	1.04	0.0641		3.4	0.296	0.973			1.8	0.157					0.203	2.47	1.98		0.0942
HNF1A	105	0.616	2.57	0.609	2.11	0.713	0.975	73.7	1.6	18	0.875	0.707	55.6	42.4	0.441	0.577	0.994	0.767		47.3	0.546	0.272	1.18	3.76	24.5	0.435	0.351	0.0424	0.263	2.55	0.126	47.5	40.7	34.8	0.154	0.939	1.35	3.47	2.2		0.38	2.36	1.68	1.23	2.59	0.205	0.782	0.815	0.17
TCEB1	115	27.7	18.7	5.08	6.5	22.8	87.4	39.6	4.55	0.919	52.6	19.1	25.9	49.4	8.56	20.6	32.9	154	74.3	44.4	22.7	97.8	22	39.4	13.3	26.1	89.1	91.3	38.7	33.5	2.27	23.2	18.8	10.9	40	131	54.3	5.51	28.1	81	89.5	49.1	31.5	30.3	3.4	89.9	57.4	5.14	36.5
TCEB2	110	4.8	0.974	1.63	0.499	2.83	5.42	3.65	2.65		4.15	3.38	2.02	3.68	3.76	6.68	0.735	8.27	18.7	2.41	1.6	4.2	1.9		1.2	3.58	5.91	5.19	14.2	1.79	6.48	2.47	2.99	0.878	4.7	10.6	1.69	1.45	6.11	0.982	18.8	1.22	1.64	8.02	0.522	20.8	4.85	0.617	2.84
OXNAD1	51			0.0782	0.0717	0.0557	0.343			0.0772				0.781	0.437	0.96		0.0412	0.105			0.0404	0.069			0.2	0.225	0.156		0.0471		0.621	0.029											0.143	0.532	0.217	0.111	0.0853
PET100	1
PPP2R2D	115	0.829	0.375	0.663	0.478	0.448	0.449	0.369	6.74	0.455	0.179	0.125	0.447	0.225	0.161	7.39	0.271	0.566	0.209	0.495	0.432	0.323	5.99	2.96	0.294	0.825	0.607	0.318	0.0919	0.594	0.861	0.754	0.342	0.0761	0.467	0.125	10.3	0.0522	21.8	0.353	0.272	0.267	0.0654	4.4	0.356	0.0855	0.724	0.0802	1.18
HIST2H4A	115	153	43.8	65.5	42.5	96.9	29.5	40.3	122	6.26	44.9	62.9	95.5	124	40.1	106	32.2	134	179	103	212	122	145	146	127	77	91.2	65.4	108	47.5	47.4	53.2	150	44.4	137	49	113	3.73	109	257	38.2	95	121	147	17.5	92.5	47.2	6.19	120
CCDC22	115	2.17	1.92	2.06	2.14	1.9	3.41	3.19	2.42	0.283	1.02	2.7	14.3	4.77	0.751	8.02	4.18	1.58	1.97	2.62	2.06	0.752	2.86	7.38	4.12	1.51	1.74	1.07	0.912	4.12	5.02	4.61	2.73	2.5	13.4	3.19	1.61	1.06	3.94	2.41	3.88	1.86	2.22	3.96	1.84	0.389	13.7	0.864	6.31
MRPS28	113	18.6	6.16	0.581	0.47	1.02	13.2	1.28	4.75	1.94	19.9	9.32	0.444	3.89	5.94	3.12	4.07	9.37	8.82	1.55	2.97	14.6	2.73	4.1	6.36	1.09	3.32	21	1.73	2.79	41	1.73	1.47	1.21	3.07	14.1	1.9	6.4	40.3	4.05	2.92	2.54	1.3	3.17	0.614	4.03	4.03	9.79	2.03
LAMTOR2	115	17.1	5.48	4.29	4.07	8.25	13.5	10.8	5.04	2.73	6.35	9.87	12.6	8.52	10.5	11.8	7.95	13.6	32.4	7.64	1.65	39.7	6.45	7.22	6.3	9.17	10.8	21.6	7.2	13.9	12.7	6.43	9.17	8.75	8.86	7.78	6.87	6.32	11.4	9.96	22	10.6	6.53	10.8	4.85	22.4	24.5	33.5	13.3
TMEM176B	88	0.155		0.22	0.39	1.16	2.71	2.18	0.551	0.0378	0.224	1.55	0.0412		0.0161		0.377	1	0.566	1.52			0.631	1.74		1.92	2.24	2.07	0.213	0.503	0.309	1.52	0.257		1.28	0.36	0.222			0.334	3.9		0.369	2.62		0.271	7.96	3.15	2.07
COA3	111	1.48	1.18	2.05	0.155	1.05	3.67	2.14	1	0.896	3.41	2.77	0.764	1.29		2.31	4.93	7.93	0.869	0.304	1.53	7.27	0.928	4.63	4.83	1.97	2.37	3.48	2.56	3.44	4.94	1.78	1.51	0.186	3.19	3.03	2.58	1.63	0.475	2.15	3.76	4.39	1.01	1.52	0.23	42.4	2.92	0.693	2.51
COQ6	109	3.16	0.173	1.46	0.674	0.76	2.68	0.499	0.84	3.29	1.87	0.582	1.28	0.32	28.9	0.133	1.99	4.14	178	1.61	1.17	0.542	2.3	1.39	2.57	0.253	0.791	1.06	87.1	305	161	2.71	0.161		1.73	0.749	198	0.337	2.65	0.373	240	369	0.167	1.06	1.39	2.46	3.27	0.949	1.47
TRA2A	114	2.98	1.78	1.79	1.07	1.78	1.46	1.94	2.12	0.488	1.85	1.84	3.41	4.32	11	0.159	1.7	2.99	0.425	0.785	2.14	2.11	1.55	3.49	1.02	2.35	2.29	1.02	0.658	2.05	1.01	0.972	2.35	2.08	1.71	1.75	2.04	2.2	1.39	2.49	1.43	2.08	1.72	2.38	0.869	0.906	2.37	0.21	1.3
HSPB8	115	7.25	4.23	5.08	5.35	2.99	8.53	5.36	8.06	2.09	3.33	3.55	8.93	4.26	9.22	0.61	3.75	6.95	6.4	5.73	4.89	6.84	5.03	5.23	3.56	5.96	7.26	14	6.96	7.6	1.81	1.05	3.41	6.56	7.12	14.7	5.8	0.832	6.45	8.35	16.3	1.29	9.38	9.08	6.36	10.4	8.9	4.01	5.79
FAM162A	115	3.22	3.33	4.48	5.33	7.3	15.1	14.3	5.79	4.09	13.4	15.6	8.79	10.1	4.35	0.192	4.67	25.8	12	9.96	2.79	5.44	4.02	3.2	11.4	8.38	10.8	21.4	27.5	7.76	12	8.67	7.14	1.54	11.9	24.7	5.39	1.54	19.2	0.843	5.06	3.45	1.69	11.9	2.42	84.3	18.3	2.38	8.6
LMO7	114	1.52	0.164	0.225	10.8	1.31	0.324	1.87	0.291	79.2	0.128	0.0623	4.04	0.521	2.53	0.0417	0.261	1.68	1.38	2.4	0.246	1.54	0.27	1.16	1.03	0.149	1.83	2.13	1.73	0.986	0.382	46.8	5.86	50.2	0.274	1.14	0.425	10.9	0.349	0.0218	1.75	0.421	0.512	0.359	30.2	6.72	0.922	1.59	0.0969
LMNA	115	236	123	107	114	51.9	116	119	105	451	126	50.1	115	76.6	28.5	40.4	99.9	145	213	105	145	237	122	117	142	133	44.3	115	79	77.9	47	321	114	287	86.8	67.4	120	205	82.4	191	137	138	109	78.5	40.5	99.7	68	20.7	89.8
LMNB1	115	26	18.7	13.8	12	10.4	19.1	27.5	23.3	6.9	31.3	23.2	32.7	12.3	7.86	28	34	32.6	26.5	19	25.8	45	36	45	17.3	19	17.4	28	15.3	21.4	16	12.2	18.9	12.1	14.7	22.2	28.5	3.82	18.9	46.2	29.5	25	17	18.5	11.4	27.5	18.2	7.13	19.1
CCDC88A	98	0.0447	0.0779	0.0563		0.174	0.0641	0.0511	0.0962	0.0571	0.204	0.12		0.154	0.823	1.39	0.0999	0.059	0.11	0.0219	0.109	0.088		0.333	0.0179	0.101	0.183	0.021	0.155	0.0964	0.167	0.0258			0.033	0.0803	0.113		0.0326	0.161	0.445	0.0495	0.149	0.0303			0.0451		0.0419
IPO9	115	2.04	1.98	16.1	0.854	20.4	40.7	1.01	1.02	1.98	14.8	14.2	12.5	16.3	2.96	2.95	12.3	1.47	5.25	0.863	1.16	1.65	2.17	3.92	2.02	14.6	28.1	1.56	5.36	14.3	10.3	2.29	0.231	1.09	32.4	1.11	19.4	1.16	17.7	3.04	0.769	25.3	21.1	13.8	2.9	2.25	21.8	1.37	21
TMEM48	72	0.0308	0.398			0.129	0.671	0.0754	0.236		0.142	0.932				0.255	1.1	0.0224	0.0483		0.0798	0.0516	0.373	2.07		0.0513	0.112	0.205	0.365						1.34	0.332	1.21		0.343			0.484	0.394	0.316	0.122		1.11	36.6	2.79
LOC101060318	114	3.8	2.97	2.26	2.89	4.05	5.6	3.69	3.08	1.31	3.15	3.02	3.48		5.3	1.04	4.8	4.16	1.99	3.23	4.15	1.1	1.34	3.82	1.01	4.21	4.16	2.31	16.2	7.6	2.96	1.57	6.78	0.723	3.95	5.01	4.25	0.166	3.2	4.36	3.84	4.72	5.64	3.57	1.09	2.31	4.91	1.03	2.67
MRPS7	78	0.455	0.194	0.217	0.037		4.28		0.549		1.6	1.01	0.122	0.245	0.489	0.47	0.558	2.09			0.573	0.162		1.25	0.424	0.311	1.01	0.378	0.722		0.478				2.36	1.48	0.355					1.04	1.28	0.457	0.127	0.554	1.11	0.201	0.699
INPP1	113	0.509	2.83	7.19	1.78	6.32	4.76	0.957	7.04	0.891	2.84	10	1.45	8.23	1.15	11	4.21	1.46	3.01	0.431	2.39	1.07	2.3	4.12	0.401	13.6	7.42	0.869	0.501	2.5	1.58	1.11	0.712	2.51	8.47	2.11	5	3.56	6.15	0.151	6.37	0.918	4.9	2.54	1.55	0.89	7.88	6.83	8.36
RNF170	101		0.367	0.305	0.463	1.5	0.113	0.256		1.68	0.209	0.127	0.766	1.17	2.48	7.78	1.71	0.827	3.21	2.71	5.07		3.02	0.948	2.66	0.694	2.21	0.492		0.491	0.531	1.04	3.26	0.196		2.49	0.998	0.689	2.65	7.24	0.649	0.809	10.1	2.64		0.612	2.1	0.794	0.407
DDI1	61	0.122	0.0829	0.286	0.13		0.179	0.103			0.373	0.297	0.203	1.02		0.254				0.0951		0.382	0.75		2.59					0.128	0.258			0.035	0.205			0.686	0.692		0.231			0.99	0.127	0.468	0.521	0.123	0.271
FAM160B1	112	0.268	2.23	0.533	0.0111	0.0273	1.17	3.87	1.1	0.325	0.435	0.266	1.79	0.551	56.7	12.7	1.98	2.75	0.0447	4.42	1.01	0.623	1.04	0.786	0.547	1.7	1.18	3.11	0.246	0.282	1.93	0.408	4.24	1.26	0.547	3.7	0.825		0.753	5.49	0.909	2.74	0.753	1.2	0.173	1.11	0.524	0.194	0.783
TLDC1	110	4.38	0.244	0.087	0.544	0.698	3.88	4.41	0.534	0.232	3.36	1.94	2.88	4.39	4.05	16.8	0.621	2.09	0.153	2.61	0.625	0.129		0.975	1.4	45.7	33.3	0.206	0.343	0.457	1.31	0.197	4.13	1.38	1.68	0.497	6.9		0.895		0.971	0.159	0.682	0.977	0.476	0.116	1.15	0.107	0.508
GBA2	60		0.0316	0.0502			0.0376	0.0235			0.0284	0.0443		0.0289	0.0268	0.126	0.0519				0.0422	0.0126	0.0556		0.0443	0.186		9.07			0.0124				0.0379					0.0588			0.0223	0.102		0.0509	0.192
ARPC5L	113	7.8	3.96	11.4	1.74	16.2	16.5	5.04	2.36	0.878	15.3	9.64	22.9	6.45	6.45	12.4	6.86	13.3	11.9	3.51	11.6	11.5	11	10.4	13.7	36.2	5.38	4.25	11.6	7.93	2.66	9.23	3.06	1.84	13.4	5.4	40.2	1.76	3.19	2.76	6.36	7.28	10.9	11.2	1.65	15.4	8.04	1.01	6.57
ZFR	115	0.933	1.15	1.95	4.21	2.08	1.93	9.34	2.03	1.39	1.54	0.597	3.43	13.2	1.94	1.54	3.02	0.888	2.43	7.83	0.929	9.35	3.38	3.92	8.02	3.7	3.06	1.03	1.88	2.12	3.41	7.85	3.43	3.72	0.687	0.523	1.88	3.62	4.14	0.401	3.6	4.74	1.69	3.79	1.18	0.557	1.24	0.0742	0.333
FKBP7	113	0.612	1.78	1.17	0.531	1.23	1.95	2.98	1.5	5.7	2.86	3.74	3.15	3.65	4.55	2.86	2.83	1.27	0.74	2.55	1.4	0.411	2.17	2.46	4.49	7.51	0.622	2.23	2	1.78	3.61	1.53	2.74	0.757	4.01	2.89	3.03	5.42	1.35	2.02	1.73	2.27	1.51	1.95	4.29	3.32	6.31	11.9	5.43
MPC1	29								1.14				0.966					1.92		1.01		1.04				2.34		0.796											9.54				5.18			0.662		0.397
HSPB11	103	1.75	0.828		7.25	1.27	0.322	10.3	2.53	2.68	0.909	0.181	8.71	12.8	2.97	24.6	2.82	3.9	3.29	9.73	2.72	0.239	1.36	4.26	6.8	8.16	0.601	8.05	0.518	1.27		7.13	11.9	9.31		0.508	0.571	0.338	0.393	0.886	1.49	2.9	2.83	2.19	2.27	4.44		0.354	0.14
LOC100507855	115	4.72	2.27	11.2	5.74	14.1	18.8	16.3	9.33	52.9	15.5	5.85	9.04	8.09	7.23	4.36	11.5	23.5	10.7	11.2	6.44	17.3	5.61	6.85	10.6	11.9	17.2	16.2	14	9.59	10.3	8.93	8.58	19.2	10.3	23.6	6.17	1.31	18.7	17.5	40.1	5.41	12.7	15.7	4.92	6.29	14.5	1.28	5.06
MSN	115	50.2	40.2	52.7	46	50.1	80.3	99.9	47.4	9.63	36	29.9	124	39.5	38.5	101	56.4	52.9	103	71.2	54.4	65.1	60.7	76.5	121	56.8	53.8	148	36.1	58.1	39.3	65.1	87.9	45.4	79.6	70.8	52.2	15.7	38.1	89.6	138	54.3	54.8	70.3	27.6	64.5	43.7	15.1	59
ACSF2	115	1.56	2.13	2.92	1.03	7.49	3.14	41	12.3	2.93	5.33	3.22	16.9	10.5	12.7	20	20.6	4.18	3.96	22.8	8.86	3.99	6.31	20.6	32.3	3.06	6.4	9.71	8.6	5.51	4.52	12.8	1.4	11.9	2.42	4.46	2.38	4.38	7.21	1.91	13.4	12	10.4	5.13	5.3	1.84	4.81	3.12	2.14
RAB11FIP1	108	0.239	0.0412	0.0424	1.2	0.0444	0.137	0.814	0.0458	0.0466	0.219	0.199	0.776	0.262	0.11	0.465		0.332	0.327	3.01	0.108	0.0545	0.281	0.161	0.792	1.09	0.269	0.141	0.763	0.0469	0.068	1.06	0.718	0.551	0.29	0.852	0.037	0.429	0.107		0.667	0.142	0.0977	0.497	0.302	0.0263	0.477	0.32	0.0837
TARS2	115	0.173	0.596	0.21	2.28	22.1	1.34	1.85	0.735	36.1	0.811	0.474	2.71	1.7	1.42	2.45	2.3	1.95	0.335	1.49	0.62	0.591	3.3	1.23	1.85	2.51	2.03	0.563	0.974	1.46	0.484	15.4	0.467	18.5	0.781	6.89	0.214	1.17	0.555	0.305	0.264	0.0611	0.565	0.569	0.537	0.209	1.47	0.383	0.921
NUBPL	110	0.615	0.547	0.72	0.786	0.608	2.66	5.35	1.42	0.155	0.76	2.05	8.03	2.43	2.15	2.76	0.392	1.14	1.36	6.3	0.645	0.544	2.73	1.06	2.25	0.209	1.46	0.277	0.269	0.715	1.69	2.11	5.91	1.61	0.873	0.842	1.03	1.13	0.919		4.44	0.701	0.498	2.59	0.163	2.29	1.69	0.78	2.97
BROX	115	2.16	2.84	4.46	0.102	2.51	5.62	0.499	2.82	1.5	3.01	1.81	0.151	2.99	0.921	4.07	1.8	2.21	1.07	0.83	3.21	0.737	7.73	2.68	4.28	2.27	7.38	1.61	0.967	1.8	1.41	0.785	1.38	0.453	1.41	2.99	5.8	2.85	5.86	2.08	0.698	1.97	4.07	6.53	2.69	0.88	2.6	0.472	4.17
CDK5	113	1.68	0.627	1.81	1.11	0.784	1.13	1.49	2.37	1.04	1.27	1.08	1.94	3.31		4.11	1.64	2.72	0.654	1.09		0.459	3.81	1.56	1.33	2.55	2.34	1.42	1.06	1.07	1.26	1.53	0.297	0.765	1.4	1.4	2.1	0.391	1.69	2.82	1.04	1.3	2.14	3.48	0.712	0.809	2.68	1.14	1.94
RAB18	115	10.1	8.04	15.4	5.72	8.32	24.6	23.8	13.8	7.58	16.9	12.2	16.6	38.3	15.8	11.6	9.82	10.2	19.8	14.3	16.7	8.23	6.24	9.69	9.2	11.2	15	7.32	6.88	13.5	10.7	11.7	7.72	7.04	19.5	14.2	11.6	4.61	15.5	13.9	16.7	24.1	32.4	16	5.35	5.78	14.1	3.91	12.8
ATP11C	80	0.0138			0.0666	0.279	0.187	0.0788				0.262	0.0815	0.0397	0.257	0.0486		0.0578	0.0469	0.0349		0.0329	0.0678	0.0954	0.649	0.319	0.414	0.0185	0.469	0.0265		0.0419	0.0296	0.035	0.115	0.104	0.0536	0.493	0.384		0.013			0.15	0.114		0.213		0.142
RAB3GAP1	115	0.858	1.1	1.41	0.544	0.921	1.98	1.51	0.728	0.609	1.74	1.2	0.575	0.543	1.1	1.59	0.631	2.03	1.08	1.16	0.172	0.73	0.904	0.69	0.974	1.4	2.13	1.86	1.04	1.22	0.234	2.19	0.346	0.0468	1.93	0.665	1.37	0.0925	1.21	1.06	1.26	0.726	1.47	1.43	0.88	0.787	1.76	0.87	0.952
ATXN2	98	0.965	0.588	0.504		0.306	0.782	0.0207	0.182	0.28	0.518	0.655	0.212				0.364	0.327	0.893	0.0277	0.066	0.396	0.325	0.0438		0.355	0.464	1.14	0.526	0.422	0.026				0.764	0.765	0.587	0.0326	0.385	0.0999	1.37	0.0658	0.103	1.59			1.05	0.251	0.518
SERPINB3	111	0.207		0.0812	0.625	1.58	1.34	0.503	0.226	0.325	3.89	1.06	1.6	0.36	9.77	3.73	0.721	1.8	9.28	0.485	0.41	1.12	0.152	0.652	0.852	0.171	0.999	0.877	1.05	0.193	2.28	0.972	0.954	0.406	0.242	0.879	0.237		0.254	0.0957	12.6	0.369	0.397	0.764	0.162	0.394	9.7	2.35	0.185
SERPINB4	74	0.0343			0.0455			0.232		0.339	0.246	0.0643	1.77	0.687	0.0902	1.63	0.0544	0.145	0.0425	0.0459	0.0489	0.161	0.508		3			0.0162				0.114	1.48	0.0684		0.884		0.178	0.286	0.1		0.11		0.119	0.215		0.0908	0.677
UBE3D	2																																0.52
TTC37	115	0.797	0.7	1.08	0.33	0.815	0.763	3.02	0.726	0.253	2.48	1.74	4.04	0.846	1.81	0.935	1.11	1.14	0.257	3.16	1	0.819	0.947	1.39	2.23	1.57	1.19	1.45	0.604	1.1	1.07	1.3	1.79	0.622	0.744	1.57	1.08	0.142	0.857	1.78	1.68	1.13	1.11	1.28	2.95	0.737	3.14	1.99	0.674
HS2ST1	97	1.67	1.04		2.9		0.446	0.669	0.595	0.52	0.479	0.91		0.594	1.9	0.572	0.51	1.48	0.256	0.863	1.65	0.0477	0.124	0.517	0.636			0.105	1.69	0.823	0.0814	0.84	0.646		0.301	0.388	0.643	2.75	1.24	3.3	1.08	0.716	1.27		0.783	1.2	1.18	1.61	0.0792
LRPPRC	115	7.91	6.07	10.8	5.71	31.2	24.9	11.9	9.97	3.53	17.8	19.7	8.17	12.8	10.9	12.5	12.2	16.5	10.9	10.3	12.1	11.7	8.3	11.9	15.6	9.55	11.5	14.7	11.2	9.74	7.84	5.53	7.27	4.23	23.2	11.5	12.8	16.9	7.11	12.1	7.85	10.2	12.8	13.4	5.26	20.8	20.1	13.2	17.1
TMEM147	84		0.639	0.214	0.268	0.414	4.24	8.65	1.77	3.3	11.5	10.2	8.02				0.381	0.296	4.16	6.74			5.24		7.57		0.384	2.91	7.77		0.173	15.4		10.5	3.59	0.775	6.51	4.12	0.718		4.07	1.02		0.663			10.2		1.72
ACTR1A	115	9.01	7.63	6.2	5.42	10.5	6.73	6.46	7.6	2.92	62.7	19.8	7.62	15.1	16.8	17.6	11	13.5	4.49	9.27	8.74	6.17	11.4	13.6	7.46	11.8	8.23	4.89	8.5	8.69	9.63	4.31	7.55	4.65	7.91	26.7	10.3	2.75	9.01	7.71	7.21	12.8	11.5	9.79	19.2	5.63	13.5	103	7.98
RBM14	115	5.84	5.67	10.3	1.02	6.61	20.5	5.21	8.18	1.18	18.7	13.5	6.12	2.73	7.05	2.01	14.8	18.3	12.4	1.83	9.61	20	10.6	11.3	7.75	11.2	14.7	17.6	11.1	7.43	24.4	2.91	4.23	0.966	14.2	13	10.7	1.25	8.46	16.8	11.5	10.2	10.6	8.77	0.619	46.7	23.2	7.06	22.6
LYPLA1	115	7.27	2.58	1.72	2.33	6.3	9.62	8	5.97	10.9	4.91	4.41	10.5	3.49	12.6	2.24	10.2	12.7	3.89	3.22	4.13	3.34	2.41	7.33	1.96	7.94	17.1	2.15	6.09	4.66	8.69	11.5	1.57	5.89	9.46	10.2	4.34	1.53	3.62	12.3	2.4	6.05	7.5	7.33	17.7	4.83	7.7	4.88	7.2
DUSP23	115	35.9	66.5	29.3	6.35	24.5	59.1	17.5	40.5	9.76	57.7	12	13	28.2	24.4	12.5	120	31	115	14.1	32.3	17.3	31.7	145	6.96	28.9	50.5	32.6	15.8	88.6	15.4	12.4	9.93	15.4	82.8	113	54.7	5.08	96.1	16	29.6	23.7	19.6	52.5	16.5	12.1	35.8	4.03	15.5
ADPRHL2	115	4.66	3.91	4.4	2.14	10.1	4.84	4.5	5.54	4.14	4.92	1.84	2.89	4.24	2.98	1.61	4.34	6.71	7.78	3.67	5.74	8.88	9.33	6.43	4.86	11.4	6.81	8.37	4.98	6.14	1.98	3.03	2.07	2.04	6.11	5.45	3.88	0.738	6.4	4.98	10.6	6.56	5.86	6.15	2.63	2.96	6.53	1.23	7.65
TRMT10C	115	0.342	1.17	7.07	0.674	1.36	3.34	1.1	0.717	1.12	2.05	1.68	0.68	2.37	1.19	2.81	2.11	6.2	0.458	4.01	0.93	2.33	2.45	1.32	1.62	1.51	2.91	0.598	2.55	1.77	2.66	0.929	1.74	1.79	1.15	1.14	1.42	2.43	1.05	1.14	1.51	1.21	0.363	1.95	0.468	1.61	2.42	0.967	2.22
SARS2	115	1.52	0.68	3.81	0.605	2.86	1.94	1.74	1.27	0.878	3.5	0.04	1.19	0.805	2.07	2.35	1.57	2.29	1.27	1.42	1.73	2.7	1.32	2.37	1.54	1.94	4.18	1.95	1.36	1.32	1.86	1.87	0.748	1.21	1.27	2.52	0.845	0.461	4.37	2.07	1.37	1.17	3.56	3.18	0.841	3.73	1.21	0.28	0.854
COMMD4	110	45.5	59.1	14.5	0.221	1.31	9.79	0.465	77.1	0.573	2.97	1.94	1.34	7.5	0.481	1.75	0.921	3.26	3.15	0.954	5.9	24.4	1.98	0.783	1.5	0.596	1.3	39.9	3	132	53.1	2.04	0.75	0.185	2.26	0.824	5.06	0.833	0.917	0.141	50.8	1.74	1.69	0.972	1.94	27.5	5.43	3.72	11.6
HIST1H2AG	115	82.3	51.8	42.5	30.5	39.2	48.1	54.5	77.4	4.14	60.6	42.5	90.5	33.5	24.7	24.1	63.6	85.5	103	74.8	97	100	67	129	79.7	65.8	56.7	64.9	60.2	63.2	33.3	35.9	69.3	43.5	94.2	64.8	65	0.109	61.3	132	73.5	76.9	77.9	69.8	1.63	48.8	55.8	0.936	65
HIST1H3F	115	3.16	3.08	2.89	2.11	5.52	2.89	1.62	6.06	0.55	2.3	2.66	3.87	6.2	7.2	15.5	5.57	3.18	69.1	7.04	11.3	8.07	8.25	11.4	51.4	2.9	5.46	10	29.7	5.65	1.82	2.5	5.06	2.38	5.14	2.11	5.21	0.344	4.17	10.2	24.7	4.42	6.72	7.86	0.523	10.5	3.81	0.931	5.87
SLC25A35	38	4.41	0.042	0.15					0.493								0.246	4.73	0.86					1.11					0.378	0.582	1.73					3.79	0.132				1.03					0.825	0.327
AKR1C1	115	4.71	3.66	6.18	4.45	4.7	12.7	3.05	6.07	0.662	2.63	7.9	1.22	16.5	1.18	4.88	7.71	15.7	2.5	8.4	4.46	2.85	4.27	5.83	4.38	5.05	8.2	15.6	9.81	15.1	7.81	3.3	2.49	2.3	8.59	13.5	5.38	0.761	7.05	7.19	13	4.82	5.89	12.9	0.606	1.94	6.01	1.05	8.28
RGPD4	115	0.0269	0.0503	0.0178	0.031	0.161	0.028	0.00639	0.0196	0.0224	0.0534	0.0104	0.206	0.0505	0.016	0.0775	0.137	0.23	0.346	0.00577	0.0441	0.0241	0.0302	0.0562	0.196	0.351	0.299	0.122	0.195	0.147	0.00197	0.0145	0.182	0.0177	0.027	0.333	0.0619	0.00994	0.272	0.187	0.369	0.138	0.0115	0.327	0.0387	0.0122	0.0426	0.182	0.0405
AKR1C2	115	2.5	0.937	2.29	1.28	2.32	2.23	1.34	1.47	0.427	0.999	0.7	1.17	2.72	0.404	4.72	1.14	4.34	3.22	1.16	2.11	1.03	1.17	1.22	2.93	1.38	2.35	2.41	8.71	2.71	7.02	0.474	1.03	1.29	2.79	0.985	1.56	1.41	1.89	2.72	11.8	0.683	2.21	3.4	0.912	0.587	1.87	1.2	3.29
TOM1	115	5.66	4.33	3.35	3.16	4.97	5.32	3.37	4.53	2.58	4.54	3.34	4.24	8.43	12.1	11.9	4.37	6.78	3.06	7.06	3.92	12.1	7.36	3.51	5.16	4.87	10.2	10.5	4.29	4.82	3.74	11.1	2.42	1.51	4.89	7.89	5.24	1.28	5.39	6.58	5.77	4.74	5.26	6.91	2.76	4.3	5.5	2.88	8.12
DDB1	115	10	10.8	10.4	5.58	6.04	18.7	13.3	12.6	8.79	13.9	10.4	12.3	7.22	1.84	7.38	7.87	13.1	9.04	12.2	16.7	16.4	7.99	14.4	15.1	12.3	13.6	7.23	6.83	15.7	11.6	5.95	3.62	5.94	10.8	11	14.8	3.47	12.6	11.2	14.8	8.38	9.6	13.6	11	7.49	13.9	4.76	11.6
BAK1	103	0.324	0.362	0.686	0.918	16	2.44	0.4	0.167		1.9	2.8	0.922	0.494		3.46	0.433	0.927	7.03	11.9	0.133	10.8	2.74	0.168	4.19	0.446	1.1	1.77	0.193	0.899	13.6		0.427	7.29	2.23	0.877	0.682	0.226	0.608	9.23	0.954	0.54	0.809			0.292	3.12	0.368	1.71
BAG1	66	3.44	4.33	2.8	0.26	0.147	0.0911		4.16			0.0507							1.36		0.0972		0.0494		0.178	0.161	0.555		1.78	7.13	6.42		1.03		0.289		0.259	0.0831			2.37		0.166		0.0996	0.416	0.231		0.0676
BAD	17			0.257		0.121			0.197											0.179		0.329		0.0375				1.8												0.857						0.509
SMTNL2	35							0.59		0.31		0.878		1.31									0.106		3.67	0.143	0.162	1.06	0.113				0.157								0.238			0.101		0.573
GOLGA3	115	1.74	2.9	1.71	0.871	3.41	2.55	1.55	1.84	0.329	1.58	1.57	1.4	1.26	1.09	3.48	1.76	1.8	2.96	1.47	2.2	3.02	1.19	3.2	0.82	2.36	3.31	3.36	2.68	1.89	1.78	2.92	0.46	1.12	2.13	4.11	3.51	5.48	1.93	0.0709	2.57	2.78	2.96	1.95	2.26	2.06	2	0.268	2.13
GOLGA1	78	0.0303	0.0278	0.142		0.17	0.597		0.166		0.123	0.101	4.36		0.0765	0.0316	0.263	0.0319		0.0374	0.238		19.4	0.225	0.197		0.348	0.102	0.0184	17.4	0.106	0.367	0.0178		0.113	0.121	0.125	1.56	0.831	0.1		0.585	0.472	29.1		0.0232	0.165		0.123
GOLGA2	115	1.65	2.12	0.865	2.06	5.75	2	2.2	2.81	6.94	3.81	5.43	2.26	2.79	15.2	3.45	2.47	1.78	2.57	9.48	1.71	2.51	1.67	1.54	2.44	6.73	2.74	1.97	4.65	2.21	1.49	9.37	9.8	2.29	2.67	0.624	1.06	1.68	0.424	1.33	2.41	1.53	1.95	1.62	4.33	1.82	1.87	4.31	1.59
GOT2	115	38.6	5.6	17.5	8.54	19.5	43.6	47.4	21	5.24	45.2	23	35.8	18.2	10.6	6.86	28.9	71.4	55.2	24.3	9.05	72	14.3	18	37.1	12.3	46.3	53.8	16.1	11.2	27.3	47	22.5	14.5	43.7	146	18	116	24.5	17.2	94.9	9.77	17	25.7	1.99	180	30.3	15.9	31.8
GOLGB1	115	1.42	1.17	1.04	0.735	1.48	1.44	1.1	2.35	0.928	2.15	0.807	1.38	2.05	1.22	1.45	1.95	2.12	1.01	1.01	2.17	0.854	2.16	1.9	1.99	2.12	1.89	5.19	0.591	2.84	1.5	1.59	1.32	0.805	1.28	1.8	1.19	2.62	1.99	2.27	2.1	2.38	2.58	2.34	0.808	1.22	1.64	0.536	1.42
GOT1	115	63.6	11.5	32.4	9.15	20.8	59.5	34.9	35.4	16.8	14.8	15.8	24.4	13.8	3.07	5.77	13.6	26.3	14.9	33.8	26.1	47	29.9	20.1	35.4	21.8	28.3	36.7	10.6	14.3	15.6	69.3	18.3	20.4	43.4	25.8	29.5	4.81	26.8	9.18	18.7	9.96	62	22.3	32.2	87.1	50.2	49.8	40.3
POLR2C	109	6.57	4.44	11.9	1.34	0.731	13.7	0.265	1.52	1.59	7.64	2.57	0.376	13.9		0.875	6.23	9.04	0.0917	0.375	5.63	0.221	4.72	2.51	0.119	8.17	13.9	0.826	1.16	9.58	3.57	0.475	0.673	0.078	11.1	0.861	9.94	1.74	9.32		0.87	1.05	6.63	8.45	0.47	0.239	9.81	0.404	7.64
POLR2D	79		0.0993			0.29	0.0995	1.57	0.112	0.683	0.561	0.263			2.28	1.1	0.643		3.57	2.16	0.366	7.36	2.63	2.02	2.86		0.1	1.43	0.815		2.31			1.27	0.207			0.409		1.16	0.989	0.178	1.57		0.0999		0.105	5.32
POLR2A	115	2.03	2.5	2.45	0.0559	2.08	7.36	1.78	2.7	0.262	2.68	0.849	1.49	0.379	0.695	2.67	3.95	4.48	0.33	0.526	3.44	0.77	0.649	2.74	0.351	0.682	0.595	1.21	0.0145	2.78	0.803	0.382	0.0866	0.169	1.84	0.374	2.03	0.215	0.56	0.953	0.643	3.13	2.72	2.46	0.208	0.477	1.31	3.31	1.15
POLR2B	115	0.299	0.668	0.421	0.722	0.863	0.699	1.82	1.26	1.29	1.04	0.915	2.24	1.38	8.43	2.01	3.32	1.35	0.57	2.62	1.27	0.516	2.34	2.1	2.01	0.368	1.43	0.988	1.17	1.29	1.18	1.56	1.09	0.789	0.857	0.795	0.788	0.952	1.47	6.41	2.29	2.64	1.12	3.7	1.1	0.415	1.59	1.14	0.714
POLR2H	98	2.5	1.21	10.5	3.18	2.91	6.76	2.85	15.7		11.7	9.11	4.89	10.7	10		2.35	6.2	5.03	5.18	2.85	0.826	6.18		1.93	5.51	2.85	0.122	10.3	3.64	0.889	1.74	0.579	1.42	14.4	2.44	6.83	0.958	5.31	3.96	5.25	1.91		6.64	0.746	0.328	14.3	7.57	9.49
POLR2E	113	0.426	22.1	43.3	0.12	2.58	3.39	0.357	8.72	1.82	9.97	0.439	0.496	20.1	0.369	7.55	1.72	6.4	4.2	0.785	1.67	0.429	14.5	4.76	4.11	24.4	2.66	2.29	13.8	0.148	2.4	6.63	2.9	0.286	7.42	0.689	3.27	0.418	16.7	12.2	2.22	2.18	1.05	36.7	4.5	9.2	7.78	2.32	21.3
CRYZ	115	128	44.9	164	75.2	82.7	51.8	77	131	12.7	66.1	48.2	186	116	19.5	26	85.5	118	77.6	66	115	179	78.4	117	78.2	111	162	83.1	52.4	76.4	44	106	47.9	67.6	154	57.9	78.6	18	118	88.1	90.8	65.1	176	112	28	33.1	176	20.5	118
CRYM	115	13.2	16.1	18.2	3.53	17.2	15.8	0.398	5.79	2.32	7.96	8.41	1.84	10.1	5.07	18.4	16.8	12.4	13.5	3.09	3.75	8.75	6.7	9.7	21.1	6.06	17	7.47	1.61	13.6	10	3.33	4.06	1.11	12.2	14.2	23.9	3.36	18.6	7.24	2.78	2.13	14.1	15.7	5.38	9.67	21.7	25	15.1
SQRDL	115	10.6	8.39	17.6	11.7	17.2	18.9	12.5	7.41	1.73	26.8	16.5	16.1	16.8	16.7	19.6	15.4	33.3	10.7	6.26	9.58	33.4	17.2	34.8	19	18.7	29.6	10.7	12.3	7.72	18.9	12.6	14.6	7.01	18.2	14	9.31	11.2	7.17	26.1	31.6	12	18.5	13.9	7.27	14.6	19.5	5.4	18.2
SRPRB	115	13.2	20.9	40.1	6.37	28.1	11	2.94	28.4	5.1	20.1	12.9	4.77	6.29	9.01	11.7	30.5	13.1	13	14.6	12.1	8.39	5.7	18.2	4.5	24.4	31.5	13.2	10.1	29.5	6.99	46.2	8.24	3.39	13.2	14.1	6.98	5.28	25.4	10.3	5.34	46.9	11.5	18.1	22.9	22	15.5	41.2	18
FTO	115	7.04	2.51	3.19	1.86	4.16	4.15	1.03	3.63	0.797	4.12	3.7	2.68	6.97	1.24	0.564	1.6	7.44	2.29	2.57	3.4	5.38	3.32	2.34	1.67	2.48	3.1	6.76	6.36	3	8.45	4.1	2.74	0.815	7.98	7.37	3.92	5.52	1.45	4.21	1.76	1	2.97	2.52	5.35	1.25	2.49	2.98	9.66
PAQR7	0
ATG9A	107	0.556	0.27	0.423		0.373	0.505	0.21	0.293	0.0286	0.398	0.953	0.0316	1.38	11.7	1.01	0.634	0.713	0.21		0.458	0.688	0.0798	1.03	0.786	1.91	0.911	0.0525	0.0764	0.613	0.363		0.161		0.399	0.431	0.362	0.167	0.148	0.364	0.179	0.473	0.232	0.952	0.3	0.0137	3.17	39	0.825
MRPS27	112	0.408	0.794	0.669	0.38	0.936	0.937	0.569	6.48	0.514	0.734	0.645	0.246	2	0.996	0.8	7.52	1.58	0.66	0.236	3.38	0.477	0.389	9.26	1.97	1.32	1.14	1.24	2.93	1.98	0.227	0.787	0.356	0.308	0.794	0.601	0.763	0.717	3.82	0.277	0.429	2.74	7.11	4.67	0.461	1.33	1.3	1.47	0.603
PREP	115	2.36	15.9	3.87	3.28	4.56	5.35	5.02	4.02	3.95	3.7	4.08	7.77	44.5	4.18	7.19	3.83	4.31	1.7	4.51	3.16	2.3	1.91	4.25	27.2	4.31	7.91	4.19	3.84	3.25	5.54	10.6	4.27	2.81	3.49	5.96	12.2	4.79	7.35	4.57	3.19	2.83	5.64	2.79	6.99	1.48	4.43	4.15	4.1
PRG2	111	0.124	0.674	0.966		3.32	3.71	2.14	4.85	0.483	2.59	1.55	2.07	2.09	1.19	1.02	3.07	1.31	1.42	0.62	1.33	1.06	1.69	3.5	0.361	4.94	6.07	5.24	5.01	1.76		1.86	1.52	0.664	2.42	4.91	2.66	0.99	14.5	0.181	0.298	0.839	2.59	3.51	2.15	2.67	2.69	0.474	2.24
PNP	115	37	14.1	30.3	16.2	24.6	18.7	17.2	25.2	27.6	8.89	22	16.9	13.4	4.42	49.9	23	28.8	26.4	14.7	19.6	31.4	23.9	23	30.1	30.1	32.8	21	7.32	21.2	10.5	8.79	16.6	15	20.1	8.43	20.2	31.1	21.6	20	27.7	16.1	44.3	32.8	18.7	12.5	25.2	0.893	22.6
OCIAD2	110	0.798	51.2	18.9	1.75	0.762	9.65	8.21	62.6	0.15	12	3.85	6.44	26	2.84	9.97	34.9	21.9	5.63	3.37	56.5	15.8	1.44	31.6	5.5	10.1	19.6	6.93	4.65	59.5	1.75	5.29	3.55	0.914	9.42	75.4	34.5		1.83	12	23.3	46.9	121	11.6		22.7	21.3	7.27	7.34
ATPAF2	114	16.2	9.73	0.623	0.647	2.67	6.43	0.536	2.64		6.15	4.96	1	2.85	0.561	9.36	6.65	22.3	4.32	1.99	4.85	1.53	4.5	0.583	2.08	7.23	5.8	20.7	2.67	22.8	1.54	1.4	2	0.535	9.35	1.51	0.849	1.59	2.76	3.84	2.82	3.45	3.32	3.25	3.82	5.74	9	0.905	11.8
RAC3	115	9.04	2.64	2.58	1.41	0.605	6.52	3.64	3.59	1.07	3.66	2.18	22.9	12.9	12.9	5.92	8.33	8.2	9.61	2.47	2.61	8.72	3.28	9.8	7.2	1.83	3.14	13.8	22.4	5.27	7.93	8.11	4.14	1.54	2.32	14.8	2.6	2.46	2.86	4.47	12.4	6.42	5.04	3.97	12.7	13	5.32	5.32	2.89
RFTN1	112	1.58	1.52	0.795	0.618	1.23	1.68	0.77	1.62	0.31	0.754	0.424	2.48	0.81	1.79	0.906	1.32	0.392	1.34	1.54	0.777	0.304	1.53	5.37	5.49	1.14	0.882	0.586	0.611	1.39	0.497	0.304	1.05	0.13	1.37	0.545	1.26	0.495	2.39	1.52	3.2	2.54	2.05	3.35	0.131	0.712	2.05	3.2	1.81
PHLDB1	110	1.09	0.713	0.589	0.869	2.55	1.08	0.203	1.17		0.767	0.834	0.677		0.297	1.25	0.975	39.3	0.157	0.288	2.88	6.65	3.88	2.26	0.421	1.3	3.68	27.6	0.13	1.31	0.245	0.486	0.394	0.182	0.69	18.5	0.465	3.03	3.79	0.05	0.333	1.71	3.7	2.19		13.7	1.97	3.03	1.02
BIN2	104	0.435	0.748	2.04	0.741	0.509	0.745	1.24	0.32	1.82	3.03	0.986	0.663	1.45		2.02	0.0226	0.601	0.238	1.32	0.509	0.63	0.262	1.5		0.787	0.19	0.468		1.17	0.623	2.36	0.431	1.26		0.348	1.16	2.63	0.428	0.572	2.06	0.465	0.0974	0.257	2.1	0.135	0.131	15.7	0.125
RAD21	112	1.37	0.809	0.564	0.748	1.21	1.65	1.07	0.523	1.72	2.29	0.877	1.13	1.49	2.08	1.9	1.74	2.3	0.783	0.601	0.345	3.04	0.21	0.797	5.59	0.469	1.6	0.704	0.315	0.876	0.987	2.68	1.28	0.736	1.44	1.13	0.802	0.0966	0.42	2.2	1.83	0.59	0.362	1.15	4.29	2.14	1.72	0.312	0.798
MESDC2	115	1.05	3.07	3.39	3.69	3.65	7.94	23.1	2.56	32	6.33	3.09	35.9	3.69	4.02	5.73	26.4	5.62	3.73	4.37	6.15	6.11	19.7	20.1	10.7	7.21	3.44	5.52	1.52	8.05	8.23	34.6	11.5	15.2	7.21	10.3	3.9	3.27	13.6	8.25	18.5	19.4	12	13.9	16.5	1.12	5.45	3.25	3.73
KANK1	115	0.215	0.562	0.144	0.315	0.255	0.467	1.41	0.457	3.71	1.65	0.637	1.3	1.44	0.485	3.27	0.189	0.335	1.04	1.53	0.407	0.126	2.89	0.386	1.32	1.04	0.403	0.185	0.61	0.64	0.807	1.35	2.22	1.06	0.927	3.14	0.331	0.134	2.52	6.06	0.994	0.654	0.749	3.1	0.444	0.0559	0.876	1.57	0.27
NUP62	115	3.36	2.15	10.8	5.13	16.4	5.49	1.1	8.7	0.131	5.53	5.91	1.96	2.94	12.6	4.53	13.4	2.77	7.37	10.5	10.7	10.4	2.23	18.8	6.53	12.8	11.9	18.3	10.5	4.48	6.04	0.819	4.43	3.44	2.67	5.54	1.21	1.54	7.33	20.3	15.1	12.5	16.2	17.4	0.703	2.08	2.86	1.86	3.2
TSPAN33	62	1.05		0.0875		1.68		0.183	0.978	0.0485				0.786	0.0413		0.594	0.277	0.369		1.02		0.123	0.41			0.698	0.269	0.0315	0.248						0.305				4.42		0.353	1.21	0.219	0.106	0.0568	0.42
KPNA6	115	1.14	1.54	2.41	0.3	1.07	2.22	0.79	0.672	1.91	1.87	2.3	1.36	1.12	1.83	2.45	0.448	3.91	3.32	1.5	0.62	2.74	3.03	4.23	9.25	2.08	1.75	1.69	1.28	2.01	0.977	0.953	0.739	0.626	1.1	2.03	1.8	0.832	7.99	2.62	1.34	1.93	2.44	2.32	1.15	0.248	3.37	0.341	1.51
TPRG1L	110	0.445	0.601	0.346	0.999	0.496	0.3	4.18	0.252	6.02	1.1	0.333	2.27	1.11	0.659	2.92	0.219	0.514	0.0451	2.51	0.454	0.485	0.977	0.229	0.577	0.578	0.417	0.763	0.0258	0.0962	1.45	4.4	0.707	3.03	0.437	0.47	0.125	1.48	0.774	0.986	0.475	0.215	0.513	2.27	5.07	1.3	3.18	0.169	0.654
SLC12A1	83	0.104	0.0306	3.44	9.48		9.03	4.84	0.0385	11.3	2.43	0.681	9.04					0.0855		8.82		0.157		0.045	1.68			0.136		0.0365	2.49	12	0.624	7.9	3.04		2.26	0.6		0.0307		0.128	0.0359		10.5	0.08	2.78		3.92
SLC9A3	1
SLC12A2	77		0.0442	0.271	0.107		0.107	0.233	0.395		0.0271	0.0146		0.0484	1.04	0.0757	0.156	0.314		0.313	0.243	0.1		0.252	0.394			0.0465			0.0505	0.154		0.0629		0.127	0.283		0.214			0.11	0.135			0.417		0.204
RAB6A	115	6.92	10.4	4.9	9.21	9.39	17.4	8.5	9.84	1.23	9.33	7.26	13	17.8	25.3	13.6	15.8	16.4	5.87	23.5	6.45	4.4	7.71	9.52	10.8	7.53	11.2	10.7	6.71	11	17.1	6.74	20.5	4.05	8.25	22.5	11.7	2.67	9.94	22.6	33	57.7	11.2	16.4	3.79	15.4	12.9	4.17	6.66
ATL3	115	10.7	9.69	7.13	3.28	9.64	12.2	6.68	11.2	1.45	20.3	13.1	23.3	10.3	1.81	30.4	11.9	15.9	6.25	5.07	10.7	6.11	10.4	14.6	7.97	11.1	10.2	10.4	5.46	14.7	6.13	3.81	4.84	3.48	11.4	12.9	10.6	0.576	12.4	8.92	12.2	16	10.9	11.6	1.25	4.59	13.9	52.3	11
ZDHHC5	71		11.4	2.01	0.0358	2.22	0.222		1.95		0.259				0.133		6.36	0.0756	1.45		3.15	0.787		2.98		7.4	1.06	1.87	1.76	5.78	0.669				0.509	0.574	4.43	0.0439	4.47	0.116	0.17	1.7	0.329	0.44		5.47			1.49
NELFB	108	1.1	6.78	4.2	0.0311	0.0809	0.0988	1.13	0.981	0.881	0.268	0.105	5.84	1.02	0.434	1.51	8.91	0.958	0.021	0.0585	0.207	0.201	1.9	0.984	1.67	4.22	1.48	0.102	1.57	3.74	5.34	1.94	2.11	1.51	0.167	0.385	4.26	0.581	3.2	0.247	0.0545	0.432	0.738	2.02	1.36	0.233	0.263		0.104
CNRIP1	112	23.6	2.68	0.556	5.29	1.71	41	15.8	10.7	4.45	8.75	13.1	20.6	6.52	0.479	5.54	3.95	40.5	2.47	14.7	7.6	1.43	11.7	5.57	4.67	1.74	0.292	12.9	0.641	11.9	11.8	19.7	7.38	6.98	27	54.9	17	9.76	1.47	0.513	0.418	8.73	5.76	4.04	22.3	7.71	0.425	3.57	39.7
RABIF	63				0.483	5.62	8.75	0.401				4.64	0.538	2.6		1.15		0.851	1.66	0.505	6.24				1.08	18.1	2.13	1.03	0.15	1.41			0.344			1.46			0.488		1.63		4.82	0.325	0.141		3.09		0.41
TBC1D22B	29		0.0177		0.0162	0.0264			0.0103			0.028				0.35			0.0219		0.0157		0.019	0.023		0.055			0.0613								0.0304			0.0125	0.0231		0.0255	0.0418
SF3B1	115	6.84	6.16	4.2	2.8	6.12	23.7	17.5	4.5	4.69	10.1	6.54	18.2	4.55	5.84	7.3	5.5	6.07	6.38	7.37	4.98	14.4	8.1	7.77	4.56	8.11	10.8	9.6	4.16	6.24	4.52	4.86	7.6	3.54	23.2	4.97	5.74	1.11	6.4	13	11.5	6	5.34	4.69	4.08	7.4	11.7	3.25	13.2
SF3B3	115	5.71	3.41	3.78	3.54	5.38	4.48	6.41	3.85	1.36	6.19	4.03	9.22	4.63	9.84	12.5	6.29	9.31	8.43	5.84	4.02	8.09	7.06	9.62	6.06	3.53	5.47	7.39	10.7	7.56	2.73	3.66	4.26	2.54	4.57	8.46	5.71	0.953	7.21	7.98	5.49	6.47	3.77	5.63	3.24	4.67	9.18	0.34	3.68
ABCB10	115	4.03	2.89	4.82	1.58	1.26	3.49	9.07	1.13	31.6	3.28	1.93	19.3	0.258	2.67	1.39	1.6	1.39	3.49	22.3	1.46	0.612	1.27	1.55	4.42	1.43	2.47	0.617	2.33	3.19	4.36	14.7	12.9	11.5	4.37	0.818	1.81	1.41	2.22	0.488	6.4	1.99	1.97	2	2.08	0.772	2.07	0.715	2.17
ADAMDEC1	112	0.391	0.344	1.07	0.348	1.7	0.778	0.49	1.09	4.28		0.483	3.65	3.82	0.13	2.14	1.08		0.354	10.6	0.278	1.5	1.65	1.48	0.423	2.92	2.95	1.12	1.33	0.605	2.32	14.8	1.84	1.46	0.941	1.41	1.07	2.22	3.39	0.193	0.537	5.78	0.571	0.947	4.33	2.18	1.76	8.74	1.09
SMPDL3B	97	0.0329		0.0303	0.16	0.17	0.0573	1.38	0.128	1.77	1.53	0.087	0.907	6.43	0.212	0.0395	0.823	0.307	1.36	0.795		0.743	0.434	0.416	0.216		0.335	0.537	1.22	0.0609	0.0908	1.76	2.87	0.214	0.0703	0.303	0.452	0.381	0.0691		2.26	0.28	0.258	0.36	0.293	1.48	0.0656	0.338
PDLIM3	115	29.5	15.9	7.19	3.91	12.9	121	66.3	14.9	4.61	2.33	10.5	46.8	10.8	4.22	2.11	49.1	44.9	11.4	65.9	7.62	7.57	13.1	18.4	7.86	46.2	9.21	9.82	9.33	21.6	63.9	31.8	145	34.1	2.89	34.2	40.6	6.24	10.6	6.49	25.2	18	10.4	28.6	28.4	6.84	69	1.94	7.7
SHROOM2	97	0.219	0.259	0.11	0.0544	0.0136	3.43	0.0926	0.018	0.137	6.78	3.23	0.053		0.0112	1.66	0.0856	0.0221	1.03	0.00744	0.0228	0.331		0.0214	0.155	0.00901	0.0269	0.156	0.338	0.207	0.219	0.0478	0.0334	0.0452	2.52	0.0485		0.0303			0.42	0.0188	0.0699	0.0369	0.104	0.0122	5.64	0.147	3.19
REEP6	30				0.0358										0.189			0.209	0.0204						1.13			0.158			0.497					0.231				0.485		0.157
APRT	115	25.3	23.4	23.8	15.7	35.5	32.5	14.7	33.9	7.15	53.5	34.1	24.6	36.4	20	29	40.9	59.6	14.9	24.8	32.2	15	29.6	51.8	23.4	45.4	77.3	37.4	23.7	35.1	53	27.2	32	7.36	47.4	55.2	40.2	13.8	41.7	31.4	21.5	28.7	63.8	66.1	113	22.2	53.4	111	24.7
TBC1D4	113	0.232	0.22	1.25	0.437	0.884	1.88	0.369	0.0501	0.235	0.848	0.606	0.788	0.436	0.286	0.652	0.341	0.388	0.221	0.395	0.294	0.574	0.667	0.434	1.44	0.751	0.947	0.402	0.144	0.344	0.346	0.638	0.747	0.326	1.5	0.254	0.762	1.2	0.459	0.0137	0.279		0.157	0.88	0.303	2.05	1.81	0.379	1.54
APP	113	2.83	1.78	2.43	0.731	0.202	1.86	1.87	2.52	0.27	2.26	4.87	0.689	0.42	3.37	0.884	0.849	2.54	0.759	0.491	1.68	3.12	0.903	0.883	2.28	0.289	0.723	0.533	0.586	0.783	0.65	0.44	0.335	0.572	1.31	1.46	1.17	0.289	0.895	0.627	0.71	0.642	1.08	0.859	0.728	3.84	2.48	32.2	1.74
APOH	115	58.3	69.3	43.4	18.2	31.3	17.6	46.6	20.8	54.6	68.7	38.4	48.6	38.4	16.8	29.3	40.4	28.3	30.4	38.1	42.7	24.1	28	21.6	39.3	24.9	7.91	21.1	26	30.5	61.7	71.3	65	50.3	18.1	17.1	24.6	20.3	38.5	34.1	12.1	37.7	17	21	45.5	70.3	38.5	87.2	60.4
XPC	114	0.194	0.216	0.624	1.1	0.12	1.02	0.787	0.234	0.236	0.348	0.165	1.29	0.542	0.0947	0.344	0.312	0.45	0.327	1.81	0.228	0.71	0.531	0.0484	0.488	1.52	0.0763	0.115	0.0539	0.311	1.2	1.86	1.44	0.297	0.679	0.282	0.748	0.334	0.162	0.177	0.31	0.136		0.727	0.328	0.196	0.839	0.363	0.558
AQP2	0
AQP1	91	2.01		1.42	0.193	0.501	14	0.502	2.07	5.49	4.38	1.13	1.87	0.177		0.778	0.0772	0.929		3.54	2.93	0.897	2.04	3.12	8.99	1.18	0.205			0.211	0.0926	1.1	4.9		1.02	0.417		1.66	0.955	1	0.285		6.96	0.995	1.4	1.1	2.45	0.203	1.89
CDC42BPA	100	0.0631	1.68	0.0955	0.0707		0.0408	0.44	0.0545	0.129	2.69	3	0.0669	0.173	0.0164		0.00986	0.104			0.274	0.119	0.103	0.128	0.0915		0.0683	0.107	3.33	0.436	0.0312	0.0213	0.0653	0.0962	6.32	0.121	5.18		0.0624		4.51	0.217	0.0984	0.103	0.137	0.0685	3.66	0.293	5.51
RPL5	115	23.9	8.7	8.74	11.9	16.8	13.5	9.65	20.2	5.52	25.6	16.8	32.6	61.1	46.2	36.8	15.7	29	36.3	15.3	18.4	19.6	21	18.8	9.79	14.7	17.2	35.1	24.5	15.8	18.7	25.3	16.3	6.57	22.4	31.5	17.7	1.46	12.8	38.8	28	18	25.1	24.3	3.93	26.7	22.5	38.7	26.3
RPL4	115	9.79	10.2	9.57	7.09	18.3	12	11.5	17.7	3.27	14.4	21.8	18.4	16	19.9	28.1	19.2	15.3	29	15.4	30.4	23.3	12.7	24.9	16.1	24.1	20.5	26.4	20.3	16.9	12.1	45	14.9	9.66	21	12.6	19.7	7.48	14.7	39.7	27.1	26.3	28.1	23.8	6.8	38.5	23.1	1.97	12.3
RPE	112	4.47	4.02	6.98	2.85	6.36	11.9	4.36	5.71	0.357	5.06	5.88	3.38	178	1.73	8.22	7.61	6.73	3.92	4.35	4.96	3.43	8.13	1.98	3.61	3.85	7.52	2.36	2.37	8.63	2.44	1.87	2.39	0.367	7.64	8.69	3.53	0.304	4.45	3.14	1.87	1.92	11.1	5.54	0.448	1.13	6.07		3.19
RPL3L	112	0.23	0.374	0.315	0.149	0.513	0.247	0.353	0.197	0.353	0.233	0.411	0.394	0.168	0.0815	0.444	0.266	0.116	0.577	0.281	0.233	0.292	0.193	0.243	0.335	0.197	0.246	2.2	0.199	0.205	0.217	0.455		0.271	0.243	0.119	0.175	0.366	0.186	0.389	0.819	0.275	0.338	0.241	1.25	0.103	0.596	2.55	0.82
RPL3	115	3.86	5.23	2.12	4.2	5.81	7.22	9.96	2.51	89.8	13.1	11.1	22.9	6.74	17.5	7.4	14.6	11.7	15.9	70.7	16.3	17.1	15	11.7	9.2	36.5	6.69	22.7	8.19	3.62	119	151	4.59	13.1	11.9	12.8	6.47	1.03	5.1	2.76	20.5	11.1	21.1	8.84	334	8.28	18.4	8.26	7.73
RPL7	115	22.8	16.1	28.2	5.05	32.9	27.8	12.1	22	0.865	20.3	20.3	17.8	27.6	35	31.6	37.9	41.2	30.2	15.4	43.6	30.6	27.4	39.4	29.1	30.7	21.4	8.6	24.2	31.4	21.3	20.3	20	5.15	25.2	32.1	18	4.5	24.9	44.3	32.8	35.1	54.1	22.1	1.21	12.2	32.8	55.6	22.2
RPL6	115	15.3	0.612	8.48	7.44	6.13	5.63	4.06	8.05	3.34	11.1	13.2	14.5	16.9	2.38	18.9	5.25	15.8	17.4	5.53	12.2	17.7	11.2	7.75	13.4	5.81	11	11.7	15.6	3.3	12.8	8.34	8.74	3.66	15.9	11.6	7.96	2.2	8.01	36.4	17.6	11.2	12.2	9.03	13.3	29.2	17.9	4.56	15.8
RNF7	92	126	0.809	1.51		2.26	1.05	2.44	2.19		1.14	4.68		0.505	2.96		0.928	218	17.5	1.53	2.88	55.2	1.6	3.38		43.5		194	11.3	2.13	74.9	0.38	1.13			19.4	2.32		3.23		52.8	1.03	0.821	1.28		52.6	1.38	0.708
TMED2	114	12.3	10	5.78	5.18	13.6	16.4	3.79	17.3	0.75	17.8	14.6	5.25	17.4	11.3	15.9	13.9	26.6	4.74	7.15	12.8	4.08	13	19.2	9.27	10	7.35	8.04	6.47	16	7.1	6.57	4.63	3.42	9.31	10.8	15.9	0.124	18	21	11.1	9.41	22.8	16.2	4.73	2.69	21.2	4.27	12.6
EIF5B	115	2.6	0.635	1.3	3.5	2.67	7.95	3.47	2.24	4.03	2.41	1.86	2.13	6.6	1.79	8.57	1.72	3.64	1.68	1.36	0.76	1.47	3.21	4.55	7.97	1.93	3.48	1.81	7	2.36	5.01	3.35	1.82	4.17	0.956	6.07	2.16	1.36	2.32	10.8	6.88	7.92	11.2	2.71	5.91	0.921	3	0.569	2.14
SEC61B	90	1.85	0.578		1.54		3.89	4.22	1.65		6.73	9.55	3.84	13.6	7.11		1.95	7.64	4.49	2.66			2.84	2.66	2.83	0.226	0.501	7.29	5.66	2.07	2.6		3.23	3.02	1.27	5.25	2.02		2.58	1.04	1.34	2.15	2.02	3.42		2.86	4.9	0.883	2.48
TOMM34	106	0.521	0.125	0.182	0.208	0.311	0.14		0.216	0.369	2.26	0.843	0.0928	1.38	1.74	2.68	0.414	0.838	0.171	0.12	0.0985	0.452	0.378	1.39	0.514	0.786	0.896	0.427	0.305	0.426	2.66		0.376	0.647	0.597	0.453	0.138	0.159	0.14	1.98	0.384	0.258	0.501	0.489		0.496	0.785		0.483
CBX1	114	11.5	8.19	4.9	4.6	11.9	15.6	5.04	13.2	0.494	11.6	7.31	4.37	8.22	0.403	8.48	26.7	14.4	4.61	10.5	9.33	5.84	20.1	23.4	9.32	11.4	16.2	3.4	10.5	21.9	4.04	6.96	6.27	1.54	11.1	12.5	5.39	1.7	9.34	26.9	16.2	16.3	9.86	13.5	1.2	1.51	14		10.4
PDIA5	115	20.1	12.9	14.9	6.21	43.7	20.4	15.4	9.57	5.03	14	15.2	11.8	11.3	12	7.26	13.6	32.1	26.7	17.1	10.2	8.96	14.1	12.3	10.7	30.4	30.5	13.4	11.5	21.6	19.6	23.9	7.93	4.05	8.18	12.4	10.1	15.3	12.5	12.8	9.2	10.3	9.54	17.4	5.36	20.8	30.7	7.71	11.8
NUCKS1	17												0.201										0.159	0.47			0.444	0.46							0.241					0.2
PRPS1L1	115	1.4	2.27	2.07	6.16	1.5	1.05	4.24	1.94	4.11	4.65	5.74	2.94	1.41	3.42	6.68	3.23	10.5	1.69	9.14	7.53	4.54	2.21	3.14	1.56	1.92	1.31	6.93	1.63	5.25	4.54	9.57	0.551	8.02	1.52	11.5	1.2	2.99	4.39	2.3	1.85	3.06	8.49	0.858	7.16	9.9	4.9	1.97	1.65
WTH3DI	113	0.249	0.25	0.587	0.0628	0.271	0.933	0.209	0.369	0.0942	0.271	0.424	0.479	0.8	0.236	1.32	0.352	0.326	0.102	0.187	0.291	0.128	0.505	0.988	0.328	0.172	0.422	0.196	0.0922	0.395	0.0564	0.194	0.291	0.0365	0.497	0.517	0.325	0.338	0.401	0.0719	0.162	0.583	0.253	0.651	0.113	0.0739	0.703	0.0673	0.349
LOC100506248	97	0.593	0.297	0.161	0.0974	0.319	7.1	2.02	0.275	0.345	0.856	0.339	1.28	0.0941	0.333	0.36	0.385	0.279	6.98	0.0336	0.767		0.332	0.236		0.443	0.181		5.96	0.297	0.37	0.322	0.361		3.79	0.19	0.201			0.11	1.25	0.337	0.552	0.259	0.268		2.25	0.826	4.46
NMNAT3	102	0.975	0.296	0.347	6.81	0.367	1.96	20.3	0.0944	183	1.31	0.898	23.8	4.49		0.899	0.583	0.972	0.0766	5.45	1.66	0.226	0.487	1.33	2.3	0.565	2.32	0.917	1.42		0.236	98.7	64.9	177	0.272	0.611	0.907	5.83	0.721	0.277	1.26	0.741	1.02		45.8	0.5	1.3		0.941
LOC440563	115	4.58	4.58	4.28	2.13	3.13	4.27	3.8	5.83	0.911	4.4	3.97	5.57	3.55	3.58	5.14	6.12	4.25	4.82	4.76	5.08	6.81	5.36	8.45	5.24	3.84	4.4	6.1	4.01	5.69	2.31	3.31	4.44	1.9	5.65	4.45	4.61	0.625	3.1	5.45	5.24	4.68	5.4	5.19	1.5	2.87	5.48	0.612	4.29
FAP	112	2.5	3.39	2.39	0.298	1.82	4.21	0.667	1.03	0.0573		0.0601	0.108	1.01	0.218	2.45	0.698	2.21	6.06	0.74	1.56	1.72	0.558	1.15	0.207	0.515	0.317	0.561	7.78	1.87	0.584	0.375	0.826	0.229	0.715	0.709	4.78	1.11	0.365	0.0332	3.86	0.571	0.723	0.518	0.0453	0.961	0.527		1.72
FASN	115	4.78	1.85	1.78	2.41	6.35	6.18	5.96	3.51	2.9	6.53	4.06	6.06	5.09	4.68	10	5.05	8.54	8.69	5.21	2.94	5.29	8.87	5.71	2.94	5.51	8.64	8.2	5.5	2.28	6.14	2.77	4.89	2.65	2.9	6.66	3.09	4.71	8.27	2.36	8.11	7.47	5	5.58	2.55	7.92	4.95	2.77	3.01
MTG2	57	0.272	0.0665			0.198	0.0889		1.45					0.487		2.19	1.08	1.03			1.17			0.798	0.268	0.137	0.083			0.0828					0.0467	1.04		0.846	0.209			0.85	1.24
FAM21A	115	0.511	0.219	0.221	0.0284	0.394	0.317	0.219	0.358	0.14	0.36	0.208	0.305	0.112	0.338	0.152	0.336	0.347	0.322	0.146	0.241	0.168	0.254	0.229	1.46	0.151	0.155	0.226	0.0966	0.269	0.152	0.18	0.328	0.0706	1.12	0.479	0.182	0.446	0.11	0.246	0.204	0.25	0.218	0.17	0.216	0.472	0.53	0.488	0.262
FAU	93	2.8	7.98	1.5	10.2	14.3	22.3		11.4		20.3	7.71		3.55	5.21	7.9	20.9	9.62	11.7	11.4	4.44	12.8	16.4	34.3		12.9	17	26.2		18.9		4.32	8.21	4.96	13.6	21.8	12	1.57	11.9	21.1	24	24.6	14.6	17		0.921	19.4		6.24
MAPRE1	115	7.32	8.01	9.12	8.25	12.2	14.1	12.9	13.4	0.837	10.9	17.8	13	13.5	12.3	18.8	19	17.7	18.1	18.2	12.5	20.8	12.6	21.5	13.9	16.2	22.9	18.6	58.1	23.1	8.92	5.68	13.9	4.03	11.2	14.6	16.1	1	12.4	19.1	24.7	28.8	13.5	124	0.665	28.2	19.3	3.83	11.7
CD93	114	2.93	2.1	1.9	0.514	0.711	0.485	0.825	0.627	1.11	3.8	0.745	1.5	1.19	22.5	0.0766	0.816	1.09	0.724	0.951	1.9	1.11	1.95	0.73	0.769	1.23	0.35	2.02	1.05	0.946	3.19	1.53	0.799	1.26	0.997	0.513	1.8	0.661	1.72	2.22	0.643	0.621	0.56	1.45	0.423	0.961	1.05	2.45	1.7
RALY	115	5.98	3.14	2.38	1.71	2.15	14.4	3.37	3.32	1.41	18.9	13.7	8.96	7.93	11.6	5.39	8.39	6.33	6.58	4.79	3.2	3.08	4.18	5.81	2.19	2.52	4.51	11	8.17	7.85	5.15	2.63	3.58	3.53	3.76	2.97	5.02	1.87	1.49	14.2	13	6.1	2.82	3.81	1.65	4.78	9.76	0.931	2.76
GNB3	109	0.65	0.822	0.747	0.333	0.252	1.05	1.09	0.846	0.178	0.749	0.911	1.16	0.574	0.0839	1.56	0.682	0.3	1.3	0.457	2.03	1.25	0.545	0.667		0.0873	0.546	2.21	2.06	0.499		0.495	0.764	0.845	0.446	0.505	0.756	0.0949	0.349	0.474	1.24	0.517	1.2	0.435	0.237	0.677	0.61	0.512	0.705
COX20	105	6.76	0.552	13.4	131	12.1	3.12	12.6	13.8	1.4	7.29	3.89	1.29	2.92	0.441	0.906	15.6	4.57	21.4	4.74	28.9	0.562	32.8	30.5	10.4	19.9	5.8	10.4	5.95	11.2	10.7	0.3	15.5	0.174	1.32	7.62	1.48		14.3	1.91	0.88	13.6	18.4	10.2		5.66	5.08		10.2
GNB2	115	29.2	21.3	21.1	9.61	17.9	23.3	21.8	20.8	8.93	27.3	14.8	31	25.4	14.2	30.7	34.7	38.4	16.2	17.7	18.8	12.5	20.2	31.9	24.6	17.8	22.2	29	26.1	33.2	21.8	15.6	17.5	15	28.3	33.8	35.8	5.69	17.3	10.7	39.3	22.2	18.3	22.5	12.3	16.2	28	8.57	24.8
GNB1	115	24.7	18.3	17.2	7.82	8.81	18.7	42.9	19.2	4.82	34.2	13.5	32	15.1	18.5	17	26.3	24.9	14.7	15.3	18.5	14.6	17.7	28.4	26.3	17.2	15.5	33.5	22.3	24.7	10.5	10.5	13.3	11.9	20.1	19.5	20.4	4.06	10.2	8.14	33.2	19.6	16.5	18.4	9.23	13.1	23	5.83	20.2
HTRA3	101	0.0866		0.171		0.0614	0.125	0.611	4.92	0.359	0.123		0.263	0.145	0.444	0.143	3.95	0.156	0.13		0.0529	0.155	1.85	2.59	0.0641	0.128	0.115	0.0555	0.143	0.823		0.0561	0.127		0.168	0.16			1.05	0.215	2.99	0.123	8.48	0.906		0.099	0.0997	0.117	0.821
NHP2L1	113	36.5	12.4	11	12.8	14.1	9.63	14.4	18.9	1.05	21.1	18.9	13.1	16.1	22.7	5.51	19.3	20.4	20.6	13.6	16.6	27.6	4.36	26.6	13.5	13.2	21	37.3	32.1	16	17.6	9	10	5.45	13	35.1	17.1	2.63	10.6	44.8	32.2	11.7	14.3	18.7	1.87	10.5	14.9	0.282	7.27
GNG7	13							2.03			1.1														1.17								0.753							1.66	0.987								1.3
ERH	115	26.9	19.1	22.8	16.1	15.6	16.8	18.9	28	5.04	27.4	19.9	31	19.3	22	20.1	28.7	29.3	17.2	25.1	25.8	26.7	28.7	37.9	21.5	22.5	32.4	24.1	19.8	29.9	11.7	13.6	17.3	11.1	20.5	21.2	23.6	0.679	18.7	53.7	24.6	28	26.2	28.6	7.27	12.5	21.9	4	27.1
LOC101059970	69	0.0133		0.0128		0.0074			0.00857			0.0224		0.0102	0.0776		0.0122	0.023			0.0143	0.00482	0.0193	0.0109	0.025		0.0328	0.0109	0.175		0.0117				0.0273	0.0124			0.0108		0.0116		0.0121	0.0287		0.0055	0.0113		0.03
PAICS	115	19.1	18.8	22.5	7.75	12.8	41.9	34.4	21.7	19.4	18.8	25.6	16.6	36.6	23.2	14	19.5	18.2	27.5	27.3	48.5	24.2	25.2	22.5	13.9	13.7	16.3	15.2	12.1	21.2	8.04	39.6	28.2	20.5	25.5	26.7	21.3	10	18.7	28.5	29.3	23.4	22.4	18.2	14.3	27.5	24.2	20.9	22.5
GPR158	2																					0.0426
COG6	107	0.207	0.345	1.58	0.242	0.0601	0.213	0.181	0.294	0.0883	1.63	0.25	0.171	0.448		0.818	0.0793	0.655	0.163	0.454	0.257	0.475	0.0446	0.42	0.0594	0.539	0.264	0.0128	0.343	0.404	0.172	0.701	0.299	0.0462	0.95	0.422	0.409		1.43	0.209	0.452	0.462	0.526	0.334	0.379	0.603	0.486	3.17	2.06
XPO5	115	1.18	0.511	1.68	0.446	0.532	20	0.661	11.6	0.64	2.88	2.43	0.706	0.282	5.35	1.9	14.4	0.892	0.178	0.562	10	1.29	0.741	23.7	0.934	0.515	1.16	0.652	0.507	1.52	0.672	7.68	0.14	3.32	13.5	2.69	2.22	1.38	0.432	1.26	0.882	20	12.8	0.666	0.858	0.8	16.2	0.207	11
ERCC4	53	22.9	0.707						25.7					0.0399		0.0343	18.1	8.35			0.398	7.5		0.536	0.0801		0.021	7.26		12.1	9.67					0.016	0.0144			0.0732		0.733	0.738			3.47			0.0289
KIAA2013	94	0.571	2.98	0.258	0.0376	0.05	0.387	0.0931	0.105		0.247	0.363	0.161	0.426	2.77	0.742	1.81	0.875	0.046		0.192	0.328		0.347	0.163	1.16		0.591	0.696	1.02	0.159		0.222		0.632	1.11	0.419	0.165		0.0539	0.132	1.69	0.693		0.0964	0.108	1.21	0.224
LEPREL4	102	0.0486	0.033	0.0115	1.7	0.316		0.501	0.251	1.7		0.0232	0.681	0.53	1.87	3.76	0.513	0.397	0.00997	0.623	0.0479	0.434	0.187		0.111			0.656	0.0162	1.11		2.37	2.84	0.407	0.0969	0.123	0.306	0.0383	0.535	0.303	0.104	0.0425			2.23	0.578	0.248	0.207	0.0115
PCYT1B	115	1.09	1.18	1.43	0.652	1.9	0.996	1.31	1.96	0.608	2.42	1.26	1.53	1.91	3.96	3.43	2.05	2.46	0.614	1.54	0.67	1.57	1.69	1.24	1.08	1.55	1.89	0.932	0.162	2.67	0.479	1.14	1.35	0.666	1.28	1.55	1.29	0.49	3.08	1.9	0.542	0.987	1.38	3.09	0.785	0.501	1.32	1.91	1.03
STARD9	54	0.0802		0.00144		0.000774	0.00174	0.00125				0.00163	0.00108			0.0998	0.00146			0.000629	0.00203		0.000791	0.00262		0.00138	0.000849	0.0802							0.00197		0.0759		0.0409		0.0481		0.00299	0.00148			0.0028		0.0726
MTMR10	97	0.969	1.07	0.247		0.286	1.1		1.05		1.13	0.306	0.0725	0.226	0.0497	0.149	0.781	0.15	0.228	0.0212	0.249	0.519	0.476	0.141	0.474	0.59	0.321	0.103	0.136	1.61	0.905		0.0189	0.0194	0.348	0.118	0.505		0.164	0.0306	0.374	0.133	0.575	1.09		0.417	0.51		0.517
ALKBH5	77	0.602	0.125	0.153	0.059	0.139	0.279		0.265		0.287	0.199	0.192	0.109	0.57	7.54	0.36		0.16		0.262	0.398	0.314	0.567	0.0735	0.189	0.572			0.344					0.616	0.583	0.457	0.371		0.206	0.258		0.332	0.27		0.25	0.118		0.494
MTMR12	36	0.0452		0.0261			0.0303	0.0385		0.11									0.0618										0.0486	0.0228			0.0324		0.0612			0.0412					0.0445		0.172		0.044		0.0718
PXK	109	2.98	1.84	0.731	8.86	0.968	0.432	4.12	3.3	25.4	0.536	0.462	7.16	13.8	0.589	0.61	4	4.16	0.0521	9.69	1.23	0.18	0.542	5.46	7.16	0.925	0.774	0.411	0.0975	2.57	0.363	24.7	3.81	11.7	0.971	0.665	0.337	7.98	0.631		2.68	4.46	4.12	0.692	4.52	0.134	1.06	0.603	0.673
H1FX	110	4.97	6.01	3.9	1.7	3.49	2.55	1.13	3.97	0.101	3.98	1.71	6.21	1.68	3.33	5.32	7.59	6.44	10.5	2.95	10.6	18	5.43	11	7.39	5.26	1.05	6.37	3.52	3.93	3.21	4.04	2.48	3.66	8.4	2.82	4.16	0.0662	3.73	4.21	2.35	5.37	6.69	10.8	0.25	13.7	4.19		4
P4HA2	115	5.25	2.08	5.67	5.76	3.17	7.92	2.85	6.42	13.8	34.9	8.04	1.77	4.96	23.1	16.4	11.6	14.2	0.918	5.69	5.29	1.41	5.86	9.73	17.8	2.81	15.6	11.5	2.47	10.4	11.4	6.2	10.4	1.89	8.71	2.65	2.25	0.53	3.17	9.54	14.4	24.3	6.17	10.9	2.66	5.94	7	8.86	4.4
CKAP5	115	2.42	0.393	0.575	5.24	0.714	1.37	2.08	0.684	68.8	10.9	0.87	9.62	6.03	6.83	5.63	1.25	8.1	0.238	1.81	0.734	0.438	1.58	1.4	0.862	1.21	0.475	0.477	0.663	2.51	3.73	32.1	2.67	33.3	0.613	1.83	0.982	1.67	1.32	2.35	4.9	1.53	0.548	2.8	11.2	0.314	6.06	1.47	2.96
PTDSS1	113	1.1	2.04	0.0379	0.555	1.21	2.39	1.03	0.156	0.702	1.48	2.1	2.69	3.96	0.632	2.5	2.09	1.54	0.762	1.13	1.17	0.174	2.5	2.54	3.3	3.11	1.18	0.538	1.28	2.71	0.161	3.92	0.577	0.426	0.697	0.61	4.14		0.82	1.99	1.33	1.85	1.26	2.91	1.3	0.135	0.73	0.342	0.11
IST1	115	3.96	3.94	5	2.5	4	2.16	11.4	1.51	5.98	3.2	1.26	11.3	19.6	9.23	1.34	4.18	5.12	31.3	1.82	0.533	5.9	2.09	2.69	19.2	1.64	4.14	21	11.6	12.5	3.23	13.2	24.8	8.91	5.52	7.41	4.33	5.71	5.37	4.5	11.3	3.02	2.58	11.3	10.6	35.3	9.16	24	4.23
MYPN	0
DPY30	108	7.27	5.15	4.76	2.1	2.8	8.08	4.88	8.9		4.88	7.35	4.28	11.1	30.1	8.98	8.89	2.77	5.76	6.02	6.69	2.66	8.06	18.9	2.29	9.5	15	7.05	6.34	17	6.41	2.16	4.23	1.09	6.74	5.58	8.68	0.0516	5.15	13.8	9.42	8.33	11.9	17.4	2.31	50.1	11.9		4.51
ANTXR2	60		0.132	0.129		0.0225	0.0456	0.0591			0.0246	0.0891	0.073	0.05	26	2.19		0.0277			0.0188		0.0535	0.0559		0.147	0.067			0.0285	0.0367				0.0304		0.0462		0.12	1.73		0.0441	0.0556	0.0377	0.0165		0.0664		0.0904
FRYL	114	0.201	4.92	3.48	0.318	0.113	0.137	0.859	0.363	0.472	0.234	0.124	0.912	0.656	0.16	0.521	0.0668	0.127	0.903	0.626	0.292	0.321	0.449	0.217	0.856	0.371	0.114	0.264	0.865	0.0789	0.0317	0.4	0.325	0.297	0.168	0.104	2.36	0.234	0.295	8.41	2.53	0.256	0.28	0.199	0.246	0.0441	0.269	0.0864	0.0821
C21orf33	115	12.3	8.23	14.4	6.91	18	19.2	23.1	10.3	0.972	15.2	10.8	23.2	9.3	26.5	10.9	13.3	21.4	19.8	24.5	10.8	25.8	13.4	13.9	29.9	18.5	26.3	28	24	17.2	8.14	9.62	6.7	9.38	20.7	9.43	9.23	2.27	36.5	8.53	18	5.23	15.2	25.2	4.09	52.5	28.5	2.63	11.9
CARHSP1	115	8.56	10.6	4.15	6.48	37.7	23.7	15.5	21.7	1.04	18.4	12.1	14.8	32.5	4.1	11.3	19.1	47.3	14.2	26.5	21.8	15.7	13	22.2	4.81	22.4	50	14.3	15.6	30.5	8.88	6.56	11.6	3.09	21.8	44	24.6	6.02	21.7	9.78	30.6	15	23.6	29.2	2.43	0.239	26.4	6.19	31.9
TJP1	115	2.3	2.72	1.36	0.408	2.3	0.944	1.16	1.82	0.114	0.845	0.486	1.77	0.47	0.609	0.329	1.46	2.29	0.774	1.02	2.48	1.55	3.1	1.77	3	2.16	2.11	1.18	0.948	1.33	0.52	0.395	0.833	0.724	3.1	0.644	1.68	0.826	0.759	0.804	0.836	1.43	1.41	1.61	0.22	0.525	1.14	1.93	1.77
TK2	115	1.26	1.97	1.48	0.595	5.49	3.1	2.8	1.43	0.753	5.71	2.21	2.14	3.16	4.06	0.707	1.66	4.05	1.76	2.03	1.88	3.08	3.24	2.38	2.52	2.23	2.94	2.39	5.26	2.04	2.08	0.0722	0.0715	1.14	4.83	3.77	3.44	0.789	3.85	2.42	7.24	2.17	3.07	3.3	2.26	4.01	2.4	3.22	1.2
TKT	115	35.1	18.1	24.8	13.6	26.5	31.9	28	21.4	4.19	41.2	22.1	31.5	40.7	20.4	81.9	53.8	25.8	22.3	23.8	15.4	23.3	22.1	40.1	285	36.3	37.2	24.8	36.8	29.1	40	19.7	17.7	10.5	28.7	28.3	36.1	43.6	19.1	29.5	19.9	47.2	19.4	30.3	24.4	25.7	20.1	8.68	21.9
SF3A2	113	4.21	1.63	2.87	1.51	2.69	3.95	1.59	1.32	7.15	3.39	3.75	1.98	1.47	9.41	1.94	3.35	4.21	7.11	5.74	2.73	6.35	2.38	4.51	1.26	2.87	1.63	4.43	4.38	1.79	6.28	5.23	1.51	3.11	2.35	9.58	3.05	2.06	6.32	4.97	8.2	14.4	2.21	1.33	2.22		2.06	4.4	1.74
HECTD3	115	1.48	0.373	0.311	2.11	3.77	2.07	0.605	3.46	0.255	4.6	0.34	1.94	3.36	0.861	13.2	4	1.89	0.178	1.01	2.66	0.198	3.99	3.69	2.33	0.127	4.82	0.734	0.631	1.12	0.523	0.499	0.104	0.166	0.928	1.71	0.208	4.12	1.86	2.11	0.49	4.35	2.33	3.58	3.41	0.289	0.611	0.321	0.45
RPAP3	54	0.0272			0.0126	0.0559	0.0517	0.0117	0.0256		0.0499	0.0583	0.0482			0.13	0.0447	0.0681		0.0246	0.0301			0.0498		1.18	0.0455			0.0574		0.0121	0.0179		0.0565		0.04		0.0697	3.19	0.014			0.044			0.0589
SKIV2L	115	1.31	1.51	2.18	3.75	4.03	1.61	2.15	2.76	5.83	4.61	5.09	3.67	0.872	6.44	7.75	3.84	2.12	0.816	1.96	1.31	3.74	2.99	4.54	1.66	1.57	1.58	5.68	1.44	3.45	3.38	2.68	1.72	1.96	1.89	2.78	3.94	5.41	1.73	2.14	1.4	10.3	2.54	4.78	2.1	2.26	4.13	5.28	4.4
PGM2L1	115	2.22	1.65	1.23	1.03	3.91	1.6	2.76	2.2	0.568	2	1	3.79	4.85	5.1	5.32	1.85	1.84	0.891	5.86	1.87	1.45	1.44	1.09	1.95	0.986	3.19	1.45	1	3.58	2.31	2.52	2.61	1.62	1.62	1.58	2.48	5.56	1.58	12.8	1.51	2.5	2.16	3.17	0.7	0.861	2.55	0.991	1.23
TCOF1	115	2.95	1.12	0.519	0.587	0.202	1.06	2.45	1.67	4.05	0.724	0.633	2.37	2.99	0.407	0.857	1.18	0.988	0.571	1.61	2.24	1.37	0.49	1.47	0.778	0.646	0.443	1.17	0.778	1.43	2.22	2.39	0.687	0.999	0.742	1.15	0.743	0.172	0.228	0.649	1.39	1.62	1.53	1	3.24	1.26	0.751	0.745	0.708
PIP4K2B	108	0.276	0.327	0.257	0.235	0.424	0.691	2.31	0.177		0.381	0.315	0.968	69.2	12.3	0.29	1.79	0.83	0.188	1.51	0.77	0.517	0.436	0.745	41.5	0.923	0.238	0.427	0.327	0.785		0.394	0.597	0.602	0.372	0.542	1.12	0.666	0.433	0.27	0.352	0.321	0.667	0.642	0.183	1.79	0.449		0.648
OR51F2	72	0.149	0.0524			0.151		0.511	0.116				0.532	0.185	0.964	0.108	0.245	0.083	0.107	0.424		0.106		0.326	0.832	0.32	0.432	0.34	0.203	0.111		0.128				0.383	0.0679		0.21		0.0646	0.235	0.169	0.351		0.1
NECAP2	115	16.7	5.69	2.96	7.44	2.54	2.08	3.6	1.69	5.72	4.35	2.52	13	5.72	2.05	11.7	5.04	1.6	0.985	3.89	5.63	1.9	7.68	6.58	18.7	5.39	4.26	4.17	4.28	4.42	2.16	2.59	6.35	4.4	7.26	2.59	6.57	11.8	5.08	3.31	3.16	2.87	3.18	2.98	9.18	1.36	5.89	1.17	4.48
ATM	115	0.927	0.0615	0.183	0.681	0.829	0.115	0.975	0.195	0.298	0.58	0.601	0.682	0.266	0.493	0.673	0.335	0.529	0.459	1.29	0.267	2.83	0.312	0.527	0.308	0.886	1.34	0.469	0.441	0.192	0.714	0.583	0.386	0.854	0.379	0.973	0.117	0.0618	0.335	0.473	0.383	0.175	0.389	0.326	0.911	0.348	2.75	0.0657	0.138
CLDN4	80	0.0491			0.962	0.141	0.129		0.142	0.0766		0.0756	0.239	0.407		1.83	0.119	0.309	0.0851	0.137	0.311	0.194	0.0913	0.39	0.574	0.0408	0.0407		0.16	0.173			0.0603		0.0649	0.0548	0.0614	0.0918			0.076	0.315	0.202	0.354		0.28	0.166	0.0231	0.308
ATIC	115	11	10.6	11.9	64.8	15.5	16.2	15.5	16.7	16.1	8.84	9.52	14.7	11.5	14.1	22.5	16.4	21.2	11.9	27.9	13.5	10.3	13.2	18.4	32.8	47.4	28.5	9.15	9.92	12.3	63.8	18.3	28.7	31.2	13.9	29.3	13.8	56.3	10.9	14.9	8.03	16.7	26	19.7	16	10.6	14	8.58	6.13
CPD	115	0.934	1.17	0.401	0.454	0.362	0.918	0.564	0.582	0.294	0.191	0.146	0.266	1.32	1.32	1.2	0.527	0.309	4.14	0.206	1.47	0.491	0.236	0.828	0.465	0.453	0.607	0.301	0.693	0.223	0.709	0.295	0.489	0.307	1.3	0.282	0.594	1.86	0.196	0.874	2.75	0.451	0.514	0.534	0.236	0.603	0.761	2.24	0.246
ATP1A2	115	0.976	0.545	0.283	0.726	0.753	0.704	0.605	0.479	0.295	1.17	1.53	0.907	0.945	1.17	0.58	0.472	1.26	0.466	0.705	1.34	0.95	0.949	1.11	2.32	0.414	0.637	1.36	1.04	1.79	0.75	0.702	0.721	0.298	0.973	1.29	0.459	0.323	0.285	0.717	1.51	0.533	2.04	0.527	0.415	2.32	1.58	0.506	0.879
HNRNPL	115	17.8	71.5	18.7	11.2	14.3	99.7	24.4	32.9	32.5	29.4	16.1	18.8	21.3	12.6	23.9	108	56.3	13.3	36.5	97.4	19.4	22.1	58.8	15.8	37.2	17.7	19.6	21.6	29.1	7.43	31.2	38.1	14.2	19.6	110	58.1	28.2	12	27.7	22.6	96.5	127	61.5	7.23	15.2	18.8	11.6	19
HNRNPK	115	62.4	47.8	41.9	25.5	40.3	41.4	41.7	62.9	5.91	56.3	43.7	58.8	40.6	58.5	88.7	64.4	54.9	42.9	42.3	49.1	60.5	59.8	84.8	39.5	55.7	65.6	68.9	35.7	83	33.1	18.4	36.1	17.4	64.1	58.7	51.6	3.21	27.8	73.8	70.8	45.3	45	64.8	7.95	29.3	59.3	5.7	43.6
ACAD9	115	1.2	2.12	1.45	1.15	6.36	1.62	6.24	3.33	2.37	1.96	1.04	7.33	3.03	23.1	1.76	3.66	3.22	1.38	4.92	2.72	1.5	8.19	3.68	6.45	9.27	8.71	2.65	2.96	1.88	1.19	4.54	4.5	2.81	2.26	4.12	2.51	2.78	2.55	1.96	3.13	3.11	3.09	11.7	2.01	1.61	2.43	0.428	1.51
ATP1A3	115	5.51	3.61	3.13	4.24	4.66	3.68	2.78	3.24	1.36	6.35	8.43	5.17	4.54	7.93	3.03	3.47	6.45	4.8	3.81	6.46	4.26	4.95	5.56	11.6	2.03	3.31	6.18	5.64	7.86	4.99	3.66	3.3	1.62	5.1	7.34	3.34	1.24	1.64	6.8	8.17	4.19	8.35	3.58	2.74	11.1	7.82	3.25	4.94
ATP12A	113	0.592	0.193	0.279	0.321	0.177	0.534	0.49	0.367		0.459	0.866	0.878	0.431	1.36	0.123	0.365	0.94	0.362	0.28	0.221	0.745	0.396	0.393	1.83	0.133	0.361	1.23	0.674	0.353	0.428	0.331	0.367	0.214	0.541	1.06	0.349	0.00922	0.276	0.354	1.11	0.317	0.588	0.436	0.0397	2.17	0.821	0.407	0.562
MRPS18B	101	2.29	1.37	0.375	6.96	13.7	0.416	12.2	0.955	3.56	0.263	0.829	9.85	0.263	1.26	1.25	3.38	2.25	4.48	9.92	0.155	0.298		2.3	0.658	6.36	13.1	0.235	8.31		0.257	5.68	2.82	4.58		2.37	0.256		6.54	1.86	1.9		1.69	2.11	1.13	2.17	0.498	0.172	0.153
SPCS1	103	4.15	0.718	7.4	4.36	5.04	13.9	12.9	0.838	14.1	14	4.15	10.9	24.9	5.12		11.2	5.34	8.89	8.77	2.98	2.63	3.51	12.9	6.52	6.06	9.45	5.64	0.731	11.1		10.7	0.81	12.7	12.6	8.86	5.43	36	8.18	31.9	5.73	5.75	9.72	16.8	5.34		21	6.33	7.19
C11orf67	111	5.29	1.46	3.62	1.86	1.81	4.54	5.75	2.59	6.09	4.48	8.12	4.01	0.867	2.8	0.557	4.17	16.5	4.97	1.83	3.67	2.96	0.798	5.05	4.46	1.8	2.28	8.43	3.12	2.95	5.03	5.78	1.82	7.36	6.18	6.47	1.97		1.72	5.26	8.44	3.03	2.29	2.29	1.31	8.23	2.42	1.39	5.03
C11orf54	114	18.9	19.7	41.3	7.24	37.1	48.8	8.78	29.5	0.705	26.1	19.5	2.16	22.1	2.31	52.4	12.8	25.2	24.4	20.5	27.4	20.9	41.7	28.2	58.8	29.3	43.5	10.4	5.69	35.1	8.72	10.2	12.9	4.74	38	7.28	30	2.3	16.5	15.9	1.62	19.1	51.8	67.7	3.71	6.39	49.5	2.62	40.6
LYPLAL1	114	3.43	1.39	5.22	1.92	3.71	6.69	4.16	8.98	0.0581	4.61	3.56	10	4.69	36.5	11.1	4.71	17	7.28	2.76	6.19	14.6	8.13	13.1	9.74	8.94	11.4	6.19	3.08	7.75	5.84	4.01	4.21	0.705	9.45	10.5	3.82	28.6	4.65	5.53	6.42	9.22	9.95	6.65	2.33	26	10.4	2.08	6.69
TIPRL	115	36.8	42.7	1.57	1.76	3.66	8.49	1.67	36.4	1.11	3.11	4.43	1.6	1.84	2.73	4	29.4	21.5	4.44	3	8.25	4.02	3.65	18.6	84.7	3.68	5.13	5.61	2.95	18.6	15.5	1.92	3.88	0.986	6.89	16.2	4.84	0.292	22.3	3.51	3.35	20.4	18.8	3.71	6.09	6.3	15.9	19.4	1.19
LPP	115	4.99	30.1	13	7.3	10.6	11.7	33.6	10.5	14.4	12.7	6.29	24.6	3.68	31.3	2.17	21	7.52	12	18.2	13.5	11.8	22.1	8.88	13.1	36.3	7.25	12.6	10.9	26.4	22.7	12.3	18.8	7.68	9.62	7.32	44	0.174	7.68	16.4	9.73	13.4	9.74	9.96	1.5	5.83	11.6	12.3	10.4
EXOC1	115	3.59	8.45	3.82	2.28	0.632	2.49	2.89	1.2	0.293	1.34	1.88	5.03	1.75	2.87	11.4	1.66	3.76	0.144	5.36	1.82	2.39	3.91	3.64	3.42	1.59	4.87	0.876	0.798	1.34	0.967	0.848	4.7	1.18	3.49	5.31	5.59	0.452	5.71	2.42	1.08	6.06	6.92	4.95	0.507	0.28	3.36	0.119	1.28
H2AFJ	115	82.3	51.8	42.5	30.5	39.2	48	54.5	77.4	4.14	60.6	42.5	90.4	33.5	24.7	24.1	63.6	85.5	103	74.8	97	100	67	129	79.7	65.7	56.7	64.8	60.2	63.2	33.3	35.9	69.3	43.5	94.2	64.8	65	0.109	61.3	132	73.5	76.9	77.9	69.8	1.63	48.8	55.7	0.936	65
NMD3	112	1.02	2.65	3.14	0.211	5.82	3.41	0.871	0.368		1.57	2.31	0.264	4.94	0.546	0.901	4.76	0.476	2.5	0.523	1.47	0.686	0.43	4.79	0.334	12.6	2.12	3.17	2.19	0.295	3.69	0.535	1.53	1.03	5.3	1.06	2.2		3.97	0.979	4.89	2.71	2.18	2.04	0.112	0.969	0.768	0.0499	3.88
LMAN1	115	46	7.32	15.4	8.68	13	32.7	13.5	8.54	43.6	52.6	16.5	17	10.8	7.14	13.6	19.6	34.2	28.1	11.3	12.3	35.2	17.1	22.5	27.6	11	12.4	18.9	20.7	15.9	38	31.1	10.2	8.56	33.3	34.3	13.2	3.35	40.1	21.7	29.7	16.7	31.3	22.5	11.9	24.1	44.9	8.47	31
RPS27L	114	8.07	6.53	4.86	4.72	9.43	12.3	9.11	7.63	19	14.4	9.13	10.2	11.5	10.9	17.2	13	15.9	10.9	13.3	8.53	10.8	13.8	12.8	11.5	9.96	13.8	13.6	11	12.6	6.68	12.1	10.3	12.2	9.03	11.5	74.1	19.3	30.9	30.5	18.8	10.2	7.92	17	17	1.91	13.7	16.6	8
LLGL1	80	0.073	0.0212	0.236		0.195	0.025		0.0595		0.0767	0.0459		0.0548		0.261	0.0786	0.059	0.0102		0.0204	0.00856		0.0978		0.0192	0.236	0.0218	0.0391	0.0732	0.275		0.0536		0.0466	0.1	0.0493		0.107	0.15	0.0324	0.0265	0.0179	0.186			0.0521
NGLY1	72	0.0548	0.726	0.583	0.0557		0.837		0.0431		0.833	0.497	0.0679	0.0825			0.17	0.0914	0.0264		0.089	0.0296	0.0349	0.135	0.0606	0.0926		0.0248		0.8				0.0316	0.434	0.0866	0.723		0.179		0.042		0.0672			0.0926	0.553		0.623
LLGL2	115	1.25	1.76	2.38	1.04	2.32	0.124	1.6	1.39	2.04	0.706	0.494	2.62	14.5	0.652	0.751	2.42	1.71	1.82	5.5	2.31	0.833	0.799	3.2	1	0.816	2.48	3.86	2.22	3.81	0.755	3.45	0.121	1.29	1.48	1.04	1.21	0.972	0.38	0.3	4.2	0.953	2.17	0.951	5.43	3.53	0.573	1.4	0.288
TXNDC12	115	12.1	5.67	9.26	4.65	7.76	7.7	7.01	6.23	5.92	17.4	11.5	7.14	8.06	4.06	20	17	21.8	19.8	6.58	4.52	20.2	10.9	13.7	7.87	10.3	11.4	16.1	11.3	8.83	8.27	20.6	5.85	8.56	9.79	14.4	7.83	0.604	14	11.4	30	33	11.5	13.3	0.448	2.85	12.3	1.59	11.5
LIPE	2
ATL1	113	0.213	0.775	0.307	0.0973	0.555	2.39	0.152	0.48	0.246	1.76	0.909	0.305	1.12	3.54	1.54	1.27	0.656	2.17	0.264	0.283	0.429	0.933	0.563	0.315	0.547	0.563	0.286	2	1.2	2.79	0.28	0.0924	0.196	0.33	0.294	0.498	0.227	0.321	0.591	0.309	2.43	0.614	1.02	0.469		0.714	5.25	0.367
ARMC6	79		2.68	0.672			0.143	3.16			0.0281	0.278		0.484	0.208	1.2				0.151	0.124	0.094	0.0871		4.98	0.139	0.154		0.0958	5.2	0.177	0.126	4.29		0.178	4.18	2.36	0.106			0.303	0.119		0.184	1.06		0.0685		0.211
NCOA5	114	4.6	1.11	1.08	2.75	0.812	1.73	154	0.471	0.624	1.49	1.62	1.37	0.939	2.38	1.17	0.61	2.08	1.32	0.934	0.318	0.956	2	1.69	1.41	0.916	1.05	1.61	0.508	2.49	0.631	19.5	3.45	0.17	1.34	1.04	0.613	113	0.595	16.2	1.51	0.486	0.583	1.19	0.654	0.75	1.81	0.715	1.83
GET4	115	0.604	5.74	1.41	1.14	1.6	1.3	4.34	2.1	12.7	1.33	2.1	6.08	5.89	0.264	4.05	5.32	2.01	1.34	10.5	4.17	0.498	13.4	2.28	3.56	2.82	6.17	3.74	0.689	6.49	4.19	13	7.22	4.42	0.392	1.29	5.33	5.95	0.265	10.1	2.35	4.9	2.81	2.59	31.8	0.733	3.13	0.737	0.95
TUBG2	115	18.8	0.706	2.84	0.684	1.65	1.26	1.57	0.488	0.293	0.756	1.09	0.72	0.912	63.8	34.2	0.464	4.72	0.242	1.56	1.29	0.672	1.74	0.802	3.16	1.33	2.14	0.207	0.264	1.36	1.19	0.631	0.91	0.486	1.42	1.21	1.72	0.126	1.09	1.34	0.536	0.649	1.82	1.92	0.121	0.196	1.82	0.474	2.48
MIOX	62			0.824		0.806	0.0755		0.0178	0.0541	0.112			0.232				0.248	0.962			0.6		0.0312	3.23	0.073		0.865		0.0569	0.662	0.0502		0.0481			0.103		0.121	0.0295	1.49	0.0842		0.0496				0.105
NOP58	115	6.28	9.52	3.66	5.49	4.56	3.08	11	5.36	3.95	5.7	8.03	8.17	54.8	10.8	4.53	5.36	6.26	10.5	11.8	5.79	11.7	10.2	8.06	3.31	3.29	5.19	14.3	5.99	6.84	9.56	8.04	11.4	7.35	5.05	7.93	4.44	11.7	4.1	28.8	15.1	3.52	5.8	4.38	1.66	8.62	64.5	4.63	3.02
SLC25A5	115	13.8	24.6	37.9	28.3	67.1	44.2	42.6	22.6	8.25	36.7	35.2	53.1	48.2	75.5	67.6	32.6	61.9	65.6	48.1	17.8	63.7	32.1	47.2	96	39.5	70.5	76.6	60	29.2	21.5	46.7	38.7	34.4	37.8	16	43.7	3.33	55.4	33.1	70.4	25.2	45.5	64	13.4	512	78.7	16.8	38.1
SLC25A6	115	13.8	16.4	24.6	18.6	42.2	22.5	28.9	26.2	4.38	30.7	20.1	40.9	25.4	59.4	47.1	31.1	38.2	47.7	28.9	19.1	40	21.3	40	51.1	28.7	38.9	38.4	34.6	21.9	12.4	33.7	25.7	31.3	24.4	10.8	23.9	1.23	50.1	13.7	43.5	19.3	39.3	45.4	18.6	267	48.7	16.5	23.1
ANPEP	115	4.65	4.19	6.82	16.1	14.8	9.51	11.6	5.27	5.32	6.22	22.4	38.2	19.2	7.35	17.7	12.5	41.7	10.1	11.5	6.9	8.54	8.28	7.88	68.7	12.5	8.72	28.2	7.58	17.1	15.4	7.76	7.05	5.22	7.34	9.7	3.08	5.94	6.91	56.2	8.84	23.1	16	10.4	5.22	8.24	26.5	10.1	18.3
SLC25A4	115	13.2	14.1	23.4	16	36.6	22.1	25.9	30.5	58.5	15.9	20.3	26.3	17.7	31.2	28.8	23.5	28.2	38.3	23.3	24.9	36.7	18.1	22.6	39.5	25.2	34.3	24	20.6	21.7	8.27	42.3	25	32.4	24.1	15.2	20.8	28.9	46.5	13.3	25.6	23.6	34.9	35	131	350	35	20.9	20.2
ALG1	108	1.1	0.807	0.866	0.36	1.35	2.98	0.372	1.25		1.52	1.45	0.669	1.71		1.42	3.08	1.63	1.82	0.0533	1.7	1.1	0.338	2.02	0.19	1.68	5.17	0.361	2.14	1.55	1.07	0.458	0.308	0.329	0.537	2.76	1.14	0.144	1.81	13.2	0.804	0.957	3.13	0.935	0.424	0.571	2.45	0.0983	0.597
FAM169A	2														0.241																															0.536
SREK1	113	2.97	2.54	4.51	3.27	4.87	7.32	1.39	0.309	0.776	12.5	6.02	1.99	1.57	7.75	7.35	3.35	5.06	4.35	2	0.856	2.82	2.62	2.8	0.277	6.52	3.37	4.72	13.7	4.13	1.33	1.47	0.548	0.765	10.4	7.15	2.02	1.26	9.75	5.98	7.45	1.93	9.79	2.12	0.56	4.25	4.59		1.8
OPA3	101	0.427	0.352	0.468	1.18	2.28	1.36	0.708	1.09		1.82	0.751	3.45	0.232	0.0813	1.2	0.923	2.83	1.21	0.756	0.94	3.99	0.717	3.86	1.13	0.63	0.954	3.26	0.595	2.47	0.411	0.606	0.722	0.258	0.868	1.43	0.433		2.68	1.29	2.82	1.43	0.782	0.562		2.13	1.06	0.661	0.623
CHD9	93	0.00776	0.00365	0.206	0.00478	0.0253	0.0069	0.015	0.0191	0.0174	0.00942	0.00895	0.0059	0.0146	0.00783	0.0125		0.00822	0.00192	0.0336	0.0378		0.0653	0.00967		0.00655	0.0216			0.00808		0.0273	0.0316	0.0352	0.0223	0.0126	0.047	0.0124	0.022	0.151	0.00248			0.0308		0.0194	0.011		0.00884
OCLN	5	0.201																																													0.162		0.918
HKDC1	115	27.4	23.9	18.7	1.99	18.8	12.3	22.3	20.7	8.27	5.48	5.74	4.93	13.1	4.51	6.71	24.4	34.2	16.9	26.4	26.8	4.34	5.68	22	26	10.6	12.8	10.2	15.9	30.6	7.11	3.75	3.67	2.71	26.8	28.6	23.2	3.36	16.7	21.2	24	22.6	24	15.4	2.54	3.67	11.1	3.48	8.81
LCLAT1	107	0.405	1.11	0.0661	1.07	1.99	0.0555	0.352	1.51		0.603	2.22	0.273	0.518	0.0693	2.16	0.679	0.713	1.35	0.436	1.14	0.262	1.53	0.0939	0.772	0.644	0.515	0.156	1.09	1.11	0.655	0.315	0.522	0.41	0.414	0.889	0.108	0.0648	0.74	2.09	0.189	1.38	1.21	2.09	0.272	0.11	0.0627		0.322
TMEM30B	32	0.468					0.415				0.175	0.0925	0.155	0.103	0.379							0.154							0.158			0.34			0.182	0.411											0.933		0.22
TBCEL	3																										0.0547										0.0913
FRK	104	0.375		0.258	3.72	0.0725	2.02	1.83	0.0288	0.322	0.12	0.563	1.76	3.14	0.206	3.17	0.054	0.333	0.0275	0.805	0.101	0.278	0.179	1.78	4.92	0.0715	0.598	2.31	0.0573	0.503	0.109	0.752	2	0.623	0.149	0.39			0.0397	0.404	0.247	0.0879	0.144	0.107	0.103	0.556	0.683	0.12	0.248
MAPKAPK3	105	1.61	1.67	0.0377		0.254	0.317	3.02	3.07		0.485	1.4	2.96	1.23	7.89		3.85	1.03	1.56	1.43	2.29	0.353	2.53	2.18	1.35	1.85	0.359	3.52	0.261	3.03	0.843	1.48	0.329	0.652	0.459	10.3	1.68		3.29	0.792	0.339	2.77	1.8	0.313	0.303	3.75	0.282	0.172	2.17
ADAMTSL3	0
RALGAPA2	113	0.418	0.258	0.0919	0.101	0.257	0.0946	0.119	0.753	0.00923	0.286	0.246	0.154	0.207	0.589	0.412	0.425	1.26	0.599	0.155	0.488	0.842	0.346	0.478		0.203	0.305	0.585	0.442	0.498	0.159	0.09	0.147	0.0298	0.1	0.619	0.162	0.135	0.372	0.871	0.409	0.695	0.528	0.379	0.046	1.63	0.237	0.139	0.0955
THOC2	114	1.99	0.82	0.162	1.2	0.383	0.764	0.829	1.94	0.0785	1.55	2.41	0.692	1.58	0.138	0.918	0.712	2.68	0.375	1.18	2.38	0.887	0.533	3.84	1.92	0.452	1.47	0.317	0.975	0.751	0.203	0.553	0.747	0.411	0.385	0.842	1.48		1.14	3.45	1.32	0.42	2.49	1.04	0.0324	0.543	1.19	0.0463	0.433
ACTR3B	108	1.79	1.55	3.38	0.757	0.4	1.36	1.06		0.559	1.71	0.382	6	1.78	1.96	1.76	8.5	1.45		1.3	4.29	0.499	2.52	8.2	1.05	0.0685	1.05	0.74	1.55	3.54	1.15	2.65	0.845	0.578	1.2	0.933	0.414	1.6	6.9	1.67		3.66	0.0846		2.65	1.86	0.292	0.445	3.01
SLC39A10	97	0.744	0.0762	0.381	2.74	4.22	0.223	0.693	3.35	1.8	0.0775		1.53	1.17	0.395		2.72	0.274	0.188	0.686	3.41			1.04	0.489	1.63	3.32	0.47	1.3	0.0598	0.881	0.524	0.334	1.89	0.11	0.617	0.187	1.92	3.67		0.11	3.26	3.37	2.33	1.24	0.358	0.0397	0.0498	0.0645
LOC100996657	115	9.35	4.42	3.43	1.62	3.05	2.25	2.29	8.34	1.1	4.63	8.03	4.72	6.51	1.99	7.99	7.16	7.67	7.83	3.41	7.31	5.2	3.41	9.27	3.87	5.06	4.1	6.06	5.51	6.47	1.28	2.41	3.19	1.52	5.68	5.1	4.38	3.03	6.9	10.7	6.75	5.57	7.37	3.42	3.17	4.95	7.53	0.48	1.98
FTL	115	43.7	203	78.7	187	55.8	91	56.8	37.9	645	20.3	101	252	12.9	70.1	15.4	107	92.8	54.4	72.8	177	47.5	38.4	72.1	38.8	95.6	20.7	32.6	24.6	51.3	112	345	219	384	35.3	96.6	86.9	31.4	238	145	59.3	50.6	67.4	180	254	74	37.4	44	28.1
AKAP9	112	0.0675	0.143	0.153	0.0834	0.0659	0.0835	0.256	0.219	0.248	0.00931		0.301	0.443	0.0518	0.896	0.177	0.109	0.0124	0.148	0.0702	0.062	0.667	0.00682		2.19	1.11	0.462	0.0583	2.38	0.0231	0.469	0.039	0.446	0.192	0.0623	0.228	0.0879	0.996	0.123	0.053	0.0813		1.45	0.268	0.0537	0.352	0.103	0.116
YAP1	105	28.5	0.572	0.206			0.516	0.108	0.533	0.171	0.94	0.128	5.28	0.629	0.275	0.507	0.345	55.4	51.8	2.61	0.376	1.49	0.289		3.3	0.537	1.32		19.8	0.809	30.6	1.4	1.71	0.684	0.65	65.8	2.03	0.147	1.16	0.876	44.8	0.556	10	0.474	0.306	1.81	2.97	0.555	0.607
RAPGEF3	2										0.149
G3BP1	115	5.02	41	3.64	8.65	5.64	10.8	7.99	7.83	1.17	7.45	7.12	13.1	21.6	4.79	67	5.04	22.5	5.49	12.1	4.13	5.6	8.07	13.5	2.18	7.69	9.89	6.9	7.69	8.19	4.02	8.93	9.73	6.65	31.6	32.5	4.83	1.04	4.81	15.9	3.89	4.58	2.95	4.3	2.34	1.73	8.53	0.13	4.47
PRMT5	115	6.43	11	7.46	17.1	8.73	10.5	6.53	8.78	1.45	19.6	14	23.2	14.6	4.45	25.5	10.1	12.5	4.27	7.13	7.68	2.67	45.5	6.34	9.93	5.49	11.4	1.43	5.42	18.2	5.03	4.27	2.12	2.23	8.62	2.55	11	10.6	14.4	7.72	6.34	6.76	10.5	45	20.1	1.88	8.13	1.02	4.14
SPON1	108	2.74	0.133	0.374	0.303	1.5	2.66	0.755	1.14	0.648	0.119	0.0146	0.965	0.263	0.891	0.107	0.372	0.882	0.482	0.852	0.433	0.424	0.904	0.815	1.81	1.24	0.791	0.612	0.21	0.258	0.613	0.468	0.788	1.25	0.521	1.81	0.259	0.193	0.628	0.0644	0.0198	0.344	0.155	1.11	0.355	0.0551	1.99		0.377
GTF3C4	112	0.243	0.27	0.0443	0.0127	0.106	0.0614	0.0925	0.327	0.00501	0.684	0.829	0.132	0.846	0.156	0.453	0.517	0.235	0.0399	0.314	0.0626	0.00904	0.195	0.386	0.168	0.138	0.217	0.033	0.0302	0.202	0.165	0.053	0.101	0.0566	0.112	10.2	0.017	0.031	0.0159	6.31	0.098	0.237	0.278	0.206	0.956	0.00317	1.16	0.102	0.211
TRIP10	114	1.37	2.2	4.6	0.727	2.4	2.02	1.22	2.91	3.43	1.23	2.31	2.73	1.77	5.44	1.02	3.98	0.812	0.363	4.63	2.98	0.681	2.4	3.77	0.782	1.86	2.83	7.96	2.62	4.73	1.11	0.808	1.01	1.25	3.51	8.43	2.07	0.0547	2.53	1.1	2.85	3.81	4.25	2.36	0.861	0.195	5.67	0.175	2.68
NUP155	115	3.18	4.94	1.18	0.489	2.74	3.18	2.88	2.01	1.67	6.15	2.3	2.43	1.2	3.38	3.54	2.3	1.87	1.66	2.15	3.25	2.89	2.39	3.53	2.37	2.91	1.54	1.11	2.33	2.02	1.57	1.5	2.24	1.73	2.03	1.56	1.9	0.816	0.754	2.75	2.37	2.01	0.922	2.19	1.24	1.26	3	0.429	1.73
TRIP12	115	0.124	0.364	0.176	0.171	0.626	1.28	7.42	0.287	4.45	0.438	0.703	7.62	0.151	0.269	3.89	0.49	1.02	0.252	2.95	0.173	0.211	0.54	0.729	1.92	0.415	0.623	0.468	0.0979	0.361	0.14	5.61	2.72	1.03	0.268	0.279	0.451	1.11	0.562	0.74	0.194	0.349	0.387	0.482	0.99	0.137	0.741	0.307	0.872
TRIP11	107	0.105	0.561	0.0621	0.0348		0.319	4.54	0.438	0.0809	0.135	0.0951	0.316	0.185	0.275	0.0341	0.536	0.512	0.0715	0.356	0.829	0.209	0.00463	0.0818	0.0737	0.887	0.0893	0.0647	0.0573	0.472		0.122	0.193	0.0434	0.25	0.1	0.085	0.113	1.09	0.0165	0.0166	0.0388	0.0358	0.0328	0.661	0.13	0.0736	0.0135	0.0718
ISG15	113	3.9	3.8	1.73	1.95	16.8	0.557	2.66	3.62	0.655	0.895	0.392	3.6	4.97	3.45	14.4	1.79	0.315	1.08	3.24	1.16	12.2	5.29	8.1	1.1	6.45	1.35	9.19	0.682	2.76	1.1	2.34	3.23	1.43	1.88	2.57	4.33	1.89	1.22	5.54	1.95	0.891	2.13	2.54	1.91	0.609	0.406	1.23	2.86
C1orf27	115	0.467	1.24	1.52	1.43	2.24	2.33	3.56	1.54	8.94	3.66	1.19	2.87	1.44	2.9	1.46	1.53	1.79	1.17	3.77	1.42	2.41	0.997	1.75	2.06	0.746	0.761	1.53	0.941	1.04	2.64	4.09	4.02	3.86	1.17	1.02	4.6	0.281	2.11	3.11	1.52	1.01	2.75	1.54	1.61	0.775	2.49	2.95	1.16
AP3D1	115	3.15	2.95	1.76	1.46	1.75	2.26	3.36	3.57	2.48	1.98	1.22	3.19	4.52	8.22	2.81	2.77	6.19	10.4	4.16	2.12	2.44	9.09	3.61	14.1	2.25	2.74	2.54	4.48	4.77	6.58	2.59	4.03	1.84	4.76	10	4.85	0.779	2.67	116	13.9	1.29	4.24	3.44	1.36	1.79	5.64	3.13	2.68
KYNU	114	6.74	9.73	7.29	0.65	19	2.25	1	5	0.0567	2.75	29.3	0.87	7.28	1.41	30.4	4.95	5.49	5.59	0.444	9.73	7.02	9.02	8.29	5.35	14.2	7.98	7.45	13.6	4.34	3.21	0.204	0.78	0.714	8.46	1.88	1.62	2.4	3.26	5.01	8.58	3.18	4.9	6.24	4.25	18.6	5.12	4.53	8.27
TMEM160	63		0.227					4.17	1			0.335	12				0.57	0.19	0.156	6.8	0.198			0.398	0.342		1.97	0.245	1.22	0.588		0.714	2.18	5.2	0.197		0.81	109	1.11			0.378	0.744			11.2	0.27	0.55
WDR54	101	0.152		4.01	0.956	0.265	6.33	0.803		0.0482		2.24	0.76	0.375	0.562	0.202	0.182	1.02	4.02	0.625	0.0638	3.89	0.637	0.153	8.54	0.0804	0.728	1.44	5.5		9.25	1.11	1.72	0.33	4.96	0.158	3.85	1.43	0.716	0.315	8.03	1.22	1.36	0.16	1.37		8.5	2.11	40.2
ELANE	115	4.44	24.3	10.3	7.1	3.35	10.8	6.46	27	3.19	2.84	9.68	13	76.4	7.61	13.5	5.83	24.4	3.88	4.33	27	1.88	3.15	7.26	18.7	19.8	19.8	6.88	82.6	20.6	7.13	6.89	10.1	8.28	31.3	17.1	9.44	29.4	0.306	5.5	6.1	12.9	0.787	2.04	19.8	1.4	9.61	5.26	22.8
DBI	114	85.6	37.3	72.1	55.9	196	132	85.1	82.2	23.9	39.3	110	84.1	127	128	103	116	76.8	104	72.9	79	90.2	102	131	103	228	440	119	61	99.3	124	91.8	53.3	43	144	154	99		108	178	115	91.6	138	124	34.2	32	143	19.6	46.4
SERPINB1	115	24.9	28.3	24.7	16.8	15	27.4	37.4	20.2	501	18.9	11.5	39.7	55.3	14.6	11.9	24.4	35.9	36.5	59.9	19.6	23	18.8	25.1	3.08	21.6	12.9	30.9	23.7	38.7	12.5	38.5	112	69	13.4	52.9	18.3	32.2	17	17.8	28.3	22.6	12.7	22.1	41.5	11.9	7.47	2.28	18.8
DBN1	115	0.887	1.54	0.759	0.851	0.818	3.02	2.04	0.938	2.22	2.78	1.36	2.84	1.31	7.24	2.61	2.95	2.66	1.2	1.55	1.44	6.73	1.74	2.01	1.51	3.52	1.53	2.68	0.779	1.98	3.41	1.87	1.68	1.43	1.13	3.7	2.94	1.66	1.3	0.271	1.54	4.41	1.33	2.88	2.66	4.97	2.33	0.26	0.915
ELAVL1	115	9.55	13	8.56	17.2	14.6	9.64	5.06	11.3	2.73	7	6.52	6.49	16.9	15.2	5.67	10.1	9.78	5.84	7.43	7.85	13.1	8.26	12.5	9.86	11	15.1	11.8	8.36	11.4	4.57	6.58	5.16	4.78	19.7	8.92	12.3	0.762	17.1	18.5	9.31	12.1	8.14	17.5	3.44	24.8	27.2	0.0786	22.4
PEPD	115	4.71	4.44	3.11	4.41	18	9.65	5.52	5.64	2.39	6.43	4.66	5.98	9.02	3.55	16.2	8.17	8.99	5.63	7.89	7.27	4.55	6	17.1	22.6	11.5	10.8	20.3	17.3	8.54	10.1	4.4	5.42	4.44	4.49	8.63	4.46	1.17	4.35	8.05	3.98	6.4	8.01	13.6	2.72	10.4	15.4	1.55	3.56
PET112	61			0.0303				0.0226	0.138			0.0192	0.034		0.438			0.0978			2.45	2.57	0.0662			0.0425	0.993		0.509	0.0711	0.0535	0.178		0.0176			0.114			0.0943		0.0564	0.0654		0.0873	0.607	0.0355	0.278
ICT1	87	3.7	4.66	12.8		0.478	1.52	2.16	0.506		0.738	5	0.343			0.398	1.41	5.73	0.475	1.25	8.01	0.434	0.471	0.872		0.773	0.313	0.317	0.833	1.55		1.05	0.953	0.162	0.205	8.02	3.58		0.429	1.71	0.41	0.923		0.659		0.769	0.558	0.162
HPCA	114	17.2	5.09	6.3	3.58	3.89	3.65	4.2	24.8	1.51	4.09	3.88	6.64	4.87	0.664	1.11	3.75	6.97	7.61	6.64	9.53	4.32	4.3	2.05	1.46	3.8	10.5	3.24	1.29	5.63	2.79	2.9	2.69	2.57	9.96	11.9	1.97	0.601	3.58	5.72	5.1	5.54	6.93	5.57	0.933	1.69	4.94	0.903	5.14
REPS2	83	0.348		0.2	0.24	0.0318	0.582	0.145	0.0382		0.267	0.345			0.385	0.0471	0.16	0.0973		0.148	0.0908	0.0331	0.302	0.228		0.579	0.0949				0.159	0.17	0.115		0.568	0.969	0.524	0.141	0.3			0.185	0.113	0.348	0.586		0.635	0.062	0.425
C9orf89	102	2.52	0.698	0.51	1.62	0.402	0.259	4.21	0.896		0.489	0.408	1.52	2.7	0.0952	0.603	3.74	1.37	1.25	0.07	1.55	0.687	0.772	0.937	0.171		0.861	0.456	0.544	0.612	1.75	0.914	4.82	0.498	1.21	4.15	0.844	1.72	1.13	0.27	4.36	5.5	3.15	0.427	0.786	5.46	0.517		0.421
COQ5	115	8.95	10.6	11.2	8.79	7.61	11	13.8	13.4	71.8	6.24	5.49	7.07	20.9	1.62	8.1	7.96	18.2	6.66	1.97	18.1	2.04	27.8	17.8	17.7	8.44	21.2	4.92	5.44	4.42	16.5	33.3	0.842	15.8	13	6.57	17.7	39.2	14.3	9.26	3.78	7.32	37.6	7.39	21.9	39.7	16	2.08	9.85
SLC25A33	55				2.32			0.987		0.07		0.0217	2.22		0.14		0.115	0.0702	0.0483	1.43		0.0527	1.93		0.0355			0.0486		0.0511		0.995		0.743	0.0143	0.0317			0.247			0.173	0.0948			0.223	0.0487
GGT2	114	6.35	6.24	6.04	2.64	7.5	14.7	6.65	18.4	7.19	4.25	2.68	2.95	5.27	0.911	0.5	6.74	7.39	4.4	7.32	13.2	9.85	5.37	5.77	8.75	7.39	11.8	2.43	1.3	1.98	4.34	5.95	10.6	8.77	9.4	12.2	8.5	0.0582	7.34	19.7	5.09	1.85	12.9	2.27	2.25	0.539	4.69	2.53	8.06
PSAT1	115	20.6	7.39	14.6	143	18.3	34.6	474	26.4	73.5	316	256	510	12.1	1.05	0.637	46.1	44.9	30.4	9.43	17.7	3.15	43.3	35.4	24	11.2	31.8	29.1	15.7	15.4	33.6	20.9	226	183	46.6	24.9	12.9	121	18.3	17.7	31.7	54.5	53.6	43.9	259	6.55	300	1700	190
ARHGEF2	115	4.9	2.1	3.97	1.69	2.13	5.71	3.51	5.43	0.72	1.45	1.01	4.36	2.14	2.12	5.29	2.81	0.795	0.726	2.67	2.48	0.9	1.4	4.55	1.08	2.07	5.1	1.89	1.04	2.37	1.15	2.01	1.43	2.6	4.26	4.85	1.9	3.23	2.6	2.37	0.903	3.19	3.84	2.34	1.72	0.75	1.67	1.78	2.22
STRN3	115	0.923	4.29	3.72	1	0.249	2.33	29	1.56	1.06	0.436	1.69	23.6	7.27	0.543	1.19	5.9	2.25	2.6	1.23	2.58	3.42	1.5	2.92	14.6	0.351	1.41	2.65	1.89	4.08	1.79	1.87	2.35	0.682	1.88	1.98	8.63	0.0955	2.55	0.172	1.08	2.24	2.57	2.08	0.757	2.61	4	0.0918	2.82
DDX50	102	1.05	1.54	0.432	0.533	0.0311	0.708	0.118	0.148		0.137	0.211	0.0579	0.0801		0.202	0.0726	2.44	0.0797	0.0776	0.109	1.69	0.101	0.192	0.021	0.0365	0.0335	0.101	0.0189	2.01	0.0574	0.0897	6.28	0.0577	0.0981	0.17	0.826	0.00974	0.0417	2.53	1.97	0.155	0.154	0.13		0.59	0.134		0.0332
CLIC2	115	53.1	75.2	44.4	2.03	10.7	27.3	3.02	2.21	1.81	107	58.5	1.92	14.6	0.795	6.11	1.81	48.1	1.51	2.36	2.16	60.1	18.5	57.7	5.04	22.8	4.36	1.19	1.59	3.73	8.06	2.34	2.78	2.59	33	1.71	19.3	0.72	1.15	7.04	3.37	1.74	0.781	10.4	1.59	1.77	75.6	631	66.8
CLIC1	115	55.4	37.6	67.2	22.5	66.4	101	64.1	52.2	18.1	120	41	70.4	100	57.3	145	70.9	56.1	39.1	58	43	57.8	66.7	94.8	56.9	81.1	95.5	75.3	80.2	81.7	65	76.1	31.9	22.8	68.8	155	67.7	11.5	33.8	90	125	101	76.3	69.8	141	15.2	70.4	44.8	49
MGST3	113	15.7	18.5	14.5	5.36	33.5	24	26.5	27	14.9	22.6	15	12.8	17.2	50.4	15.2	15.5	65	41.7	21.7	28.1	55	10.2	15.8	41.7	23.1	36.5	41.4	27.9	18.7	9.15	24.8	18.3	8.44	23.3	32.8	16.2		48.1	12.2	42.8	10.8	40.4	30.1	4.94	98.2	35.6	8.62	21.9
MGST2	112	7.05	5.38	3.59	5.57	9.4	8.73	6.32	13.7		7.01	17.3	6.41	5.91	6.58	22.9	16.4	14.4	10.6	1.05	19.8	8.25	10.3	13	31.3	8.2	15.6	9.02	11.4	11.7	4.75	8.01	24.6	27	14.4	0.834	5.19	0.513	15.3	16.6	26.1	5.8	14.6	11.5	3.01	41.3	19.8	1.78	10.5
MGMT	110	2.43	1.06	0.54	0.0795	0.292	0.72	0.276	0.981	23.3	0.329	0.795	2.38	0.578	0.827		0.832	2.8	3.23	0.993	0.454	1.62	0.986	2.79	0.681	1.03	1.25	1.42	0.452	1.7	1.5	8.7	3.37	1.58	1.01	3.87	0.866	4.14	0.662	1.03	1.02	2.29	1.27	0.866	34	0.775	0.948		0.565
MGST1	115	4	3.52	9.6	21.1	158	203	23.3	7.96	14.2	60.6	52.3	11.2	55.3	23.5	41.4	41.8	77.2	18.6	24.3	8.05	8.79	6.72	45.1	39.3	33	103	75.4	87.2	53	29.9	45.5	8.51	5.85	12.4	57.2	13.7	18	103	68	119	34	67.1	48.4	12.8	0.634	59.5	11.7	26.4
MGP	67				0.561		4.46	4.62	0.183	0.872	4.65	4.23			0.42		1.31	0.308	0.975	5		5.73				1.4			5.48	0.697	1.93		3.31		5.08		2.35		0.804	1.81	0.87				2.39	5.3	5.08	1.88	3.5
PPP3CC	91	0.278	0.205	0.462	0.06		0.154	0.193	0.603		0.0518	0.113		0.288	0.135	0.317	0.982	0.208			0.39		0.202	0.297	0.347		0.195	3	0.0788	0.18	0.0566	0.389	0.112	0.0599	0.21	0.463	0.219				0.107	2.62	0.142			0.91	0.368		0.162
PPP3CB	115	2.77	0.435	0.862	0.712	1.39	4.33	1.27	3.01	0.239	0.475	0.462	8.73	2.05	0.45	7.74	2.72	5.05	0.64	3.11	1.85	1.29	0.387	1.07	1.07	1.66	2.88	1.05	1.25	0.711	0.786	0.634	1.64	0.702	2.84	4.37	0.74	2.58	1.24	0.74	0.556	1.78	2.55	1.89	1.04	0.583	0.981	0.327	1.89
PPP4C	115	4.09	9.82	9.6	37.1	2.14	5.66	41.6	4.94	0.14	8.5	11.2	28.4	11.8	3.2	3.14	29.7	119	2.73	14.4	6.65	5.35	10.2	3.96	3.42	4.38	2.03	3.51	3.19	2.18	5.82	13.5	76.5	11.6	8.22	5	8.19	37.7	5.08	10.3	4.27	3.53	2.78	14	50.6	1.63	12.5	3.88	9.95
PPP3CA	112	1.35	0.781	1.67	0.832	0.784	3.16	0.973	0.838	0.265	4.03	1.47	10	3.58	0.149	4.08	0.548	2.29	0.635	3.59	0.302	0.364	0.638	4.54	1.68	3.45	1.43	0.262	1.27	0.369	1.56	0.384	0.693	0.489	0.762	2.05	0.547		0.379	0.928	1.39	0.104	2.87	3.2		0.0941	1.77	1.06	2.06
PPP6C	115	3.98	3.59	11.8	7.35	9.12	3.44	1.62	7.22	17.8	6.53	7.01	3.54	5.85	5.46	10	6.64	5.16	2.7	5.45	5.22	1.88	10.6	6.49	4.38	5.32	17.4	3.53	3.19	11	4.35	1.66	2.94	1.84	9.41	2.1	7.5	7.29	2.17	1.96	2.63	5.45	11.3	18.1	2.29	1.38	13	2.68	7.97
PPP5C	114	6.05	9.3	5.96	10.7	2.09	5.7	4.78	1.44	0.114	1.98	1.18	6.56	2.68	4.47	2.68	2.38	6.4	2.88	1.63	0.874	2.7	2.68	3.78	3.91	5.27	2.24	3	2.47	2.72	2.48	1.03	2.76	14	1.96	5.45	3.92	2.36	9.49	2.31	1.02	2.76	4.54	11.9	7.49	4.74	2.08	0.921	0.389
PPP3R1	112	1.38	41.8	56	0.564	3.74	85.9	1.05	1.99	1.75	24.6	32.9	1.85	36.9	7.49	30.5	4.05	5.73	0.828	1.48	1.38	0.6	4.06	2.33	10.8	5.38	10	0.425	0.471	3.35	2.74	0.191	1.07	0.845	54.5	1.55	43.2		4.11	1.66	2.03	2.01	1.79	11	0.215	0.0666	41.3	2.6	41.8
PPT1	115	8.31	4.6	13.5	3.02	1.61	5.23	3.67	4.6	2	6.62	5.2	8.71	6.32	0.553	16.3	8.03	6.62	9.16	5.41	7.21	7.74	8.74	8.18	5.62	16	6.56	5.89	7.21	8.3	9.73	10.2	6.34	3.96	8.07	4.6	6.25	1.32	5.38	6.96	5.82	5.93	6.99	9.36	7.8	25.1	12.7	1.46	5.58
MYADM	115	6.49	6.7	12.8	10.8	13.1	9.56	7.98	6.59	3.83	23.3	10.4	25.5	6.82	1.09	5.7	60.6	57.3	7.19	22.2	19.3	16.9	3.9	18.4	18.5	22.1	10.8	33.6	20.8	26.5	16.9	32.4	14.9	5.29	5.12	15.7	16.6	2.08	12.5	6.22	11.6	25.3	16.5	12.8	31.2	9.09	35.4	21.4	12.6
INHBE	112	24.2	12.9	17.8	0.559	0.67	9.08	1.3	16.5	0.488	1.9	2.94	3.7	3.13	1.24	0.543	0.609	11.7	13.9	0.202	13.8	19.3	3.31	0.503	5.97	0.524	0.538	0.293	1.15	14.6	3.51	1.19	2.54	0.598	0.4	23.4	13.2	0.197	0.742	0.326	10.5	1.79	1.15	0.572	0.434	5.82	0.542	0.096	5.84
UBR3	68	0.021	0.0659	0.0149			0.0119		0.0178	0.0705		0.00758	0.0138	0.185		0.0183	0.055	0.216			0.104	0.0284	0.0683	0.0891	0.0191	0.0128	0.0777	0.0165	0.0534		0.0212				0.0386	0.015	0.0283	0.0619	0.194	0.337	0.0169	0.0638	0.146	0.135	0.0168	0.0255	0.0212	0.028	0.0228
DCDC2	51	0.114				0.476	0.727		0.102		0.432		0.736		0.25			1.08	0.231	0.186		0.211	0.515	5.32	0.275		0.561		0.114	0.143	0.109							0.233			0.166	0.0608		2.02	0.178
ISYNA1	115	4.44	13.3	10.3	0.284	23.3	4.92	7.26	5.1	1.59	4.53	2	5.65	8.25	2.63	65.2	2.76	18.4	2.57	3.1	4.42	1.06	4.04	11.8	4.78	4.62	30.7	2.85	4.42	20.4	9.7	1.03	5.69	1.04	1.69	15.2	4.02	1.28	19.9	1.06	7.06	23.4	15.7	29.2	0.224	2.65	2.8	1.5	14.8
LIMA1	115	1.58	2.64	2.91	1.69	2.53	2.7	1.82	3.52	0.292	2.46	0.839	1.76	1.84	2.27	1.22	4.79	3.18	12.6	4	2	3.26	3.81	2.5	1.57	2.14	2.89	5.13	11.3	4.47	2.85	2.15	2.03	0.931	4.22	3.19	1.75	1.4	1.66	3.88	25.5	4.2	2.55	3.47	0.545	5.62	2.33	0.346	1.51
MROH1	113	0.056	1.47	0.472	0.062	0.496	1.24	0.162	0.244	0.72	0.433	0.504	0.217	0.571	2.98	0.322	0.179	1.46	0.208	0.512	0.178	1.86	0.335	0.429	0.133	1.97	0.0327	0.863	0.193	0.333	0.0407	0.152	0.184	0.0933	1.36	1.29	0.762	0.132	0.101	0.262	0.401	0.393	0.232	0.166	0.0669	0.191	1.82	0.785	0.754
ANKFY1	115	3.45	7.08	5.34	1.38	3.97	10.1	2.12	3.09	0.101	10.2	3.88	2.99	8.99	2.62	5.63	5.94	4.7	3.08	2.4	3.66	3.33	21.7	5.86	4.7	10.9	3.88	5.16	3.06	5.85	2.4	2.54	1.13	1.13	4.59	6.37	8.8	1.79	14.1	1.06	4.19	6.87	4.31	6.4	1.92	1.18	9.12	20.9	5.47
SH3BP1	115	12.1	8.03	6.87	3.39	10.1	2.21	1.32	1.44	0.475	1.51	10.6	2.49	4.42	5.56	4.11	2.13	35.7	24.5	1.8	1.23	7.54	4.75	6.38	5.22	6.04	7.48	17.8	26.4	1.87	11	0.816	2.31	0.437	6.37	21.1	4.35	1.64	3.28	2.1	27.9	1.52	3.79	6.56	1.85	3.31	2.81	0.828	2.53
SLC25A1	115	37.8	42.3	28	3.24	99.4	46.7	20.5	34.9	11.1	35.5	41.4	9.45	37.5	8.49	15.5	26.5	55.3	15	19	61.4	21.1	30.5	32.1	20.9	19.9	58.3	15.5	16.8	36.7	56.3	14.8	7.15	4.18	30.3	114	24.9	0.796	85.6	8.67	25.5	59.2	50.5	47.3	7.3	40.5	27	4.66	24
SLCO2A1	95		0.227	0.263	0.126		1.15	0.114	0.142	0.0253	0.267	0.164	0.366	0.0286			0.229	0.0536		0.439	0.446	0.104	0.263	0.371	1.47	0.0373	0.452	0.437	0.036	1.04		0.158		0.473	0.278		0.242	0.0952	0.427	0.0708	0.169	0.292	1.36	0.508	0.0503	1.14	0.239		0.95
FAM98A	115	1.67	0.565	0.479	0.312	0.6	2.89	0.726	2.29	1.02	1.47	0.565	1.01	3.97	0.651	1.16	0.986	2.31	0.843	1.06	0.667	4.21	4.97	5.02	2.77	0.524	3.42	1.39	0.806	0.564	88.5	0.616	3.15	0.409	1.58	1.96	2.88	104	0.832	0.924	2	0.716	1.47	3.05	0.764	1.46	2.43	104	0.75
SIN3A	110	0.673	2.25	1.76	0.16	0.0123	0.653	0.339	2.02	0.191	1.63	0.465	0.216	1.29	0.0594	0.994	2.23	0.329	0.481	0.287	0.954	0.0613	0.621	1.53	1.07			0.099	0.32	2.12	1.47	0.427	0.346	0.251	0.288	0.106	1.21	0.21	0.187	0.825	0.56	1.12	0.56	0.303	0.171	0.0316	0.35		0.0596
BRD4	83	4.1	6.4				0.702						0.0688					3.53	0.602	2.02	2.49		2.59	2.76	3.69	0.666	0.368		0.784	3.23		0.0227				2.43	1.24	1.41	0.804	0.972	1.29	4.42	1.95	1.6	0.0723			0.0343	2.93
QPRT	115	27.9	4.1	6.14	1.6	6.12	9.7	6.63	5.24	0.779	5.59	4.93	4.06	7.36	0.758	4.92	5.96	26.2	22.3	5.83	7.65	24	0.511	1.22	12	7.82	30.9	16.4	9.76	0.679	7.89	3.15	2.5	1.49	7.47	32.1	5.96	1.03	8.4	10.1	17.3	0.278	18.1	12.7	1.75	5.7	8.27	0.883	5.03
ETHE1	115	3.71	9.4	4.17	67.2	58.9	104	102	52.5	1.4	7.96	17.2	13.3	14.1	4.89	6.64	12.6	10.9	120	5.12	101	129	63.4	65.3	63.1	45.8	99.2	35.2	61.9	8.03	108	45	85.6	49.9	12.7	4.52	64.5	77.1	51.1	11.4	138	58.2	92.1	104	47.9	67.4	60.7	3.62	75.5
KLC1	115	2.15	2.52	2	1.15	52.4	4.65	3.07	3.2	3.09	5.04	3.21	4.39	1.45	2.6	4.07	8.8	4.29	2.12	4.39	3.39	4.11	2.22	4.56	2.17	4.26	43.2	1.36	1.98	3.42	3.58	3.01	8.93	1.77	3.12	3.41	1.09	0.863	4.83	0.654	5.24	6.75	4.48	109	3.03	2.19	2.59	1.88	2.77
TRAM1	115	1.06	17.6	11	31.3	12	14.3	120	21.6	106	9.58	4.93	24.7	16.8	2.63	6.62	15.1	12.1	4.74	168	19	5.38	21.3	16.7	6.99	13.7	24.1	12.8	3.38	18.9	1.44	40.8	152	189	9.42	29.5	10.8	95.4	16.3	4.75	22.7	16.1	32.7	31.3	8.08	6.27	7.86	0.0735	7.96
KPNA3	115	1.42	1.52	0.967	1.67	2.93	1.9	1.89	2.36	0.275	1.69	2.22	1.11	2.41	0.37	7.53	3.39	1.88	2.39	11.8	7.17	3.36	11.7	8.48	8.72	10.9	2.48	10.1	1.35	2.76	1.13	0.697	3.12	0.479	2.68	2.5	3.54	20.4	6.37	1.02	3.33	16.5	13.4	14.4	15.8	4.86	1.04	0.201	1.52
ISCU	92	4.33	0.361	1.78		0.159	2.63	2.06		0.272	2.25	1.73	0.168	5.92	1.78	0.453	2.88	4.4	4.63	0.564	1.05	6.72	1.45	1.38	1.87	0.229	2.95	5.83	0.939	0.887	6.38	3.27			0.562	6.56	1.56		0.19	7.75	4.52	0.416	0.73	1.4	1.82	10.1	0.654	17.2	0.126
SEC11A	114	5.56	6.51	4.43	4.93	5.88	10.4	5.28	9.14	4.54	13.4	8.46	13.7	16.4	11.2	12.6	8.16	10.4	4.62	5.3	4.03	5.02	6.98	14.7	7.65	5.74	8.41	7.39	6.64	8.01	7.04	8.55	12.4	5.6	8.27	9.95	5.8	0.556	9.59	23.5	8.75	11.2	8	13.9	11.2	5.45	6.96	2.81	6.21
AHCYL1	115	4.28	15	5.44	6.72	13.8	10.8	9.76	14.2	15.1	40.5	17.1	7.21	10.2	7.84	2.66	11.8	3.25	8.47	8.91	3.84	80.8	21.9	11.4	9.58	9.9	9.65	11.2	6.04	6.13	19.8	9.95	9.24	4.22	34.2	4.8	11	7.89	16.7	2.9	9.12	2.47	14	8.55	9.67	11.6	55.8	8.86	4.45
ARF4	115	28.5	27.9	21.8	16.3	33.6	37.3	26.8	21.2	17.6	50.9	32.4	40.5	58.3	34.8	70.3	53.7	50.9	17.2	25.6	19.7	23.5	28.8	44	36.2	41.4	41.8	37.3	27	46	35.6	59.8	17	15	23.7	39.2	37.5	10.5	30.2	36.6	40.4	51.7	27.9	49.5	25.1	20.7	39.4	23.9	25.5
XRCC5	115	25.9	22.6	20.7	9.41	13.5	22.6	16.9	23.8	0.702	30.1	18.3	23	29	22.5	24.5	31.4	33.3	21.9	27.3	20.9	24.1	23.4	42.4	25	25.3	37.6	25.8	17.2	33.9	18.4	17.2	15.4	6.83	24.5	20.6	27.8	3.27	17.7	24.2	27.4	24.6	28.5	27.7	2.8	32.6	26.9	8.01	17
YES1	114	1.31	1.58	1.84	1.65	0.631	4.76	1.43	3.37	0.927	4.9	2.23	2.65	3.17	1.66	0.683	5.17	3.78	0.457	2.85	2.14	0.957	1.83	5.37	1.84	2.11	1.07	1.88	1.4	5.72	2.42	6.93	1.1	1.81	2.2	2.13	2.08	2.94	1.29	0.777	0.549	6.82	4.96	4.25	4.66	2.3	1.77	6.38	2.08
YY1	98	0.0701	0.0746	0.0478		0.043	0.601	0.696	0.134		0.293	0.293	0.516	0.128	0.161	0.119	0.0809		0.759			0.719	0.103	0.35	0.0628	0.073	0.0788	0.0875	0.0525	0.14	0.158		0.123	0.0806	1.08		0.0836			0.0911		0.129	0.518	0.0879	0.117	0.236	0.238		0.493
YWHAB	115	44.5	36.9	47.9	18.8	51.3	67.6	43.7	46.6	6.65	53.6	27	58	51.4	11.2	64.1	41.8	37.3	31.9	41.3	33.8	36.2	49.6	64.3	42.8	57	68.6	52.3	27.2	60.2	31.8	28.2	33.4	14.5	44.5	69.4	47.2	8.88	36.1	45	74.7	91.7	50.7	66.3	6.36	19.9	38.3	18.1	40.2
MEX3A	1
ARF3	115	31.9	27.5	24.2	13.2	36.8	55.3	35.9	31.4	9.87	42.8	39.4	53.8	53.2	33.5	63.1	43.8	56.5	28.2	29.2	23.4	29.2	33.6	54.6	43	46.1	48.1	48.2	41.5	44.2	40.2	45.6	24.9	14.4	46.4	56.6	40.5	9.13	31.5	28.8	45.7	44.3	46.7	42.9	22.7	30.2	61.5	16.2	39.4
UQCC	108	1.56	0.299	0.4	1.92	1.46	0.802	0.785	2.05	0.205	0.888	0.373	2.75	0.622	2.34	0.656	3.32	1.84	1.26	2.61	1.51	1.87	0.432	1.59	0.25	3.03	2.27	1.27	0.556	0.746	0.225	1.09	0.772	0.821	0.772	0.951	0.422	0.162	1.72	1.12	0.68	0.838	0.928	3.16		1.05	1.16		0.444
SLC47A1	23	0.95					0.105											0.44	0.458										0.371		0.366					0.839					0.4						0.399
LOC100996820	115	50.3	33	40	22.3	22.3	52	53.6	31.2	6.5	40.9	28.6	94.6	77.7	58.3	35.8	71.3	75.1	55.4	13.3	23.2	65.7	33	40.9	58.1	36.9	37.1	106	80.6	47.9	71.7	49.5	45.9	36.9	33	86.2	30.2	12	25.4	20	113	56.9	23.2	45.6	18.3	40	47.2	11.1	38.8
ECSIT	96	5.39	5.84	1.76	0.177	1.64	0.677		3.18		0.63	2.12		26.3	0.126	0.23	6.97	5.43	0.798		0.396	0.673	0.753	3.24	2.22	0.603	2.57	1.81	10.2	4.3	4.52	0.0557	0.066		2.38	7.02	2.39		0.478	0.122	0.422	3.64	2.11	8.5		0.364	5.24		0.604
GMPR2	115	11.1	3.21	11.3	2.05	12.7	11.6	5.75	5.8	3.16	5.07	5.03	2.99	5.66	18.6	2.2	4.1	7.02	13.8	7.56	4.2	11.2	3.97	10.6	8.15	3.67	4.44	18.8	11.6	3.13	3.86	3.3	5.51	3.25	13.6	8.24	4.72	0.957	8.76	0.882	35.2	13.8	11.9	3	0.927	13.5	10.2	1.13	5.7
ERGIC2	106	0.47	0.899	0.742	0.641	0.28	3.16	0.387	0.824	4.72	1.66	1.55	0.34		5.8	0.311	1.04	2.06	2.75	0.395	1.01	3.62		0.897	1.36	0.152	0.527	0.549	0.64	1.76	0.972	2.39	1.81	2.3	0.85	0.943	0.762	1.33	0.294	0.739	2.21	0.244	1.68	0.45	3.89	2.26	2.12		1.07
LOC101060503	102	0.194	0.202	0.192	0.0537	0.175	0.286	0.134	0.776	0.0228	0.255	0.0377	0.253	0.255	0.108	0.128	0.385	0.345	0.177	0.0995	0.18	0.0507	0.222	0.199	0.229	0.165	0.172	0.12	0.143	0.138	0.0629	0.0898	0.117		0.0272	0.556	0.0619	0.0742	0.232	5.43	0.123	0.403	0.245	0.128	0.0897		0.163		0.0397
TMEM206	1						3.5
RPL19	113	7.32	4.83	2	9.37	3.15	3.73	7.21	3.95	103	4.77	10.4	4.22	4.27	2.43	10.4	6.26	9.47	11.1	7.14	5.14	18.6	7.89	5.24	5.9	10.9	8.66	50.6	4.53	3.26	3.06	6.24	6.01	35.4	8.97	18	9.39	6.08	2.86	13.9	28.6	8.17	1.87	8.83		75.2	4.56	12.5	5.76
RPL18A	115	10.4	6.04	7.79	4.62	9.59	9.4	11.4	10.1	1.4	8.22	11.3	15.8	14.9	39.5	30.3	7.6	13.7	33.7	9.68	11.3	26.1	11.7	11	12.2	12.1	16.1	21.2	40.1	7.64	5.07	11.2	9.39	4.05	9.86	8.39	14.5	0.784	8.55	29	46.2	13.4	16.6	13.2	3.08	16.5	10.3	3.92	8.63
RPL18	115	33.4	22.7	14.3	19.5	15.8	26.6	16.9	56.9	5.97	23.4	27.8	36.8	32.4	56	52.5	11.8	53.9	43.3	5.03	38.9	42.1	13.7	42.2	33.9	13	20.3	18.5	35.2	34	29.3	23.3	30.2	11.4	40.3	30.8	25.7	2.29	16.3	25.3	35.7	124	46.1	34.6	3.32	16.9	28.7	6.59	21.1
RPL23A	113	34.8	15.5	18.3	14.1	20.6	28.7	19.9	33.7	0.571	30.2	37.4	29.2	21.7	14.1	49.8	43	33.9	34.1	29.2	33.1	47.9	43.7	54.8	18.2	28.4	35.2	64.7	14.3	22	17.4	23.3	35.8	15.2	34.8	27.2	29.5	0.344	26.7	57.2	66.7	39.2	26.4	55.2	4.49	65.9	44.4		25.7
RPL22	112	30.9	21.3	14.1	13.4	24.8	36.8	28.7	25.1	1.35	55.8	39.3	44.6	12.6	65.1	22.1	39	35.6	44.1	35.7	31.3	52.7	22.1	53.8	32.6	34.1	42.4	58.6	23	33.4	33.4	44.6	26.2	14.9	42.5	43.1	37.7		28.9	54.6	59.2	51.1	39.4	46.3	7.81	18.9	44.3	10	26.3
RPL21	111	3.7	3.85	1.88	7.63	3.71	6.78	9.52	6.13	2.84	33.2	14.8	5.41		39.9	22.9	11.9	12.9	24.4	11.9	4.75	25.7	3.23	15.4	17.2	9.7	9.48	27.6	8.92	19	12.3	13	13.6	4.12	9.37	13.3	15	7.24	6.41	17	11.2	11.5	16.9	19	5.61	34.5	9.36	3.32	5.4
CKAP4	115	15.7	23.9	8.61	13.6	8.36	23.9	11.9	8.98	1.52	41.5	16.7	9.25	4.55	13.2	22.6	22.4	23.1	18.4	8.67	10.4	8.45	8.01	13.1	11.5	6.93	10.9	11.9	20.4	17.1	14.3	11.6	7.59	4.52	12.6	15	14.5	16.3	12.8	36.9	33.5	9.16	38.1	9.37	5.32	9.5	12.5	13.6	10.6
YWHAQ	115	79.6	50.8	71.8	29	93.4	94.6	62.1	68.8	10.2	85.3	40.8	59.5	89.2	17.9	99.2	67.9	72	23.7	54.8	44.8	44.6	55.6	86.4	47.1	85.1	114	52.2	42.9	83.8	54.6	49.5	35.4	20.3	71	130	76.3	37.1	59.9	37.9	51.5	148	69.2	78.2	21.9	17.4	77.7	18.5	56
TMED10	115	24	10.9	8.13	16.7	26.5	45.9	20.3	18.1	3.35	37.2	12.6	16.3	30.1	41.7	42.3	22.1	44.6	26.2	22.6	17.2	26.5	22.9	36.3	24.4	17.1	25.1	43.3	39.2	29.6	21.2	34.9	23.4	10.9	20.5	46.5	25.6	2.1	31.2	24.9	59.3	25.8	23.3	39.3	13.5	29.9	44.1	6.67	13.2
C10orf116	105	2.78	1.59	3.53	0.587	4.41	19.1	17.2	18.6		1.65	0.754	9.02	2.59		0.415	3.79	13.9	16.5	2.97	2.95	25.5	3.68	2.1	20.3	4.45	5.6	32	1.36	5.29	0.19	6.87	7.58	0.778	29.3	3.04	1.09	4.23	0.618	0.134	2.61	4.7	4.52	0.884	7.25	0.334	4.73	7.15	2.19
UQCR11	87		0.959	1.5	0.593		2.79	1.28			1.01	2	1.67	2.19		4.47		1.38		0.844	2.32	1.2	4.01	0.51	5.29	2.84	3.85	1.11	0.142	0.752	2.14	0.757	0.623	0.518	2.18	1.83	0.737		0.87		0.208	0.879	2.66	2.8		6.52	3.61		1.12
FERMT2	115	14.1	14.6	20.3	10.3	11.4	5.35	13.8	12.5	39.3	1.27	11.9	14.8	4.03	3.31	8.54	10.3	6.26	8.01	20.4	13	10.4	12.9	10.4	20.6	18.7	10.3	7.96	6.59	14.5	10.6	17.4	29.3	8.67	6.11	9.28	15.1	9.51	11.6	4.36	5.48	8.79	9.42	15.1	14.7	18.3	11.5	9.86	14.4
RBM12B	110	0.369	0.743	0.69	0.267	0.444	0.327	0.665	0.994	0.0306	0.421	0.278	0.536	0.698	0.647	0.337	1.44	0.26	0.0572	0.606	0.397	0.109	0.343	1.62	0.0842	0.714	0.379	0.0568	0.476	0.513	0.0286	0.524	0.0263	0.237	0.746	0.744	0.392	0.183	0.0916	1.33	0.325	0.941	0.234	0.822	0.136	0.333	0.296		0.444
SLC13A3	2																								0.878
YTHDC2	112	0.149	11	0.84	0.558	1.23	0.278	0.265	0.181	0.163	0.0661	0.175	0.132	0.461	0.0422	0.701	0.124	0.353	11.3	0.528	0.363	0.00206	0.503	0.792	1.38	1.4	0.212	0.208	0.663	0.549		0.126	0.0458	0.277	0.364	0.341	0.313	0.962	1.22	0.17	1.34	0.645	0.254	0.843	1.42	0.0244	0.324	0.0114	0.287
RAB8B	114	3.93	4.19	3.75	5.47	3.17	8.1	3.38	4.13	4.01	10.3	4.7	6.49	8.44	3.23	10.9	6.71	3.6	3.27	4.7	5.5	2.72	3.76	8.66	4.49	4.1	4.02	11.8	6.56	6.01	4.11	5.71	2.35	1.67	9.91	6.77	2.43	3.44	4.56	5.24	6.75	18.3	6.24	6.59	4.83	2.42	7.11	105	8.79
GNPNAT1	98	0.234	10.9	10.4	1.12	2.56	3.99	0.378	2.31		3.16	3.58	0.735	6.01		9.69	1.67	0.406	0.233	1.19	0.218		2.17	0.186	1.91	0.591	6.72	0.778	19.7	9.06	1.68	0.729			11.1	6.45	23.6	1.04	2.32	0.185	11.2	3.34	2.15			0.625	5.5		6.88
SPATA20	109	1.25	0.0282	0.364	0.0472	0.108	2.08	1.1	0.142	1.69	5.05	1.13	1.23		1.45	0.355		1.65	0.428	0.831	0.0487	0.674	0.069	0.0814	0.144	0.0874	0.405	0.6	0.718		0.98	1.87	0.682	0.779	0.586	0.893	0.202	0.516	0.436	6.88	0.909	0.078	0.109	1.33	0.622	0.56	1.11		0.538
C7orf55	8														6.31					0.358																										1.25
CARS2	115	6.62	52.6	64.3	997	5.69	25.1	164	46.6	175	20.9	56.2	108	6.28	11.8	2.25	12.9	24.7	1.57	263	52.3	1.56	14.2	11.9	235	53.2	53.9	1	12.4	62.9	1.05	70	299	539	7.81	14	24	615	51.1	2.05	4.69	7.64	8.41	49.9	94.9	25.3	10.7	1.94	65.5
FHL3	84	0.695	0.981		2.95	0.16	0.0902	1.87	0.214	9.77	0.132	0.448	1.5	1.14		0.525	1.29			1.88	0.461	0.313	1.38	0.206	2.08	3.91	0.896		0.355	1.89	0.557	7.26	0.999	9.63	0.219	0.148	0.89		1.15	0.399		0.985	0.141	1	0.804				0.873
FHL2	104	0.114	0.916	0.325		0.801	0.932	6.17		1.09	1.49	0.733	2.62	0.202	1.83	1.16	1.69	0.43	1.45	2.79	0.314	1.07	0.162	1.47	4.12	1.68	0.508	1.36	0.612	1.4	2.44	0.709	0.566	0.258	1.95	2.61	1.64	1.99	0.473	0.731	2.59	0.845	0.264	0.401	0.518	3.33	1.74	1.83	0.552
FH	115	5.26	5.56	9.43	5.57	18.3	19.3	9.01	6.63	5.72	13.5	11.3	7.64	13	6.02	11.2	11.4	23.8	15.7	8.26	8.37	10.6	10	12.2	18.9	9.06	23.6	9.03	7.11	8.4	5.05	6.85	7.31	6.17	15.1	7.66	7.62	1.8	11.1	8.28	10.5	5.44	19.1	13.7	2.37	57.5	24	7.35	8.92
ANP32E	115	32.5	65	114	5.29	34.4	95.7	38.5	10.9	3.57	19.9	21.6	11.2	56.2	1.98	133	55.1	11.4	6.7	7.12	90.6	7.78	121	12.7	61.2	120	11	6.53	5.91	103	21.2	16.8	9.89	44.3	22.1	33.6	80.7	14.7	186	10.5	6.26	7.43	11.4	91.4	61.8	1.25	15.9	9.53	16.7
FHIT	114	10.6	17.8	36	1.9	3.42	84	7.86	4.82	7.23	43.7	18.2	3.57	3.32	3.28	4.49	7.23	14.4	21.1	9.84	6.27	1.89	2.07	0.636	4.1	1.23	2.01	1.02	10.2	31.4	4.92	4.62	35.2	3.88	24.7	53.6	16.3	3.51	0.752	3.85	32.9	3.06	2.17	3.26	4.09	4.15	29.8	1.86	34.2
TSPAN14	102	8.12	0.0703	0.0453	1.14	11.2	1.84	1.29	2.88	0.812	1.33	1.45	0.276	0.244	29.8	1.64	5.99	11.2	18.6	1.47	0.464	0.692	0.938	16.5	1.03	5.19	4.45	0.633	25.8	0.993	5.81	0.504	1.26	0.671	2.05		0.125	0.264	25.4	3.11	27.9	0.0948	1.55	8.28	1.17	3.03	0.494	0.458	0.175
BOLA2B	110	1.08	0.831	1.08	0.0206	1.06	2.79	0.426	0.855	0.364	1.6	1.38	1.45	3.31	3.11	3.54	1.73	3.06	1.46	1.78	0.936	0.903	0.822	1.74	0.102		1.82	2.29	2.29	2.77	8.89	0.495	0.652	0.24	1.19	3.09	2.24		1.99	2.52	2.78	0.773	1.14	2.08		0.637	0.708	0.446	0.347
EPHX2	115	14.6	4.42	15.7	2.16	9.47	4.19	5.74	10.4	3.17	1.83	7.37	4.15	4.29	7.08	5.51	1.24	16.7	7.91	11.4	8.82	3.73	12.4	6.61	9.19	5.03	6.2	4.42	2.67	3.96	8.6	6.74	4.4	3.11	11.8	7.38	4.02	2.17	20.6	10.6	4.41	7.38	11.4	5.93	1.95	2.85	23.8	2.66	10.6
EPHX1	115	11.3	76.7	25.6	6.41	10.3	27.5	16.1	30.6	19.9	30.3	16.2	22.1	11.8	6.07	10.6	72.7	41.3	14.9	8.28	145	33.4	32	56.6	21.4	4.69	8.99	18.5	21.6	82.2	14.2	14.6	12.5	21.3	20.5	31.6	47.3	39.3	66.6	18.2	20.9	46.1	29.4	8.14	10.3	22.4	13.3	7.23	25.8
ND4	104	0.537	0.791	0.633	0.224	0.561	0.962	0.402	1.08		1.07	1.32	1.11	1.02		1.26	0.588	0.702	0.301	0.459	0.697	0.326	0.871	1.33	4.07	1.36	0.705	0.662	0.3	0.93	0.318	0.365	0.566	0.291	0.691	1.02	0.886	0.0294	0.15		0.537	0.459	1.24	1.72		0.517	1.37	0.465	0.925
EPS8	113	1.59	1.49	2.83	0.539	1.04	6.48	1.84	1.13	0.164	4.02	3.44	0.455	4.01	1.36	11.8	0.709	2.96	1.17	1.69	0.135	0.802	2.6	1.08	2.49	1.29	1.41	1.02	1.75	1.7	2.29	0.875	0.915	0.0394	1.58	2.57	3.27	0.19	0.409	6.37	2.14	0.65	1.51	0.85	0.657	0.702	2.21	0.827	0.927
ND1	115	0.164	0.683	6.05	2.35	2.18	0.537	1.61	11.4	0.815	1.88	7.62	9.81	8.44	0.0842	4.93	1.32	8.53	6.77	0.479	10.2	8.66	8.9	4.84	12.1	8.14	1.54	9.58	8.99	0.579	0.656	1.69	5.82	0.879	0.457	13.6	2.45	0.102	2.52	20.6	8.52	0.805	3.88	13.2	19.3	4.44	0.994	2.16	0.55
ND2	107	2.19	2.03	2.96	0.575		3.04	2.15	1.28	0.235	2.65	5.57	2.76	4.97	1.15	3.29	2.86	5.19	3.34	3.23	2.73	4.19	1.52	4.66	4.18	3.84	6.34	2.77	2.4	2.85	1.93	1.78	1.68	0.483		3.02	2.92		3.58	0.455	2.25	1.93	5.14	1.56	0.391	7.86	0.605		3.15
ND3	48						1.54			1.23	3.05	2.92	1.03									1.07	1.44		7								0.76	0.589	1.84				0.799	2.35	2.18		1.21	2.47	0.82	2.91	2.73
TXNIP	102	0.194	0.202	0.192	0.0537	0.175	0.286	0.134	0.776	0.0228	0.255	0.0377	0.253	0.255	0.108	0.128	0.385	0.345	0.177	0.0995	0.18	0.0507	0.222	0.199	0.229	0.165	0.172	0.12	0.143	0.138	0.0629	0.0898	0.117		0.0272	0.556	0.0619	0.0742	0.232	5.43	0.123	0.403	0.245	0.128	0.0897		0.163		0.0397
LOC100996792	95		0.451	0.23		0.152	0.525	0.0941	0.093		0.064	0.257	0.236	0.832		10.2	0.249	0.0324		0.124	0.224		0.0798	0.453	0.338	0.364	0.423	0.156	0.152	0.607		0.115	0.289	0.119	0.682	0.0995	0.221	1.09	0.101	0.0838	0.209	0.108	0.15	0.291	0.246	0.0354	1.49	0.0278	0.441
IVNS1ABP	111	0.451	0.508	0.208	0.322	0.102	0.262	0.916	1.38	0.24	0.373	0.0771	1.54	1.08	0.179	0.0561	0.142	0.289	2.49	0.796	0.127	1.35	1.02	0.354	0.281	0.379	0.673	0.565	0.739	1.35	0.334		0.638	0.175	0.783	0.375	0.775	0.044		0.253	0.854	0.195	1.24	1.44	0.306	2.12	1.53	1.89	0.336
MYL12A	115	44	89	49.5	27.1	27.2	43.4	93.3	36	14.8	45.8	37	78.3	38.1	17.3	51.5	79	36.5	34.6	69.8	68	55.1	53.4	65.4	91.1	96.5	42	53.7	30.9	64.5	46.1	62.4	52.8	48	34.2	28.8	109	1.06	43.4	55.1	42.4	65.9	45.8	58.1	6.64	44.4	52.5	2.32	48.6
EPB41L4B	29		0.00974	0.0237		0.0133			0.0369			0.0249									0.0128				0.0691	0.0111									0.0164		0.0185		0.0209				0.0233				0.0411		0.0469
MRPL17	80				0.0669		0.231	0.0482	0.159		0.947	0.578	0.181	0.191	1.78	0.799	0.408	1.72		0.159	0.18	0.122	0.356		0.135		1.15	0.0193	0.185			1.08	0.383	0.0974	0.787	3.32	0.135				0.59	0.134	0.187	0.308	0.209		0.796		0.237
TRAPPC6B	84	0.0787	0.164	1.17	0.114	1.37	3.22	0.312			5.11	10.1	0.658	0.111		0.347	0.262	0.252	0.836				0.394	0.0424		0.859	1.94	0.0582	0.484	0.261	0.699	0.444	0.281		1.24		0.943		0.436	8.59	0.247		0.875	0.61			4.73	0.127	6.72
HIST1H2BA	115	71.4	37.4	34.7	20.7	23.4	34.7	36.5	33.2	3.43	39.6	24.5	11.7	20.5	12.1	16.1	55.3	51.1	26.5	41.6	6.99	48.1	48.7	14.6	32.6	44.7	32.8	40.2	13.1	37.5	25.4	23.6	35.5	21.9	54.2	2.11	31.7	1.98	34	65.8	35.5	6.87	38.1	42.4	8.39	0.519	35.6	2.15	34.3
UBE2G1	106	8.64	0.507	8.28	0.903	0.325	4.32	0.542	4.79	1.61	1.94	1.15	1.05	6.66	1.32	5.67	1.14	1.38	0.561	0.425	2.43	5.23	1.94	1.26	1.79	2.99	2.18	3.97	7.07	0.91	0.624	0.732	1.46	0.501	2.3	0.901	6.3	3.38	6.67		0.276	1.8	0.34	1.26		0.886	2.23	0.228	0.774
UBE2G2	98	2.28		3.77	3.61	2.21	3.33	0.635	3.52		3.02	1.82	0.12	1.33		1.64	0.91	2.34	2		3.45	2.35	1.93	3.79	0.896	0.943	5.23	2.89	1.15	3.36	0.209	0.29	0.851		5.26	5.23	1.06	7.1	5.03	2.28	3.99	1.53	9.57	4.29	7.59	2.03	5.26	0.274	2.56
UBE2D2	113	5.39	3.41	4.08	2.83	7.9	9.14	2.52	5.76		5.71	8.25	5.57	10.7	8.71	12.8	7.23	6.88	0.564	3.72	1.26	6.04	6.62	10.3	3.13	8.6	7.87	6.31	4.17	9.05	4.46	6.31	1.3	1.72	7.15	9.21	3.92	4.75	5.24	10.9	6.14	8.13	8.45	12.1	4.36	1.29	7.84	3.53	6.18
UBE2D3	113	7.18	4.54	5.44	3.77	10.5	12.2	3.36	7.68		7.61	11	7.43	14.2	11.6	17.1	9.64	9.17	0.753	4.96	1.69	8.05	8.82	13.7	4.18	11.5	10.5	8.41	5.56	12.1	5.94	8.41	1.73	2.29	9.54	12.3	5.23	6.33	6.98	14.6	8.19	10.8	11.3	16.2	5.81	1.72	10.5	4.71	8.23
EDIL3	103	0.208	3.88	0.622		2.67	1.16	0.242	4.65	0.128	4.64	0.939	0.312	0.37	0.452	5.95	3.44	1.41	0.438		6.77	0.222	0.478	2.48		2.52	3.74	0.381	1.28	1.84	4.69		3.78		1.45	5.57	1.02		3.39	0.132	0.0587	7.07	5.41	3.18	0.499	0.655	0.901	0.397	1.94
COL4A3BP	113	6.05	0.259	1.28	0.599	2.44	0.773	0.34	3.6	0.0771	0.455	0.322	0.674	6.29	2.83	0.971	2.22	3.14	0.903	0.281	0.0708	0.878	1.3	4.94	2.74	19.9	3.47	0.377	0.87	1.37	11.3	1.45	1.88	0.23	2.88	5.15	6.99		6.37	1.69	1.14		1.94	5.65	0.351	6.27	4.28	25.4	0.433
UBE2H	110	1.1	1.05	2.08	0.316	0.82	3.34	2.1	0.497		2.73	0.865	2.15	2.8	5.25	5.48	0.9	1.89	0.276	1.8	1.33	1.19	0.19	2.01	0.448	3.16	3.75	1.26	0.592	0.75	0.505	0.569	0.806		1.53	1.37	2.04	0.616	1.7	4.89	1.28	1.16	2.46	2.38	0.28	1.5	4.55	0.288	0.887
UBE2I	115	32.3	7.61	12.9	7.12	8.38	41.7	15.7	12.6	6.09	13.1	17.5	22.2	34.8	13.9	23.5	33	44.3	14.6	39.8	14.5	13.1	18.2	44.1	13.6	32.2	19.1	30.2	39.5	31.2	8.2	12.1	10.7	3.59	22.8	18.1	24	9.99	18.7	38.6	15.9	38.8	16.1	9.55	9.11	9.73	13.1	3.12	45.8
GPC6	113	0.195	0.772	0.263	0.624	0.896	0.262	1.93	0.424	0.72	0.129	0.131	0.408	3.43		3.65	0.577	0.257	0.176	0.71	0.336	0.283	2.12	0.176	0.831	0.443	1.21	0.119	0.189	0.664	0.49	1.19	1.05	0.26	0.262	1.22	0.843	1.33	1.55	0.502	0.299	0.116	0.246	1.98	0.484	0.324	0.246	0.134	0.12
USH1C	108	0.379	0.231		1.03	0.621	0.166	1.47	0.526	0.101	0.36	0.286	1.36	0.215	0.0811	0.0719	0.51	0.347	0.26	0.46	0.49	0.224	0.291	0.779	0.416		1.76	0.311	0.613		0.532	0.911	8.19	0.332	0.342	0.466	0.509			0.378	0.391	0.583	0.621	0.0676	0.531	0.371	2.5	3.63	0.565
THOP1	115	1.01	1.71	2.58	1.78	3.04	1.62	1.58	1.81	2.34	1.55	0.673	4.14	3.45	4.17	2.29	1.73	1.94	2.04	3.05	1.4	0.802	2.99	3.1	1.96	6.63	6.71	2.12	5.49	3.74	0.795	3.22	1.44	1.48	1.35	2.3	7.54	3.88	3.18	1.7	7.49	4.2	2.26	2.15	3.22	0.5	0.819	0.809	1.26
THBS4	114	2.33	0.527	0.595	11.3	0.154	0.948	31.9	0.821	140	1.57	0.668	32.3	5.37	1.33	2.84	1.49	0.957	0.819	16.7	1.08	0.348	0.153	0.727	14.7	0.414	0.309	0.699	0.661	0.774	0.253	64.6	1.52	52.6	1.26	0.708	0.618	28	0.671	0.0528	0.539	0.522	0.871	0.218	2.09	1.2	0.732	0.68	1.21
LEPROT	31					0.259				1.15	0.15	0.256								0.571			1.51		2.82								0.846	0.403			0.348		0.539	0.59
EPDR1	114	7.66	7.77	3.75	4.6	4.56	4.43	6.45	4.83	2.63	5.47	5.51	7.5	13.2	8.13	10.7	7.07	25.4	4.4	77.7	8.51	6.06	4.25	9.43	12.2	10.2	15.4	7.7	11.9	9.39	9.05	9.72	4.63	3.73	5.34	13.3	10.7	3.99	3.54	4.45	9.07	4.69	1.84	16.2	163	32.6	11.9	1.73	4.8
PSMG1	104	9.68	5.57	13.4	0.365	1.63	5.03	0.389	6.27	0.196	1.91	1.94	0.994	2.15	3.23	9.26	6.16	18.5	2.27	0.683	5.38		0.207	6.24		2.34	1.47	5.77	2.31	7.49	0.176	0.179	0.0646	0.163	15.6	18.8	8.16	0.305	1.14	8.87	6.14	1.18	6.58	1.36	0.0702		11.7	0.112	8.72
EFTUD1	113	0.334	0.962	15.5	0.134	12.2	12.1	0.955	12	0.703	1.42	4.98	0.857	0.309	2.43	1.14	2.73	0.696	0.372	0.45	0.824	0.2	0.362	1.55	0.681	0.169	1.67	0.216	0.655	5.06	0.666	0.403		0.825	6.31	0.314	9.84	0.0374	0.276	0.212	0.728	0.835	1.04	0.706	0.131	0.309	8.54	0.075	9.8
SCRN3	113	3.93	7.59	4.61	0.183	6.58	9.12	0.295	8.92	0.0633	9.79	6.74	0.13	2.47	0.423	0.344	6.11	3.04	0.249	0.32	11.8	0.0636	13.9	3.85	2.18	4.4	2.72	0.107	0.809	6.67	4.21		2.47	4.93	3.6	2.19	8.8	0.179	6.19	0.848	0.978	3.3	0.766	2.85	0.586	0.0962	4.72	2.46	15.2
ASMTL	112	1.19	0.201	0.918	0.086	1.56	0.653	1.53	0.715	0.131	0.0994	1.9	0.264	0.664	1.47	0.297	0.363	2.07	0.364	0.794	0.83	0.594	1.4	2.15	0.508	1.25	0.672	0.551	1.03	1.52	0.262	1.13	2.3	0.413	0.929	1.12	0.721		1.77	0.537	1.37	1.01	0.579	1.18	0.526	0.346	1.01	0.361	0.659
RALA	115	3.15	1.89	2.13	3.33	4.83	6.38	4.44	2.83	2.2	5.42	3.84	8.27	4.97	5.75	7.17	4.55	8.89	7.77	4.39	4.53	5.08	4.67	4.65	5.13	4.02	3.76	9.23	7.28	2.45	5.13	4.08	3.79	3.05	5.34	8.94	3.47	1.01	2.93	2.87	12.9	6.49	4.6	7.13	2.04	16.3	10.6	0.986	3.76
RALB	115	11.9	7.13	7.2	20.4	10.6	19.6	12.8	8.12	7.65	14.6	6.34	12.5	17.8	5.56	5.51	13.6	38	44.9	36.9	11.7	16.9	9.8	6.64	13.1	9.34	12.8	13.3	21.2	10.3	18	11.2	58.5	6.28	16.6	66.1	4.55	1.86	7.4	32.9	21.6	7.66	12.7	32.1	3.58	10.4	23.1	3.03	9.21
OSBPL1A	111	0.717	0.83	0.469	0.484	0.196	0.39	3.38	0.173	5.47	0.788	0.262	2.55		0.163	2.86	0.11	0.436	0.0453	4.68	0.828	1.06	0.894	0.139	0.277	0.0947	0.143	0.058	0.0681	1.31	0.462	1.13	6.84	4.44	0.235	0.0686	0.64	0.0685	0.432	1.92	0.184	0.0373	0.526	0.241	3.55	0.06	0.243	0.144	0.318
DCAF8	108	0.413	0.0762	3.55	0.165	0.918	7.67	0.0895	0.696	0.357	6.46	48.5	0.119	0.37	1.14	0.313	0.288	0.377	1.23	0.117	0.609	1.8	22.1	0.992	0.996	2.78	1.91	2	1.44	0.261	4.12	0.0836	0.161	0.0603	9.45	0.29	12.3		7.16	7.76	2.98	0.366	0.53	1.63	0.249	1.43	5.4	0.456	7.96
HNRNPUL2	115	23.3	9.31	9.14	6.87	7.09	13.1	8.07	12.7	3.89	15.8	11.3	11.4	9.78	14.5	4.77	17.2	17.2	11.3	9	10.4	23.3	11.6	14.9	16.2	12.4	11.9	17.3	12.5	17.5	16.3	7.41	10.4	3.31	13.6	25.8	12.9	1.43	9.09	19	19.8	12.8	9.42	14.2	0.911	27.8	14.4	4.08	13.3
PPP4R1	113	0.232	0.238	0.123	0.553	1.67	0.31	0.238	0.313	0.171	0.367	0.139	0.625	5.8	0.49	0.904	0.619	1.13	0.688	0.491	0.225	0.615	1.63	0.997	0.591	1.64	0.549	0.467	0.171	0.493	1.35	0.45	0.26	0.25	0.293	0.259	2.19	0.674	8.39	0.43	1.37	1.43	0.232	3.67	0.251	0.0538	0.38	0.0355	0.149
HNRPDL	115	11.8	11	13.8	3.21	11.1	17.9	9.99	22.3	6.05	18	9.08	17.2	10.4	5.94	16.5	18.5	13.5	10.3	10.4	19	15.1	12.4	25.7	112	21.3	17.6	18.4	7.05	21.7	1.93	9.24	392	20.7	17.4	13.9	13.1	60.2	13.5	17.5	11.8	14.4	18.1	17.8	7.91	5.97	13.5	2.75	9.82
RAB35	115	2.29	16.9	20	14.8	23.4	36.3	26.1	26.8	5.07	31.5	22.9	42	46.5	43.1	34.3	26.3	41	23	19.9	20.4	23.4	21.8	35.4	30.9	25.3	38.1	30.8	28.2	28.9	31	32.8	17	13	27.1	38.2	27.4	4.15	39.8	36.8	32.3	31.1	40.5	2.75	19.8	28.1	33.8	14.9	25.3
IFT27	111	0.74	3.11	4.48	0.0873	0.912	2.5		1.67		1.45	1.66	1.11	2.63	3.38	2.98	1.14	1.08		1.19	1.17	0.896	0.929	2	1.33	2.6	3.65	0.673	1.12	2.13	1.91	0.441	0.675	0.201	2.58	0.752	7.62	1.03	1.12	1.75	0.904	0.604	1.39	5.15	1.49	1.99	3.6	6.49	3.52
ARSD	115	2.75	4.32	2.92	2.29	2.61	1.92	1.77	2.01	0.411	2.78	0.693	1.33	1.5	0.163	4.69	3.44	3.93	0.796	0.842	2.16	1.34	2.51	2.78	0.25	3.78	3.02	1.65	1.13	3.78	2.6	0.503	1.62	0.0688	3.28	1.36	3.36	1.59	4.53	0.238	1.07	2.67	2.27	2.44	0.577	1.62	2.92	4.47	3.22
ARSE	113	1.04	0.0913	0.151	1.25	1.94	3.27	1.59	2.03	0.216	0.937	0.687	1.95	2.29	0.441	11.9	1.83	2.14	0.184	1.71	1.85	0.296	0.308	2.13	2.53	1.27	3.3	2.87	1.28	1.59	0.333	1.6	1.27	0.85	1.07	1.48	2.1	0.357	0.807	1.18	0.599	2.82	2.75	1.02	2.49	1.72	2.68	0.128	0.695
ARSF	88	0.0608			0.15	0.466	0.0459	0.18	0.0697	0.0564	0.0185		0.0787	0.0778	0.0718		0.0202		0.055	0.109	0.0136	0.0483	0.17	0.0324	0.539	0.3	0.918		0.0872	0.0564	0.0091	0.117	0.137		0.0508	0.0746	0.0173	0.162	0.334		0.0487	0.0738	0.024	0.532	0.102	0.0588	0.0436	0.0165	0.0256
ARSA	115	1.52	3.6	3.75	6.45	4.72	1.77	2.49	0.385	9.92	2.2	2.74	1.54	3.48	2.05	4.3	2.1	4.82	0.579	5.31	0.409	0.551	1.32	2.31	2.09	1.44	4.21	8.13	1.59	1.66	1.24	2.17	8.03	0.794	2.13	1.12	1.2	1.26	0.63	3.58	9.88	4.58	1.77	2.88	1.08	10.9	7.44	0.505	1.7
ARSB	113	0.426	2.06	0.666	0.0403	1.16	4.53	0.514	1.1	1.12	6.47	0.795	0.14	3.47	0.0546	0.436	2.58	1.86		2.2	0.241	0.269	0.0891	1.5	0.921	0.706	2.83	0.372	0.0413	2.77	1.37	0.759	1.37	0.365	0.955	2.18	1.51	0.747	0.44	1.04	0.121	0.165	0.645	0.033	0.991	0.213	1.41	2.06	0.767
CRAT	115	1.91	21	30.9	2.67	7.35	11.2	2.03	3	1.1	4.35	3.41	3.83	6.91	2.47	5.4	2.18	4.56	3.59	3.46	3.41	4.98	8.9	1.31	8.91	9.65	7.31	4.65	7.99	6.93	3.1	3.68	3.5	1.68	9.22	3.29	23.2	1.42	4.2	3.43	4.34	5.35	4.08	10.3	12.4	26.7	9.25	1.29	6.18
CSTF2T	105	0.394	0.117		0.216	0.223	0.0833	0.128	0.453		0.168	0.26	0.154	0.479	0.0306	2.69	0.283	0.222		0.112	0.543	1.3	0.127	0.566	0.484	0.222	0.119	1.91	0.15	0.0833	0.0749	0.133	0.391	0.0165	0.126	0.087	0.12	0.184	0.0311	0.427	0.18	0.0745	0.177	0.0853			0.0415	0.556	0.113
CRABP1	76	1.51	0.0897		0.902	0.726	0.0908	0.539				0.308	0.682	0.616	0.293	0.681	0.219	0.513	0.218	0.281		1.03			0.39			0.837		0.127		0.116	0.387	0.0957	0.124	1.45		0.335	0.179	0.109	1.65			0.364	0.225	1.46	0.43
AGXT2	115	3.73	4.53	7.7	3.16	3.67	8.99	5.59	9.97	1.46	7.89	3.92	1.91	4.32	6.12	2.75	14.1	3.57	4.37	1.78	5.51	1.68	5.48	5.26	6.22	3.64	4.5	8.02	3.77	11.4	3.24	2.74	2.35	0.709	9.03	7.14	6.59	5.56	3.96	0.11	4.42	8.41	3.17	5.86	14.8	4.67	7.37	1.31	5.85
LSR	58						0.0594	0.0368	0.0878					0.0962	0.16						0.0487	0.126			0.105		0.0503	0.0897		0.115	0.145		0.0771			0.0912				0.0995	0.0924	0.126				0.0654			0.0887
CCAR1	115	2.88	2.74	1.59	2.53	93.2	1.51	1.43	33.2	276	1.62	1.36	1.84	1.5	1.84	2.36	3.51	6.16	11.2	1.72	21.7	23.1	1.81	10.8	2.35	32.1	2.04	2.35	19.5	4.71	1.56	213	2.87	0.41	2.12	9.12	1.52	241	0.86	3.88	7.39	17.4	36.8	13.8	23.4	36.4	2.99	423	48.6
ENAH	113	1.24	0.4	0.245	1.16	4.6	1.58	3.62	7.59	3.54	0.476	0.0625	1.08	0.222	1.93	1.84	3.57	1.63	0.761	2.58	6.77	0.882	2.03	3.66	8.4	3.06	7.45	1.87	2.9	0.636	1.1	1.2	1.92	2.21	0.879	0.802	1.48	1.02	5.58	0.418	1.15	1.43	10.3	0.843	2.59	0.98	2.15		0.563
PTCD3	115	0.937	1.62	3.64	0.0527	0.746	1.67	0.168	1.81	0.26	0.81	1.15	0.461	0.551	0.901	1.32	2.1	2.46	1.2	0.202	2.21	0.792	0.992	2.84	2.18	2.45	0.384	0.648	3.24	2.59	2.37	0.655	0.721	0.406	1.38	0.774	2.27	0.334	3.44	1.95	3.05	4	1.86	1.36	0.262	35.6	2.17	1.7	1.01
PARVA	115	11.9	9.46	7.83	1.78	2.09	4.61	9.7	7.66	2.5	3.83	6.38	7.78	2.94	2.41	9.74	11	9.67	10.5	6.64	4.75	12.7	7.05	5.92	10.2	6.77	1.71	12.1	15.5	4.27	10.3	4.89	5.2	2.79	4.21	17.7	8.2	8	3.23	3.17	5.89	2.27	4.28	6.07	69.6	11	3.86	10.4	5.85
NBAS	115	0.746	1.04	0.341	3.09	0.289	0.514	2.05	0.32	1.23	0.774	1.12	0.864	0.35	0.271	0.743	0.285	0.454	0.539	3.04	0.371	0.77	0.643	4.03	0.741	0.818	0.477	0.358	0.818	2.2	0.234	1.35	2.11	3.49	0.602	0.69	0.183	2.31	0.698	0.86	0.199	0.215	0.336	1.26	1.09	0.256	0.928	1.41	0.763
NUP133	115	2.58	0.425	0.32	11.5	1.42	1.03	65.7	0.565	146	2.49	1.01	38.5	0.731	3.54	1.3	1.38	1.07	0.38	54	1.1	3.79	0.497	1.13	6.56	0.98	1.43	2.31	1.34	0.395	2.63	65.4	63.8	45.4	1.27	2.33	0.634	4.24	1.31	0.72	0.834	1.25	1.48	1.08	9.85	3.02	1.32	0.466	1.04
USP47	112	1.2	0.137	0.899	0.0942	0.836	4.26	0.0103	1.18	0.0221	2.15	1.9	0.00991	0.599	1.11	7.06	1.98	1.13	0.845	0.128	0.294	2.1	2.02	0.732	0.362	0.111	1.2	1.79	0.789	0.433	0.75		0.0758	0.012	1.61	1.64	2.44	0.0258	0.202	0.176	1.44	1.4	1.69	1.32		2.73	1.64		1.79
C19orf12	64		0.18					0.415		0.909			0.923	1.64	5.93	2.18			0.774	0.872				0.444	1.63	1.84	3.01	0.0439	0.558	0.371		2.26		0.511					3.02		1.62		0.748	3	0.464
KRT25	98	0.167	0.319	0.171	0.103	0.0433	0.195	0.0832	0.0352		0.037	0.035	0.0531	0.384	0.599		0.411	0.0213	0.189	0.151	0.311		0.0722	0.412	0.339		0.0534	0.28	0.717	0.463	0.031	0.0852	0.0234	0.0177	0.065		0.171	0.0277	0.0132		0.32	0.0862	0.244	0.215	0.0301	0.167	0.275	0.0132	0.0279
B3GALTL	88	1.12	0.477	0.783	0.0208	0.198	0.394		0.409		0.11	0.41		3.27	0.718	0.144	0.292	0.719	0.399		0.369	0.504	0.175	0.554	0.122	0.0756	0.0722	0.555	0.588	0.696		0.511	0.0387		0.442	0.119	0.392		0.429		0.663		0.34	0.203	0.386	0.219	0.698		0.357
SERPINB8	115	1.96	10.7	4.54	0.998	1.54	4.91	0.963	0.749	8.33	3.02	0.946	4.45	2.22	2.67	6.86	3.2	0.902	0.524	1.84	1.06	1.04	5.2	5.5	1.9	6.71	1.73	1.35	1.2	9.92	1.29	5.35	3.93	2.5	2.25	5.75	2.64	0.595	2.32	1.37	0.608	3.06	1.34	4.56	3.6	0.0179	2.23	0.486	1
OAF	105		0.294	0.121	1.47		0.596	6.05		5.3	0.2	0.114	5.57	4.01	1.78	0.676	0.879	0.86		3.65	0.376	1.31	1.35	0.806	3.7	2.67	1.7	1.11	1.49	0.113	1.02	5.5	0.651	1.97	0.209	1.01	6.08	1.36	0.982	0.666	0.724	0.0619	0.943	1.75	8.61	0.336	0.533	9.87	1.67
MRPS35	97	0.322	0.392			0.114	0.606	0.183	0.525		0.789	0.619	0.211	1.12	0.0778	1.37	0.342	1.25	0.157	0.196	0.415	0.108	0.283	0.766	1.52	0.808	0.635			0.635		0.255	0.117		0.612	0.37		0.109	0.349	0.486	0.798	0.21	0.541	1.31	0.141	0.341	0.735	0.0598	0.474
CYB5B	112	3.06	6.17	5.72	7.58	19.5	6.91	7.27	6.07	10.9	14.4	9.26	5.25	8.48	14	12	8.44	23.8	6.31	13.3	7.83	10.7	5.79	11.3	5.44	5.54	20.8	8.63	7.44	7.79	1.43	7.56	6.51	3.05	11.1	7.89	11.9		14.1	26.2	10	7.98	10.9	9.25	6.19	34.9	9.59	3.3	7.97
TMEM177	5																												1.7										0.341							0.124
PPA1	115	11.4	11.1	15.7	13.9	47.2	41.5	14.8	19.2	1.14	20.8	15.4	21	39.9	17	41.5	43.2	17.8	8.75	12.4	14.7	21	20.1	56.5	24.8	31.4	28.2	39.8	13.3	37.1	12.3	12.9	13.2	6.81	25.9	13.7	22.6	3.99	65.9	55.2	27.5	32.1	23.3	31.8	4.28	7.59	35.1	5.37	18.2
SPG7	111	0.113	1.48	0.753	0.593	0.194	3.59	0.256	0.281	1.47	2.77	2.1	3.81	7.27	0.405	0.568	0.699	0.969	0.0889	0.423	0.886	0.426	0.63	0.53	0.0453	0.527	0.317	0.108	6.72	0.638	0.3	1.07	0.398	0.165	1.91	0.36	1.44		2.12	1.37	21.6	0.335	0.25	0.813	1.83	3.36	1.45	6.92	4.08
TUBA1A	115	103	103	118	142	99.5	138	109	130	26.6	124	108	105	114	151	257	156	108	76.6	130	103	100	120	183	78.8	148	133	83.1	80.1	160	102	73.5	91	85.6	119	117	150	65.3	98.9	92.9	95.9	161	130	131	31.2	47.8	137	22.3	93.4
MOGS	115	9.29	5.96	5.56	2.35	2.66	3.35	4.41	7.54	2.99	10.2	8.28	7.92	6.52	4.95	15.4	7.49	13.1	7.7	5.11	7.1	2.82	5.01	5.4	8.18	2.91	3.28	3.6	11	10.7	4.8	4.12	5.04	1.69	4.19	6.37	5.59	4.46	9.99	5.09	8.96	5.51	5.33	6.51	1.74	5.42	6.15	2.19	5.56
CCL15	0
TPCN1	86		0.569	0.13	0.0821		0.392	0.0883	0.0256		0.0901	0.383	0.2	0.691	1.19		0.135	1.3	0.0219	0.0725	0.0843	1.33		0.15	0.0414	0.0567	0.0253	2.26	0.281	0.261	0.172	0.0629	0.177		0.0335	0.479	0.159		0.0887			0.367	0.434	0.0578		2.57	0.301	4.58	0.407
VAMP3	115	8.46	3	2.87	2.98	4.86	4.71	7.43	6.3	0.275	5.08	4.34	5.55	2.44	5.24	8.17	3.5	6.92	4.24	10.1	5.66	2.98	6.65	4.8	3.92	4.19	8.13	8.36	2.72	7.85	2.74	0.648	8.61	2.51	9.43	4.02	5.06	0.0667	2.55	6.52	6.28	4.62	10.1	5.71	0.119	6.79	14.4	13.6	2.93
SNAP29	113	8.44	0.804	1.01	0.279	0.735	2.65	0.187	2.81	14.8	1.31	0.944	1.55	1.52	10.6	1.41	2.06	8.54	9.03	0.927	2.54	2.49	2.13	2.33	1.32	1.23	0.996	20.6	5.63	1.35	12	0.66	0.975	0.266	1.26	7.05	1.65		1.54	2.04	18.3	1.35	2.22	1.14	0.238	5.01	2.14	0.475	2.01
GDA	115	28.7	11	23.3	8.42	88.7	19	13	13	3.35	20.4	28.7	5.69	13.8	4.38	21.6	16.7	41.2	15.4	9.09	11.8	3.38	11.4	10.3	17.5	19.8	40.2	4.88	13.7	36.3	12.8	7.92	4.48	2.27	36.9	22.6	11.9	4.43	18.9	16.9	5.39	12.3	12.5	86.9	1.44	8.2	36.9	24.3	16.9
TAOK2	44	0.0275		0.0234			0.0183		0.0124				0.00773			0.123		0.00833		0.0179				0.0246		0.00999	0.011			0.00872						0.0106	0.00575		0.0141		0.00586		0.0163
RPL23	114	14.7	12.8	9.1	13.1	17.8	38	16.8	13.6	1.76	24.3	17	28.9	13.5	29.5	28.6	26.2	21.5	17.1	11.9	12.1	26	16.1	50.9	30.3	27.2	29.9	36.9	9.44	23.2	17.2	20.9	22.7	5.37	28.6	21.6	13.8	0.671	14.9	9.13	46.3	27.5	27	29.7	1.78	14.9	27.8	4.29	16
SLC25A13	115	27	3.43	6.22	4.71	9.42	9.05	33.3	8.6	14.1	12.7	9.54	11.5	9.18	3.78	10	10.5	67.5	11.5	10.9	11.6	49	7.99	9.3	22.3	8.39	15.2	34.6	7.18	6.2	5.62	7.3	8.03	4.73	11.3	31.6	4.85	1.84	17.3	12.9	11.8	13.1	63.8	17.1	32.3	12.8	19.1	15.6	10.2
WASF2	115	2.16	2.74	1.59	1.91	4.1	4.52	1.97	2.71	1.08	3.17	1.97	2.62	4.34	1.81	2.94	5.37	4.19	4.1	0.957	2.16	1.71	2.66	4.46	2.14	4.76	5.31	4.86	2.03	4.18	0.828	2.51	1.02	0.662	3.54	2.42	1.71	1.18	3.59	1.96	5.98	13.8	3.92	4.86	4.32	1.85	2.74	1.99	3.95
LPCAT3	115	4.52	3.92	5.58	2.27	7.93	3.44	3.22	8.53	7.71	6.05	6.22	4	11.3	4.08	1.53	3.01	7.3	2.42	1.96	1.6	3.66	4.12	4.28	1.62	4.66	5.45	7.43	6.75	7.69	2.62	4.78	2.19	0.823	3.9	2.84	4.2	3.63	3.07	5.38	6.49	1.64	7.13	4.57	0.714	1.66	12.5	0.596	4.96
FARP1	115	3.2	2.29	3	1.28	5.83	4.47	2.44	5.15	2.18	5.44	4.16	1.94	2.05	19.9	3.83	2.33	5.97	4.89	2.22	2.65	1.78	3.24	2.28	3.19	10	3.89	2.07	3.03	3.61	3.62	1.75	2.98	0.788	4.35	11.1	2.32	1.01	3.61	2.99	0.904	4.11	5.55	6.13	1.35	1.17	7.93	8.44	3.19
SLC35F6	90	0.853			2.44		0.957	0.284	0.265		0.701	0.524	0.395	0.402	2	0.273	0.167	1.8	0.435	0.0522		1.21	0.19	0.298	0.63	0.238	0.77	0.301	0.793	0.24	0.837	0.159	0.223	0.341	0.759	1.93	0.3			0.629	0.713		0.309	0.772		0.809	3.22		0.32
DR1	92	1.04	0.587	0.0963		0.337		0.366	0.847		1.48	2.26	0.496	0.511		3.07	1.39			1.67	0.517	4.82	1.62	1.39	4.46	0.323	1.8	2.94	0.0526	0.501			2.2	0.705	0.676		0.287	0.475	0.48	2.64		0.598	0.424	0.529	2.3	1.06	0.852	1.11	0.254
CPSF3L	62		0.0581	0.0696		0.0316	0.0691		0.119		0.0859			0.113	0.188	0.129		0.103			0.068		0.0597	0.138		0.0994	0.0842	0.0444	0.0377	0.0988			0.0308			0.0374	0.0755		0.0522			0.0767	0.118	0.102			0.131		0.0359
DRG2	115	0.657	2.55	4.4	0.415	6.44	7.25	2.72	6.26	2.16	2.78	1.17	1.77	1.91	1.04	8.2	4.27	1.34	3.49	2.22	2.38	3.59	9.89	9.78	15.3	4.82	2.06	2.51	5.69	5.37	2.95	3.9	6.28	0.603	2.18	4.43	8.01	0.641	11	15.6	6.91	6.32	3.04	4.87	0.601	6.99	2.85	7.62	1.57
COPG2	115	0.86	1.48	2.37	0.694	1.63	4.79	1.33	1.37	0.435	3.42	2.34	2.33	4.16	2.76	4.1	2.12	3.21	1.47	0.835	1.23	0.84	1.53	2.49	0.928	3.9	2.65	1.48	1.73	3.37	1.37	1.22	0.472	0.514	2.65	1.57	3.01	1.23	1.26	1.3	1.47	1.85	2.68	2.3	0.656	1.57	3.03	0.468	2.2
MYCBP2	96	0.0121	0.00348	0.0124	0.088	0.0266	0.0148	0.444	0.0303	0.0457			0.484	0.0786	0.121	0.292		0.00683	0.00505	0.191	0.0133	0.0185	0.039	0.0129	0.238	0.037	0.00342	0.0113	0.032		0.00724	0.144	0.109	0.0975	0.003	0.00967	0.00504	0.184	0.0518	0.5	0.00321		0.0129	0.0163	0.0067	0.0265	0.0139	0.0209
RANBP6	114	0.451	0.555	0.519	0.348	0.861	0.935	0.429	0.582	0.451	0.884	0.45	0.435	2.88	12.4	2.13	0.519	0.663	0.307	0.786	0.315	0.473	0.356	0.427	0.941	0.526	0.728	0.632	0.289	0.368	0.745	0.314	0.599	0.207	0.679	1.09	1.23	0.227	0.771	3.54	0.571	0.304	0.807	0.705	0.436	3.33	0.867	0.0635	0.537
OCRL	115	2.12	0.119	0.254	3.36	1.15	0.692	1.63	0.723	0.536	0.456	1.13	1.93	1	0.469	0.545	0.423	0.839	0.223	1.37	0.585	0.791	5.26	0.723	1.16	0.46	0.698	0.158	0.252	0.713	0.797	1.93	0.221	0.916	0.489	1.75	0.458	4.57	1	0.0634	1.15	0.755	0.226	2.74	1.49	0.378	0.536	0.181	0.337
SWAP70	115	2.24	3.43	2.76	0.638	2.43	2.05	1.33	2.11	0.807	1.66	1.28	22	12.9	2.11	1.51	12.1	3.75	20.1	1.14	7.81	10.2	10.1	8.6	10.4	0.562	2.37	12.8	10.7	3.56	7.07	1.42	14.6	0.395	9.61	1.51	3.3	0.727	2.46	0.365	31.3	3.48	1.83	1.96	2.43	12.4	1.71	4.55	1.85
UGT3A2	20													0.482				0.0196				0.028			0.432	0.0505										0.0143			0.104					0.0493
GNA14	112	0.849	0.771	0.981	0.223	0.934	2.7	0.559	0.888	1.68	0.704	0.2	0.675	0.621	5.05	0.488	0.753	1.11	0.486	1.4	2.61	0.0386	0.948	0.913	1.09	0.473	0.458	0.587	0.246	0.76	0.444	0.862	0.28	0.185	0.747	1.51	1.09	0.278	0.966	0.46	0.833	0.366	1.01	1.08	0.179	1.11	0.603	0.115	0.565
UBE2L6	110	2.37	8.3	0.603	3.84	3.31	19.8	0.576	2.36		21.1	6.58	3.17	12.5	1.85	83.7	7.6	7.71	0.775	7.18	1.87	2.77	6.05	27.4	6.29	23.2	8.87	43.4	0.942	14.8	0.586	2.12	0.761	0.501	10.8	0.911	6.4	0.308	0.88	8.52	21.1	13	3.68	5.75	0.756	2	5.59	18.9	8.17
EIF4E	110	1.48	5.94	1.83	2.54	6.82	27.1	11.7	9.73	0.0939	2.59	3.47	14	41.3	4.72		9.86	38.1	3.53	6.39	8.4	5.3	1.81	10.1	5.88	6.77	16.2	12.8	1.27	10.9	7.54	4.33	3.62	4.97	1.98	19.9	12.8	1.02	11.4	2.52	8.26	10.5	9.34	7.61	1.26	2.39	6.15	0.36	1.26
DAD1	115	13.8	25.5	13.2	13.2	9.56	39.7	13.3	21.1	1.57	141	38.3	18.8	36	43.6	29	32.1	44.7	14.6	12.1	28	15.6	23.6	31.7	22.5	14.3	17	26.1	29.3	38.6	18.3	15.8	15	10.4	13.4	32.3	29.4	1.87	23.2	43.2	21.4	24.2	27.6	32.6	4.63	13.5	28.2	7.64	21.2
EIF4A2	115	60.1	10.6	15.3	11.6	12.3	21.9	19	13.8	33.4	45.4	12.9	25	21.2	16.8	23.6	22.3	61.1	15.1	33.9	14.5	16.8	16.1	24.5	20.3	19	21.2	25.5	14.6	20.8	12.7	33.9	39.4	10.4	14.6	65.5	18.7	5.88	12.8	26.2	16.4	16.2	19.4	18	10.5	18.5	20.9	50.7	48
DAG1	112	0.546	2.7	2.06	0.943	7.94	1.82	1.54	1.2		0.831	0.747	0.859		0.929	1.58	2.01	0.532	3.04	0.656	1.33	0.676	0.891	0.381	0.67	1.75	0.309	0.347	2.37	0.712	0.208	0.108	0.91	0.381	0.48	1.71	1.25	0.128	5.71	2.88	1.56	18.5	0.79	0.541	0.456	1.36	0.27	0.554	1.28
CD55	112	0.642	0.33	0.191	0.0596	2.56	0.237	1.87	0.381	3.9	0.276	0.276	1.11	0.619	0.343	0.49	2.45	2.07	1.06	0.841	0.41	0.376	2.66	1.48	0.948	3.19	1.9	3.12	0.292	1.06	0.237	1.8	0.622	0.47	0.272	3.07	0.466	2.08	0.242	0.0374	0.575	4.61	0.863	2.34	0.739	0.708	0.519	0.492
HSP90AA1	115	57.1	37	47.6	19.8	57.1	88.1	49.1	42	6.31	80.9	36.3	59.9	49.3	79.9	101	66.3	75.1	54.1	36.8	28.5	74.3	52.1	91.4	68.9	58.1	86.2	83.9	58.7	62.7	52.3	37	31	17.9	43.9	75	56.4	16.1	32.2	65.3	89.4	79.6	64.9	62.1	17.8	74.4	61	40.9	54
PPBP	111	4.22	1.68	3.5	1.03	11.1	1.52	3.01	4.25	1.56	2.16	1.33	2.81	17.5	84.6	0.761	20.6	5.34	6.81	0.237	8.74	22.6	20.3	21.6	18.3	9.05	14.6	18.7	19.2	1.92	1.71	1.82	16.3	1.34	1.45	18.7	1.24	1.45	19.6	0.228	1.21	13	15.7	11.5	4.72	11		1.05	2.65
HSP90AB1	115	82.6	140	45.9	21.9	66.8	103	61.4	80.5	13.9	112	47.6	86.6	80.8	136	154	111	97	79.7	62.5	42.9	79.9	61.6	133	75.3	81.1	139	124	102	137	62.9	56.3	31.2	22.3	76.2	165	75.7	5.41	40.3	165	143	123	73.7	91.9	19.6	39.5	69.9	18.1	50.5
L3HYPDH	113	5.93	17.9	6.95	0.72	6.92	36	2.45	16.5	0.0691	6.51	3.7	3.1	6.05	3.61	6.53	58.8	8.77	0.92	3.45	18	10.2	3.04	34.2	5.37	7.61	2.59	10.3	1.13	19.2	21.6	0.67	1.39	0.623	3.51	7.58	6.72	2.06	18.1	1.95	4.69	6.99	6.61	3.68	5.48	12	3.48	19.7	8.58
HSPD1	115	52.4	48	59.4	65.6	169	93	66.1	94.2	6.33	136	105	52.7	59.5	51.4	120	183	219	93.6	83.7	83.3	143	66.1	141	98.7	83.7	389	96.8	110	103	169	84	29.6	21.7	100	126	61.6	25.7	136	56.9	131	50.5	156	150	15.9	248	135	9.05	48.9
SEC24C	115	1.48	18.4	14.3	6.76	6.79	6.04	5.28	4.74	10.4	6.9	1.94	5.97	7.16	2.41	8.68	24.1	5.74	9.8	7.12	2.34	5.08	3.61	11.8	5.25	4.21	4.15	2.37	20.6	21.1	0.99	7.9	6.14	7.28	5.33	7.75	24	16.9	7.29	4.59	17.8	5.74	5.13	24.4	5.63	2.56	5.63	1.62	6.83
PPIA	115	666	509	630	256	418	676	507	529	39.6	597	423	562	637	232	606	599	959	519	494	601	469	462	719	497	652	699	566	431	662	566	377	369	199	685	774	540	68.2	393	957	715	616	658	816	123	370	798	161	624
PPIB	115	131	83.8	85.3	96.4	78.4	181	128	75.5	23.6	203	199	182	146	92.3	147	204	200	133	117	98.5	146	130	153	81.6	193	129	140	89.4	137	90.6	131	114	100	136	225	124	30.2	177	308	214	350	131	139	13.4	51.3	162	7.44	155
SPATA5L1	58	0.0449		0.169		0.0169	0.723				0.084	0.177			0.0191	0.124		0.0299			0.0346		0.0237			0.0148	0.0279	0.592	0.0193	0.0149				0.0267	0.12	0.0805			0.0887			0.00876	0.0187	0.0581			0.29		0.0457
[truncated: 10,623 more rows]
[truncated: 67 more columns]

## Sheet: Adjacent matrix
Symbol	identified frequency	Exp056740	Exp056688	Exp056638	Exp056736	Exp056618	Exp057102	Exp057080	Exp056706	Exp056566	Exp057100	Exp057088	Exp057086	Exp056600	Exp056704	Exp056612	Exp056720	Exp056752	Exp056596	Exp056574	Exp056716	Exp056560	Exp056662	Exp056724	Exp056632	Exp056622	Exp056620	Exp056588	Exp056580	Exp056696	Exp056734	Exp056722	Exp056702	Exp056672	Exp057104	Exp057072	Exp056636	Exp056634	Exp056628	Exp056670	Exp056592	Exp056728	Exp056726	Exp056664	Exp056712	Exp056558	Exp057098	Exp057096	Exp057094
[truncated: 12,310 more rows]
[truncated: 67 more columns]

[truncated: 2 more sheets: Phosphoproteome, non-treated group]
