# Supplementary material for: Proteogenomics of clear cell renal cell carcinoma response to tyrosine kinase inhibitor
Source: Nat Commun. 2023 Jul 17;14:4274. doi: 10.1038/s41467-023-39981-6 (PMC10352361; doi:10.1038/s41467-023-39981-6)
Supplement: Supplementary file 8 — Supplementary Data 5 [file 41467_2023_39981_MOESM8_ESM.xlsx]

## Sheet: Description
Supplementary Data 5: Differential Analysis between Sunitinib Therapeutic Responders and Non-Responders at Proteome and Phosphoproteome Levels.
clinical related proteins	Spearman's correlation of clinical features and protein abundances
DEP	Differentially expressed proteins between Responders and Non-responders
R overrepresented pathways	Responders overrepresented pathways
NR overrepresented pathways	Non-Responders overrepresented pathways
KSEA	Kinase-substrate enrichment analysis between responders and Nonresponders

## Sheet: clinical related proteins
	tumor size		PLT level		LDH level
Symbol	Spearman's correlation	p value	Spearman's correlation	p value	Spearman's correlation	p value
A1BG	0.324386	0.000405027	0.114719	0.222155	-0.090218	0.337625
A1CF	0.174991	0.0614098	0.0967509	0.303659	0.108026	0.250491
A2M	0.275826	0.00284792	0.142711	0.128138	-0.0331569	0.725002
A2ML1	-0.5	0.666667	-0.5	0.666667	-1	0
A4GALT	-0.632456	0.367544	-0.4	0.6	-0.2	0.8
AAAS	0.0680486	0.473896	0.164059	0.0824991	0.126915	0.180392
AACS	-0.0220379	0.821737	0.186133	0.0549126	-0.185832	0.0553125
AADAC	-0.126368	0.205656	-0.099167	0.321373	0.112502	0.260255
AAGAB	-0.0569486	0.57954	-0.212636	0.0365236	-0.0262989	0.798182
AAK1	-0.0583472	0.539303	0.0273905	0.77336	-0.0125465	0.895068
AAMP	-0.0691441	0.474968	0.0669184	0.489333	0.0523996	0.588416
AAR2	0.111468	0.255296	0.0948216	0.333617	-0.0545316	0.578762
AARS	0.0348914	0.711238	0.223839	0.0161821	-0.0274386	0.770985
AARS2	0.258131	0.00534817	0.0983771	0.295565	0.183391	0.0497816
AARSD1	0.0955649	0.316192	0.0131131	0.890853	-0.042958	0.652904
AASDHPPT	-0.0607857	0.526242	-0.0646592	0.500171	-0.0418762	0.662553
AASS	-0.109685	0.28231	0.104983	0.303578	0.0715395	0.483917
AATF	-0.0291576	0.839051	0.102186	0.475516	-0.0990608	0.489188
ABAT	-0.0587864	0.532584	-0.0186414	0.843248	0.190594	0.0413195
ABCA1	0.139954	0.24439	0.131926	0.272771	0.0174445	0.885191
ABCA12	-0.179245	0.109349	0.0818163	0.467765	-0.0876028	0.436765
ABCA13	0.260277	0.43954	0.391801	0.23338	-0.309091	0.355028
ABCA3	-0.828862	0.0211735	0.428571	0.337368	0.25	0.588724
ABCA4	-0.866025	0.333333	-1	0	-0.866025	0.333333
ABCA6	-0.0382636	0.767792	0.0181587	0.888594	0.204405	0.111023
ABCA7	0	1	-1	0	-0.5	0.666667
ABCA8	-0.18701	0.260905	-0.0441016	0.792623	0.16933	0.309479
ABCB1	-0.12901	0.169408	0.117567	0.210813	0.062348	0.508005
ABCB10	0.0836424	0.374151	0.0134489	0.886564	-0.00683652	0.942193
ABCB11	-0.0866957	0.57577	0.218729	0.153737	0.0828605	0.592835
ABCB4	-0.176752	0.0699094	-0.00671388	0.945543	-0.100639	0.304673
ABCB6	-0.139091	0.138205	0.145941	0.11964	0.00727264	0.938513
ABCB7	-0.0164887	0.861769	-0.162358	0.0843692	0.213871	0.0223211
ABCB8	0.120245	0.202542	0.1153	0.221867	0.0170702	0.856945
ABCB9	-0.0442936	0.844826	0.323073	0.142497	-0.0178218	0.937257
ABCC1	0.198796	0.0331829	0.0900267	0.338655	0.126911	0.176513
ABCC2	0.0422614	0.677892	-0.0334444	0.742433	0.201171	0.0458614
ABCC3	0.0561355	0.551255	0.0998712	0.288255	0.120346	0.200146
ABCC4	0.110427	0.24005	0.0956572	0.309183	0.136277	0.14644
ABCC6	0.448312	0.0415233	0.362338	0.106491	0.333875	0.1391
ABCD1	-0.0211655	0.823913	-0.00288005	0.975848	0.176563	0.0613805
ABCD2	0.00609767	0.986662	0.25532	0.476493	0.357576	0.310376
ABCD3	-0.115927	0.21729	0.0634864	0.500274	0.140912	0.133069
ABCD4	-0.0613544	0.601035	-0.110035	0.347327	0.088297	0.451267
ABCE1	-0.00684459	0.942125	-0.0444284	0.637305	0.0294651	0.754589
ABCF1	-0.00802961	0.932127	0.028642	0.761236	-0.115752	0.21799
ABCF2	-0.0563348	0.551619	0.166799	0.0761044	0.0478712	0.61301
ABCF3	-0.187359	0.0479145	0.016688	0.861362	0.0508053	0.594736
ABCG1	0.5	0.666667	1	0	1	0
ABCG2	0.134743	0.210699	-0.0932267	0.38763	0.0219835	0.838901
ABHD10	-0.18284	0.0504836	-0.0509204	0.58889	0.0938827	0.318285
ABHD11	0.0493911	0.603402	-0.0104181	0.912792	0.158384	0.0938323
ABHD12	0.0786964	0.403153	0.197581	0.0342951	-0.0218412	0.816779
ABHD13	0.5	0.391002	0	1	-0.1	0.872889
ABHD14B	-0.188096	0.0441064	-0.040546	0.667025	0.0478223	0.611787
ABHD16A	-0.00289597	0.975605	0.0615485	0.515348	0.0118081	0.900768
ABHD5	-0.050606	0.727081	-0.0748709	0.605328	-0.190931	0.184113
ABHD6	-0.0125913	0.893753	0.000593828	0.994975	-0.0613178	0.515053
ABI1	-0.0361309	0.705277	-0.0226805	0.812373	-0.00533536	0.955476
ABI2	0.0581064	0.588588	-0.198648	0.0620141	-0.0820734	0.444495
ABI3	-0.0290312	0.759135	-0.0246489	0.794619	0.025198	0.790148
ABI3BP	-0.0964903	0.304969	0.0623769	0.507807	0.0194144	0.836837
ABLIM1	0.147703	0.116818	0.142914	0.129297	0.0410287	0.664709
ABLIM2	0.210819	0.789181	0.8	0.2	0.4	0.6
ABLIM3	0.014027	0.88277	0.10176	0.283502	0.00127902	0.989273
ABO	-0.154386	0.631884	0.455342	0.136882	0.350263	0.264344
ABR	-0.0202304	0.830825	0.0840219	0.374113	-0.00289032	0.975652
ABRACL	-0.00608322	0.949243	0.0841121	0.377919	0.00759293	0.93667
ACAA1	0.0379581	0.68713	0.195216	0.0365504	0.194875	0.036886
ACAA2	-0.234436	0.0116748	-0.0914308	0.331144	0.152496	0.103737
ACACA	0.0193032	0.837758	0.110074	0.241566	-0.0601236	0.523286
ACACB	-0.0180459	0.870575	0.221151	0.0432157	-0.136046	0.217224
ACAD10	0.106006	0.261638	-0.0566555	0.549353	0.214768	0.0217521
ACAD11	-0.116706	0.214197	0.0702677	0.45553	-0.122828	0.190957
ACAD8	0.0669031	0.477447	0.0279987	0.766443	0.184468	0.0484314
ACAD9	0.170649	0.0682409	0.0344445	0.714776	0.295309	0.00135526
ACADL	-0.103707	0.270046	0.128167	0.172233	0.0438963	0.641346
ACADM	-0.15694	0.0939331	-0.0466975	0.620194	0.0642579	0.49507
ACADS	-0.188074	0.0441314	0.0243665	0.796033	0.110442	0.239985
ACADSB	-0.133465	0.155028	-0.00172624	0.985392	0.0971792	0.301513
ACADVL	-0.189389	0.042645	0.056483	0.54879	0.154996	0.0981271
ACAN	-0.289695	0.00168765	0.0736563	0.434032	-0.0201116	0.831063
ACAP1	-0.0469868	0.618027	0.0819941	0.383672	-0.0251523	0.789605
ACAP2	0.0615281	0.527009	0.0334581	0.731029	-0.047063	0.62862
ACAT1	-0.163352	0.0810969	-0.0825279	0.380572	0.139051	0.138321
ACAT2	-0.0399226	0.674608	0.0329242	0.729199	0.0744083	0.433473
ACBD3	-0.159959	0.0891246	0.18736	0.0459203	0.0587095	0.534946
ACBD4	0.0913907	0.47991	0.00256901	0.98419	0.200247	0.11864
ACBD5	-0.145172	0.123291	-0.0585533	0.536035	0.0717949	0.447798
ACBD6	-0.17353	0.20089	-0.167313	0.217752	-0.177491	0.190641
ACCS	-0.542857	0.265703	-0.0285714	0.957155	0.376851	0.461483
ACE	-0.0987551	0.293704	-0.0541492	0.565451	0.042454	0.652351
ACE2	-0.215551	0.0206929	0.0301726	0.74889	0.191286	0.0405738
ACHE	0.176293	0.626123	0.571431	0.0844119	0.284848	0.425038
ACIN1	0.0109476	0.907966	0.0445739	0.637706	-0.0520945	0.582003
ACLY	-0.11725	0.212054	0.00916595	0.92255	0.0478661	0.61146
ACMSD	-0.0038363	0.968272	0.0297209	0.757913	-0.00585957	0.951555
ACO1	-0.0708361	0.451883	0.00113834	0.990367	0.111759	0.234394
ACO2	-0.180159	0.054019	-0.00473483	0.959946	0.2017	0.0306464
ACOT1	-0.0715848	0.447104	-0.0920069	0.328093	0.0461013	0.624671
ACOT11	0.052939	0.574184	-0.0985953	0.29449	0.0333995	0.723072
ACOT13	-0.136094	0.148796	-0.032426	0.731982	-0.00583321	0.950885
ACOT2	-0.0597603	0.525804	-0.106805	0.255916	0.0738195	0.433012
ACOT4	0.0327423	0.789407	-0.108594	0.374433	0.247526	0.0403084
ACOT7	-0.0316276	0.737212	0.0142933	0.879493	0.190381	0.0415509
ACOT8	-0.0208581	0.852446	0.0855013	0.44501	0.191522	0.084766
ACOT9	-0.073395	0.435669	0.0170374	0.856585	0.0751639	0.424657
ACOX1	0.0459643	0.625702	-0.0174047	0.853528	-0.0236273	0.802091
ACOX2	-0.0900576	0.382883	0.0675688	0.51304	-0.0471633	0.648171
ACOX3	-0.0331525	0.725038	-0.0588022	0.532473	0.0440691	0.640032
ACP1	-0.0892317	0.342955	0.0142421	0.879922	0.132797	0.157124
ACP2	0.0196061	0.835248	0.0497278	0.597657	0.0262197	0.780896
ACP5	0.0958591	0.312498	0.122756	0.195214	0.149144	0.114881
ACP6	-0.229367	0.497492	-0.132421	0.69792	0.554545	0.0766523
ACPP	-0.117422	0.48262	0.261055	0.113402	0.197636	0.234288
ACSBG1	0.0414877	0.733098	0.103195	0.395262	-0.307866	0.00952216
ACSF2	0.0519043	0.5817	0.0417337	0.657876	0.100011	0.287578
ACSF3	0.164235	0.0794445	0.102558	0.275415	-0.0201863	0.830445
ACSL1	-0.0807763	0.390799	0.0654276	0.487235	0.108451	0.248617
ACSL3	0.183346	0.0498389	0.107969	0.250742	-0.124138	0.186233
ACSL4	-0.142758	0.128012	-0.104561	0.266098	-0.0901724	0.33787
ACSL5	-0.0552288	0.564801	0.0772621	0.420244	0.0906891	0.34384
ACSL6	-0.110758	0.256067	0.0886637	0.363792	0.138462	0.15494
ACSM1	-0.0200875	0.925773	-0.202218	0.343325	-0.257124	0.225159
ACSM2A	-0.078586	0.403815	0.103355	0.271682	0.100111	0.287094
ACSM2B	-0.0476035	0.613418	0.0361839	0.701041	0.142882	0.127676
ACSM3	0.0835417	0.374729	0.115567	0.218731	-0.0450086	0.632911
ACSM4	0.564288	0.321723	-0.5	0.391002	0.3	0.623838
ACSM5	0.0729915	0.50936	0.109659	0.320721	0.0709324	0.52141
ACSS1	-0.162274	0.0845333	0.0242012	0.798269	0.1957	0.0369157
ACSS2	-0.0667981	0.47814	-0.00245225	0.979249	0.131851	0.160128
ACSS3	0.0917038	0.329696	0.185375	0.0473195	-0.101299	0.281383
ACTA1	0.117482	0.211142	0.0528872	0.574559	-0.00326148	0.972404
ACTA2	0.132813	0.157074	0.0323715	0.731265	0.0157196	0.867572
ACTB	0.0283891	0.763281	0.0844375	0.369611	0.000195329	0.998347
ACTBL2	0.11091	0.237987	0.09648	0.305021	-0.0297499	0.752294
ACTC1	0.11651	0.214972	0.055328	0.557005	-0.00751375	0.936478
ACTG1	0.0210168	0.82358	0.0867829	0.356415	-0.00608293	0.948556
ACTG2	0.12467	0.184337	0.046173	0.624132	-0.00276621	0.976593
ACTL6A	0.0402705	0.669154	0.0850537	0.366115	-0.0108379	0.908479
ACTL6B	-0.357145	0.145683	-0.0815694	0.747633	0.108415	0.668498
ACTN1	0.0987373	0.293791	0.104775	0.265116	-0.043631	0.643364
ACTN2	0.0832843	0.376207	0.000372885	0.996844	-0.0109902	0.907198
ACTN3	0.0505776	0.591403	0.0465027	0.621656	-0.0829946	0.377875
ACTN4	-0.0233074	0.804717	-0.00878712	0.925742	-0.0431247	0.647224
ACTR10	-0.156201	0.0969966	-0.0525876	0.578431	-0.0593696	0.530357
ACTR1A	0.0895939	0.340991	0.0467411	0.619867	0.0722292	0.443014
ACTR1B	-0.0477643	0.612219	0.14834	0.113614	-0.0968567	0.303128
ACTR2	0.0922483	0.32682	0.139704	0.13646	-0.201674	0.0306687
ACTR3	0.0259583	0.783027	0.255533	0.00584646	-0.196391	0.0354149
ACTR3B	0.0566804	0.560126	0.201768	0.0362576	-0.113523	0.242073
ACTR3C	0.0129143	0.899044	0.0791586	0.436075	-0.116836	0.249449
ACY1	-0.142463	0.12881	0.0336134	0.721371	0.0642832	0.4949
ACY3	-0.0602143	0.522658	-0.00879292	0.925693	0.132006	0.159632
ACYP1	-0.00670954	0.944538	0.0827852	0.38989	-0.00650657	0.946213
ACYP2	0.120948	0.297991	0.0915828	0.431385	0.0780158	0.502937
ADA	0.0226801	0.809872	0.149115	0.111718	-0.0829932	0.377884
ADAL	1	0	0.5	0.666667	-0.5	0.666667
ADAM10	-0.00190303	0.983896	0.0561333	0.551271	0.0226227	0.810345
ADAM12	-0.107569	0.593307	-0.0537405	0.790068	0.037586	0.852346
ADAM15	-0.157949	0.11285	-0.150276	0.131661	0.0987425	0.323459
ADAM17	0.0481988	0.617055	0.0602598	0.531736	-0.00796081	0.934216
ADAM19	-1	0	1	0	1	0
ADAM32	-0.866025	0.333333	0.5	0.666667	-1	0
ADAM8	-0.163943	0.112393	0.0686065	0.508856	-0.0157441	0.879634
ADAM9	0.0208697	0.835074	-0.0836821	0.403043	-0.198172	0.0458669
ADAMDEC1	0.0941042	0.323679	0.0686936	0.471722	-0.0325634	0.733222
ADAMTS1	0.105707	0.551851	0.134311	0.448864	-0.0550754	0.757044
ADAMTS5	-0.8	0.2	0.2	0.8	0.4	0.6
ADAMTSL1	-0.061507	0.513755	-0.0678823	0.47101	0.161456	0.0847369
ADAMTSL4	-0.046551	0.621293	0.0107677	0.909069	0.0215217	0.819414
ADAP1	0.461501	0.0117353	0.422764	0.0223226	0.010595	0.956499
ADAP2	0.278124	0.0643287	0.126301	0.40839	0.0282419	0.85389
ADAR	-0.0837723	0.373407	-0.0110994	0.906281	0.0318589	0.735362
ADARB1	0.228423	0.11442	0.0644552	0.659939	0.0202373	0.890226
ADCK1	-0.0597622	0.613001	0.00361377	0.975622	0.0501996	0.671019
ADCK2	0.0223616	0.90663	0.0207012	0.913537	0.0858923	0.651776
ADCK3	-0.0812622	0.387946	-0.00387464	0.967218	0.22821	0.0141668
ADCK4	-0.17305	0.298814	0.0995842	0.551942	0.123063	0.461684
ADCK5	0.1	0.872889	-0.410391	0.492536	-0.9	0.0373861
ADCY5	-0.0340316	0.874563	-0.144348	0.500983	-0.0447923	0.835365
ADCY7	0.318874	0.537901	0.0857143	0.871743	-0.942857	0.00480466
ADD1	-0.051855	0.58206	0.059517	0.527493	0.00517526	0.956224
ADD2	-0.104296	0.267316	-0.152553	0.103605	-0.0499843	0.595767
ADD3	0.0144329	0.878325	-0.072312	0.442491	-0.02602	0.782524
ADH1A	0.039657	0.673906	-0.0720697	0.444024	0.0643717	0.494305
ADH1B	0.162363	0.0829791	0.0651623	0.489006	0.0395626	0.674638
ADH1C	0.112322	0.232029	-0.061749	0.512097	-0.102167	0.277261
ADH4	0.168522	0.0937296	0.167957	0.0948509	0.0821783	0.416317
ADH5	-0.0845745	0.368832	-0.0900626	0.338462	0.0812237	0.388171
ADH6	-0.0232313	0.881015	0.0204398	0.895227	-0.0974759	0.529042
ADHFE1	-0.0741305	0.544941	-0.0876055	0.474121	0.0874721	0.474797
ADI1	-0.0962331	0.308426	0.0550012	0.561092	0.0510848	0.58935
ADIPOQ	-0.0289909	0.763682	-0.0479115	0.619157	0.150928	0.115513
ADK	-0.183131	0.0511425	-0.0188835	0.841937	0.244643	0.00870886
ADNP	-0.251722	0.45525	0.154545	0.650034	-0.209091	0.537221
ADO	0.223706	0.442005	0.52967	0.0514166	0.0772634	0.792912
ADPGK	-0.183344	0.0498407	0.148526	0.113157	0.00336203	0.971553
ADPRH	0.13036	0.174652	0.00377376	0.968789	0.0242585	0.801384
ADPRHL2	0.0230839	0.806552	0.200124	0.0320022	0.0608546	0.518239
ADRBK1	-0.078598	0.403743	-0.00348404	0.970522	-0.0766696	0.415411
ADRBK2	-0.0757986	0.442182	-0.0119696	0.903542	-0.0416445	0.673168
ADRM1	0.0479316	0.610972	0.080959	0.389724	0.141295	0.132007
ADSL	-0.056013	0.552126	-0.0741928	0.430682	-0.038403	0.683657
ADSS	-0.0410716	0.66297	0.212685	0.0224863	0.0953565	0.310714
ADSSL1	-0.114852	0.221614	-0.0272473	0.772538	0.09767	0.299066
AEBP1	0.234128	0.0117881	0.0881611	0.3488	-0.0255291	0.786527
AES	-0.198206	0.670085	-0.285714	0.534509	-0.428571	0.337368
AFAP1	-0.0652097	0.580953	-0.222481	0.0567514	0.0820601	0.487016
AFAP1L1	0.0958822	0.474008	0.201508	0.129308	0.0569121	0.671319
AFAP1L2	-0.06297	0.537905	-0.0549365	0.59108	-0.0752036	0.46175
AFF3	0.194026	0.342237	0.181228	0.375615	0.236743	0.244248
AFF4	-0.0487814	0.893544	0.158055	0.662762	0.10303	0.776998
AFG3L2	0.0417544	0.657717	0.228159	0.0141888	0.0273523	0.771686
AFM	0.0855837	0.363125	-0.026969	0.7748	0.0328392	0.727534
AFMID	0.0380461	0.734342	0.0333956	0.765818	0.00427804	0.969572
AFP	0.162169	0.7283	0.25	0.588724	-0.857143	0.0136973
AFTPH	-0.0721835	0.769015	-0.214129	0.37871	-0.214035	0.378924
AGA	0.0950567	0.344373	0.101837	0.310892	0.0640637	0.524468
AGAP1	0.0407164	0.759465	0.0424058	0.749803	-0.0985722	0.457628
AGAP10	-0.0900937	0.847672	-0.428571	0.337368	-0.5	0.25317
AGAP11	-0.0900937	0.847672	-0.428571	0.337368	-0.5	0.25317
AGAP3	0.0410963	0.904507	-0.0911164	0.789904	-0.0818182	0.81099
AGAP5	-0.0900937	0.847672	-0.428571	0.337368	-0.5	0.25317
AGFG1	0.098763	0.293665	-0.0660187	0.483301	0.0948207	0.313453
AGFG2	0.0932327	0.366264	0.0517202	0.616759	0.0208387	0.840289
AGK	-0.0782133	0.40815	-0.00360292	0.969652	0.165855	0.0778047
AGL	0.0517254	0.583004	0.0668968	0.477488	0.205963	0.0272225
AGMAT	-0.196244	0.0381013	0.0258926	0.786396	0.0170806	0.858135
AGPAT1	-0.0299104	0.782061	0.180349	0.0926751	0.0191301	0.859582
AGPAT2	-0.0814565	0.442736	-0.0223706	0.833294	0.139568	0.187017
AGPAT3	-0.2283	0.0141279	0.0567762	0.546714	0.0854295	0.363993
AGPAT5	-0.014336	0.87967	0.164721	0.0798871	0.135163	0.15162
AGPAT6	-0.0774554	0.458071	0.0450573	0.666308	-0.0349034	0.738399
AGPAT9	-0.186672	0.0602979	-0.0794023	0.427607	-0.0349923	0.726972
AGPS	-0.159001	0.089642	0.241179	0.00941652	0.0401982	0.669714
AGR2	0.0457694	0.654503	0.0322284	0.752736	-0.0475427	0.642023
AGR3	0.0472842	0.734213	0.31692	0.0195472	0.102521	0.460704
AGRN	0.00316518	0.973218	-0.00183083	0.984507	0.0419926	0.655888
AGT	0.132701	0.157427	0.0220389	0.81515	-0.0725903	0.440732
AGTPBP1	0.0700169	0.69862	0.148575	0.409267	0.100618	0.577433
AGTRAP	-0.0552662	0.596763	0.12315	0.237002	0.124261	0.232766
AGXT2	-0.0831881	0.376761	-0.166109	0.0760293	0.170914	0.0678064
AHCTF1	0.185779	0.0531006	-0.0325599	0.736792	0.25814	0.00672658
AHCY	0.0146745	0.876304	0.259083	0.00517545	-0.0800819	0.394898
AHCYL1	-0.0604914	0.520744	-0.0492598	0.601114	0.0823912	0.381365
AHCYL2	-0.0824598	0.380967	0.228967	0.0138409	0.0920615	0.327805
AHNAK	-0.0392467	0.67709	0.0509324	0.588802	-0.175756	0.0602669
AHNAK2	-0.0239659	0.799314	0.217959	0.0192825	0.0821308	0.382877
AHR	0.157237	0.280599	0.225686	0.118946	-0.112883	0.439963
AHSA1	-0.0124054	0.895313	0.0462555	0.623512	0.00131799	0.988846
AHSG	0.0684639	0.467209	-0.0874919	0.352484	-0.0983377	0.295759
AHSP	-0.202883	0.12666	-0.224171	0.0907085	-0.134656	0.313557
AIDA	0.0628153	0.506723	-0.086539	0.359919	0.00540387	0.954496
AIF1	0.117934	0.209381	0.145852	0.119868	-0.142215	0.129484
AIF1L	-0.0512457	0.596667	-0.00189524	0.984395	-0.168021	0.0807405
AIFM1	-0.211989	0.0229415	-0.14089	0.133129	0.132348	0.158546
AIFM2	-0.0805694	0.392017	-0.0146584	0.876439	-0.0670383	0.476556
AIG1	-0.0144803	0.891032	0.118901	0.25895	0.0168537	0.87331
AIM1	0.054846	0.560451	0.085754	0.362167	0.174688	0.0618676
AIMP1	0.0441582	0.639356	0.0106377	0.910162	0.0110037	0.907085
AIMP2	0.0624869	0.507058	0.131368	0.161677	0.0289172	0.759011
AIP	0.0217589	0.817458	0.260253	0.00496979	-0.0636415	0.499225
AK1	-0.00883872	0.925307	-0.100727	0.284125	0.0407059	0.665791
AK2	-0.126271	0.17872	0.0275825	0.769818	0.008121	0.931357
AK3	-0.0851302	0.365683	0.0441641	0.639311	0.0434322	0.644879
AK4	-0.0934802	0.320374	0.189326	0.0427153	0.0705179	0.453922
AK5	0.050676	0.68382	-0.0944042	0.447321	0.0804686	0.517425
AK8	1	0	0.5	0.666667	0.5	0.666667
AKAP1	-0.0337376	0.821879	0.161409	0.278413	0.321633	0.027484
AKAP10	1	0	-1	0	0.5	0.666667
AKAP11	0.550782	0.257369	0.231908	0.658374	-0.0285714	0.957155
AKAP12	-0.0561789	0.550947	-0.0999183	0.288027	-0.0609643	0.517484
AKAP13	-0.0327867	0.729116	-0.148523	0.114777	0.110674	0.241093
AKAP2	0.0500076	0.595595	0.0585467	0.534258	0.00424402	0.964095
AKAP4	0.5	0.666667	-0.5	0.666667	-0.5	0.666667
AKAP8	-0.181475	0.124403	-0.0633244	0.594559	-0.101714	0.391851
AKAP8L	0.179307	0.194513	0.00463157	0.973484	0.0748918	0.590425
AKAP9	0.0384985	0.686942	0.136311	0.151832	0.102938	0.280121
AKD1	-0.133265	0.366533	0.0428564	0.77241	0.14214	0.335187
AKR1A1	-0.0252734	0.788616	-0.10889	0.246696	0.0621893	0.509087
AKR1B1	-0.00817003	0.930943	0.103364	0.271641	0.00923182	0.921995
AKR1B10	0.123533	0.188404	0.132672	0.157521	0.0422325	0.654048
AKR1B15	0.0586514	0.533527	0.142279	0.12931	-0.143282	0.126603
AKR1C1	-0.121014	0.197643	0.109573	0.243728	0.161564	0.0845262
AKR1C2	-0.07344	0.435387	0.155119	0.0978575	0.0744018	0.429381
AKR1C3	-0.157816	0.0920894	0.072613	0.440589	0.122174	0.193347
AKR1C4	-0.107886	0.25111	0.13502	0.150235	0.118683	0.20648
AKR1E2	-0.0436566	0.721703	0.226166	0.0616724	0.0639491	0.601648
AKR7A2	-0.197592	0.0342843	0.0367405	0.696665	0.0948715	0.313192
AKR7A3	-0.125698	0.180716	-0.0132714	0.88805	0.0200895	0.831246
AKT1	0.190542	0.041376	0.206144	0.0270848	0.136428	0.145989
AKT1S1	-0.00508534	0.958342	0.0105494	0.91371	-0.0203696	0.834256
AKT2	0.0539852	0.566631	0.163833	0.0801945	0.0777331	0.408953
AKT3	0.0982117	0.302912	0.23133	0.0141244	0.13545	0.154459
AKTIP	0.362061	0.0753177	0.226241	0.27683	0.147364	0.482086
ALAD	0.119313	0.204065	0.0938637	0.318384	0.0964411	0.305217
ALB	0.117742	0.210129	-0.0871788	0.354217	-0.0927171	0.324357
ALCAM	-0.123361	0.189024	0.0485616	0.606287	0.0672012	0.475482
ALDH16A1	0.0490244	0.604472	0.116849	0.215676	0.0777233	0.411102
ALDH18A1	-0.0697043	0.45916	0.163859	0.0801454	0.0954768	0.310101
ALDH1A1	-0.117649	0.21049	-0.0237691	0.800928	0.118697	0.206429
ALDH1A2	-0.221666	0.0172735	0.117801	0.2099	0.0526147	0.576535
ALDH1A3	0.100854	0.283515	0.00519848	0.956028	0.0651378	0.48917
ALDH1B1	-0.0376809	0.689296	-0.0477823	0.612084	-0.0936121	0.319688
ALDH1L1	0.00958651	0.919008	0.0552068	0.557871	0.00118975	0.989932
ALDH1L2	0.0773698	0.411152	0.00327098	0.972324	0.245672	0.00813434
ALDH2	-0.0845069	0.369216	0.000623418	0.994724	0.0256355	0.78566
ALDH3A1	-0.152758	0.131172	-0.064331	0.526987	-0.0697582	0.492646
ALDH3A2	-0.00713138	0.939705	-0.0191562	0.838977	0.195916	0.0358705
ALDH3B1	-0.0513639	0.585644	0.0701934	0.456007	-0.0226127	0.810427
ALDH3B2	-0.0972615	0.314357	-0.0116311	0.904455	-0.00108212	0.99109
ALDH4A1	-0.0943012	0.316123	-0.134824	0.150831	0.0618958	0.511093
ALDH5A1	0.0126447	0.893305	-0.0979321	0.297766	0.0201387	0.830839
ALDH6A1	-0.167434	0.0736854	0.0316831	0.736768	0.0485363	0.606475
ALDH7A1	-0.137667	0.142328	-0.0976237	0.299297	0.0387776	0.680739
ALDH8A1	-0.110584	0.241477	-0.0170607	0.857024	0.078356	0.407292
ALDH9A1	0.0125541	0.894065	-0.021771	0.817358	0.0815732	0.386126
ALDOA	-0.0571653	0.543964	0.130133	0.165692	0.104043	0.268485
ALDOB	0.185929	0.0466502	0.00942038	0.920407	-0.123845	0.18728
ALDOC	-0.138027	0.141275	0.0262093	0.780981	0.123269	0.189358
ALG1	0.03221	0.7407	0.167187	0.0837317	-0.0109722	0.910266
ALG10	-0.088496	0.744493	-0.170588	0.52761	0.00588668	0.982738
ALG10B	-0.25269	0.363545	-0.175	0.532748	-0.0107143	0.96977
ALG11	-0.0526625	0.576188	0.0339906	0.718376	0.112821	0.229949
ALG12	-0.132102	0.183464	0.0385053	0.699378	0.0936078	0.346967
ALG13	0.0750975	0.596722	0.0715948	0.613998	0.199061	0.15714
ALG14	-0.100251	0.382499	-0.101088	0.378517	-0.153611	0.179357
ALG1L	0.0795727	0.528637	0.165242	0.188362	0.131055	0.298064
ALG2	-0.0596868	0.528158	0.0715187	0.449551	-0.125628	0.182913
ALG3	0.160995	0.0975985	0.320464	0.000764923	-0.0477619	0.625175
ALG5	0.0186231	0.844089	-0.103025	0.275365	0.0839816	0.374343
ALG6	-0.158356	0.127407	0.0582015	0.577386	-0.0780351	0.454704
ALG8	0.0482201	0.679133	0.274394	0.0164533	-0.120847	0.298399
ALG9	-0.015639	0.900041	0.0233906	0.850968	-0.0090607	0.941989
ALKBH5	0.0153463	0.894614	-0.0581044	0.615704	0.0628041	0.587388
ALKBH7	0.184538	0.0991009	0.0374239	0.740119	-0.0320173	0.776603
ALOX12B	0.24811	0.0212592	0.0607733	0.578309	-0.0529646	0.628154
ALOX15B	-0.192545	0.052522	0.0551779	0.581756	-0.1379	0.166921
ALOX5	0.000213646	0.998192	0.248032	0.00752457	-0.104493	0.266409
ALOX5AP	0.0614726	0.519656	0.209451	0.0266644	-0.0656298	0.491761
ALPI	0.135378	0.152808	-0.00480147	0.959745	0.0705005	0.458074
ALPK1	0.235302	0.542216	-0.183333	0.63682	0.284521	0.458069
ALPL	-0.0197407	0.836329	-0.0725335	0.447247	0.0745925	0.434422
ALPP	0.46169	0.433766	0.7	0.18812	0.8	0.104088
ALPPL2	0.46169	0.433766	0.7	0.18812	0.8	0.104088
ALX3	0.5	0.666667	0.5	0.666667	0.5	0.666667
ALYREF	-0.0277384	0.768553	0.0670174	0.476693	-0.0731853	0.436985
AMACR	-0.143963	0.12479	0.154191	0.0999065	-0.00850787	0.928095
AMBP	0.313141	0.000655611	0.0657686	0.484964	-0.0729546	0.438436
AMBRA1	-0.0821926	0.810139	-0.163636	0.630685	0.136364	0.689309
AMDHD1	0.02066	0.832715	0.061754	0.527459	0.0671066	0.492223
AMDHD2	-0.0369531	0.694997	0.112374	0.231813	0.0220348	0.815184
AMICA1	-0.5	0.666667	1	0	1	0
AMIGO2	0.0753145	0.847294	-0.0502096	0.897928	0.0833333	0.831214
AMN	0.105764	0.262736	0.0656901	0.487432	-0.0408242	0.66628
AMOTL2	0.06593	0.60181	-0.0104476	0.93417	-0.105096	0.404741
AMPD1	0.107076	0.357234	0.193934	0.0932238	0.0671621	0.564309
AMPD2	-0.0952267	0.311376	-0.0153628	0.870552	-0.0467023	0.620158
AMPD3	0.22917	0.0137546	0.29733	0.00125104	-0.144861	0.122432
AMT	0.124491	0.188928	0.0996282	0.293763	0.151717	0.108683
ANAPC1	0.091077	0.591888	0.200723	0.233569	0.319734	0.0537192
ANAPC13	0.133126	0.254863	0.129098	0.269649	0.149009	0.201985
ANAPC2	-1	0	-0.5	0.666667	-0.5	0.666667
ANAPC4	0.172696	0.352876	0.219667	0.235084	-0.06867	0.713574
ANAPC5	0.0868194	0.465168	0.210965	0.0731977	0.0534335	0.653448
ANAPC7	-0.0828382	0.485957	0.0505411	0.671098	-0.13841	0.24289
ANG	0.0627609	0.514811	-0.126307	0.188557	0.170918	0.0742149
ANGPT2	-0.0940536	0.438659	0.0264475	0.827952	0.0264942	0.827652
ANGPTL1	0.0706251	0.494119	-0.0838794	0.416497	-0.00793678	0.938825
ANGPTL2	0.0589413	0.533332	-0.00429953	0.963788	-0.000451664	0.996195
ANGPTL3	-0.111803	0.857945	0.6	0.284757	-0.3	0.623838
ANGPTL4	0.0707958	0.452141	0.0978173	0.298335	-0.108733	0.247384
ANGPTL6	0.167508	0.134987	0.0959668	0.394078	-0.147451	0.188973
ANK1	0.0230982	0.806435	0.0140115	0.881851	0.119069	0.204997
ANK2	-0.0373861	0.691603	0.131094	0.162564	0.0629908	0.503632
ANK3	0.026759	0.776507	0.0638506	0.497814	0.117333	0.211728
ANKFY1	0.0380237	0.686617	-0.0492291	0.601341	0.0727701	0.439598
ANKH	-0.0763325	0.729216	-0.0969338	0.659943	-0.197378	0.366668
ANKHD1	0.00939843	0.920592	-0.0117877	0.900498	0.0649833	0.490204
ANKHD1-EIF4EBP3	-0.00156478	0.986758	0.0143566	0.878964	0.0921907	0.327124
ANKK1	-0.150248	0.336209	-0.151401	0.332471	0.259441	0.0929492
ANKLE2	0.284503	0.168089	0.116946	0.577727	-0.152751	0.466033
ANKMY2	0.137027	0.292319	0.183224	0.157532	-0.0294363	0.821826
ANKRD13A	-0.0480588	0.610025	0.124463	0.185072	0.0431561	0.646984
ANKRD13B	0.19277	0.104731	-0.128961	0.280306	-0.133053	0.265193
ANKRD13D	0.0420357	0.674856	0.0141461	0.887779	0.0170175	0.865197
ANKRD17	0.0115943	0.902123	0.0137803	0.883787	0.106502	0.257276
ANKRD18A	-0.632456	0.367544	0.8	0.2	-0.6	0.4
ANKRD2	-0.09704	0.320053	0.030859	0.752357	0.00618267	0.949605
ANKRD22	0.210256	0.100952	0.144895	0.26117	-0.122191	0.344094
ANKRD26	0.236903	0.483065	-0.0545455	0.873447	-0.392698	0.232216
ANKRD27	-0.5	0.666667	-0.5	0.666667	0.866025	0.333333
ANKRD28	-0.0836978	0.378115	-0.0157436	0.868546	0.0156764	0.869101
ANKRD30A	0.4	0.6	0.2	0.8	0.6	0.4
ANKRD30B	0.4	0.6	0.2	0.8	0.6	0.4
ANKRD36	-0.0036324	0.991061	-0.111888	0.729195	0.34965	0.265239
ANKRD36B	-0.0036324	0.991061	-0.111888	0.729195	0.34965	0.265239
ANKRD44	-0.10504	0.263902	0.00237138	0.979933	-0.00518121	0.956174
ANKRD5	-0.324337	0.477885	0.535714	0.215217	0.428571	0.337368
ANKS1A	0.005951	0.955354	0.0234882	0.825095	0.0120741	0.909561
ANKS4B	-0.216225	0.641446	-0.630656	0.128888	0.714286	0.0713436
ANKZF1	0.104461	0.379118	0.183507	0.120172	0.11185	0.346134
ANO1	0.0638768	0.828254	0.010989	0.970258	0.103754	0.72411
ANO10	-0.0416091	0.666031	0.0294883	0.75975	0.0447775	0.642291
ANO6	0.119721	0.202511	0.0208139	0.825257	-0.050307	0.593392
ANP32A	0.0164845	0.861804	0.0425575	0.653009	0.0496607	0.599783
ANP32B	0.0769066	0.413967	0.0776294	0.40958	-0.00869533	0.926515
ANP32C	0.0165215	0.868441	0.015369	0.877544	0.0649829	0.514307
ANP32D	0.0437104	0.696593	0.111434	0.318912	-0.0462795	0.679705
ANP32E	-0.0119285	0.899315	0.00609408	0.948462	0.109782	0.242824
ANPEP	-0.0861297	0.36006	0.23896	0.0101129	-0.149854	0.109934
ANTXR1	0.337517	0.013452	0.175044	0.209967	-0.194999	0.161743
ANTXR2	0.307853	0.0167162	0.35738	0.00505912	0.0884581	0.501521
ANXA1	0.0429038	0.648911	0.13134	0.16177	0.095957	0.307662
ANXA11	-0.134983	0.150345	-0.0943905	0.315663	0.095942	0.307738
ANXA13	0.112105	0.232938	-0.0348011	0.711953	0.0159717	0.865469
ANXA2	-0.0700451	0.456962	0.00223131	0.981118	-0.0612808	0.515307
ANXA3	-0.0280873	0.765726	0.164397	0.0791447	0.0523022	0.578805
ANXA4	-0.222895	0.0166487	0.0241575	0.797744	0.0495881	0.598688
ANXA5	-0.107465	0.252975	0.016231	0.863306	-0.0211651	0.822356
ANXA6	0.0499496	0.596022	0.0559577	0.552519	0.0418793	0.656757
ANXA7	-0.109246	0.245148	0.0135065	0.886081	0.052999	0.57375
ANXA8	0.0059442	0.950856	0.0665511	0.4897	-0.0474823	0.622304
ANXA8L1	0.0410509	0.670249	0.062038	0.519674	-0.0511639	0.595537
ANXA8L2	0.0410509	0.670249	0.062038	0.519674	-0.0511639	0.595537
ANXA9	0.0667384	0.507264	0.0478782	0.634463	0.0331769	0.74188
AOC1	0.0518074	0.582407	0.0901553	0.337962	0.0682431	0.46865
AOC2	-0.0808801	0.419029	0.0710208	0.478119	0.0607666	0.544043
AOC3	0.0702745	0.455485	0.0395421	0.674797	0.0219994	0.815475
AOX1	0.048051	0.610083	0.218242	0.0191224	0.00874452	0.926101
AP1B1	0.00921676	0.922122	-0.00350783	0.97032	0.0709917	0.450888
AP1G1	-0.0411469	0.66239	0.237496	0.010597	-0.00404866	0.965747
AP1G2	-0.196646	0.0423465	0.0580484	0.552575	-0.0347711	0.722171
AP1M1	-0.0589963	0.531119	0.0361466	0.701334	0.0468497	0.619054
AP1M2	-0.118696	0.206431	0.0253273	0.788175	0.0888846	0.344843
AP1S1	-0.0689869	0.475975	-0.0396515	0.682274	-0.0432893	0.65491
AP1S2	-0.0550498	0.57887	0.056869	0.566369	0.127067	0.198658
AP1S3	0.0324369	0.805656	0.105629	0.421838	0.203293	0.119258
AP2A1	0.0219358	0.815999	0.14849	0.113244	-0.166207	0.0758535
AP2A2	0.087287	0.353617	0.155195	0.0976923	0.0160648	0.864691
AP2B1	0.0124792	0.894693	0.0890136	0.34414	0.0295792	0.753669
AP2M1	0.0335959	0.72151	0.0586705	0.533393	0.0319827	0.734371
AP2S1	-0.0144866	0.877876	0.098738	0.293788	0.056435	0.54913
AP3B1	-0.0498149	0.597015	-0.0535763	0.569578	0.155424	0.0971913
AP3B2	-0.0204771	0.838938	0.06518	0.517252	-0.0260035	0.796313
AP3D1	0.0396278	0.674132	0.225479	0.0153987	0.00141467	0.988028
AP3M1	0.028676	0.760961	0.233215	0.0121306	0.054329	0.564159
AP3M2	0.0497858	0.610573	-0.0564234	0.563768	0.0508105	0.603237
AP3S1	-0.0759971	0.430053	-0.0518648	0.590501	-0.0374569	0.697646
AP3S2	-0.948683	0.0513167	-0.2	0.8	0.4	0.6
AP4B1	0.238902	0.0389995	0.181558	0.119017	0.104433	0.372569
AP4S1	-0.124536	0.311605	-0.00533524	0.965558	-0.0564464	0.647525
AP5B1	0.0132329	0.942696	0.00806747	0.965047	0.0443589	0.809503
AP5M1	-0.20292	0.699798	-0.985611	0.000309086	0.0285714	0.957155
AP5S1	0.0571889	0.715663	0.0330791	0.833215	-0.170682	0.273819
AP5Z1	0.104153	0.383932	0.264707	0.0246369	0.0265924	0.824521
APAF1	-0.0376476	0.689556	-0.00353735	0.970071	0.0402975	0.668946
APBA1	-0.154116	0.632488	0.370629	0.235621	-0.552448	0.0625115
APBB1	0	1	-0.547619	0.160026	-0.0952381	0.822505
APBB1IP	0.197783	0.0341077	0.330487	0.000309433	-0.0553927	0.556544
APBB2	-1	0	-1	0	-0.5	0.666667
APCS	0.14666	0.117809	0.033801	0.719881	-0.213647	0.0218702
APEH	-0.0168663	0.85801	-0.0714707	0.447831	0.06205	0.510038
APEX1	-0.0319709	0.734466	0.0894499	0.341771	0.0744092	0.429335
APH1A	-0.264181	0.150972	-0.260186	0.157478	0.0699012	0.708659
APH1B	0.164005	0.168631	0.109591	0.359459	-0.0058622	0.961021
API5	-0.0616089	0.513056	-0.0262624	0.780549	0.0315228	0.738051
APIP	-0.0865294	0.362135	0.0176902	0.852466	0.0734628	0.439355
APLP2	0.246522	0.0514506	0.105463	0.410721	0.0258552	0.840586
APMAP	0.10415	0.267991	0.300943	0.00108268	-0.0176085	0.851832
APOA1	0.200282	0.0318636	0.00671374	0.94323	-0.0332304	0.724418
APOA1BP	-0.0130779	0.889673	0.0284503	0.762787	0.198766	0.03321
APOA2	0.169471	0.0701963	0.0564806	0.548807	-0.0856944	0.362502
APOA4	0.117403	0.211452	0.151912	0.105082	-0.0691214	0.462933
APOA5	-0.0321049	0.844093	-0.0660506	0.685524	-0.142354	0.380892
APOB	-0.0598463	0.525208	0.110563	0.239469	0.0195019	0.836112
APOBEC3B	-0.0428368	0.749514	0.076199	0.569689	-0.22572	0.0884423
APOBEC3C	-0.0665625	0.487612	0.0769047	0.422404	-0.158731	0.0961181
APOBEC3D	-0.118401	0.248063	0.0957297	0.350949	-0.0362428	0.724509
APOBEC3F	-0.208436	0.031203	0.109959	0.259535	-0.0939962	0.335538
APOBEC3G	-0.206286	0.0290976	-0.0626349	0.511776	-0.0527113	0.580969
APOBR	0.129279	0.170414	0.0715042	0.449643	0.160312	0.0884106
APOC1	0.0916061	0.330214	0.0943763	0.315736	0.0059527	0.949656
APOC2	0.11172	0.251936	-0.0528065	0.589062	0.089687	0.35826
APOC3	0.0630918	0.510638	0.0727569	0.44793	-0.0486171	0.612355
APOC4	-0.177377	0.623966	0.454545	0.186905	-0.127273	0.726057
APOD	-0.0534609	0.570411	-0.0237944	0.800721	-0.0400838	0.670599
APOE	0.129339	0.168312	0.0308044	0.743812	-0.0125723	0.893912
APOF	-0.0432424	0.649271	0.029734	0.75456	-0.0346802	0.715361
APOH	0.164955	0.0781192	-0.0669938	0.476849	-0.138494	0.139921
APOL1	0.168378	0.0720506	0.220591	0.0178366	0.0715179	0.44753
APOL2	0.151228	0.106675	0.207654	0.0259573	-0.125439	0.181623
APOL3	-0.0160962	0.866839	-0.077104	0.421199	0.094139	0.325719
APOM	-0.158012	0.091682	-0.0540799	0.56595	0.107102	0.254588
APOO	0.0268676	0.777574	-0.0346293	0.71576	-0.0316941	0.738945
APOOL	-0.0850037	0.377268	-0.0331183	0.731242	0.0694425	0.47099
APP	-0.0828216	0.383145	0.0568883	0.549512	0.0630349	0.507151
APPL1	-0.00954683	0.919342	0.0215336	0.819315	0.0220012	0.815461
APPL2	0.0535353	0.571593	0.023535	0.803709	-0.0410406	0.664617
APRT	-0.012983	0.890468	-0.00776711	0.934341	0.07842	0.404812
AQP1	0.136256	0.1978	0.105964	0.317467	-0.0776246	0.464559
AQP9	-0.866025	0.333333	-1	0	-1	0
AQR	0.00919475	0.922307	0.119693	0.202618	0.00847615	0.928363
ARAF	0.0773885	0.415229	0.11986	0.206041	-0.0244854	0.796848
ARAP1	-0.0219187	0.81614	0.160934	0.0857616	0.0680916	0.469641
ARAP3	-0.343138	0.138565	-0.425724	0.0612769	0.0782249	0.743056
ARCN1	0.0915615	0.33045	0.203267	0.0293477	0.0360224	0.702312
ARF1	-0.0545342	0.562686	0.124467	0.185059	0.0490818	0.602431
ARF3	-0.0520054	0.580964	0.135701	0.148168	0.040755	0.665411
ARF4	0.0694694	0.460679	0.119053	0.205062	0.00697668	0.94101
ARF5	-0.00267655	0.977352	0.0740261	0.431721	0.054837	0.560516
ARF6	0.0150151	0.873457	0.101733	0.279314	0.00782727	0.933834
ARFGAP1	-0.0868551	0.35816	0.0145856	0.877591	0.147316	0.11779
ARFGAP2	0.00578226	0.951096	-0.0660523	0.483078	-0.0140143	0.881828
ARFGAP3	0.011248	0.907587	0.0814746	0.399668	0.127847	0.185231
ARFGEF1	-0.0817425	0.385138	0.0737912	0.433188	0.062885	0.50435
ARFGEF2	-0.0404305	0.667918	0.0638884	0.497559	0.0522021	0.579533
ARFIP1	0.10767	0.256322	0.0904877	0.340509	0.0306895	0.746936
ARFIP2	0.0913859	0.506972	-0.0922769	0.502822	0.0413945	0.764126
ARFRP1	-0.0835089	0.495114	0.30507	0.0108069	0.0849855	0.487492
ARG1	0.110784	0.244886	0.0302858	0.75125	0.0978558	0.304676
ARG2	-0.0884021	0.347478	0.189869	0.0421134	0.0101216	0.914504
ARGLU1	0.306319	0.504027	0.0714286	0.879048	-0.0357143	0.939408
ARHGAP1	0.0332349	0.724382	0.177439	0.0578119	0.00194349	0.983554
ARHGAP10	-0.114961	0.329396	-0.224122	0.0549027	-0.140451	0.232648
ARHGAP11A	-0.5	0.666667	-0.5	0.666667	-0.5	0.666667
ARHGAP11B	-0.5	0.666667	-0.5	0.666667	-0.5	0.666667
ARHGAP12	-0.2	0.704	-0.542857	0.265703	0.371429	0.468478
ARHGAP15	0.00776761	0.948739	0.0593443	0.623001	-0.246006	0.0386412
ARHGAP17	0.242926	0.00889826	0.144667	0.122937	-0.083703	0.373804
ARHGAP18	0.0347577	0.712296	0.0151103	0.872662	0.0977925	0.298458
ARHGAP24	-0.136892	0.174427	0.0657021	0.516039	0.0580169	0.566403
ARHGAP25	-0.0158316	0.866638	0.139458	0.137157	-0.0469264	0.618479
ARHGAP26	-0.231908	0.658374	-0.6	0.208	-0.371429	0.468478
ARHGAP27	-0.151655	0.200263	-0.0399744	0.737036	0.194939	0.0983892
ARHGAP29	0.552407	0.155658	-0.179644	0.670344	0.571429	0.13896
ARHGAP30	0.0799052	0.427013	-0.0289457	0.773852	0.063205	0.530054
ARHGAP32	0.158601	0.165471	0.143886	0.208825	0.136215	0.234382
ARHGAP33	0.237388	0.0589228	0.190457	0.131693	0.105656	0.40602
ARHGAP35	0.135631	0.153903	0.176521	0.0626289	-0.0254183	0.790218
ARHGAP4	0.0131313	0.889224	0.0533319	0.571342	0.137415	0.143065
ARHGAP40	0.8	0.2	0.4	0.6	-0.2	0.8
ARHGAP42	0.152936	0.202913	0.126662	0.292534	-0.257002	0.0304967
ARHGAP44	0.518875	0.232754	0.321429	0.482072	0.111187	0.812407
ARHGAP5	0.037404	0.724837	-0.106278	0.316025	0.03995	0.706931
ARHGAP8	-0.105869	0.666209	-0.389474	0.0992991	-0.270175	0.263276
ARHGAP9	-0.113894	0.240526	0.0921186	0.343026	0.0166483	0.864213
ARHGDIA	-0.0682387	0.468679	0.149872	0.109891	0.0376179	0.689789
ARHGDIB	0.101743	0.279267	0.242783	0.00893971	-0.0825042	0.38071
ARHGEF1	-0.142235	0.129429	-0.0230747	0.806628	-0.0770654	0.413
ARHGEF10	0.0385158	0.749804	0.183353	0.125881	-0.116946	0.331425
ARHGEF10L	-0.0608675	0.521893	-0.0759548	0.423949	0.101997	0.282375
ARHGEF11	0.186433	0.458866	0.600207	0.00845094	-0.0351058	0.890011
ARHGEF12	0.0240861	0.799208	-0.0199383	0.833233	0.0145991	0.877479
ARHGEF16	-0.0584999	0.534586	-0.149241	0.111413	-0.0164097	0.861815
ARHGEF17	-0.0647384	0.491843	-0.143094	0.127108	0.0684616	0.467225
ARHGEF18	0.217597	0.573835	0.733333	0.0245542	-0.0502096	0.897928
ARHGEF2	-0.104938	0.26437	-0.0444785	0.636925	0.0274294	0.77106
ARHGEF35	0.2	0.8	0.8	0.2	-0.8	0.2
ARHGEF37	0.0141349	0.896613	-0.00855768	0.937297	-0.185432	0.085518
ARHGEF4	0.35778	0.0727264	0.458882	0.0183744	0.0225718	0.912848
ARHGEF40	-0.371429	0.468478	-0.428571	0.396501	0.142857	0.787172
ARHGEF5	0.143641	0.239001	0.00441225	0.971297	-0.0512685	0.675682
ARHGEF6	0.0901636	0.337917	0.0998724	0.28825	0.0439831	0.640686
ARHGEF7	-0.136953	0.144428	0.0889922	0.344257	0.154312	0.0996375
ARHGEF9	0.355767	0.0685678	0.496107	0.00849213	0.0916031	0.649528
ARID1A	0.0613881	0.624379	0.0474843	0.704979	-0.0355797	0.776703
ARID1B	0.195884	0.0836115	0.136498	0.230331	-0.00416334	0.970952
ARID3A	0.0469084	0.712818	0.068941	0.588299	0.0747908	0.556964
ARID3C	0.0467959	0.713478	0.0688984	0.58853	0.0763743	0.54862
ARIH1	-0.134133	0.20752	-0.0122782	0.908558	-0.105665	0.321592
ARIH2	-0.168409	0.108555	0.0502913	0.634015	-0.181962	0.0825672
ARL1	-0.00633247	0.946449	0.0923916	0.326066	0.0790974	0.400753
ARL11	-0.126706	0.262725	0.123794	0.273939	0.178973	0.112187
ARL15	0.0125442	0.916707	0.0376093	0.753786	0.00388357	0.974172
ARL2	0.095577	0.311751	0.0931946	0.324021	0.010601	0.910868
ARL2BP	-0.0303365	0.750847	-0.0688116	0.470959	0.164033	0.0839496
ARL3	-0.00455581	0.961459	0.0795728	0.39792	0.0891689	0.343296
ARL4C	1	0	-0.5	0.666667	-0.5	0.666667
ARL5A	0.217752	0.083901	-0.00283925	0.982235	0.024905	0.845124
ARL5B	0.25779	0.537631	-0.047619	0.910849	0.419169	0.301267
ARL6	-0.292595	0.0930996	0.122851	0.488828	0.180776	0.306246
ARL6IP1	0.056122	0.599311	0.0706554	0.508129	-0.0387461	0.716922
ARL6IP4	0.101576	0.329977	-0.00501075	0.961771	0.0819818	0.432142
ARL6IP5	-0.0436218	0.6464	0.177428	0.0601004	-0.0270316	0.776252
ARL6IP6	0.0663719	0.643543	0.117791	0.410388	0.279158	0.0472784
ARL8A	0.0214833	0.81973	-0.110817	0.238386	0.100863	0.28347
ARL8B	-0.016528	0.86083	-0.0426136	0.65113	0.241925	0.00919205
ARMC1	-0.039747	0.684392	-0.130746	0.179489	0.0681784	0.48532
ARMC10	-0.160125	0.0887872	0.0572227	0.545356	-0.0271992	0.773912
ARMC3	-0.139031	0.480449	-0.128079	0.516006	0.0791456	0.68891
ARMC5	-0.156186	0.264076	0.0798726	0.569678	-0.0904985	0.519282
ARMC6	0.245127	0.0294546	0.0318067	0.780806	0.105977	0.352605
ARMC8	0.111753	0.30856	0.0577057	0.599875	0.0796593	0.468635
ARMC9	-0.19184	0.177462	0.00441246	0.975485	0.025446	0.859317
ARMCX1	-0.142048	0.135172	-0.0428226	0.653927	0.0702364	0.461802
ARMCX2	0.101022	0.332634	0.00824765	0.937116	-0.085555	0.412277
ARMCX3	-0.088176	0.357432	-0.0134532	0.88855	0.137812	0.14919
ARMCX4	0	1	0.5	0.666667	0.5	0.666667
ARMCX5-GPRASP2	0.0151116	0.904898	0.149173	0.235627	0.064886	0.607589
ARNTL	0.5	0.666667	1	0	1	0
ARPC1A	-0.0533024	0.571555	-0.193475	0.0382892	0.0113843	0.903887
ARPC1B	0.190461	0.0414638	0.22954	0.0135987	-0.0825329	0.380543
ARPC2	0.00589121	0.950175	0.0986776	0.294085	-0.0147407	0.875751
ARPC3	0.0146391	0.876601	0.084647	0.36842	-0.101629	0.279811
ARPC4	0.0639278	0.497293	0.156662	0.0945248	0.0576735	0.540384
ARPC4-TTLL3	0.0418658	0.656861	0.178805	0.0558809	-0.0748465	0.426621
ARPC5	-0.00882605	0.925745	0.119188	0.206568	-0.0629575	0.50576
ARPC5L	0.000264835	0.997779	0.0239452	0.801236	-0.0184237	0.846422
ARPP19	-0.0290312	0.860735	0.148656	0.366427	-0.0649884	0.694272
ARR3	-1	0	-1	0	0.5	0.666667
ARRB1	0.0537851	0.568072	-0.00685756	0.942016	-0.0175006	0.852729
ARRB2	0.160789	0.0860491	0.293344	0.00146414	-0.094219	0.316547
ARRDC1	0.0971928	0.545494	-0.156728	0.327789	-0.0200819	0.900822
ARSA	0.104641	0.265729	0.179632	0.0547385	0.0177335	0.850792
ARSB	0.130997	0.166665	-0.0116575	0.902466	0.0904633	0.34064
ARSD	0.147066	0.116783	-0.0254458	0.787207	0.0575986	0.540911
ARSE	-0.055789	0.557265	0.066312	0.485279	0.112285	0.236381
ARSF	-0.101166	0.348318	0.0262256	0.80836	0.0814007	0.450885
ARSH	-0.0712903	0.509228	-0.0062129	0.954187	0.0826243	0.444086
ART4	1	0	-0.5	0.666667	0.5	0.666667
ARVCF	-0.125894	0.219173	-0.22071	0.0298235	0.0776237	0.449808
AS3MT	-0.0724582	0.451897	0.0189319	0.844369	-0.0212537	0.825568
ASAH1	-0.0280123	0.766333	0.101794	0.279026	0.162642	0.0824461
ASAP1	0.159183	0.259663	0.122956	0.385177	-0.0228471	0.872275
ASAP2	0.0452032	0.675805	-0.0256213	0.812695	0.027355	0.800275
ASAP3	0.4	0.6	-0.4	0.6	0	1
ASB6	-0.045542	0.756009	-0.132265	0.364966	0.0630295	0.667018
ASB9	-0.0279555	0.853683	-0.121299	0.421963	0.160719	0.285968
ASCC1	-0.0345065	0.745395	0.139945	0.185816	-0.0727863	0.492935
ASCC2	-0.0521255	0.58009	0.0577685	0.539715	-0.170595	0.06833
ASCC3	-0.00227692	0.980733	0.107228	0.254027	0.012947	0.89077
ASH1L	0.5	0.666667	0.5	0.666667	0.5	0.666667
ASH2L	0.0840233	0.376256	0.0765456	0.420343	0.0666846	0.482825
ASL	0.0338398	0.719573	0.136152	0.146812	0.090439	0.336438
ASMTL	0.0295856	0.75682	-0.013929	0.884108	0.188098	0.047025
ASNA1	-0.0952779	0.311114	-0.0315818	0.737579	0.0499578	0.595962
ASNS	-0.0144755	0.878508	0.0628428	0.506537	-0.101953	0.280417
ASPA	-0.0816581	0.38563	0.121438	0.196066	0.0314598	0.738557
ASPDH	0.062141	0.545399	0.137911	0.177945	-0.078187	0.446516
ASPG	-0.277508	0.0036407	-0.221503	0.0212318	0.155838	0.107282
ASPH	0.0645988	0.49278	0.103618	0.270455	0.0720375	0.444229
ASPM	-0.36878	0.0489992	0.203745	0.289096	0.139953	0.469008
ASPN	0.0574373	0.542047	-0.0844911	0.369306	-0.0382017	0.685227
ASPRV1	0.0381188	0.801419	-0.0189709	0.900415	0.116613	0.440246
ASPSCR1	0.0987961	0.325638	0.134968	0.178401	-0.0914847	0.362888
ASRGL1	0.0292539	0.756293	0.00701943	0.94065	0.0801763	0.394339
ASS1	0.0744222	0.429255	-0.00972218	0.917866	-0.0213679	0.820682
ASUN	0.0101859	0.920707	0.131727	0.196032	0.186055	0.0666145
ATAD1	0.0213259	0.829862	0.182489	0.0637187	0.102311	0.301382
ATAD2	0.0842105	0.79471	-0.0840632	0.795063	-0.212281	0.507733
ATAD3A	0.114383	0.22352	0.13788	0.141705	0.0513051	0.586074
ATAD3B	0.0535735	0.569598	0.159295	0.0890448	0.0456792	0.627849
ATAD3C	0.212772	0.0224296	0.242335	0.00907066	0.0746416	0.427891
ATCAY	0.17263	0.507614	-0.0895157	0.732609	-0.0661765	0.800774
ATE1	0.118749	0.259563	0.0919688	0.383251	0.315878	0.00215997
ATF1	0.5	0.666667	0.5	0.666667	0.5	0.666667
ATF2	0.210819	0.789181	0.8	0.2	-0.4	0.6
ATF6B	0.108762	0.648075	0.131302	0.581094	-0.145974	0.539158
ATF7	-0.172579	0.280592	-0.337123	0.0311286	-0.167967	0.293842
ATG12	0.282126	0.0906902	0.347344	0.0351718	0.187886	0.265455
ATG13	0.361249	0.00623032	0.185221	0.171732	0.0771006	0.572212
ATG16L1	0.072419	0.485537	0.056048	0.589555	-0.113465	0.273594
ATG2A	-0.5	0.666667	-0.5	0.666667	-0.5	0.666667
ATG2B	-0.252262	0.585241	-0.142857	0.759945	0.285714	0.534509
ATG3	-0.0893287	0.342428	-0.0416215	0.658738	0.115018	0.220942
ATG4A	0.0398107	0.698637	0.0339911	0.741	0.0178404	0.862303
ATG4B	0.127103	0.237969	0.11599	0.281855	0.0576566	0.593634
ATG4C	-0.428571	0.396501	-0.542857	0.265703	0.142857	0.787172
ATG5	-0.077404	0.425892	0.0618308	0.524974	-0.0428352	0.659808
ATG7	0.0392538	0.677035	0.176768	0.058781	-0.0706702	0.452945
ATG9A	0.101461	0.298396	0.0285562	0.770304	-0.105288	0.280448
ATIC	-0.0519372	0.581461	-0.0301301	0.749232	-0.0027406	0.97681
ATL1	-0.044453	0.640128	0.053569	0.573081	0.0973757	0.304868
ATL2	0.11411	0.276101	0.0949766	0.365157	-0.142338	0.173503
ATL3	0.0541264	0.565615	0.213078	0.0222328	-0.0819951	0.383666
ATM	-0.158269	0.0911481	6.11577e-05	0.999482	-0.0453358	0.630439
ATOX1	-0.0468122	0.619335	0.0220031	0.815445	0.0841099	0.371477
ATP10B	0.774597	0.225403	0	1	0.6	0.4
ATP11A	-0.0940113	0.31762	0.120891	0.198102	0.0783378	0.405307
ATP11B	0.0746596	0.453549	0.039258	0.693792	0.0804443	0.419225
ATP11C	0.0818722	0.47031	0.148761	0.187852	0.0106449	0.925335
ATP12A	-0.252905	0.00687983	-0.062444	0.511149	0.0452428	0.634193
ATP13A1	0.0523379	0.578546	-0.0340634	0.717798	-0.0591853	0.529801
ATP13A3	-0.0105244	0.915142	-0.119723	0.223796	0.067122	0.496295
ATP1A1	-0.126184	0.179022	-0.00671778	0.943196	0.0735885	0.434456
ATP1A2	-0.206418	0.026877	-0.0336212	0.721309	0.0369192	0.695263
ATP1A3	-0.130439	0.164691	-0.0193142	0.837668	0.0422661	0.65379
ATP1A4	-0.180744	0.0532309	-0.00328083	0.97224	0.0111456	0.905893
ATP1B1	-0.285223	0.00209834	0.03159	0.73864	-0.0770906	0.414932
ATP1B3	0.101691	0.279514	0.220857	0.0176957	0.149744	0.110198
ATP2A1	-0.0515304	0.584428	0.183054	0.0502104	-0.105581	0.261437
ATP2A2	0.0688226	0.464874	0.256478	0.00566069	-0.0254767	0.786955
ATP2A3	0.0487967	0.604543	0.15599	0.095965	0.146478	0.118269
ATP2B1	0.0329707	0.726486	0.104472	0.266508	0.0986806	0.29407
ATP2B2	-0.00306947	0.97426	-0.0212896	0.822897	-0.060545	0.524105
ATP2B3	0.0118353	0.900985	0.214632	0.0224379	-0.135308	0.153025
ATP2B4	0.0119603	0.899049	0.113307	0.227936	0.0868054	0.35629
ATP2C1	0.0512514	0.588135	0.0714273	0.450132	-0.0423897	0.65429
ATP4A	-0.212579	0.023789	0.0285968	0.763666	0.0913178	0.336079
ATP5A1	-0.098306	0.295916	-0.045219	0.631322	0.128959	0.169577
ATP5B	-0.110033	0.241742	0.00619482	0.947611	0.194438	0.037319
ATP5C1	-0.150723	0.107864	0.0412265	0.661777	0.11207	0.233087
ATP5D	-0.00139888	0.988923	0.0516791	0.607779	0.181208	0.0697554
ATP5E	0.118729	0.25181	0.15047	0.145534	0.0287158	0.782364
ATP5F1	-0.226407	0.0149699	0.0401496	0.67009	0.0387287	0.681119
ATP5H	-0.0922379	0.326875	0.0430712	0.647633	-0.111817	0.234148
ATP5I	-0.175152	0.0611675	-0.0169625	0.857209	0.106739	0.256213
ATP5J	-0.0342733	0.717343	0.0788397	0.404394	0.144095	0.126128
ATP5J2	-0.03484	0.711645	0.00937688	0.920773	0.224677	0.0157777
ATP5J2-PTCD1	-0.066637	0.479205	0.0653851	0.487519	0.172881	0.0646561
ATP5L	0.010807	0.908739	0.102279	0.27673	0.0878713	0.350392
ATP5O	-0.115184	0.220271	-0.0404714	0.667601	0.12637	0.178379
ATP5S	0.0207137	0.88296	0.260505	0.0595713	-0.157297	0.260651
ATP6	-0.0678071	0.496155	-0.010061	0.919658	0.106598	0.283853
ATP6AP1	0.0927934	0.323958	0.149847	0.109951	0.115037	0.220868
ATP6AP2	-0.0568929	0.547678	-0.0582432	0.5382	0.0733746	0.437844
ATP6V0A1	0.0609554	0.517545	0.0892133	0.343055	0.0561136	0.551411
ATP6V0A2	0.117103	0.23417	0.263004	0.00671559	-0.0208104	0.833111
ATP6V0A4	0.0772837	0.411675	0.0465093	0.621606	0.0990427	0.292294
ATP6V0C	-0.0711753	0.46417	0.181789	0.0597085	0.0925881	0.340562
ATP6V0D1	0.0715655	0.447227	0.282643	0.00220925	0.135262	0.149496
ATP6V0D2	-0.145608	0.123845	-0.0322133	0.734827	-0.0129626	0.891609
ATP6V1A	-0.120789	0.198486	-0.0788482	0.402244	0.117925	0.209416
ATP6V1B1	-0.0261301	0.781626	0.10239	0.276204	0.0957369	0.308779
ATP6V1B2	-0.0743736	0.429557	-0.0271723	0.773147	0.0809798	0.389602
ATP6V1C1	0.0364116	0.69925	-0.153857	0.100652	0.0627691	0.505138
ATP6V1C2	0.190067	0.0418946	0.0525071	0.577316	0.00650109	0.945025
ATP6V1D	0.0771343	0.412582	0.0383206	0.6843	0.180621	0.0533967
ATP6V1E1	-0.137633	0.142426	-0.0393033	0.67665	0.151804	0.105333
ATP6V1E2	-0.097015	0.339434	-0.148998	0.141045	0.157636	0.119162
ATP6V1F	-0.209278	0.026107	-0.183007	0.0523578	0.0897664	0.344388
ATP6V1G1	-0.0683177	0.468164	-0.0949534	0.312773	0.153845	0.100679
ATP6V1G2	-0.110646	0.331673	-0.138972	0.221914	0.172918	0.127525
ATP6V1G3	0.0463623	0.679163	0.108942	0.329922	0.0236558	0.832924
ATP6V1H	-0.116659	0.214382	0.0089942	0.923997	0.0507995	0.589776
ATP7A	0.0809927	0.549227	0.0686503	0.611863	0.122538	0.363838
ATP7B	-0.0217511	0.829065	-0.170448	0.0883518	-0.0239303	0.81224
ATP8	0.0369006	0.888183	0.317792	0.213861	0.531863	0.0279876
ATP8A1	0.0486858	0.605366	-0.0603633	0.521628	-0.043306	0.645841
ATP8A2	0.134726	0.27704	-0.19147	0.120626	0.184022	0.136041
ATP8B1	0.8	0.2	0.4	0.6	-0.2	0.8
ATP8B2	0.4	0.6	0.8	0.2	-0.4	0.6
ATP9A	-0.0648897	0.506664	0.139692	0.15127	0.0704494	0.470865
ATP9B	-0.0931796	0.552305	0.0554276	0.72407	0.270166	0.0797497
ATPAF1	0.0835036	0.377078	-0.0141016	0.881623	0.130015	0.167976
ATPAF2	-0.0683528	0.469919	0.258013	0.00557896	-0.0992619	0.293376
ATPIF1	0.0901045	0.429697	0.0694136	0.543279	0.179491	0.113466
ATR	0.252262	0.585241	0.107143	0.819151	-0.414431	0.355269
ATRIP	-0.974679	0.00481823	0.1	0.872889	0.3	0.623838
ATRN	0.0628597	0.504522	0.134057	0.15319	-0.062981	0.503698
ATRX	-0.102402	0.310671	0.145185	0.149515	-0.0505237	0.617636
ATXN10	0.0959706	0.307594	-0.0525447	0.577043	0.00029398	0.997512
ATXN2	0.0187688	0.854458	0.033404	0.744023	0.0535931	0.600199
ATXN2L	0.0157864	0.867015	-0.0143705	0.878847	-0.0514949	0.584687
ATXN3	-0.00644806	0.952178	-0.0954055	0.373809	0.251246	0.0175501
AUH	-0.167441	0.0762836	-0.0206656	0.828006	-0.0796007	0.40198
AUP1	0.0957888	0.324058	0.0232803	0.810987	-0.00451654	0.962998
AVEN	-0.5	0.666667	0.5	0.666667	0.5	0.666667
AVIL	-0.125748	0.451894	0.068958	0.680797	-0.365457	0.0240547
AVL9	0.0548943	0.563614	-0.14985	0.113155	-0.0427161	0.653262
AXL	-0.074604	0.458413	-0.0278479	0.782212	-0.0434306	0.666291
AZGP1	0.140885	0.133142	0.0263473	0.779858	-0.0465376	0.621394
AZU1	0.0560745	0.551689	0.122469	0.192268	-0.0525063	0.577322
B2M	-0.0757938	0.422847	-0.0125461	0.894601	0.013795	0.884179
B3GALT5	0.4	0.6	0.8	0.2	-0.4	0.6
B3GALTL	0.0366676	0.734483	-0.0136939	0.899234	-0.0185395	0.863875
B3GAT2	0.948683	0.0513167	-0.4	0.6	-0.2	0.8
B3GAT3	-0.0877848	0.361801	-0.0708481	0.462036	0.104009	0.279551
B3GNT1	-0.00776	0.93861	0.211091	0.0340926	-0.0177983	0.859777
B3GNT7	-0.144701	0.212345	0.136933	0.238184	0.0682036	0.55827
B4GALNT1	0.0150681	0.940537	0.208181	0.2974	0.0751145	0.709622
B4GALNT2	-0.5	0.666667	-0.5	0.666667	-0.5	0.666667
B4GALT1	-0.0646419	0.492491	0.171174	0.0673835	-0.179958	0.0542931
B4GALT4	0.0481215	0.748053	-0.108544	0.467683	0.289573	0.0483502
B4GALT7	0.0262817	0.811292	-0.0861297	0.433171	0.215523	0.0475965
BABAM1	-0.244118	0.013413	0.0212377	0.832208	-0.0107451	0.914641
BACH1	0.490154	0.0457816	-0.00490497	0.985094	0.24157	0.350258
BAD	0.163391	0.530922	0.257353	0.318668	0.382822	0.129353
BAG1	0.220609	0.0750775	0.0227664	0.856018	0.0410611	0.743406
BAG2	0.136171	0.148563	-0.0116185	0.902353	0.0634147	0.502668
BAG3	-0.0862119	0.3596	-0.00835497	0.929384	0.131129	0.162451
BAG5	-0.00836157	0.930913	0.0310732	0.747261	0.0544644	0.571991
BAG6	0.0585228	0.536248	0.164564	0.0801781	0.0192514	0.838899
BAIAP2	0.0669127	0.48532	0.0319302	0.739374	0.0370916	0.699131
BAIAP2L1	-0.136554	0.420301	0.0376497	0.824912	-0.265267	0.112569
BAIAP2L2	0.857143	0.0136973	-0.285714	0.534509	-0.540562	0.210289
BAK1	-0.033648	0.735802	0.252022	0.010225	-0.0244302	0.806495
BANF1	0.100275	0.299527	0.131335	0.173427	-0.0164149	0.865473
BASP1	0.00694326	0.941553	0.121291	0.198615	0.00266544	0.977546
BAX	0.162778	0.0821855	0.23496	0.0114836	0.00988691	0.916479
BAZ1B	0.169788	0.0709192	0.0944357	0.317591	0.167059	0.0756416
BBOX1	-0.0404759	0.667567	0.0640244	0.496642	-0.060023	0.523983
BBS1	0.0385604	0.713641	0.0719825	0.492917	-0.0223612	0.831519
BBS2	0.341093	0.0560704	0.391017	0.0269067	0.110948	0.545499
BBS7	0.139315	0.378902	-0.210609	0.18064	0.245591	0.116953
BCAM	-0.191471	0.0403764	-0.176529	0.0591296	-0.0249216	0.79149
BCAP29	0.270538	0.0122732	0.253075	0.0194462	0.074448	0.498308
BCAP31	-0.0948513	0.313296	-0.0870954	0.354679	-0.0714098	0.448219
BCAR1	-0.0320683	0.746571	-0.104793	0.289741	0.0870544	0.379551
BCAS1	0.101578	0.522114	0.0316946	0.842063	-0.0501783	0.752323
BCAS2	0.0535798	0.574745	0.0422457	0.658295	0.00379539	0.968319
BCAT1	0.262174	0.00523045	0.135131	0.155442	-0.0539052	0.572421
BCAT2	-0.0589741	0.531274	-0.0139263	0.882565	0.0348593	0.711492
BCCIP	0.0527967	0.587354	-0.0483644	0.619147	0.11552	0.233833
BCHE	-0.100392	0.35773	-0.0974058	0.37228	0.00560557	0.959147
BCKDHA	0.0173786	0.853745	0.144592	0.123134	0.0198684	0.833076
BCKDHB	-0.0479004	0.611204	-0.0329071	0.726992	0.191289	0.0405709
BCKDK	0.0567852	0.548437	0.265785	0.00426148	0.111453	0.23778
BCL10	-0.108785	0.274032	0.0225932	0.820792	-0.142974	0.149659
BCL2	0.0518207	0.691643	0.0346154	0.791132	0.11242	0.388354
BCL2L1	-0.0874684	0.384424	-0.0362521	0.718912	-0.110371	0.271867
BCL2L11	0.13442	0.414585	-0.247596	0.128586	0.161393	0.326316
BCL2L13	-0.0444428	0.637196	0.0400668	0.67073	0.0173687	0.853827
BCL2L15	-0.190374	0.180859	0.127209	0.373706	0.318728	0.0226341
BCL2L2	-0.10306	0.395879	0.188848	0.11742	0.108653	0.370602
BCL2L2-PABPN1	0.0151414	0.872401	-0.0833815	0.375648	-0.0295583	0.753838
BCL7A	0.0353989	0.733431	0.207428	0.0436972	0.0555978	0.592553
BCL7B	0.0353677	0.733657	0.207178	0.043957	0.0554583	0.593483
BCL7C	0.0343347	0.741158	0.207816	0.0432957	0.0550062	0.596502
BCLAF1	0.0330949	0.729035	-0.0622164	0.514607	0.0428415	0.653784
BCMO1	-0.167273	0.133079	-0.044912	0.688675	-0.0449641	0.688332
BCR	-0.122589	0.330632	-0.200326	0.109598	0.0254202	0.840698
BCS1L	0.0320629	0.73373	0.125515	0.181358	0.0862353	0.359469
BDH1	0.120959	0.197849	0.0736894	0.433825	0.09345	0.320531
BDH2	-0.234031	0.0118241	-0.0495148	0.59923	0.0653371	0.487839
BECN1	-0.205196	0.740582	0.1	0.872889	0.6	0.284757
BEND3	-0.0857143	0.871743	0.2	0.704	0.142857	0.787172
BET1	0.0606986	0.540478	0.119575	0.226649	0.155298	0.115451
BET1L	0.194625	0.117361	0.185426	0.13607	-0.189081	0.128384
BGN	-0.00277542	0.976515	-0.112592	0.230902	-0.0776384	0.409525
BHMT	-0.228618	0.0139905	-0.0820697	0.383232	0.0379942	0.686847
BHMT2	-0.0840997	0.371535	-0.0642064	0.495417	-0.000848402	0.99282
BICC1	0.0223338	0.825437	0.0513633	0.611797	-0.0147191	0.884436
BICD1	0.129666	0.29565	0.0759207	0.541448	-0.0345075	0.781609
BICD2	-0.512433	0.0733762	-0.431539	0.140913	0.380165	0.200065
BID	0.109364	0.248873	0.0338452	0.72193	0.0373094	0.694813
BIN1	0.0349398	0.712086	0.125104	0.18476	-0.110743	0.240798
BIN2	0.141332	0.152406	0.0110379	0.911452	0.0179195	0.856722
BIN3	-0.043213	0.710897	-0.160627	0.165709	0.0572628	0.623189
BIRC6	-0.0493308	0.607138	0.0657117	0.493205	0.0861169	0.368813
BIRC7	0.235843	0.118842	0.105745	0.489351	-0.109529	0.47385
BLK	-0.0295405	0.775102	0.188618	0.0657062	0.142077	0.167328
BLMH	0.0643753	0.49428	0.0713367	0.448685	0.0751314	0.424858
BLOC1S1	-0.0187105	0.844062	0.0993179	0.295277	0.00123533	0.989639
BLOC1S2	-0.0236625	0.805285	0.0769631	0.42205	-0.00943932	0.921674
BLOC1S3	-0.104212	0.342544	0.0459338	0.676357	0.0960572	0.381837
BLVRA	-0.072024	0.444314	0.0477142	0.612592	-0.0850075	0.366377
BLVRB	-0.200544	0.0316358	-0.0409206	0.664134	0.210598	0.0238748
ORM1	0.407992	6.01144e-06	0.182216	0.0512888	-0.142445	0.128859
BMP2K	0.140408	0.177085	0.13246	0.203132	0.0253633	0.808273
BMPER	-0.0364913	0.809737	0.0507602	0.737615	-0.0453508	0.764732
BMS1	0.231457	0.0352589	0.0480986	0.665884	0.0126915	0.909336
BMX	1	0	1	0	0.5	0.666667
BNIP1	0.114888	0.232029	0.19079	0.0458743	-0.105768	0.271454
BNIP2	0.0044354	0.968853	-0.0137083	0.903939	-0.0703852	0.53499
BNIP3	0.110526	0.527338	0.182086	0.295148	-0.0913805	0.601618
BNIP3L	0.4	0.6	-0.4	0.6	0.2	0.8
BOK	0.111469	0.543603	-0.0654385	0.721968	0.327893	0.0669413
BOLA2	0.160462	0.0940167	0.0792237	0.410674	0.0065675	0.945711
BOLA2B	0.160462	0.0940167	0.0792237	0.410674	0.0065675	0.945711
BOLA3	0.0994636	0.426858	-0.0193974	0.877145	0.111677	0.372001
BOP1	0.0817442	0.387248	-0.0134514	0.887044	0.0482836	0.609951
BPGM	0.0936739	0.319367	0.0683526	0.467936	0.0743806	0.429514
BPHL	-0.187757	0.0484569	-0.0480117	0.616796	0.00737871	0.938735
BPI	0.133614	0.154566	0.0810799	0.389015	0.112322	0.232029
BPIFA1	0.109916	0.354589	0.0901363	0.448225	0.0550382	0.643736
BPIFA2	0.0624743	0.53483	-0.129533	0.196692	0.0877405	0.382941
BPIFA3	-0.0243975	0.954273	0.0359288	0.932691	0.166667	0.693239
BPNT1	-0.0176712	0.851311	0.0168795	0.8579	-0.0143812	0.878757
BPTF	-0.141121	0.349542	0.215088	0.151141	-0.224114	0.134314
BRAF	0.060448	0.532371	-0.0218487	0.821587	-0.103135	0.285883
BRAP	-0.206688	0.566695	0.0518293	0.886928	-0.182372	0.614068
BRAT1	0.011734	0.903613	0.0883883	0.360742	-0.0246473	0.799188
BRCA2	-0.142857	0.759945	0.321429	0.482072	-0.535714	0.215217
BRCC3	0.0170998	0.857977	-0.0264034	0.782287	0.0626711	0.511532
BRD3	0.0451108	0.685513	0.0307838	0.782344	0.0475358	0.669565
BRD4	0.0250052	0.822455	0.0150192	0.892799	0.0844062	0.44805
BRD8	0.316228	0.683772	0.8	0.2	-0.8	0.2
BRE	-0.0214001	0.826815	0.0779687	0.424721	0.194888	0.0442628
BRI3	-0.00419151	0.974644	-0.0098926	0.940201	-0.076085	0.563404
BRI3BP	0.0836116	0.408207	0.216235	0.0307109	0.0962368	0.340853
BRIX1	-0.00762397	0.935549	0.00306973	0.974026	0.00894367	0.924423
BRK1	0.0154537	0.878711	0.0225674	0.823641	-0.00525145	0.958645
BROX	-0.0957885	0.308517	0.143409	0.126264	0.133929	0.153586
BRWD1	0.109481	0.439752	0.161248	0.253452	-0.0377882	0.790266
BSCL2	-0.18317	0.0601865	-0.126515	0.19625	0.119523	0.222332
BSDC1	0.13371	0.349572	0.218478	0.123502	-0.0806361	0.573777
BSG	-0.152712	0.104786	0.0632592	0.503719	0.142373	0.130767
BSND	0.0617892	0.558469	0.0333756	0.752125	0.158288	0.131809
BSPRY	0.120456	0.533669	0.357363	0.0570151	0.318753	0.0919274
BST1	0.085981	0.360893	0.333074	0.000275585	0.0258269	0.784098
BST2	-0.041329	0.705562	0.12799	0.240234	-0.0169717	0.876745
BTAF1	0.185079	0.0529032	-0.0557377	0.563026	0.155571	0.104611
BTBD16	0.316228	0.683772	0.2	0.8	0.2	0.8
BTD	0.0236542	0.803603	0.1457	0.123605	0.0039888	0.966554
BTF3	-0.0890188	0.344112	0.0625921	0.506342	-0.029246	0.756357
BTF3L4	-0.10538	0.282336	-0.0534914	0.586037	-0.0529982	0.589501
BTK	-0.0169036	0.858956	0.0302873	0.750142	0.103785	0.27398
BTN1A1	0.0696437	0.65328	0.243789	0.110774	-0.0604822	0.696536
BTN2A1	-0.22296	0.443567	-0.358242	0.208498	0.0110011	0.970226
BTN2A2	-0.302765	0.36547	-0.281818	0.401145	-0.0363636	0.915468
BTN3A1	0.183953	0.0521925	0.31399	0.000747977	-0.00228966	0.980885
BTN3A2	0.111297	0.242697	0.23643	0.0120815	-0.0448424	0.638727
BTN3A3	0.219606	0.0183662	0.251032	0.00680809	0.0234908	0.803211
BTNL9	0.0473172	0.659701	-0.061666	0.565914	-0.039298	0.714636
BUB3	0.0216476	0.818375	0.082414	0.381233	0.0608424	0.518323
BUD31	0.0691956	0.49172	0.0652107	0.517054	0.0465052	0.644222
BYSL	0.015999	0.865835	0.0812365	0.390213	0.048051	0.611675
BZW1	0.0980364	0.297249	0.213508	0.0219581	0.019168	0.838879
BZW2	0.0916364	0.334389	0.0225914	0.812262	0.0630451	0.507082
C10orf11	0.774597	0.225403	0	1	1	0
C10orf112	0.173931	0.741734	0.257143	0.622787	0.885714	0.0188455
C10orf116	-0.0634593	0.52014	-0.119784	0.22356	-0.0562616	0.568636
C10orf118	0	1	-0.5	0.666667	-0.5	0.666667
C10orf32	0.204564	0.0917817	0.0486078	0.691644	-0.1052	0.389632
C10orf35	0.192703	0.0931355	0.166941	0.14674	-0.0720024	0.53375
C10orf54	0.0867766	0.438224	0.223507	0.0435414	-0.17111	0.124284
C10orf67	-0.5	0.666667	0.5	0.666667	-0.5	0.666667
C10orf76	-0.0449896	0.643838	-0.139635	0.149494	-0.0436283	0.65391
C10orf90	-0.1	0.872889	0.8	0.104088	-0.1	0.872889
C10orf99	1	0	-1	0	-0.5	0.666667
C11orf31	-0.384117	0.000202277	-0.254403	0.0161356	-0.111869	0.296608
C11orf54	-0.11841	0.209566	-0.049033	0.604409	0.115781	0.219931
C11orf58	0.372654	0.0464922	0.0899126	0.642765	-0.25077	0.189481
C11orf67	0.00126706	0.98947	0.00185387	0.984593	-0.00276238	0.977045
C11orf68	0.000478196	0.996137	-0.0593706	0.54743	0.0135755	0.890676
C11orf73	0.143243	0.29225	0.0298074	0.82737	-0.150617	0.267849
C11orf83	0.0344604	0.770685	-0.0447282	0.70513	0.0298337	0.800789
C11orf96	0.0257717	0.818225	-0.138663	0.214094	0.0774477	0.489194
C12orf10	-0.0983424	0.295736	-0.153012	0.102559	0.000552446	0.995325
C12orf23	-0.239584	0.0129376	-0.152374	0.117156	0.0414473	0.671653
C12orf29	0	1	-0.4	0.504632	0.2	0.74706
C12orf4	0.0966642	0.422594	-0.0343688	0.775996	-0.119324	0.321615
C12orf44	0.539038	0.0172414	0.204836	0.400227	0.382456	0.106085
C12orf5	-0.0282244	0.768716	0.00547824	0.954494	0.168369	0.0773237
C12orf55	0.5	0.666667	-0.5	0.666667	-1	0
C12orf57	-0.0489496	0.656408	0.174605	0.109988	0.215871	0.0472308
C12orf75	-0.166667	0.693239	-0.666667	0.0709877	-0.0958101	0.821452
C14orf1	0.21022	0.0506606	0.119541	0.2701	0.124695	0.249833
C14orf142	0.0452227	0.6567	0.0922501	0.363795	0.125334	0.21642
C14orf159	-0.0477358	0.612431	-0.0332383	0.724355	0.137874	0.141721
C14orf166	-0.0300346	0.751077	0.0272909	0.773171	0.0910032	0.335578
C14orf169	0.790433	0.0195445	0.263478	0.528366	0.357143	0.385121
C14orf2	-0.0416189	0.685654	-0.0507386	0.621619	0.0615181	0.549443
C15orf38	-0.0272292	0.777658	0.0961772	0.317547	-0.00180138	0.985099
C15orf38-AP3S2	-0.0292539	0.761602	0.0963038	0.316907	-0.00153986	0.987262
C15orf48	-0.0637337	0.526611	-0.00856217	0.932278	0.127309	0.204554
C16orf13	-0.00557555	0.953474	0.100377	0.292326	0.0205279	0.829898
C16orf58	-0.0764488	0.418838	-0.0687231	0.467511	-0.0607454	0.520855
C16orf62	0.0475423	0.613875	0.0990349	0.292332	0.0943698	0.31577
C16orf70	-0.0746235	0.610338	0.169214	0.245104	0.0734502	0.615979
C16orf80	0.0291338	0.771302	0.139103	0.163213	0.0348867	0.727763
C16orf89	0.237943	0.0996928	0.0726206	0.619982	0.103748	0.478071
C17orf49	-0.1087	0.253933	0.00653304	0.945496	-0.0264823	0.781652
C17orf59	-0.12386	0.221914	0.0644393	0.52629	0.0908813	0.370987
C17orf62	-0.0811582	0.390672	0.118353	0.209787	-0.0101553	0.914601
C17orf75	-0.273304	0.00421095	-0.113224	0.243323	-0.0276209	0.776595
C17orf85	-0.0606161	0.886623	0	1	0.155691	0.712762
C17orf89	0.00718261	0.97535	0.35974	0.109211	-0.0500162	0.829531
C18orf8	0.0796619	0.414702	0.160491	0.0986665	-0.0106188	0.913556
C19orf10	0.0142075	0.880211	-0.0435585	0.643916	-0.035846	0.703702
C19orf12	-0.04541	0.721613	0.0047624	0.970207	0.106678	0.401471
C19orf25	-0.04524	0.699936	-0.0557938	0.634471	0.225954	0.0512668
C19orf33	0.297934	0.322823	-0.0989011	0.747868	0.241758	0.426176
C19orf35	0.0375694	0.787381	0.186875	0.176035	-0.0396927	0.775669
C19orf43	0.0559733	0.576316	-0.173436	0.0812878	0.0513053	0.608574
C19orf52	-0.17081	0.170294	-0.343737	0.00471581	0.146881	0.23925
C19orf59	-0.00392989	0.969046	-0.0938501	0.353017	-0.00406915	0.96795
C19orf66	0.0970636	0.4173	0.204689	0.0845713	-0.192356	0.105493
C19orf70	0.082627	0.40435	-0.0274315	0.782226	-0.0288428	0.771322
C1GALT1	1	0	-0.5	0.666667	-1	0
C1GALT1C1	0.8	0.2	0.8	0.2	0.8	0.2
C1orf122	0.125607	0.303766	0.139725	0.252181	0.0975077	0.425413
C1orf123	0.182175	0.0523881	0.135283	0.151256	0.0673711	0.476335
C1orf162	0.0911148	0.614062	0.0919425	0.610833	0.25209	0.156986
C1orf195	-0.434828	0.388865	-0.485714	0.328723	0.142857	0.787172
C1orf198	0.166667	0.693239	0.619048	0.101733	0.119048	0.778886
C1orf27	0.143647	0.125628	-0.0385301	0.682666	-0.0494821	0.599471
C1orf35	-0.337374	0.413785	-0.738095	0.0365528	-0.0718576	0.86573
C1orf50	0.0779413	0.586688	0.00597393	0.966814	0.0663483	0.643662
C1orf85	0.120821	0.262155	-0.137476	0.201506	0.115854	0.282423
C1QA	0.116473	0.223461	0.228672	0.015778	-0.0668962	0.485428
C1QB	0.198734	0.0332383	0.0769795	0.413523	-0.10846	0.248581
C1QBP	-0.0176558	0.851438	0.184308	0.0486298	0.0615141	0.513706
C1QC	0.21768	0.0194414	0.173763	0.063283	0.0246626	0.793609
C1QL1	0.272018	0.00909666	0.137885	0.192442	-0.0278144	0.793541
C1QL2	0.339344	0.039906	0.161608	0.339283	0.0662793	0.696719
C1QL3	0.339344	0.039906	0.161608	0.339283	0.0662793	0.696719
C1QTNF1	0.144424	0.176912	0.214397	0.0436382	0.116314	0.27771
C1QTNF3	-0.0307494	0.7686	-0.123428	0.235938	0.0378838	0.716969
C1QTNF5	-0.0437712	0.645271	-0.0941939	0.321017	-0.0299846	0.752559
C1QTNF7	0.0513604	0.720396	-0.201801	0.155584	0.179925	0.206442
C1R	0.109301	0.244906	0.095002	0.312524	0.111377	0.236007
C1RL	0.0524623	0.577642	0.019837	0.833336	-0.0471259	0.616986
C1S	0.153147	0.102253	0.0398277	0.672582	-0.0172699	0.85465
C2	0.269237	0.00361859	0.0749742	0.42583	-0.131613	0.160892
C20orf26	0.185882	0.107907	0.0855727	0.462345	-0.0932729	0.422896
C20orf27	0.0698838	0.464059	0.0672113	0.481362	0.0121659	0.898693
C21orf33	-0.0908508	0.334233	-0.00318818	0.973024	0.076904	0.413983
C21orf59	0.179644	0.670344	0.0238095	0.955374	0.380952	0.351813
C2CD2	-0.0908266	0.603832	-0.0760717	0.664047	-0.0477725	0.785224
C2CD2L	-0.341656	0.0811214	-0.12855	0.522812	0.151802	0.449734
C2orf43	0.0224722	0.851371	-0.0206953	0.863005	0.207575	0.0801846
C2orf47	-0.0613162	0.520721	0.068517	0.472865	0.00202696	0.983078
C2orf50	0.2	0.8	0.2	0.8	0.8	0.2
C2orf76	0.637748	0.173071	0.714286	0.110787	0.257143	0.622787
C3	0.200328	0.0318239	0.0928836	0.323485	-0.203703	0.0289945
C3AR1	0.108311	0.379301	-0.0509363	0.679964	0.0642187	0.602868
C3orf17	0.106563	0.480892	0.105779	0.484144	-0.198606	0.185781
C3orf30	-0.3	0.623838	0.9	0.0373861	-0.1	0.872889
C3orf37	0.866025	0.333333	0.5	0.666667	0.5	0.666667
C3orf38	0.131098	0.237463	-0.0574606	0.605869	-0.0632056	0.570262
C3orf58	0.0936922	0.4803	0.0592679	0.655671	0.201496	0.12593
C4A	0.19263	0.0391582	0.0647285	0.49191	-0.135775	0.147946
C4B	0.197053	0.0347879	0.0782569	0.405793	-0.112013	0.233327
C4BPA	0.239791	0.00984706	0.188976	0.0431077	-0.0910782	0.33302
C4BPB	-0.0263271	0.781936	0.168099	0.0751184	0.077112	0.416902
C4orf27	0.16152	0.339548	0.0216953	0.898582	0.138843	0.412478
C4orf3	0.155361	0.538174	0.0268595	0.915747	-0.164171	0.515075
C4orf32	-0.0347771	0.820583	0.030307	0.843335	-0.0405971	0.79118
C4orf33	0.0800612	0.397129	0.217552	0.0200643	0.0399204	0.673241
C4orf36	0.571429	0.180202	0.392857	0.383317	-0.396412	0.378635
SERPINA1	0.355817	9.51891e-05	0.0669418	0.477192	-0.131556	0.161075
C5AR1	-0.0551729	0.857923	0.0714286	0.816628	-0.351648	0.2387
C5orf15	-0.217575	0.573875	0.0666667	0.86469	0.29289	0.444355
C5orf42	0.974679	0.00481823	-0.6	0.284757	0.1	0.872889
C5orf51	0.12911	0.178858	0.0801178	0.405397	0.109045	0.256796
C6	0.137737	0.142123	0.107729	0.251801	-0.134848	0.150757
C6orf132	0.4	0.6	0.2	0.8	0.2	0.8
C6orf136	-0.0230444	0.838195	-0.0287124	0.79915	-0.0194208	0.863369
C6orf163	0.5	0.666667	-0.5	0.666667	1	0
C6orf203	-0.0362507	0.727265	-0.0715108	0.491039	-0.0191769	0.853656
C6orf211	-0.127113	0.17582	0.144252	0.124028	0.0517252	0.583006
C6orf47	1	0	-0.5	0.666667	-1	0
C6orf89	-0.0633611	0.837074	-0.214286	0.482054	0.403882	0.171107
C7	0.185634	0.0470051	0.0488336	0.60427	-0.0282733	0.764219
C7orf10	-0.0642395	0.501001	0.0945448	0.321409	0.056898	0.551256
C7orf26	0.714286	0.0713436	-0.0714286	0.879048	-0.714286	0.0713436
C7orf41	0.358168	0.037534	0.0880196	0.620598	0.248357	0.15669
C7orf50	0.0368716	0.755126	-0.0417737	0.723798	-0.112552	0.339697
C7orf55	0.238095	0.570156	-0.0714286	0.866526	0.142857	0.735765
C7orf55-LUC7L2	0.231728	0.012707	0.0795573	0.398012	0.200458	0.0317103
C7orf63	1	0	-0.5	0.666667	-0.5	0.666667
C8A	0.15584	0.0962896	0.0567431	0.546948	-0.0412363	0.661701
C8B	0.0599664	0.524375	-0.0119517	0.899121	0.0243811	0.795913
C8G	0.15829	0.0911048	-0.0282633	0.7643	-0.0898822	0.339434
C8orf33	-0.136048	0.268624	0.129264	0.293447	0.00436198	0.971838
C8orf34	-0.866025	0.333333	-0.5	0.666667	-0.866025	0.333333
C8orf44-SGK3	-0.160041	0.525845	-0.108415	0.668498	0.321281	0.193596
C8orf82	-0.023479	0.805895	0.0203277	0.831532	0.00144175	0.987963
C9	0.251225	0.0067641	-0.0242858	0.796693	-0.077406	0.410933
C9orf117	-0.738095	0.0365528	-0.263478	0.528366	0.547619	0.160026
C9orf129	0.245822	0.136839	0.399146	0.013048	-0.0221091	0.89518
C9orf142	-0.136834	0.155957	0.0636908	0.510568	-0.14128	0.142821
C9orf41	0.309524	0.455645	-0.0838338	0.843546	0.119048	0.778886
C9orf64	-0.15592	0.0976054	0.0604491	0.522894	0.0549029	0.561793
C9orf84	0.316228	0.683772	-0.8	0.2	0	1
C9orf89	-0.127027	0.203281	-0.00867458	0.931044	0.0369701	0.712199
CA1	-0.0906136	0.335502	-0.182261	0.0512308	0.0179545	0.848955
CA12	0.0269514	0.774943	0.148	0.114452	-0.106629	0.256704
CA13	0.492805	0.320633	0.485714	0.328723	0.0289886	0.956529
CA2	-0.13488	0.150662	-0.203747	0.0289596	0.0892277	0.342976
CA3	-0.0900782	0.338377	0.0691625	0.462667	0.0235877	0.802417
CA4	-0.036171	0.720882	0.0790343	0.434432	0.0362613	0.720215
CA8	0.0404221	0.695778	-0.059517	0.564604	0.120625	0.241728
CA9	-0.0871249	0.354516	0.0313724	0.739256	-0.0219027	0.816272
CAB39	-0.0393172	0.676543	0.0355529	0.706012	0.182098	0.0514429
CAB39L	0.16715	0.103579	0.151484	0.140669	0.0167524	0.871306
CABIN1	-0.307794	0.614384	0.3	0.623838	0.3	0.623838
CACNA2D1	0.182506	0.0509133	0.111713	0.234588	0.0868115	0.356256
CACNA2D2	0.162421	0.135143	0.0885189	0.417669	0.0695385	0.524641
CACNG6	-0.018165	0.909096	0.106317	0.502781	-0.350304	0.0229471
CACTIN	0.129033	0.646728	-0.346429	0.205896	0.45	0.0923574
CACUL1	0.0996359	0.352894	0.151277	0.157031	0.0137371	0.898331
CACYBP	0.105727	0.260775	0.343366	0.000172065	0.0297851	0.75201
CAD	0.0277268	0.768647	0.12552	0.181341	0.00504113	0.957358
CADM1	0.106901	0.257611	0.0848636	0.369329	0.06245	0.509203
CADM3	0.0867035	0.673642	-0.214054	0.29371	0.139997	0.49517
CADM4	0.00868399	0.934888	0.0091266	0.931577	0.195165	0.0637544
CADPS	-0.210021	0.617638	0.598813	0.116754	-0.214286	0.610344
CADPS2	0.0850742	0.458955	0.099417	0.386491	-0.0384679	0.738095
CALB1	-0.0779673	0.407538	0.138328	0.140401	0.000142058	0.998798
CALB2	-0.0674668	0.599321	-0.0205593	0.872934	0.0975381	0.446957
CALCOCO1	0.1	0.872889	-0.4	0.504632	0.3	0.623838
CALCOCO2	-0.0938317	0.373648	-0.139662	0.184246	0.00018498	0.998604
CALCRL	0.101615	0.349005	0.21955	0.0410318	0.00143553	0.989471
CALD1	0.114691	0.222268	-0.0785354	0.404119	-0.0288477	0.759573
CALM1	-0.137308	0.14338	0.0640379	0.496551	0.0344596	0.714657
CALM2	-0.137308	0.14338	0.0640379	0.496551	0.0344596	0.714657
CALM3	-0.137308	0.14338	0.0640379	0.496551	0.0344596	0.714657
CALML3	0.0165245	0.861472	0.00178422	0.984968	-0.0281977	0.765848
CALML4	0.000843879	0.993386	-0.18064	0.0735711	0.0333454	0.743169
CALML5	-0.119904	0.216444	0.0368788	0.704744	0.0796651	0.412459
CALR	0.00394651	0.966611	0.227074	0.0146685	-0.0052285	0.955774
CALU	0.112617	0.230796	0.077406	0.410933	-0.0578758	0.538962
CAMK1	-0.013659	0.886339	0.0547905	0.56612	-0.0342651	0.719846
CAMK1D	-0.0583398	0.54679	0.0604511	0.53235	0.173139	0.0717958
CAMK2A	-0.0646991	0.494038	-0.0489009	0.605384	0.164799	0.0797422
CAMK2B	0.0256938	0.786117	0.00260445	0.97806	0.0882414	0.35051
CAMK2D	-0.0782301	0.408048	-0.0318748	0.736369	-0.0234683	0.804254
CAMK2G	0.0680101	0.470173	0.194396	0.037361	-0.0218063	0.817067
CAMKK2	0.00335353	0.984058	-0.000109433	0.99948	0.100005	0.550252
CAMLG	-0.38906	0.266478	0.418182	0.229113	-0.345455	0.328227
CAMP	0.129975	0.168106	0.211888	0.0236247	0.0652971	0.490046
CAMSAP3	-0.8	0.2	0.4	0.6	-0.4	0.6
CAND1	-0.150789	0.107708	0.0785077	0.404286	-0.049421	0.599922
CAND2	0.000131872	0.999092	0.101421	0.380119	0.148238	0.198224
CANT1	0.500216	0.312257	0.257143	0.622787	-0.257143	0.622787
CANX	-0.0481593	0.609277	0.211394	0.023337	0.0734317	0.435439
CAP1	0.00971104	0.91796	0.0541271	0.56561	-0.0147287	0.875852
CAP2	-0.061934	0.510831	-0.0296342	0.753225	0.0753047	0.423787
CAPG	0.0529328	0.574229	0.191241	0.0406219	0.00722126	0.938946
CAPN1	-0.15588	0.0962018	-0.0371337	0.693581	0.0681833	0.469041
CAPN2	-0.0661347	0.482531	0.0522633	0.579088	-0.0115211	0.902737
CAPN5	0.183842	0.0941321	-0.0719569	0.515396	0.0999914	0.365478
CAPN6	0.131301	0.190598	0.230983	0.0201269	0.167879	0.093329
CAPN7	0.00642295	0.973621	0.237497	0.214774	0.0270936	0.889046
CAPNS1	-0.128967	0.169549	0.111136	0.237027	0.0420294	0.655606
CAPNS2	-0.0742182	0.436738	0.132107	0.164986	0.0315914	0.740898
CAPRIN1	0.0271826	0.773064	0.120861	0.198216	-0.16768	0.0732569
CAPS	-0.0809937	0.393768	-0.0874732	0.356903	0.181924	0.0537924
CAPZA1	-0.115048	0.220821	0.023276	0.804975	0.0812582	0.387969
CAPZA2	0.149902	0.10982	0.192321	0.0394805	0.0733842	0.435737
CAPZB	-0.00982778	0.916977	0.147477	0.115754	0.0140559	0.88148
CARD10	-0.10366	0.775664	-0.0787879	0.828717	0.406061	0.244282
CARD11	0.099586	0.530347	0.126094	0.426204	0.0193703	0.903092
CARD16	0.0258215	0.82129	0.231437	0.0401482	-0.0715342	0.531001
CARD8	0.2	0.74706	0.3	0.623838	0.7	0.18812
CARD9	-0.183331	0.0587357	-0.0226903	0.816551	-0.0874669	0.37033
CARHSP1	-0.114036	0.224937	0.0533695	0.571071	0.046135	0.624418
CARKD	-0.259942	0.0050236	-0.0330905	0.725531	0.031087	0.741545
CARM1	-0.0840801	0.371647	-0.0679036	0.470871	0.0650647	0.489659
CARNS1	-0.243729	0.381369	0.0679178	0.809942	0.220234	0.430275
CARS	-0.0481079	0.609659	0.0790676	0.400932	0.078394	0.404968
CARS2	-0.0901502	0.33799	-0.0967318	0.303755	0.0124911	0.894593
CASC4	0.128138	0.178163	0.191062	0.0435955	-0.0851762	0.371894
CASK	-0.0441857	0.639147	0.00447249	0.962164	-0.0451393	0.631923
CASKIN1	-0.210819	0.789181	0.4	0.6	-0.2	0.8
CASKIN2	0.0457074	0.776588	-0.240188	0.130373	-0.196323	0.218615
CASP1	0.0504958	0.592004	0.171133	0.0674502	-0.0173705	0.853812
CASP10	-0.205611	0.0381553	-0.0561135	0.57536	0.146496	0.141766
CASP12	-0.658336	0.0538695	-0.2	0.605901	0.142261	0.715032
CASP14	0.141363	0.176498	0.13149	0.208988	-0.0111997	0.915147
CASP3	0.0557695	0.553858	0.0532253	0.572112	0.0637404	0.498557
CASP4	0.0488226	0.604351	0.178252	0.0566561	-0.086301	0.359102
CASP5	0.0658794	0.55158	0.169687	0.122801	0.0692101	0.531599
CASP6	0.0498145	0.606971	0.254145	0.00766009	-0.0402863	0.677468
CASP7	0.0905818	0.351172	-0.0262224	0.787632	0.00653188	0.946508
CASP8	0.0607072	0.519254	0.250905	0.00683732	0.0834037	0.375521
CASP8AP2	-0.8	0.2	-0.8	0.2	0.6	0.4
CASQ2	0.0579771	0.913132	-0.314286	0.544093	-0.6	0.208
CAST	-0.0393147	0.676562	0.0343432	0.715579	0.153777	0.100832
CAT	0.0719806	0.44459	-0.0566223	0.547803	-0.0417588	0.657683
CAV1	-0.155635	0.0967317	0.0741711	0.430818	-0.119605	0.202953
CAV2	0.0132186	0.888493	0.179323	0.0551633	-0.0862245	0.35953
CAV3	-0.0994827	0.694508	0.210635	0.401489	-0.472896	0.0474836
CBFB	0.140039	0.218349	0.183926	0.104677	-0.127576	0.262531
CBL	-0.092065	0.357412	0.116518	0.243515	0.113315	0.256803
CBLB	-0.0477255	0.642495	-0.0507851	0.621299	-0.158972	0.119875
CBR1	-0.130865	0.163306	0.0544022	0.563633	0.0714327	0.448073
CBR3	-0.152796	0.10305	-0.00258649	0.978114	0.108222	0.249625
CBR4	0.0753913	0.435895	0.201583	0.035557	-0.010346	0.914969
CBWD1	-0.143806	0.228144	0.0898083	0.453116	0.0573919	0.632039
CBWD2	-0.114802	0.336927	0.0836188	0.484967	0.0707882	0.554596
CBWD3	0.00628584	0.958508	0.166335	0.165634	0.0469399	0.697486
CBWD5	0.107964	0.432693	0.239879	0.077734	-0.222439	0.10262
CBWD6	0.00628584	0.958508	0.166335	0.165634	0.0469399	0.697486
CBWD7	-0.0532927	0.713197	0.212824	0.137838	0.134846	0.350477
CBX1	0.0172679	0.855306	0.0956133	0.311566	-0.0920476	0.330038
CBX3	-0.154848	0.0984529	0.068702	0.465658	-0.0141075	0.881048
CBX5	0.0742486	0.432392	-0.00429764	0.963804	-0.0963373	0.307899
CC2D1A	0.103836	0.275926	0.0268585	0.77863	-0.0561613	0.55643
CC2D1B	0.00848447	0.929575	0.306997	0.001048	0.0576161	0.548072
CC2D2A	-0.5	0.666667	-0.5	0.666667	-0.5	0.666667
CC2D2B	0.495641	0.000396375	0.353747	0.0147152	-0.238418	0.106557
CCAR1	-0.00585551	0.950477	0.0415995	0.658907	-0.0729093	0.438721
CCBL1	0.112647	0.241322	-0.167115	0.0809878	-0.0304878	0.751867
CCBL2	-0.0212796	0.826965	-0.032913	0.735247	0.143118	0.139504
CCDC101	0.0378356	0.877783	0.152632	0.532752	-0.18086	0.458708
CCDC102A	-0.5	0.391002	0.1	0.872889	-0.2	0.74706
CCDC104	0.125845	0.31785	0.0739684	0.558155	0.158626	0.206921
CCDC109B	-0.0243975	0.954273	-0.047619	0.910849	0.380952	0.351813
CCDC113	-0.0183494	0.957296	-0.0546698	0.87316	0.287017	0.392136
CCDC115	0.048657	0.695789	0.130231	0.293531	0.267958	0.0283567
CCDC12	0.561084	0.0576933	0.136603	0.672054	-0.0490369	0.879709
CCDC124	0.0378544	0.712783	-0.0211594	0.837011	-0.0968308	0.34541
CCDC126	0.288406	0.182015	0.0242274	0.912626	0.0712519	0.746644
CCDC127	0.101688	0.288244	0.139802	0.14335	-0.0521616	0.586644
CCDC132	-0.21201	0.0229273	-0.0232934	0.804832	0.0610375	0.51698
CCDC134	0.714286	0.110787	0.542857	0.265703	-0.885714	0.0188455
CCDC141	0.277129	0.506375	-0.0714286	0.866526	-0.395217	0.332517
CCDC146	0.5	0.666667	0.5	0.666667	-0.5	0.666667
CCDC147	0.0339331	0.75785	-0.0811696	0.460219	-0.097091	0.376711
CCDC150	0.5	0.25317	-0.285714	0.534509	0.642857	0.119392
CCDC158	-0.243694	0.470225	0.618182	0.0426456	-0.381818	0.24656
CCDC168	-0.8	0.2	-0.4	0.6	-0.2	0.8
CCDC178	0.1	0.872889	-0.7	0.18812	0	1
CCDC18	-0.0245718	0.815146	-0.046846	0.655669	0.064753	0.537461
CCDC22	0.0245972	0.794144	0.0986271	0.294333	0.00861428	0.927198
CCDC25	0.0700835	0.558554	-0.051319	0.668566	0.0748681	0.531947
CCDC43	0.191909	0.0624488	0.0871711	0.400913	0.0227991	0.826413
CCDC47	0.135313	0.149341	0.170712	0.0681368	0.0219183	0.816143
CCDC50	-0.233483	0.0572306	0.0045401	0.970913	0.181004	0.142691
CCDC51	0.414307	0.0552368	0.201581	0.368337	-0.0864163	0.702176
CCDC53	-0.00192018	0.987696	-0.0639786	0.607001	0.00696586	0.955385
CCDC58	0.0174112	0.855419	0.149868	0.114753	0.062521	0.512546
CCDC6	-0.16069	0.092032	-0.0712234	0.457581	0.0493264	0.607171
CCDC64B	-0.289886	0.577352	-0.2	0.704	0.314286	0.544093
CCDC8	0.0235655	0.859381	-0.176807	0.180375	0.100986	0.446631
CCDC80	-0.0764612	0.416684	-0.00304211	0.974259	0.0565781	0.548116
CCDC86	-0.5	0.666667	1	0	0.866025	0.333333
CCDC88A	0.283576	0.00466105	0.250924	0.0126971	-0.140005	0.169137
CCDC88B	0.147945	0.116213	0.280978	0.00246006	-0.0389608	0.680662
CCDC9	0.276956	0.43853	-0.418182	0.229113	-0.25532	0.476493
CCDC90B	0.143921	0.139151	0.0872659	0.371435	0.164307	0.0908071
CCDC91	-0.0445954	0.776444	0.0895703	0.567868	0.268847	0.0812889
CCDC92	0.5	0.666667	0.5	0.666667	0.5	0.666667
CCDC93	-0.0944707	0.31525	-0.063908	0.497427	-0.0876412	0.35166
CCDC94	1	0	-0.5	0.666667	-0.5	0.666667
CCDC97	-0.18293	0.316282	0.00329912	0.985703	0.134751	0.462155
CCL16	-0.5	0.666667	-0.5	0.666667	1	0
CCL18	0.116149	0.304892	0.253109	0.0234961	-0.198312	0.0778333
CCL20	0.176131	0.0811797	-0.10353	0.307839	0.0588015	0.563171
CCL21	0.0978476	0.481497	-0.0769289	0.58033	0.0744271	0.592739
CCM2	-0.153161	0.126234	0.00152022	0.987962	-0.110489	0.271354
CCND1	0.866025	0.333333	-0.5	0.666667	-0.5	0.666667
CCNDBP1	-0.100522	0.5778	0.147263	0.413463	0.217569	0.223877
CCNH	-0.0687843	0.544341	0.123786	0.27397	0.0100407	0.929562
CCNK	-0.0519841	0.711624	-0.110358	0.431474	-0.000665349	0.996227
CCNY	0.0956852	0.315581	0.0409194	0.66838	-0.0399407	0.675861
CCNYL1	0.118135	0.241761	-0.0642199	0.525572	-0.0537752	0.595158
CCNYL2	0.257742	0.0598872	0.122482	0.377603	-0.132451	0.339701
CCPG1	-0.0173435	0.858601	0.13057	0.17801	0.130259	0.179055
CCR1	0.489419	0.0285108	-0.0060173	0.979913	0.0700038	0.769317
CCR2	-0.866025	0.333333	-1	0	0.5	0.666667
CCS	-0.215501	0.0244191	0.0740571	0.444083	0.151748	0.115217
CCT2	-0.0825379	0.380515	0.0198846	0.832942	0.162155	0.0833798
CCT3	-0.0878421	0.350553	0.0307592	0.744175	0.132231	0.158918
CCT4	-0.0775208	0.410237	0.0361192	0.70155	0.0163782	0.862078
CCT5	-0.0809883	0.389552	0.0333354	0.723582	-0.00391648	0.966865
CCT6A	-0.0720062	0.444427	0.0558642	0.553184	0.0913094	0.331789
CCT6B	-0.0977788	0.302861	-0.0285108	0.764356	-0.0100868	0.915555
CCT7	-0.0863168	0.359014	0.0997708	0.288743	0.047393	0.61499
CCT8	-0.0896527	0.340673	0.171614	0.0666711	0.081559	0.386209
CCZ1	-0.0655057	0.49656	-0.0878119	0.361652	0.076041	0.429786
CCZ1B	-0.0655057	0.49656	-0.0878119	0.361652	0.076041	0.429786
CD101	-0.0801748	0.41394	-0.00930881	0.924549	-0.0630674	0.520705
CD109	0.0223497	0.81259	0.0316128	0.737331	-0.0786052	0.4037
CD14	0.112901	0.229617	0.292788	0.00149637	-0.0636008	0.4995
CD151	0.0157541	0.868458	0.150574	0.111402	-0.019083	0.840997
CD163	0.00398442	0.96629	0.0377218	0.688976	0.0567349	0.547006
CD163L1	0.0531204	0.572871	0.0208864	0.824658	-0.0155098	0.869324
CD177	-0.0213086	0.826733	0.211749	0.0278093	0.00572658	0.953095
CD180	-0.0976963	0.341095	-0.00285697	0.977843	-0.163494	0.109568
CD2	-1	0	-0.5	0.666667	-0.5	0.666667
CD200	-0.0182488	0.850609	-0.0186421	0.847427	-0.104554	0.279268
CD200R1	0.0110107	0.924791	0.150287	0.195033	-0.055973	0.631049
CD207	-0.866025	0.333333	0	1	0.866025	0.333333
CD209	-0.0461773	0.648239	0.111013	0.271518	-0.0238923	0.813469
CD248	0.0658876	0.702618	0.0952687	0.58047	-0.293145	0.0827156
CD274	-0.14939	0.271814	0.00182865	0.989328	0.239796	0.0750646
CD276	-0.0582689	0.541689	0.102654	0.281458	0.0161905	0.865456
CD2AP	-0.0114538	0.903303	0.0395336	0.674863	-0.0685089	0.466916
CD2BP2	0.0841029	0.422836	0.0977904	0.351058	0.0425953	0.685181
CD300A	0.0769295	0.569504	0.0801219	0.553543	0.14273	0.289533
CD300LF	0.5	0.666667	1	0	1	0
CD33	0.486324	0.15408	0.418182	0.229113	0.346506	0.326657
CD34	-0.213022	0.0546692	-0.029765	0.790659	-0.0838346	0.453966
CD36	-0.0827486	0.381422	-0.0669767	0.478927	0.0828339	0.38093
CD37	-0.5	0.666667	-0.5	0.666667	-0.866025	0.333333
CD38	0.137202	0.147303	0.178242	0.0589145	-0.0439768	0.643718
CD3D	0.0618078	0.666566	0.0553708	0.699556	-0.0984794	0.491754
CD3E	0.171354	0.483041	0.4	0.0897187	-0.123738	0.613774
CD4	0.199869	0.0508905	0.0171441	0.868323	-0.162064	0.114671
CD40	0.0903182	0.386643	0.105965	0.309396	-0.0311964	0.765332
EIF1AX	0.339848	0.000216171	0.20489	0.028759	0.0649374	0.492445
CD46	-0.113099	0.288523	0.0643435	0.546836	-0.0324387	0.761495
CD47	-0.00745294	0.937271	0.0617993	0.513635	0.203228	0.0301087
CD48	0.40354	0.0108506	0.308448	0.0560744	-0.0601306	0.716136
CD5	0.109084	0.486233	0.231957	0.134465	-0.150238	0.336241
CD53	0.00418787	0.979001	-0.0716978	0.651835	-0.215348	0.170802
CD55	0.0288892	0.762372	0.05383	0.572957	-0.0300983	0.75274
CD58	-0.470422	0.0659278	0.00882353	0.974128	-0.0588235	0.828681
CD59	-0.0236545	0.808007	0.0629939	0.517193	0.0297794	0.759648
CD5L	0.222646	0.0167737	0.114462	0.223199	-0.234108	0.0117956
CD6	0.114022	0.284582	-0.0363957	0.73343	-0.0737197	0.48986
CD63	-0.0637217	0.500598	-0.0327581	0.729343	0.0709119	0.453416
CD68	0.167926	0.0853147	0.169974	0.0815197	-0.00548763	0.955478
CD70	0.0969836	0.302492	0.112127	0.232848	0.0462221	0.623763
CD72	-0.0769483	0.655555	-0.227042	0.182978	-0.0403065	0.815452
CD74	-0.0717947	0.44577	0.116035	0.216859	-0.0673526	0.474486
CD81	0.177986	0.0581473	0.0104301	0.9123	-0.0568096	0.548265
CD82	-0.0106516	0.914538	0.0962016	0.331317	0.0710132	0.473777
CD84	0.0546896	0.688915	0.110889	0.415866	0.0423168	0.756815
CD86	-1	0	0.5	0.666667	0.5	0.666667
CD8A	0.0709918	0.450887	-0.0132358	0.888349	0.248837	0.00732598
CD9	-0.0946152	0.318848	-0.0318503	0.737705	-0.0250359	0.792383
CD93	0.06977	0.46074	0.117283	0.213966	0.00739075	0.937794
CD97	0.0930031	0.322861	0.083745	0.373563	-0.225167	0.0155453
CD99	0.211945	0.252363	0.00897539	0.96178	-0.21077	0.255063
CDA	0.000252266	0.997884	0.247337	0.00826223	0.1373	0.147012
CDAN1	0.08196	0.499983	-0.0710574	0.558855	-0.0386736	0.750592
CDC123	0.018392	0.957196	0.109091	0.749509	-0.590909	0.0555756
CDC14A	-0.5	0.666667	-1	0	-0.5	0.666667
CDC16	0.0505577	0.630321	0.0111502	0.915521	-0.121268	0.246892
CDC23	0.0116746	0.903652	-0.0167608	0.862028	-0.173777	0.0694306
CDC25A	0.5	0.666667	0.5	0.666667	-1	0
CDC27	0.055269	0.659383	0.173424	0.163752	0.0876574	0.484006
CDC34	0.5	0.666667	1	0	0.5	0.666667
CDC37	0.0306574	0.744992	0.242026	0.009162	0.00486763	0.958824
CDC40	-0.330878	0.132554	0.0802033	0.722739	-0.0910377	0.687009
CDC42	-0.0756378	0.421735	0.0490962	0.602324	0.0284048	0.763155
CDC42BPA	0.0572271	0.571706	0.00586938	0.953783	-0.00555179	0.956282
CDC42BPB	-0.0580853	0.539305	0.0728558	0.441099	0.113331	0.229916
CDC42BPG	0.245039	0.0353597	0.0101007	0.931933	-0.117583	0.318407
CDC42EP1	-0.00919405	0.950547	0.0780109	0.598171	0.0652858	0.659313
CDC42EP4	0.0304884	0.933369	0.00606061	0.986743	0.00606061	0.986743
CDC42SE2	0.10754	0.45727	-0.0101335	0.944318	0.0425644	0.769143
CDC5L	0.231261	0.01372	0.111898	0.238008	0.208678	0.0265486
CDC73	-0.0392872	0.682254	-0.0925533	0.33397	0.0583492	0.542984
CDCP1	-0.023478	0.804175	0.184626	0.0492434	0.0246348	0.794734
CDH1	-0.125214	0.184371	0.0210521	0.824063	0.114874	0.223592
CDH10	0.0925508	0.446042	0.0120215	0.921319	0.226447	0.0594238
CDH11	0.18031	0.141183	0.0817466	0.507515	0.236486	0.0521859
CDH13	-0.082855	0.380808	-0.0845571	0.371067	0.0202075	0.831014
CDH16	0.0115805	0.902238	-0.178591	0.0561808	0.076019	0.419392
CDH17	-0.394656	0.0096983	0.0577032	0.716622	0.309972	0.0457461
CDH2	0.0567301	0.54704	-0.122808	0.191031	0.0883142	0.34796
CDH4	-0.29359	0.410324	0.0424242	0.907364	-0.0911858	0.802181
CDH5	0.0325752	0.729639	0.148214	0.113923	-0.0964456	0.305194
CDH6	-0.166987	0.074469	-0.0043679	0.963048	0.0915329	0.330602
CDH9	0.0606251	0.615505	0.00415884	0.972541	0.204046	0.0878578
CDHR2	-0.0950488	0.314445	0.0525792	0.578491	-0.000575221	0.995154
CDHR4	1	0	1	0	0.5	0.666667
CDHR5	0.0191257	0.845711	0.0208216	0.832222	-0.0228191	0.816397
CDIPT	-0.130928	0.164983	0.147948	0.116206	-0.027886	0.768363
CDK1	0.00155289	0.987274	-0.056622	0.560531	0.114609	0.237568
CDK10	0.5	0.666667	1	0	-0.5	0.666667
CDK11A	0.203966	0.0317759	0.0447494	0.640957	0.00741181	0.93846
CDK11B	0.198486	0.0367675	0.0485388	0.612928	0.00374325	0.968897
CDK12	-0.150629	0.698884	0.836827	0.00490701	-0.183333	0.63682
CDK13	0.0857143	0.871743	0.819689	0.0458371	-0.6	0.208
CDK16	0.0138208	0.912989	-0.22408	0.0727445	0.0849136	0.501248
CDK17	0.0826669	0.752441	-0.448804	0.0707525	0.436275	0.0799889
CDK18	-0.126901	0.176545	0.012924	0.890962	0.0237709	0.800914
CDK19	0.866025	0.333333	0.5	0.666667	0.5	0.666667
CDK2	0.0357722	0.755853	0.0125011	0.913497	0.107855	0.347261
CDK20	-0.0344209	0.739183	0.19314	0.0593786	0.139255	0.176009
CDK2AP1	0.257287	0.186254	0.161511	0.411599	0.187594	0.339112
CDK3	0.0276816	0.811123	0.0199815	0.863055	0.111183	0.335717
CDK4	0.0758006	0.446658	-0.0853204	0.391498	-0.0135964	0.891576
CDK5	0.0831835	0.381062	0.235526	0.0120298	0.0207659	0.827185
CDK5RAP2	-0.200458	0.396772	-0.0120346	0.959838	0.0511663	0.830369
CDK5RAP3	-0.0730791	0.437653	-0.213318	0.0220789	0.0554756	0.555952
CDK6	0.163428	0.086553	0.0470943	0.62355	0.0170677	0.858883
CDK7	0.118884	0.303106	0.0291382	0.801383	0.1556	0.176599
CDK9	-0.00730531	0.948064	-0.102903	0.357591	-0.149191	0.180979
CDKAL1	-0.010758	0.936118	0.141877	0.288069	0.142695	0.285272
CDKL1	0.0454577	0.748971	0.0499744	0.724966	-0.0923688	0.514863
CDKL2	0.0469167	0.741189	0.050618	0.721565	-0.0935278	0.50958
CDKL3	0.0472349	0.739496	0.0510418	0.71933	-0.0920699	0.51623
CDKL5	0.0794154	0.575727	-0.0539012	0.704306	-0.165389	0.241303
CDKN1B	0.214614	0.526271	0.0363636	0.915468	0.0776264	0.820534
CDKN2A	0.015701	0.893641	0.0500409	0.669849	-0.216934	0.0615557
CDKN2AIP	0.0876936	0.38807	0.0542097	0.594088	-0.00868734	0.93199
CDKN2AIPNL	-0.00251882	0.983736	0.210388	0.0850571	0.0754868	0.540661
CDKN2B	-0.142857	0.787172	0.666737	0.14809	-0.428571	0.396501
CDKN2C	0.0777134	0.493226	-0.0678135	0.55005	-0.0671004	0.554262
CDS1	0.0285714	0.957155	0.771429	0.0723965	-0.714286	0.110787
CDS2	0.069016	0.508631	0.132728	0.20221	-0.0946876	0.36399
CDV3	0.0137333	0.886245	-0.157762	0.0981927	0.170191	0.0741268
CEACAM1	-0.0151954	0.873084	-0.0117532	0.901669	0.0976302	0.3036
CEACAM5	0.0925392	0.347777	0.0727379	0.460881	-0.120531	0.220664
CEACAM6	0.155942	0.102183	0.137068	0.151421	0.135514	0.156155
CEACAM8	0.0464872	0.659915	0.216411	0.0382666	0.140207	0.182524
CEBPB	0.123714	0.240028	0.00435443	0.96714	0.0199526	0.850265
CEBPZ	-0.0268455	0.795147	0.236756	0.020208	-0.0280678	0.786039
CECR1	0.06851	0.485296	0.0360202	0.713938	-0.0925648	0.345302
CECR5	-0.239102	0.0104055	0.168996	0.0722648	-0.082789	0.381189
CELF1	-0.0263349	0.78478	-0.0140423	0.884236	0.10887	0.257568
CELF2	0.1564	0.0965664	0.0635451	0.501788	0.075428	0.425095
CELSR1	-0.0893205	0.416259	-0.010139	0.926623	0.153857	0.159762
CELSR2	0.698763	0.00787811	0.318681	0.288583	0.0440165	0.886464
CELSR3	-1	0	0.6	0.4	0.4	0.6
CEND1	-0.0253167	0.948453	-0.184102	0.635383	-0.133892	0.731279
CENPB	0.57751	0.0804126	0.212121	0.556306	0.527273	0.117308
CENPE	0.6	0.4	0.8	0.2	0.2	0.8
CENPF	-0.124407	0.271552	0.212284	0.0586975	-0.0607	0.592742
CENPJ	-0.5	0.666667	-0.5	0.666667	-1	0
CENPV	-0.0105515	0.923186	-0.164118	0.131056	0.16055	0.139758
CEP104	0.194095	0.616798	-0.0836827	0.830515	-0.251048	0.514674
CEP120	-0.4	0.6	-0.6	0.4	-0.4	0.6
CEP135	1	0	0.5	0.666667	0.5	0.666667
CEP170	-0.0301518	0.755622	0.0993427	0.304065	-0.0687706	0.477363
CEP250	-0.0235305	0.92156	-0.0165476	0.944797	-0.0511278	0.830495
CEP290	-0.346204	0.361418	-0.309626	0.417478	0.19247	0.619806
CEP41	-0.00171537	0.988672	-0.0847182	0.482404	0.338387	0.00389723
CEP44	0.7	0.18812	-0.3	0.623838	0.7	0.18812
CEP85L	-0.4	0.504632	0.6	0.284757	0.2	0.74706
CEPT1	0.0162074	0.865928	0.097724	0.30755	0.106659	0.265199
CERCAM	0.344601	0.00325228	0.0298145	0.80505	0.0791839	0.511564
CERS2	-0.133018	0.158284	0.0786758	0.405374	0.0876638	0.353685
CERS4	0.132036	0.188106	0.169985	0.089233	0.0941749	0.348888
CERS5	-1	0	-0.5	0.666667	-0.5	0.666667
CERS6	0.4	0.6	0.8	0.2	-0.8	0.2
CES1	0.0554905	0.555846	0.000400486	0.996611	0.0515115	0.584565
CES2	-0.0838834	0.372771	0.0456829	0.627821	0.00613607	0.948107
CES3	-0.0477994	0.635022	-0.0468556	0.641726	-0.0196861	0.845081
CES4A	0.176293	0.626123	0.571431	0.0844119	0.284848	0.425038
CETN2	0.0366148	0.709426	-0.119097	0.223997	0.138776	0.155981
CETP	-0.119855	0.242263	0.013772	0.893492	0.127348	0.213854
CFB	0.286803	0.00188629	0.148551	0.113096	-0.173255	0.0640702
CFD	0.158217	0.0912555	-0.0302556	0.748222	-0.0257717	0.784548
CFDP1	-0.0633088	0.525226	-0.019993	0.841129	-0.0613348	0.538249
CFH	0.218248	0.0191191	0.0465828	0.621054	-0.0755234	0.422439
CFHR1	0.241198	0.00941076	0.123935	0.18696	-0.180043	0.0541767
CFHR2	0.102366	0.278463	-0.00814946	0.931423	-0.0829058	0.380515
CFHR3	0.225206	0.0159931	0.104538	0.268341	0.0039881	0.966409
CFHR4	0.131865	0.171684	0.0843269	0.383316	-0.0117599	0.903401
CFHR5	0.00383769	0.967531	-0.0264536	0.778991	-0.067607	0.472815
CFI	0.258805	0.00522542	0.222947	0.0166229	-0.125142	0.182669
CFL1	0.0791465	0.40046	0.0920754	0.327732	-0.030129	0.749241
CFL2	0.104646	0.265709	0.200264	0.031879	0.0679315	0.470688
CFLAR	0.102598	0.869598	0.7	0.18812	-0.6	0.284757
CFP	0.223345	0.0262707	0.181068	0.0728796	-0.00139173	0.989092
CFTR	0.125749	0.214892	0.0339606	0.7386	0.0226287	0.824063
CGGBP1	-0.013794	0.967892	0.0363636	0.915468	-0.365301	0.269285
CGN	0.0230531	0.850861	-0.0181337	0.88243	0.164941	0.175617
CGNL1	0.0182551	0.847132	0.0719271	0.44696	0.0733028	0.438293
CGREF1	0.312261	0.413315	0.2	0.605901	0.502096	0.168397
CHAMP1	-0.0580971	0.56388	0.118689	0.237148	-0.0181163	0.857298
CHCHD1	0.148964	0.190113	0.030017	0.792856	-0.0783574	0.492454
CHCHD10	-0.0779406	0.705095	-0.0892308	0.664667	0.358659	0.0719763
CHCHD2	0.0097668	0.918965	0.0201865	0.83344	-0.0234313	0.807151
CHCHD3	-0.0299747	0.751558	0.0676025	0.474819	0.0680989	0.471574
CHCHD4	0.038346	0.771139	-0.132887	0.311451	-0.227763	0.080081
CHCHD5	0.0115111	0.911369	-0.0516754	0.617065	-0.0564962	0.584562
CHCHD6	0.202866	0.0429438	0.119432	0.236593	0.0684962	0.498313
CHCHD7	-0.214286	0.644512	0.428571	0.337368	0.535714	0.215217
CHD1	-0.0345027	0.828271	0.327971	0.0339729	-0.232671	0.138124
CHD2	0.0070579	0.977123	-0.0456541	0.852768	-0.0896311	0.715182
CHD3	-0.0372479	0.708746	0.130589	0.188579	0.0657665	0.509237
CHD4	0.0136121	0.885196	0.143783	0.125267	-0.0841931	0.371003
CHD5	0.0183041	0.850858	0.0175354	0.857053	0.0479663	0.622038
CHD6	-0.34965	0.265239	0.00350879	0.991365	0.101576	0.753434
CHD7	-0.0856822	0.414147	0.209259	0.0441071	0.0848586	0.418665
CHD8	-0.083578	0.428315	0.135407	0.198109	0.101503	0.335666
CHD9	-0.105208	0.315543	0.114533	0.274314	0.122695	0.241333
CHDH	-0.169321	0.0704491	-0.0128965	0.891193	-0.00316473	0.973222
CHEK1	0.5	0.666667	0.5	0.666667	-0.5	0.666667
CHERP	-0.104351	0.267066	-0.15215	0.104532	-0.120745	0.198648
CHI3L1	-0.0838737	0.372827	0.000763488	0.993539	0.0250198	0.790687
CHI3L2	0.0920813	0.577169	0.253581	0.119311	-0.0728064	0.659598
CHID1	0.0219284	0.81606	0.255777	0.00579795	-0.0128464	0.891614
CHIT1	0.0579604	0.596054	-0.0841904	0.440888	0.110688	0.310308
CHKB	-0.0164977	0.865431	0.0961927	0.322013	0.0448165	0.645115
CHM	-0.0521229	0.615916	-0.0870802	0.401406	-0.0126498	0.903163
CHML	0.6	0.208	0.657143	0.156175	-0.542857	0.265703
CHMP1A	-0.124136	0.207064	0.0311193	0.752657	-0.0247225	0.802328
CHMP1B	-0.0500155	0.762367	-0.0530978	0.748185	0.00420253	0.979743
CHMP2A	-0.0912662	0.354477	0.0148962	0.880116	0.0541369	0.583349
CHMP3	-0.0922851	0.344449	0.0778583	0.425379	-0.115973	0.23422
CHMP4A	0.0193086	0.838426	0.182761	0.0516214	0.0782255	0.408076
CHMP4B	-0.0793792	0.403295	0.135479	0.152501	0.0478363	0.614865
CHMP5	-0.0588694	0.541263	-0.015647	0.871115	0.0704564	0.464522
CHMP6	-0.123238	0.219522	-0.0466434	0.643237	0.136586	0.173206
CHMP7	-0.063276	0.515315	-0.0753816	0.438117	-0.0241689	0.803915
CHORDC1	0.0240951	0.800018	-0.092474	0.329971	0.0318043	0.73807
CHP1	0.0216885	0.822058	-0.135514	0.158077	0.156761	0.10195
CHPF	0.27826	0.248695	-0.0816506	0.739663	0.308907	0.198152
CHRAC1	0.948683	0.0513167	0.8	0.2	-0.8	0.2
CHRD	0.0168838	0.879584	-0.0769203	0.489456	0.0837637	0.451525
CHRDL1	-0.0963769	0.309879	-0.135109	0.153635	-0.0464782	0.624954
CHST13	0.323359	0.434639	0.809524	0.0149027	-0.047619	0.910849
CHST14	0.148099	0.178808	0.194915	0.0756108	-0.0755801	0.494416
CHST15	0.280703	0.107821	0.200474	0.255615	0.0571778	0.748064
CHST3	-0.0264184	0.796239	-0.0897794	0.379323	-0.0284848	0.780687
CHSY1	0.284661	0.0750269	0.399962	0.0105549	0.222274	0.168041
CHTOP	0.131948	0.243325	0.0468183	0.680053	-0.0183587	0.871593
CHUK	-0.423988	0.0346679	0.0888803	0.672669	-0.175905	0.400302
CHURC1	0.257143	0.622787	0.6	0.208	-0.376851	0.461483
CHURC1-FNTB	-0.0954843	0.488025	-0.205177	0.13291	-0.165259	0.227912
CIAO1	0.0467414	0.621425	0.16314	0.082864	-0.0449305	0.635015
CIAPIN1	-0.027455	0.771844	0.0853008	0.366859	0.0961873	0.308657
CIB1	-0.0135273	0.892658	0.0151579	0.87981	-0.0177838	0.859188
CILP	0.100465	0.418563	-0.144254	0.244159	-0.0534285	0.667626
CIRBP	-0.220794	0.0182423	-0.169773	0.0709445	0.128972	0.171441
CIRH1A	0.151684	0.151205	0.245461	0.0190181	-0.246079	0.0187091
CISD1	-0.150085	0.11097	0.0298316	0.752705	0.0109717	0.907765
CISD2	-0.142054	0.129923	0.0829194	0.378309	-0.072436	0.441706
CISD3	1	0	0.8	0.2	0.8	0.2
CIT	-0.771429	0.0723965	-0.371429	0.468478	-0.0857143	0.871743
CIZ1	0.5	0.666667	0.5	0.666667	-0.5	0.666667
CKAP4	0.104594	0.265947	0.218235	0.0191266	-0.0425906	0.651306
CKAP5	0.00338471	0.971362	0.0448349	0.634226	0.0518688	0.581959
CKB	-0.0448293	0.634268	-0.00729972	0.938284	0.148052	0.114325
CKLF	0.0963487	0.448833	0.141179	0.265813	-0.204981	0.104199
CKM	-0.259651	0.41508	-0.398601	0.199335	-0.0560421	0.86266
CKMT1A	-0.0281953	0.76485	-0.133021	0.156421	0.137279	0.143466
CKMT1B	-0.0282427	0.764467	-0.126865	0.17667	0.189628	0.0423792
CKMT2	-0.0229788	0.807416	0.0898215	0.339761	0.0172264	0.855011
CLASP1	0.0992963	0.291053	0.0938641	0.318382	-0.0591526	0.530029
CLASP2	0.146141	0.119127	0.0555696	0.555282	-0.0757016	0.421342
CLC	-0.0509153	0.593938	0.0918533	0.335439	-0.114967	0.227411
CLCC1	0.0112966	0.906757	0.161097	0.0927054	0.0303706	0.752789
CLCN3	0.142857	0.735765	0.214286	0.610344	0	1
CLCN4	0.242489	0.332291	0.230134	0.358254	0.0557563	0.826072
CLCN5	0.248209	0.150518	0.00700476	0.968144	-0.0500175	0.775384
CLCN7	0.122408	0.320013	0.177602	0.147354	-0.0189973	0.877795
CLCNKA	0.114444	0.448854	-0.0431766	0.775712	0.0574312	0.704606
CLCNKB	0.112201	0.247633	-0.0483519	0.619238	0.174623	0.0706791
CLDN1	0.138663	0.211239	0.234583	0.0327921	0.0313548	0.778409
CLDN2	0.00356204	0.976653	-0.110746	0.361404	-0.0725268	0.550732
CLDN3	-0.00060129	0.995616	0.0565243	0.605207	0.0181841	0.868016
CLDN4	-0.0838692	0.459514	0.0394498	0.728267	0.123561	0.274851
CLDN5	0.00929133	0.941442	-0.0553831	0.661252	-0.00690778	0.956447
CLDN6	-0.0852945	0.451893	0.039673	0.72679	0.123017	0.276985
CLDN7	0.129153	0.230422	0.0337902	0.754632	0.0243885	0.821554
CLDN9	-0.0838692	0.459514	0.0394498	0.728267	0.123561	0.274851
CLEC11A	-0.016157	0.864523	-0.0392268	0.678602	-0.0750277	0.427564
CLEC12A	0.0180024	0.949226	0.585714	0.0217765	-0.342857	0.210924
CLEC14A	0.0296969	0.765872	0.0228706	0.818629	0.117585	0.236847
CLEC16A	0.0146635	0.913005	-0.0859319	0.521276	0.287024	0.0289241
CLEC18A	0.154779	0.100115	0.106087	0.261271	-0.0553666	0.558489
CLEC18B	0.154982	0.0996648	0.106112	0.261161	-0.0551661	0.559916
CLEC18C	0.154779	0.100115	0.106087	0.261271	-0.0553666	0.558489
CLEC2B	-0.0900937	0.847672	-0.0180187	0.969415	0.321429	0.482072
CLEC3A	0.866025	0.333333	0.5	0.666667	-0.5	0.666667
CLEC3B	0.111517	0.235415	-0.000941042	0.992036	-0.140153	0.135192
CLEC4M	-0.277631	0.0509315	0.0520376	0.719672	-0.128357	0.374355
CLEC5A	-0.125681	0.28598	-0.0184476	0.87603	0.120705	0.305638
CLGN	0.0995635	0.317013	0.0349251	0.726164	0.0890222	0.3712
CLIC1	0.0361083	0.701636	0.229154	0.0137613	-0.092389	0.32608
CLIC2	0.102702	0.274737	0.0762088	0.418229	-0.0695469	0.460177
CLIC3	0.0692689	0.557584	0.0819053	0.48784	0.043466	0.713084
CLIC4	-0.114872	0.221533	0.0410279	0.663307	0.196258	0.0355423
CLIC5	0.0883788	0.347606	0.152178	0.104467	0.0830292	0.377676
CLIC6	-0.00904638	0.923557	0.0684265	0.467454	0.0431778	0.646819
CLINT1	-0.219576	0.018909	-0.00764115	0.935691	0.110814	0.240496
CLIP1	-0.00636978	0.946134	0.0264714	0.778846	0.0420803	0.655215
CLIP2	-0.0278896	0.769345	-0.0107445	0.910071	0.00664448	0.944315
CLMN	0.092151	0.338322	0.0743833	0.439938	0.0445801	0.643759
CLN3	0.418366	0.0469524	-0.160613	0.464114	-0.174493	0.425852
CLN5	0.0773786	0.417407	0.130379	0.170632	0.00400051	0.966608
CLN6	-0.111684	0.26617	-0.0306054	0.761263	0.0360657	0.720298
CLN8	0.0783175	0.765112	-0.0907419	0.729075	-0.0318627	0.903377
CLNS1A	0.0431049	0.651794	0.146243	0.123899	-0.0513331	0.59091
CLPB	-0.0523845	0.578206	0.0508043	0.58974	-0.0492877	0.600907
CLPP	0.00771143	0.935392	0.124644	0.188381	-0.0408405	0.667565
CLPTM1	0.00550211	0.954086	0.103034	0.279672	-0.116032	0.223106
CLPTM1L	0.127828	0.173383	0.157358	0.0930506	-0.058798	0.532503
CLPX	0.0628272	0.551866	-0.0665883	0.528262	0.167107	0.111353
CLRN3	0.102275	0.351638	0.102261	0.351705	-0.0695814	0.526879
CLSTN1	0.127427	0.340476	0.00449134	0.973307	-0.149186	0.263693
CLSTN3	-0.0830462	0.484859	0.0484437	0.684009	0.213036	0.0703574
CLTA	-0.13522	0.169029	0.126738	0.19763	-0.199914	0.0408863
CLTB	-0.0103634	0.913248	0.100641	0.28886	0.0510121	0.591554
CLTC	-0.0634358	0.500616	0.230249	0.0133039	0.109695	0.2432
CLTCL1	-0.0486499	0.605632	0.154315	0.0996302	0.0604572	0.52098
CLU	0.199064	0.0329415	-0.0302495	0.748272	0.0172954	0.854437
CLYBL	0.117186	0.212303	0.301861	0.00104335	0.0454937	0.629247
CMA1	-0.0783685	0.409329	-0.131892	0.163762	0.00259753	0.978216
CMAS	-0.0693315	0.461571	-0.0526503	0.576277	0.0625598	0.506561
CMBL	-0.173322	0.0639666	0.00662479	0.943981	0.105424	0.262149
CMC1	0.492805	0.320633	-0.142857	0.787172	0.371429	0.468478
CMC2	0.52943	0.142696	0.533333	0.139227	0.166667	0.668231
CMIP	-0.0572255	0.5678	-0.0743544	0.457653	0.117519	0.239458
CMKLR1	-0.0692179	0.629351	-0.233723	0.0988019	-0.142586	0.318215
CMPK1	0.0770427	0.413139	0.11595	0.217199	0.0502045	0.594146
CMPK2	-0.0160393	0.864904	0.18837	0.0437939	-0.00579479	0.95099
CMSS1	-0.106013	0.742979	-0.594406	0.0415215	0.146853	0.648796
CMTM6	0.11215	0.619261	0.000564812	0.99801	-0.127155	0.572828
CMYA5	1	0	-1	0	1	0
CNBP	-0.102813	0.301397	0.00861664	0.931161	-0.0539143	0.588586
CNDP1	0.127161	0.175653	0.202969	0.0295914	-0.0999339	0.287951
CNDP2	-0.229471	0.0136277	-0.0892451	0.342882	0.0306725	0.744872
CNEP1R1	0.313122	0.275682	0.20242	0.487675	-0.292629	0.309969
CNIH	0.4	0.6	0.4	0.6	-0.8	0.2
CNIH4	-0.0261392	0.790259	0.2172	0.0253209	0.00627368	0.949109
CNN1	0.0779263	0.407785	-0.0974359	0.300232	-0.0287256	0.76056
CNN2	0.1251	0.182815	0.0424144	0.652655	0.0065189	0.944875
CNN3	-0.00485064	0.958967	-0.0834428	0.375296	0.0575836	0.541016
CNNM3	0.0907656	0.374089	0.0430067	0.674137	0.0224461	0.826353
CNNM4	0.014829	0.901606	-0.105596	0.377344	-0.0126899	0.915743
CNO	-0.115588	0.32007	0.0767227	0.510063	-0.111267	0.338617
CNOT1	-0.235112	0.0114288	0.0212219	0.821887	-0.0599897	0.524213
CNOT10	-0.176102	0.109074	-0.0151073	0.89151	-0.0343974	0.756085
CNOT11	0.0710137	0.520931	-0.0906251	0.412309	0.118005	0.28504
CNOT2	0.235584	0.0289928	0.0646953	0.553984	-0.0468872	0.668151
CNOT3	0.0267272	0.782646	0.0382798	0.692703	0.0826635	0.392802
CNOT6	0.324204	0.330719	-0.427273	0.189944	-0.2	0.555445
CNOT6L	0.307061	0.307491	-0.0824176	0.788951	-0.258242	0.394284
CNOT7	0.167474	0.145435	-0.0600392	0.603975	0.0440762	0.703481
CNP	-0.0788824	0.402039	0.106684	0.25646	-0.0103704	0.912411
CNPY2	0.0159049	0.866026	0.194879	0.0368821	0.156987	0.0938344
CNPY3	0.119357	0.203899	0.222844	0.0166743	-0.173211	0.0641394
CNPY4	0.104025	0.279476	0.0781813	0.416878	0.187454	0.049879
CNRIP1	-0.108357	0.255443	-0.079949	0.402058	0.0629593	0.509588
CNTN1	0.0636364	0.852539	0.518182	0.102492	0.0909091	0.790373
CNTNAP1	1	0	0.316228	0.683772	0.4	0.6
CNTRL	0.5	0.666667	1	0	0.5	0.666667
COA1	-0.714286	0.0465282	-0.142857	0.735765	-0.52381	0.182721
COA3	-0.0746191	0.436364	-0.00918587	0.92377	0.0690669	0.471347
COA4	0.24036	0.0483406	0.273972	0.023772	-0.274345	0.0235747
COA5	0.0156275	0.938333	-0.0433654	0.829945	-0.363748	0.0621639
COA6	-0.0494852	0.616153	0.0720595	0.465083	-0.0812628	0.409887
COASY	0.12452	0.184869	0.199171	0.0328458	0.164225	0.0794643
COBL	-0.2	0.74706	-0.9	0.0373861	0.7	0.18812
COBLL1	-0.0231336	0.830595	0.0271671	0.801619	-0.0520825	0.629864
COCH	-0.5	0.666667	0.5	0.666667	0.5	0.666667
COG1	-0.090487	0.338337	0.0176855	0.851847	0.0754374	0.425038
COG2	-0.0295565	0.753852	0.0513355	0.585851	0.0962463	0.306199
COG3	0.0399933	0.6713	0.0651845	0.488858	-0.0195487	0.835724
COG4	0.042617	0.651104	0.123957	0.18688	0.0529901	0.573815
COG5	-0.0843974	0.394322	-0.00141641	0.988615	0.152079	0.123283
COG6	0.145292	0.135385	0.0670132	0.492827	-0.0851035	0.383448
COG7	0.157778	0.0921705	0.138639	0.139502	-0.0566987	0.547262
COG8	0.141172	0.146944	0.115025	0.23809	0.0209779	0.830179
COIL	0.141082	0.372825	0.00429532	0.978462	-0.192793	0.221236
COL10A1	0.6	0.284757	0.6	0.284757	-0.3	0.623838
COL11A1	-0.037399	0.692806	-0.0287039	0.761769	-0.0922079	0.329192
COL12A1	0.0693692	0.461327	0.0220332	0.815197	0.0834981	0.374979
COL14A1	0.105377	0.262363	-0.00972829	0.917814	-0.105865	0.260149
COL15A1	0.000828866	0.992985	-0.0614578	0.514092	0.0506118	0.591152
COL18A1	0.0107478	0.909236	-0.0290192	0.758188	-0.0800316	0.395196
COL1A1	0.0521659	0.579796	-0.0590814	0.530525	0.0618411	0.511466
COL1A2	0.0566735	0.547441	-0.0530516	0.573369	0.05148	0.584796
COL20A1	-0.866025	0.333333	1	0	0.5	0.666667
COL21A1	-0.207452	0.0274701	-0.101049	0.286899	0.185877	0.0487078
COL22A1	-0.0593613	0.798263	-0.0695257	0.764589	0.359857	0.109087
COL23A1	0.0915255	0.422428	0.0826045	0.469225	-0.01741	0.878959
COL2A1	-0.072557	0.462	-0.0287424	0.771008	0.00545398	0.955965
COL3A1	0.0771093	0.412734	-0.0900869	0.33833	0.0486079	0.605943
COL4A1	-0.0918317	0.329019	-0.117794	0.209924	-0.0569817	0.54526
COL4A2	-0.18338	0.0497955	-0.0940654	0.317341	-0.0275638	0.769969
COL4A3	0.115647	0.240079	0.0199969	0.839545	-0.203185	0.0376316
COL4A3BP	0.148886	0.115518	0.0968049	0.307725	0.138517	0.143426
COL4A4	0.0172079	0.881917	-0.059047	0.609977	0.0175648	0.879485
COL4A5	-0.0610559	0.532147	-0.0261101	0.789501	-0.0691438	0.479146
COL5A1	-0.0125853	0.893803	0.009586	0.919012	-0.0471116	0.617093
COL5A2	-0.169755	0.0697214	-0.0532749	0.571754	0.00320223	0.972905
COL5A3	-0.0486602	0.610404	-0.186822	0.048568	0.0499897	0.600672
COL6A1	-0.105477	0.261908	-0.0791776	0.400275	-0.0797293	0.396989
COL6A2	-0.143281	0.126606	-0.0677057	0.472168	-0.0987434	0.293762
COL6A3	-0.0818123	0.384731	-0.0641783	0.495606	-0.153337	0.101823
COL7A1	0.00040949	0.996535	-0.0329466	0.726678	-0.0439887	0.640644
COL8A1	0.160102	0.094766	0.0379767	0.693659	0.0245591	0.798975
COL8A2	-0.5	0.666667	-0.5	0.666667	1	0
COLEC10	0.121084	0.232529	0.196489	0.0512648	0.00857313	0.932882
COLEC12	0.0851092	0.521579	-0.00406237	0.975639	-0.145298	0.272199
COMMD1	-0.109953	0.331588	-0.199406	0.076175	-0.0572385	0.614042
COMMD10	-0.0691851	0.476787	-0.032349	0.739621	-0.0687405	0.479631
COMMD2	0.0315188	0.738084	-0.0102253	0.913632	0.063853	0.497798
COMMD3	-0.0116928	0.901732	-0.033642	0.722335	-0.0337748	0.721284
COMMD3-BMI1	0.0180448	0.850895	0.0913682	0.340223	-0.0454063	0.636061
COMMD4	-0.114413	0.233976	-0.0100902	0.916677	-0.0424834	0.659446
COMMD5	0.102524	0.279883	0.116407	0.219504	0.176979	0.060762
COMMD6	0.0154231	0.885933	0.0010088	0.992514	0.0962752	0.369449
COMMD7	-0.129931	0.174089	0.0652214	0.496443	0.00795164	0.933988
COMMD8	-0.063326	0.501359	0.0352723	0.708228	-0.0773401	0.411332
COMMD9	-0.0601965	0.522782	-0.0672164	0.475382	0.108747	0.247325
COMP	0.0462087	0.631682	0.157906	0.0994415	-0.0296361	0.758582
COMT	0.109778	0.242845	0.236343	0.0109923	0.047855	0.611543
COMTD1	-0.0444825	0.670316	0.139706	0.179281	0.0662507	0.525802
COPA	-0.0283543	0.763563	0.115243	0.220037	-0.0178859	0.849525
COPB1	-0.260935	0.00485325	-0.146274	0.118789	0.193626	0.0381362
COPB2	0.0883863	0.347565	0.14959	0.110568	-0.106411	0.257682
COPE	-0.0414827	0.659805	0.133999	0.15337	0.0677386	0.471952
COPG1	0.0486747	0.605448	0.0838119	0.37318	0.172868	0.0646773
COPG2	0.170013	0.0692918	0.22087	0.0176888	0.0853291	0.364559
COPS2	0.0390895	0.678312	-0.0905836	0.335663	0.208956	0.025018
COPS3	-0.0382354	0.684964	0.0692322	0.462215	0.033834	0.719619
COPS4	-0.0565446	0.548353	0.0499814	0.595788	0.0511007	0.587569
COPS5	-0.086812	0.356253	-0.0419389	0.6563	0.101175	0.281975
COPS6	-0.144059	0.124536	0.000175583	0.998514	0.0585101	0.534515
COPS7A	-0.0327707	0.729243	0.00906285	0.923759	0.0930997	0.324516
COPS7B	-0.00388917	0.967096	0.164372	0.0791909	0.0479861	0.610566
COPS8	0.0516455	0.586952	0.146497	0.121541	0.0615746	0.51706
COPZ1	0.0377738	0.68857	0.222069	0.0170665	-0.0373019	0.692263
COPZ2	0.0412388	0.702843	0.064643	0.549599	0.145891	0.17501
COQ10A	-0.5	0.666667	0.5	0.666667	-1	0
COQ10B	0.0897969	0.57662	0.229744	0.148459	-0.00679828	0.966352
COQ3	-0.330953	0.085386	0.0139592	0.943795	-0.259417	0.182507
COQ5	-0.0325928	0.729498	-0.160451	0.0867191	0.0841492	0.371253
COQ6	-0.0442105	0.64805	-0.128736	0.18217	0.0817807	0.397894
COQ7	-0.0667623	0.507111	-0.0320674	0.750224	0.0916182	0.362185
COQ9	-0.148803	0.115722	-0.0288402	0.761715	0.249127	0.00779313
CORO1A	0.0360174	0.702352	0.0872672	0.353727	-0.160832	0.0859638
CORO1B	0.259875	0.00503529	0.0905656	0.335759	0.00292804	0.975224
CORO1C	0.0871859	0.354178	0.126199	0.17897	0.0371344	0.693575
CORO2A	0.144943	0.784108	0.257143	0.622787	-0.542857	0.265703
CORO2B	0.187461	0.151494	0.156807	0.231507	-0.0766494	0.560505
CORO6	-0.00275764	0.976666	-0.0115452	0.902535	0.0185209	0.844249
CORO7	0.0703808	0.454802	0.188855	0.0432438	-0.064009	0.496746
CORO7-PAM16	0.0786695	0.403314	0.197056	0.0347852	-0.06584	0.484489
COTL1	0.0446656	0.635507	0.174846	0.061629	-0.0766786	0.415357
COX1	-0.108175	0.272022	0.0049169	0.960297	-0.0216529	0.826458
COX11	-0.103093	0.515892	-0.000729454	0.996342	0.161905	0.305658
COX15	-0.0944084	0.32433	0.109239	0.253747	0.120339	0.208363
COX17	0.0552904	0.664334	0.031026	0.807715	-0.0141084	0.911895
COX19	0.0744206	0.471145	0.111489	0.279507	-0.0457026	0.658375
COX2	-0.105419	0.262171	0.00846356	0.928469	0.118009	0.209088
COX20	-0.059019	0.549809	-0.0177939	0.857023	0.186649	0.056588
COX3	0.0961051	0.640482	0.0516328	0.802205	-0.266712	0.187807
COX4I1	-0.139864	0.136007	0.0458689	0.62642	0.0874805	0.352548
COX4I2	0.0631402	0.608983	0.0730504	0.553842	0.1848	0.131382
COX5A	0.102901	0.273806	0.087705	0.351308	0.0834216	0.375418
COX5B	-0.0568223	0.548176	0.0884982	0.349105	0.0808686	0.39237
COX6A1	-0.152382	0.147032	0.0536939	0.611215	0.072169	0.494197
COX6B1	0.0416475	0.658538	0.0350379	0.710079	-0.0889701	0.344377
COX6C	0.0152923	0.881197	0.121007	0.235267	0.0574083	0.574467
COX7A1	0.0492806	0.621066	0.106675	0.283505	0.0786824	0.429517
COX7A2	0.14457	0.123191	0.283801	0.00211464	0.0833256	0.37597
COX7A2L	-0.124681	0.190257	0.0282591	0.767406	-0.0123281	0.89735
COX7C	-0.0627933	0.577592	0.109849	0.32895	0.184616	0.098957
CP	0.236077	0.0110854	0.132989	0.156522	-0.106727	0.256264
CPA3	0.0174482	0.857091	0.142771	0.138609	-0.0991976	0.304775
CPA4	-0.00668741	0.972535	0.325902	0.0844735	-0.00591206	0.975718
CPB2	0.186986	0.0453947	0.0981489	0.296692	-0.161255	0.0851307
CPD	-0.0879274	0.350084	0.00987409	0.916587	-0.121418	0.19614
CPE	0.0491018	0.60881	0.0576864	0.547583	0.0146942	0.878344
CPEB2	0.137212	0.224865	0.0774226	0.49485	-0.00173508	0.987813
CPEB3	0.137982	0.222248	0.0775515	0.494129	-0.00193438	0.986413
CPEB4	0.0325758	0.820478	-0.215218	0.129343	0.000407433	0.997736
CPLX3	-0.0629659	0.641708	-0.229069	0.0865308	-0.0299862	0.824761
CPM	0.0123178	0.897436	0.0771435	0.418827	-0.0513297	0.590934
CPN1	0.0259632	0.785828	-0.0406121	0.670726	-0.134804	0.156453
CPN2	0.0157072	0.867676	0.0728289	0.439227	-0.047095	0.617218
CPNE1	-0.078491	0.404385	0.0767178	0.415118	-0.0235361	0.802839
CPNE2	0.133193	0.15588	0.0654839	0.48686	0.0381965	0.685268
CPNE3	-0.195664	0.0361144	0.00110483	0.99065	-0.0258179	0.784171
CPNE4	-0.0804461	0.394856	0.00513812	0.956731	0.0706178	0.455296
CPNE5	-0.156523	0.0962998	-0.0200618	0.832215	0.0866955	0.359047
CPNE6	-0.0814573	0.388922	0.00584088	0.95082	0.070727	0.454597
CPNE7	-0.0812341	0.390227	0.00513597	0.956749	0.071722	0.44826
CPNE8	-0.108833	0.249056	0.041805	0.658758	0.0198917	0.833616
CPNE9	-0.121968	0.196099	-0.00685552	0.942291	0.0944002	0.317773
CPOX	-0.111888	0.23385	-0.0233507	0.804361	0.0846472	0.368419
CPPED1	-0.104885	0.264612	-0.073244	0.436616	0.198007	0.0339012
CPQ	0.0231266	0.807048	0.00181663	0.984695	0.00834267	0.929801
CPS1	0.08256	0.380387	0.0189846	0.840401	0.118103	0.208725
CPSF1	-0.0405226	0.668599	0.142341	0.130855	-0.0577642	0.541553
CPSF2	-0.146326	0.121982	0.0485078	0.609903	0.0695876	0.46393
CPSF3	-0.114286	0.262487	0.049564	0.627916	0.0626361	0.540067
CPSF3L	0.0415684	0.748371	0.110953	0.390605	-0.0601224	0.642511
CPSF4	0.0228728	0.827723	-0.108703	0.299648	0.0780225	0.457252
CPSF6	0.202686	0.0298235	0.126475	0.178016	-0.0459141	0.62608
CPSF7	0.0111129	0.907421	0.185996	0.0495906	0.120799	0.204539
CPT1A	-0.076289	0.417737	0.0619153	0.510959	-0.0302048	0.748631
CPT1B	0.0241786	0.806591	-0.00696995	0.943743	-0.135214	0.169049
CPT2	-0.0634349	0.500622	-0.00521421	0.955895	0.025738	0.784823
CPVL	0.117969	0.211281	0.282473	0.0023267	-0.000467871	0.996058
CPXM1	-0.5	0.666667	1	0	0.5	0.666667
CPXM2	0.0924689	0.327819	-0.0239119	0.80063	0.102059	0.279916
CPZ	0.0603589	0.667681	0.260352	0.059726	0.214618	0.122774
CR1	0.0690551	0.471424	0.121407	0.204324	-0.0224459	0.815114
CR1L	0.1133	0.27691	0.175298	0.0910368	0.0711369	0.49566
CRABP1	-0.0877707	0.450883	0.130459	0.261319	-0.0256312	0.826042
CRABP2	0.112641	0.259664	-0.10525	0.292433	-0.112174	0.261657
CRADD	-0.0223403	0.82104	0.0911558	0.355062	0.114468	0.244939
CRAT	-0.0723664	0.442146	0.0573104	0.542941	0.0775199	0.410243
CRB2	-0.0452209	0.656713	0.116104	0.252448	-0.143317	0.157012
CRB3	-0.13745	0.453152	-0.0429122	0.815608	0.185144	0.310358
CRBN	0.0752814	0.458948	0.0750053	0.460602	-0.0309898	0.760746
CREB1	-0.155071	0.326794	0.137531	0.385096	-0.0792023	0.618073
CREBBP	-0.141803	0.600376	0.162739	0.547048	-0.103093	0.703993
CREBRF	0.5	0.666667	0.5	0.666667	-0.5	0.666667
CREBZF	0.565403	0.0553837	-0.174825	0.586824	0.364915	0.243485
CREG1	0.0256457	0.787444	0.0952717	0.315486	0.0501887	0.597559
CRELD1	0.0913428	0.338143	0.111138	0.243372	0.183857	0.0523186
CRELD2	-0.15182	0.302962	0.066131	0.655178	0.205744	0.160639
CREM	0.5	0.666667	0.5	0.666667	0.5	0.666667
CRIM1	-0.165145	0.627495	0.259682	0.440624	-0.0454545	0.894427
CRIP1	0.13153	0.176872	-0.174495	0.0722399	-0.137458	0.157982
CRIP2	-0.0146618	0.877505	0.087051	0.359238	-0.124738	0.188045
CRISP3	-0.644552	0.0173977	-0.43956	0.13286	-0.395604	0.180889
CRK	-0.121963	0.198136	-0.0610411	0.520704	0.00335245	0.971888
CRKL	0.0564748	0.548848	0.0028074	0.976245	0.00638876	0.945973
CRLF3	0.0122545	0.898891	-0.0860439	0.371436	0.204066	0.0324866
CRMP1	0.0204421	0.829082	-0.0809706	0.391772	-0.0399209	0.673237
CRNKL1	-0.00898364	0.925102	-0.0373034	0.696175	0.235113	0.0125825
CROCC	-0.038236	0.783699	-0.115815	0.404303	0.0352098	0.800452
CROT	-0.128301	0.18162	-0.00769399	0.936417	0.0275327	0.775245
FN1	0.332742	0.000279726	0.0515189	0.584512	0.0141722	0.880506
CRTAC1	0.0174558	0.853102	0.0539912	0.566588	0.181867	0.0517447
CRTAP	0.198014	0.0355202	0.333299	0.000309349	-0.0154768	0.870754
CRTC2	-0.238223	0.144175	-0.0131093	0.936868	0.0640915	0.698291
CRYAA	-0.0758111	0.426932	0.00754539	0.937066	-0.123444	0.194729
CRYAB	-0.122305	0.192869	-0.057323	0.542852	0.200414	0.0317487
CRYBB3	-0.0606254	0.568094	0.015461	0.884349	-0.0426103	0.688391
CRYL1	-0.25227	0.00653049	-0.0149561	0.87395	0.0223977	0.812195
CRYM	-0.10353	0.270869	0.00274028	0.976813	0.0100368	0.915218
CRYZ	-0.15798	0.0917494	-0.037887	0.687685	-0.0472367	0.616157
CRYZL1	-0.136658	0.179662	-0.00619744	0.951706	-0.0429889	0.674264
CS	-0.0188761	0.841301	0.168075	0.0725732	0.13808	0.141121
CSDE1	0.0815119	0.386484	0.0366337	0.697504	-0.0169187	0.857574
CSE1L	-0.249224	0.00723243	-0.230025	0.0133965	-0.095243	0.311293
CSF1R	0.0571889	0.598792	0.121812	0.261036	0.0908424	0.402706
CSGALNACT2	-0.0043043	0.971375	-0.0311548	0.795023	0.263463	0.0253455
CSH1	0.166057	0.427599	-0.239231	0.24943	0.293077	0.155083
CSH2	0.169758	0.417223	-0.234661	0.25886	0.291595	0.157279
CSK	0.0929407	0.323187	0.236838	0.0108212	-0.213871	0.0217284
CSNK1A1	0.177079	0.0583301	0.0285195	0.762227	-0.0058145	0.950823
CSNK1A1L	0.0798083	0.39652	-0.0446729	0.635453	0.072524	0.44115
CSNK1D	0.0584001	0.595486	0.174886	0.109408	-0.013937	0.89926
CSNK1E	0.0592141	0.592619	0.160774	0.144027	0.00336199	0.975787
CSNK1G1	-0.5	0.666667	0.5	0.666667	1	0
CSNK1G2	0.4	0.6	0.4	0.6	0	1
CSNK1G3	0.4	0.6	0.4	0.6	0	1
CSNK2A1	-0.0885757	0.346529	0.233666	0.0119603	0.0301042	0.74944
CSNK2A2	-0.164586	0.0801373	0.00378512	0.968118	0.064432	0.495826
CSNK2A3	-0.154951	0.0982261	0.163044	0.0816796	-0.0104889	0.911414
CSNK2B	-0.00816664	0.932207	0.15589	0.102299	-0.0561123	0.558583
CSPG4	0.0391252	0.678034	-0.0984752	0.295081	0.0430911	0.647481
CSRP1	0.169363	0.0716385	0.0794697	0.400637	-0.0742355	0.432473
CSRP2	0.0392729	0.680983	0.0859751	0.367408	0.0540226	0.571584
CST1	0.10424	0.386976	0.166519	0.165162	0.0131152	0.913557
CST3	0.160251	0.0885333	-0.00168093	0.985839	-0.0428271	0.650955
CST4	0.0969585	0.349928	0.0913733	0.378507	0.125325	0.226231
CSTA	0.20377	0.106304	0.183379	0.146932	0.256624	0.0406631
CSTB	-0.216847	0.019923	-0.0079901	0.93246	-0.0437029	0.642817
CSTF1	-0.112897	0.235947	0.0399223	0.676002	-0.0364531	0.702771
CSTF2	-0.190679	0.0440268	0.0412351	0.665975	0.10919	0.251786
CSTF2T	-0.179771	0.0665012	0.0483716	0.624123	-6.48068e-05	0.999476
CSTF3	-0.0211054	0.822849	0.136195	0.146685	0.0924732	0.325638
CT45A1	-0.0918371	0.539249	0.270845	0.0655618	0.0469017	0.754238
CT45A2	-0.0918371	0.539249	0.270845	0.0655618	0.0469017	0.754238
CT45A3	-0.0918371	0.539249	0.270845	0.0655618	0.0469017	0.754238
CT45A4	-0.0918371	0.539249	0.270845	0.0655618	0.0469017	0.754238
CT45A5	-0.0918371	0.539249	0.270845	0.0655618	0.0469017	0.754238
CT45A6	-0.0918371	0.539249	0.270845	0.0655618	0.0469017	0.754238
CT47A1	0.118661	0.761084	-0.4	0.286105	0.533333	0.139227
CT47A10	0.118661	0.761084	-0.4	0.286105	0.533333	0.139227
CT47A11	0.118661	0.761084	-0.4	0.286105	0.533333	0.139227
CT47A12	0.118661	0.761084	-0.4	0.286105	0.533333	0.139227
CT47A2	0.118661	0.761084	-0.4	0.286105	0.533333	0.139227
CT47A3	0.118661	0.761084	-0.4	0.286105	0.533333	0.139227
CT47A4	0.118661	0.761084	-0.4	0.286105	0.533333	0.139227
CT47A5	0.118661	0.761084	-0.4	0.286105	0.533333	0.139227
CT47A6	0.118661	0.761084	-0.4	0.286105	0.533333	0.139227
CT47A7	0.118661	0.761084	-0.4	0.286105	0.533333	0.139227
CT47A8	0.118661	0.761084	-0.4	0.286105	0.533333	0.139227
CT47A9	0.118661	0.761084	-0.4	0.286105	0.533333	0.139227
CTAGE1	0.0700174	0.507193	0.0168042	0.873678	-0.0602617	0.568253
CTAGE15P	-0.0228661	0.864716	-0.148046	0.267403	0.245865	0.0628345
CTAGE4	0.0562009	0.683607	-0.231936	0.0884	0.18318	0.180684
CTAGE5	0.0095254	0.920239	0.0703421	0.459088	0.0317606	0.738417
CTAGE6P	-0.0228661	0.864716	-0.148046	0.267403	0.245865	0.0628345
CTAGE8	0.0558572	0.685441	-0.232838	0.087134	0.182494	0.18235
CTAGE9	-0.0600763	0.626501	-0.105407	0.392286	-0.00767491	0.95047
CTBP1	0.0515462	0.584313	-0.0550306	0.559131	0.1305	0.164493
CTBP2	-0.0679173	0.470781	-0.040602	0.666592	0.0522034	0.579523
CTBS	-0.0338036	0.71986	0.161525	0.084603	-0.0507718	0.589978
CTCF	-0.128096	0.550838	0	1	-0.39208	0.0581017
CTCFL	-0.737865	0.262135	0.2	0.8	0	1
CTDP1	-0.367225	0.133846	-0.232318	0.353583	0.547988	0.0185541
CTDSP1	0.233428	0.0778178	0.320263	0.0142503	-0.223255	0.0920696
CTDSP2	0.263069	0.0546152	0.415294	0.00179189	-0.311247	0.0219694
CTDSPL	-0.5	0.666667	-1	0	1	0
CTDSPL2	0	1	0.0909091	0.790373	0.618182	0.0426456
CTGF	0.407253	0.00671924	0.036019	0.81863	0.0797613	0.611152
CTH	0.131818	0.249972	-0.0320414	0.78064	0.021004	0.855169
CTHRC1	0.0923865	0.339341	0.0528119	0.585481	-0.046232	0.633101
CTIF	0.0901091	0.697691	0.125974	0.586364	-0.121865	0.598731
CTNNA1	0.0728407	0.439153	-0.0201924	0.830395	-0.105253	0.262931
CTNNA2	0.0944931	0.315135	-0.0298735	0.751298	-0.0308509	0.743439
CTNNA3	-0.176319	0.0792938	-0.124317	0.217828	0.0089245	0.929778
CTNNAL1	-0.0300455	0.894407	0.348588	0.111853	0.204578	0.361109
CTNNB1	-0.168802	0.0713264	-0.0525882	0.576728	0.161652	0.0843552
CTNNBL1	0.037443	0.692463	0.0499662	0.597539	0.171028	0.0688533
CTNND1	-0.0616403	0.512841	0.0243829	0.795898	0.0455739	0.628643
CTNND2	-0.11932	0.469372	-0.287782	0.0756469	0.125772	0.445506
CTPS1	-0.0662922	0.481486	0.00251343	0.978732	0.192399	0.0393987
CTPS2	-0.0681319	0.469377	-0.115876	0.217496	-0.128559	0.170914
CTR9	-0.00840035	0.930916	0.0209357	0.828927	0.0530744	0.583616
CTSA	-0.0937476	0.321146	-0.0148003	0.875804	0.132942	0.158524
CTSB	0.00597031	0.949507	0.144178	0.124223	-0.0938462	0.318474
CTSC	0.0410794	0.66291	0.151203	0.106735	0.110097	0.24147
CTSD	-0.0483372	0.607954	0.0471113	0.617096	0.0639579	0.49709
CTSE	-0.173793	0.169623	-0.15099	0.23367	0.215005	0.0879798
CTSF	0.215571	0.107296	0.213818	0.110253	0.0906011	0.502699
CTSG	0.00578623	0.951062	0.134532	0.151727	0.0719895	0.444533
CTSH	0.195402	0.0457598	0.200219	0.0405739	-0.0838053	0.395344
CTSK	0.32963	0.0432822	0.0393938	0.81435	-0.00580154	0.972424
CTSL1	0.135019	0.150238	0.203377	0.0292587	0.00355539	0.969918
CTSS	0.191944	0.0426164	0.0492313	0.606216	0.0101667	0.915273
CTSZ	0.0382807	0.684611	0.102301	0.276627	-0.0862635	0.359312
CTTN	0.0393411	0.676357	0.0452931	0.630761	-0.0626364	0.50604
CTTNBP2	0.316228	0.683772	-0.4	0.6	0.316228	0.683772
CTTNBP2NL	0.00111884	0.991794	0.106308	0.327079	0.133086	0.219122
CUBN	-0.152516	0.103692	-0.172142	0.0658252	0.0774588	0.410612
CUL1	0.119105	0.20486	0.153486	0.101485	0.0101729	0.914073
CUL2	0.377164	3.25321e-05	0.128302	0.17178	-0.0597806	0.525663
CUL3	-0.0024609	0.979176	0.0465455	0.621334	-0.0348378	0.711662
CUL4A	-0.0485195	0.608204	-0.0811399	0.390779	0.0183075	0.846698
CUL4B	0.0247573	0.792834	-0.0623223	0.50818	-0.0452415	0.631151
CUL5	-0.0724009	0.443964	0.0341234	0.718527	0.123256	0.191384
CUL7	-0.518769	0.0573364	0.00659341	0.982153	-0.211221	0.468529
CUL9	-0.5	0.666667	-0.5	0.666667	-0.5	0.666667
CUTA	-0.0712433	0.44928	0.117653	0.210476	0.0999438	0.287903
CUTC	-0.0353384	0.717829	0.0305869	0.754471	-0.0452702	0.643353
CUX1	0.0890952	0.343696	0.110895	0.238055	-0.112988	0.229255
CUX2	-0.14465	0.593001	0.0323529	0.90532	0.157469	0.560274
CWC15	-0.18536	0.461501	0.00103252	0.996756	-0.346928	0.158397
CWC22	0.142571	0.261081	0.132134	0.297965	-0.168104	0.184246
CWC25	-0.337374	0.413785	-0.0714286	0.866526	0.143715	0.734221
CWC27	-0.087389	0.420899	0.00187736	0.986231	-0.0174273	0.872714
CWF19L1	0.0486875	0.676195	-0.0968807	0.405099	0.038776	0.739463
CXADR	-0.094189	0.361346	0.0602198	0.560007	0.16195	0.11493
CXCL10	0.101032	0.391719	-0.0512019	0.664839	0.0695483	0.555992
CXCL12	0.112922	0.402969	0.148694	0.26964	0.0274401	0.839435
CXCL13	-0.0593559	0.666858	0.0691608	0.615857	0.0600112	0.663399
CXCL16	0.122476	0.206678	0.112681	0.245605	-0.0564306	0.561859
CXCL5	-0.367756	0.0109865	-0.100607	0.501033	0.0827742	0.580167
CXCL6	-0.0754568	0.462597	0.0528359	0.607261	0.00324864	0.974806
CXCL9	-0.496413	0.0220808	0.0837934	0.718015	-0.318596	0.159254
CXCR1	0.026176	0.812038	0.345554	0.0011992	0.0843962	0.44252
CXCR2	0.0270629	0.805792	0.341575	0.00137742	0.0888038	0.418972
CXorf38	-0.0560153	0.595869	-0.134712	0.200445	-0.12818	0.223345
CYB561	0.3	0.623838	-0.2	0.74706	0	1
CYB561D2	0.12879	0.221133	0.142373	0.17579	0.0181284	0.863816
CYB5A	-0.322566	0.000493204	-0.0140095	0.882916	0.0518256	0.585647
CYB5B	-0.0351332	0.713054	0.123487	0.19457	0.0978451	0.30473
CYB5R1	-0.0937358	0.319046	0.309048	0.000777647	-0.0809533	0.389758
CYB5R2	-0.104885	0.299023	0.0388868	0.700886	-0.0846102	0.402611
CYB5R3	-0.296921	0.0012715	0.104173	0.267886	0.0557601	0.553925
CYB5R4	0.279255	0.142362	0.367533	0.0498288	-0.230039	0.22995
CYBA	0.00989772	0.925812	0.356362	0.000526227	0.0103618	0.922344
CYBB	0.152152	0.104528	0.258131	0.00534834	0.0273895	0.771384
CYC1	-0.117747	0.210109	-0.204483	0.028372	0.074166	0.430849
CYCS	-0.111816	0.234151	0.114303	0.223847	0.105299	0.262721
CYFIP1	-0.140806	0.133364	0.0474828	0.614319	-0.0189037	0.841072
CYFIP2	-0.049742	0.597552	0.104131	0.26808	-0.0797094	0.397107
CYGB	0.00675916	0.94465	-0.0339844	0.726964	0.0631475	0.51617
CYP17A1	0.141817	0.130571	0.327548	0.000352522	0.000422231	0.996427
CYP1B1	0.0362831	0.70026	0.158176	0.0913405	-0.110324	0.240493
CYP20A1	0.0427104	0.651844	0.0349275	0.712182	0.0720837	0.445969
CYP24A1	0.0853748	0.388849	-0.0266166	0.788542	-0.172514	0.079912
CYP27A1	0.078337	0.405311	0.193345	0.0384224	-0.119196	0.204511
CYP2C18	0.5	0.666667	-1	0	-0.5	0.666667
CYP2C8	0.5	0.666667	0.5	0.666667	1	0
CYP2J2	-0.0779394	0.409798	0.0731043	0.439538	0.138416	0.141922
CYP2S1	0.0945535	0.638984	-0.100443	0.618144	-0.0580153	0.77378
CYP3A4	-0.188451	0.602095	0.425534	0.220179	-0.10303	0.776998
CYP3A5	0.0395552	0.716043	-0.0624211	0.565721	0.00127605	0.990641
CYP3A7	-0.116667	0.765008	0.410045	0.27303	-0.183333	0.63682
CYP3A7-CYP3AP1	-0.116667	0.765008	0.410045	0.27303	-0.183333	0.63682
CYP4A11	0.01791	0.854033	0.0171521	0.860146	0.150409	0.120242
CYP4A22	-0.00529675	0.959371	0.0144261	0.889644	0.167352	0.105016
CYP4F11	0.135441	0.148956	0.172936	0.0645694	-0.0156323	0.868301
CYP4F12	0.153014	0.104094	0.2011	0.0319155	0.0716427	0.448763
CYP4F2	0.0120673	0.899055	0.285401	0.00218317	0.0797004	0.401389
CYP4F22	-0.4	0.6	-0.8	0.2	0	1
CYP4F3	0.00136102	0.988482	0.238896	0.0101337	-0.0217607	0.817443
CYP4F8	0.151036	0.15298	0.208005	0.047871	0.12462	0.239213
CYP4X1	-0.5	0.666667	-0.5	0.666667	-1	0
CYP51A1	0.044658	0.709528	-0.0390853	0.744447	-0.0174823	0.884113
CYP7B1	0.089401	0.433323	0.212796	0.0597206	-0.041391	0.717216
CYP8B1	0.542857	0.265703	0.257143	0.622787	0.0285714	0.957155
CYR61	-0.18817	0.0967722	0.0185935	0.8708	0.0611312	0.592521
CYSTM1	-0.091697	0.440372	-0.261712	0.0253118	-0.221613	0.0595269
CYTB	-0.0556171	0.571215	-0.010664	0.913604	0.0262553	0.789349
CYTH1	-0.18019	0.0671914	-0.0281575	0.776612	-0.145476	0.140619
CYTH2	0.167573	0.114405	0.315951	0.00241663	-0.0591127	0.579964
CYTH3	0.0874078	0.45898	0.260005	0.0252736	-0.164193	0.162142
CYTH4	-0.0782765	0.492902	0.117908	0.300715	0.157723	0.165066
CYTIP	-0.0350946	0.867732	0.00230902	0.99126	-0.159415	0.446565
CYTL1	0.198122	0.208486	0.106487	0.502092	0.0669558	0.673535
D2HGDH	0.0325617	0.733235	-0.00319281	0.973347	-0.07619	0.424618
DAAM1	-0.4	0.6	0.2	0.8	0.4	0.6
DAAM2	0.229128	0.109471	0.176876	0.219153	-0.0177765	0.90248
DAB2	0.00190082	0.983986	0.0900618	0.340622	-0.108487	0.250575
DAB2IP	-0.108059	0.641047	-0.212407	0.35529	0.277363	0.223503
DAD1	0.00579816	0.950961	0.197477	0.0343916	0.0584058	0.535245
DAG1	0.207746	0.0279522	0.17424	0.0661545	0.140223	0.140312
DAGLB	0.0697223	0.465095	0.205704	0.029565	0.0198724	0.835251
DAK	-0.0731483	0.437217	-0.0333826	0.723207	0.00614598	0.948024
DAO	0.0350925	0.758819	0.216151	0.0557153	-0.0515884	0.651615
DAP	0.0707553	0.600966	0.00194471	0.988545	0.0620482	0.646581
DAP3	-0.0406364	0.680643	0.13402	0.172878	0.0144723	0.883504
DAPK1	0.0274027	0.896548	0.459985	0.020691	0.0934795	0.656722
DAPK2	-0.133784	0.436639	-0.41022	0.0129582	0.139418	0.417389
DAPK3	-0.0595447	0.854155	-0.342657	0.275567	0.218315	0.49545
DARC	-0.0699211	0.672318	-0.00445457	0.978529	0.216372	0.18583
DARS	-0.107303	0.253694	0.0853751	0.3643	-0.0377035	0.689119
DARS2	0.0221105	0.81456	0.042511	0.651915	0.0425523	0.651599
DAXX	0.103193	0.297211	0.0291361	0.769062	0.0206798	0.834942
DAZAP1	0.0298609	0.751399	0.136463	0.145883	0.0348592	0.711493
DBI	-0.0433268	0.647153	-0.0152081	0.87241	-0.019619	0.835865
DBN1	0.0978623	0.298111	-0.0226641	0.810003	0.080551	0.392126
DBNL	0.0113391	0.904266	0.0616319	0.512898	0.0355659	0.70591
DBR1	0.0576018	0.56137	0.0748162	0.450359	0.0181185	0.855147
DBT	-0.0257388	0.784817	0.00898445	0.924079	-0.0407553	0.665409
DCAF13	-0.316228	0.683772	0.2	0.8	-0.6	0.4
DCAF17	0.766481	0.02652	0.404762	0.319889	0.142857	0.735765
DCAF5	1	0	0.5	0.666667	0.5	0.666667
[truncated: 6,956 more rows]

## Sheet: DEP
Symbol	mean NR	mean R	FC R/NR	log2 FC	p_value (ttest)
HNRNPH3	8.56615	13.4459	1.56966	0.650451	0.000104625
TRMT61A	0.217363	14.5035	66.7248	6.06015	0.000269643
DUOX1	0.0363652	0.0110629	0.304218	-1.71682	0.00121787
DUOX2	0.0398285	0.0121229	0.304379	-1.71606	0.00123344
LAMTOR4	6.80363	3.70491	0.54455	-0.876864	0.0014238
HOGA1	5.48951	1.89893	0.345919	-1.53149	0.00159762
NPM1	34.7375	51.5778	1.48479	0.570256	0.0018037
EPB41L3	1.62666	2.69448	1.65645	0.728095	0.00189572
CCDC132	3.17146	4.888	1.54125	0.624097	0.00241672
RPS7	10.4994	15.2952	1.45677	0.542773	0.00245008
EIF3C	5.26081	8.87593	1.68718	0.754614	0.00255737
YTHDF1	0.764278	0.08855	0.115861	-3.10953	0.00304885
TMEM11	1.13565	0.362077	0.318829	-1.64914	0.00335885
RPL10	4.63927	7.68593	1.65671	0.728321	0.00350223
MAP1LC3B	2.66713	0.364333	0.136601	-2.87196	0.00355251
MAP1LC3B2	2.66713	0.364333	0.136601	-2.87196	0.00355251
MBD1	0.251355	0.0890684	0.354353	-1.49674	0.0043341
NBEAL2	0.828349	0.457425	0.552213	-0.856702	0.00439813
GPR89C	0.866168	0.242812	0.280328	-1.83481	0.00515259
PMM1	1.40055	0.377326	0.269412	-1.89211	0.00530236
URGCP	0.096073	0.0239811	0.249614	-2.00223	0.00539735
SMARCA5	0.827875	1.21293	1.46511	0.551007	0.00554597
COTL1	16.9402	26.4148	1.5593	0.640894	0.00610879
CEACAM8	1.26609	0.584617	0.46175	-1.11482	0.0061393
SNRPE	15.0699	21.4363	1.42246	0.508387	0.00624988
SMC3	2.8844	8.09341	2.80593	1.48848	0.00640567
CHI3L1	5.34018	12.7637	2.39013	1.25709	0.00644103
PLCB1	1.46602	2.29289	1.56402	0.645259	0.006449
PSMB10	9.53958	15.3892	1.6132	0.689924	0.00672519
ATP8A2	0.100679	0.0395084	0.392421	-1.34952	0.00693236
SLC25A26	2.45067	6.15555	2.51178	1.32871	0.00732989
MTMR9	0.162315	0.048175	0.2968	-1.75244	0.00753287
EIF3CL	9.54489	16.2489	1.70237	0.767541	0.00799082
TLR7	0.040456	0.0832167	2.05697	1.04052	0.00845833
TNS1	9.36547	12.9344	1.38108	0.465795	0.00847713
CSTF2T	0.252983	0.470162	1.85848	0.894121	0.00858611
PEX19	0.669702	0.265861	0.396984	-1.33285	0.00874759
SLC40A1	0.995687	0.474909	0.476966	-1.06804	0.00921833
GABPA	0.565399	1.68608	2.98212	1.57634	0.00940031
HNRNPU	14.6404	18.5993	1.27041	0.345289	0.00947709
TRIO	0.156863	0.302192	1.92646	0.945954	0.00970068
PAPPA	0.355713	0.0737927	0.20745	-2.26917	0.00992165
HEATR3	0.858868	0.304357	0.35437	-1.49667	0.00994048
HNRNPH1	36.3991	54.5407	1.49841	0.583431	0.0101499
SCFD2	2.01037	2.34302	1.16547	0.220908	0.0102991
KIF1C	0.144199	0.0333113	0.231009	-2.11398	0.0103632
MISP	7.25505	0.216062	0.0297809	-5.06947	0.0103633
MSH2	2.75397	5.00285	1.8166	0.86124	0.0105151
COG6	0.59067	0.382712	0.647927	-0.626096	0.0106211
RQCD1	4.5443	7.85323	1.72815	0.789229	0.0111536
ITGA6	2.98666	4.06556	1.36124	0.44492	0.011435
HNRNPA0	4.86612	6.68692	1.37418	0.458569	0.0114758
MTMR6	0.638215	1.06915	1.67522	0.744346	0.0115284
PACS1	0.956404	1.33358	1.39437	0.47961	0.0116335
IMPAD1	2.20527	4.53241	2.05526	1.03932	0.0117283
COA4	2.31535	0.823625	0.355724	-1.49117	0.0117293
DDX49	1.39522	1.98278	1.42113	0.507034	0.0118484
CHD7	0.065771	0.0212504	0.323097	-1.62996	0.0118734
MYCBP	7.09685	12.18	1.71625	0.779264	0.01278
SLC9A1	0.467623	0.184359	0.394248	-1.34283	0.0128803
BOLA3	2.38645	0.744059	0.311785	-1.68138	0.0134027
ZNF598	0.366759	0.494	1.34693	0.429678	0.013408
RAB5A	13.9556	8.01222	0.574124	-0.800567	0.0136697
EPS8L1	0.168381	0.0984455	0.584659	-0.774332	0.0139063
MRPS16	1.36543	0.478125	0.350164	-1.5139	0.0139415
HMOX1	15.2071	9.10889	0.59899	-0.739395	0.0140289
DUSP12	0.351837	0.682	1.9384	0.954864	0.0140936
RAB24	15.8363	3.407	0.215138	-2.21666	0.0144592
ATOX1	19.1087	31.2359	1.63464	0.708971	0.0149747
GOLGA4	0.126027	0.039825	0.316005	-1.66198	0.0149802
CTNNA3	0.340808	0.467261	1.37104	0.45527	0.0150234
ZC3HAV1L	1.19303	0.67724	0.567662	-0.816895	0.0150469
MASP1	1.21625	2.73804	2.25122	1.17071	0.0151128
RELN	0.0536327	0.0138108	0.257508	-1.95731	0.0152269
HMGB3	8.88358	14.6963	1.65432	0.726236	0.0154175
ECHS1	33.5897	40.5926	1.20848	0.273199	0.0154744
EMC3	4.3509	6.42596	1.47693	0.5626	0.0154976
HNRNPA3	36.7111	46.2648	1.26024	0.333698	0.0157811
LOC100507714	6.01917	9.56385	1.5889	0.668027	0.0161243
SMARCA1	0.344741	0.456154	1.32318	0.404008	0.0161421
GNB4	8.2354	10.8296	1.31501	0.395074	0.0162378
TPSAB1	5.95898	9.28222	1.55769	0.639405	0.0163675
TPSB2	5.95898	9.28222	1.55769	0.639405	0.0163675
SRP14	7.08211	9.26269	1.3079	0.387253	0.0165001
GMDS	2.25062	3.14663	1.39812	0.483485	0.0165551
TMEM50B	1.3119	0.692662	0.527984	-0.921433	0.016648
KDELR2	1.04665	1.67977	1.6049	0.682484	0.0170966
GID8	2.43189	4.09923	1.68562	0.753275	0.0172167
BRI3	3.52536	7.23207	2.05144	1.03664	0.0172292
U2AF1	5.43901	7.70981	1.4175	0.503351	0.0172688
PKD2	0.795532	0.424681	0.533833	-0.905539	0.0173735
CDK18	4.71992	10.5381	2.2327	1.15879	0.0174446
SLC7A2	0.468855	0.589338	1.25697	0.329955	0.0177045
PTMA	18.8036	26.1304	1.38965	0.474717	0.0177646
DMD	1.60507	3.28344	2.04567	1.03257	0.0177699
CFTR	0.441371	1.14666	2.59796	1.37738	0.0179379
TXNDC9	0.6905	1.11418	1.61359	0.690271	0.0181452
MAP2K4	2.63425	3.39411	1.28845	0.365642	0.0182373
TBC1D22A	0.371681	0.154606	0.415964	-1.26547	0.0188424
HNRNPK	40.2137	52.03	1.29384	0.371655	0.0189166
ACOT9	5.87067	8.19926	1.39665	0.481968	0.0189815
ADSSL1	16.7856	24.3915	1.45312	0.539156	0.0189884
WDR24	0.282571	0.473091	1.67424	0.743504	0.0192162
RPS26	6.1454	9.34111	1.52002	0.604088	0.0193006
SAMD4B	0.824847	1.7151	2.07929	1.05609	0.0196611
SNRPG	13.8961	19.3637	1.39347	0.478679	0.019829
RTKN	1.62399	0.314524	0.193674	-2.3683	0.0198626
SSB	13.0523	17.063	1.30728	0.386567	0.0199771
CDK7	1.75174	0.406576	0.232098	-2.10719	0.0199854
GPR89A	1.73301	0.572369	0.330275	-1.59826	0.0202518
GPR89B	0.845713	0.279644	0.330661	-1.59657	0.0203757
TMEM48	1.62302	0.367505	0.226433	-2.14284	0.0204199
LTBP3	0.215512	0.0778583	0.361272	-1.46884	0.0204714
THAP4	4.27271	1.1595	0.271373	-1.88165	0.0204949
DDX56	0.455966	0.827333	1.81446	0.859544	0.0205231
BSND	1.14194	0.89504	0.783789	-0.351463	0.020541
NAF1	0.301685	0.0575	0.190596	-2.39141	0.0205898
OSTC	6.63059	4.83693	0.729487	-0.455046	0.0208539
HECTD3	1.36949	2.38378	1.74064	0.799616	0.0208563
CHD4	2.49839	3.39007	1.35691	0.44032	0.0210096
ANAPC7	0.294243	0.480375	1.63258	0.707155	0.0216789
MRPL45	0.822105	1.15531	1.40531	0.490891	0.0218343
CSDE1	3.17075	4.11111	1.29657	0.374704	0.0219428
GATSL1	1.62018	0.22476	0.138725	-2.8497	0.022212
SUSD2	4.34757	11.6805	2.68668	1.42582	0.0222696
CBFB	2.07712	0.980789	0.472188	-1.08257	0.0223058
MFAP2	4.35564	2.15829	0.495516	-1.013	0.0224413
FBLIM1	3.48692	4.48085	1.28504	0.361818	0.0224624
RNF170	7.47518	1.69863	0.227235	-2.13774	0.0225543
PDGFC	0.98038	2.39647	2.44443	1.2895	0.0228779
HNRNPA1L2	18.8511	24.4763	1.2984	0.376735	0.0232187
RPL30	30.6674	41.3226	1.34744	0.430223	0.0233395
MTA2	2.36358	3.33011	1.40893	0.494597	0.023438
CAPRIN1	6.69159	7.83889	1.17145	0.2283	0.0235932
HIST1H1D	36.2206	48.1459	1.32924	0.410602	0.0237085
RAB9B	1.66235	0.8821	0.530635	-0.914209	0.0237241
TXNDC5	22.2717	32.977	1.48067	0.566248	0.02374
RFC4	3.445	5.11993	1.48619	0.57162	0.0240927
NEDD4L	1.23283	1.49323	1.21122	0.276461	0.0241368
PPIE	4.47106	0.639653	0.143065	-2.80525	0.0242777
PNPLA7	0.0254831	0.006955	0.272926	-1.87342	0.024331
CFL1	201.232	263.822	1.31104	0.390707	0.0243758
FCGR3A	5.42884	6.98852	1.28729	0.364342	0.0243827
S100A16	4.86573	6.22333	1.27901	0.355031	0.0245851
SNRPD1	12.2588	15.775	1.28683	0.363821	0.0246117
CC2D2B	1.51199	0.2361	0.156152	-2.67897	0.0246455
CIRBP	8.56302	10.9626	1.28022	0.356397	0.0248597
ADK	2.78477	5.74485	2.06295	1.04471	0.025225
ARPC3	14.9782	19.117	1.27633	0.351996	0.0252312
CUL4B	4.18822	6.14052	1.46614	0.552025	0.0252637
SLC1A3	0.216769	0.398888	1.84015	0.879827	0.0255253
AKAP1	0.99585	0.0817533	0.082094	-3.60658	0.0257128
HNRNPA1	36.8539	46.9841	1.27488	0.350356	0.0257245
LSM4	9.65139	12.1767	1.26165	0.33531	0.0258236
DPH5	1.63134	2.64785	1.62311	0.698764	0.0259293
SRSF3	23.5555	38.6833	1.64222	0.71565	0.0259353
HNRNPA2B1	73.0475	91.8381	1.25724	0.330259	0.0260457
HLA-A	49.0889	62.7963	1.27924	0.355284	0.0261015
SLC30A6	1.1288	2.49067	2.20648	1.14175	0.0261473
CD59	16.1669	12.4924	0.772711	-0.371999	0.0262291
LSR	0.252804	0.08599	0.340145	-1.55578	0.0263482
MTMR2	0.972759	0.339378	0.348882	-1.51919	0.0264091
ERLIN1	11.4819	17.8026	1.55049	0.632725	0.0264789
EPHA7	0.15292	0.0632895	0.413875	-1.27273	0.0264894
APOF	8.35976	12.9254	1.54614	0.628674	0.0265744
ATP7A	0.124099	0.0711408	0.573258	-0.802743	0.0265871
SAFB	4.30544	7.03967	1.63506	0.709345	0.0266114
CTHRC1	7.94228	5.56476	0.700651	-0.513233	0.0268445
QTRT1	2.01355	6.95081	3.45202	1.78744	0.0270279
SORBS1	6.30672	8.45852	1.34119	0.423516	0.0274019
SNX32	0.243067	0.551373	2.2684	1.18168	0.0276058
RBMXL1	1.456	2.00452	1.37673	0.46125	0.0276688
TPM2	53.0002	74.3904	1.40359	0.489117	0.0278173
FAHD2B	3.21576	4.20015	1.30611	0.385282	0.0278976
TACSTD2	1.12202	1.95195	1.73968	0.79882	0.0280702
PTCD3	2.19825	1.2798	0.582192	-0.780433	0.0280746
PAFAH1B2	12.2379	16.7133	1.3657	0.449644	0.0287754
NAPSA	8.62914	15.8749	1.83969	0.879461	0.0290233
TLN1	21.8072	26.7074	1.22471	0.292438	0.0291049
PHYKPL	8.09193	10.1648	1.25617	0.329028	0.0291842
CAP1	34.0288	45.453	1.33572	0.417617	0.0291999
NDRG4	0.725348	0.991227	1.36655	0.450543	0.0294287
RPLP1	65.0015	96.1663	1.47945	0.565058	0.0294704
APIP	7.21379	13.1557	1.82368	0.866853	0.0295763
CASKIN2	0.1912	0.108367	0.566771	-0.819161	0.029582
LOC100507709	2.94646	4.39585	1.49191	0.57716	0.0296693
TBCE	6.75122	12.198	1.80679	0.853429	0.0297956
ALDH3B2	0.627264	0.375638	0.598852	-0.739728	0.0299006
ERBB4	2.21821	3.48442	1.57083	0.651525	0.0299249
ZRANB2	0.758911	1.80252	2.37514	1.24801	0.0300797
CBX5	11.4717	12.8341	1.11877	0.161908	0.030389
RPS6KA1	1.97374	1.14904	0.582163	-0.780506	0.0304677
SRGAP2	0.364117	0.172161	0.472818	-1.08064	0.030502
SLC38A2	0.364779	0.175925	0.482279	-1.05206	0.0309192
PYCARD	24.6175	35.3963	1.43785	0.523911	0.0309433
HIST1H1E	50.7018	68.2915	1.34693	0.42967	0.0313452
SULF1	1.12742	2.09245	1.85597	0.892175	0.031628
C19orf52	0.683487	0.286417	0.419052	-1.2548	0.0317148
FPGT-TNNI3K	0.258969	0.701922	2.71045	1.43853	0.0317723
TNS3	3.39944	4.74463	1.39571	0.480997	0.0317979
HDAC2	1.99092	3.90308	1.96044	0.971174	0.0320374
44076	27.2549	31.3222	1.14923	0.200672	0.0322623
EIF5	4.55349	5.73926	1.26041	0.333892	0.0324058
FUBP1	12.5741	15.7885	1.25564	0.328421	0.0324748
ACAT1	44.1393	49.0778	1.11188	0.153006	0.0324805
TUBG2	1.45506	5.48504	3.76962	1.91442	0.0325965
PRRC2B	0.106758	0.0296133	0.277388	-1.85002	0.032602
TRA2B	9.03524	11.9286	1.32023	0.400785	0.032676
CHD9	0.0716929	0.0239022	0.333397	-1.58469	0.0327685
NACAD	0.398812	0.589555	1.47828	0.563918	0.0327934
NAA15	1.42046	2.12262	1.49432	0.579487	0.0328832
CGN	0.319376	0.170017	0.532339	-0.909582	0.0330973
ERN1	0.505173	2.86743	5.67613	2.50491	0.033293
AP1G2	0.660972	1.03184	1.56109	0.642553	0.0333595
TMEM50A	2.33777	1.79318	0.767045	-0.382616	0.0336645
EXOC4	7.12893	3.72259	0.522181	-0.937378	0.0337468
GLRX3	6.28405	8.58763	1.36658	0.450566	0.0338261
H3F3A	11.7626	15.8963	1.35143	0.434483	0.0340144
H3F3B	11.7626	15.8963	1.35143	0.434483	0.0340144
RPL37A	5.33797	7.16642	1.34254	0.42496	0.0340387
OSBPL11	0.239003	0.0984818	0.412053	-1.2791	0.0342324
PSME2	23.7468	32.0567	1.34994	0.43289	0.0342781
MAD1L1	0.0858395	0.157928	1.83981	0.879556	0.0347785
RASA4	0.292196	0.51318	1.75629	0.812528	0.034923
ARPC5L	7.70477	10.3192	1.33932	0.421506	0.035047
HNRNPM	20.6153	24.2778	1.17766	0.235918	0.035177
TUBA4A	75.2741	90.3037	1.19967	0.262632	0.035408
SLC38A7	1.15027	0.651736	0.566594	-0.819613	0.0354557
IPO5	11.5569	14.4733	1.25235	0.324639	0.0354601
FAHD2A	3.99732	4.96226	1.2414	0.311965	0.035516
MTSS1	1.53104	2.3367	1.52622	0.609964	0.0355607
PRKAB1	6.14582	11.2984	1.83839	0.878446	0.035854
NUMB	0.395704	0.148462	0.375185	-1.41432	0.0360095
HIST2H3A	6.09982	9.57896	1.57037	0.651102	0.0360564
HIST2H3C	6.09982	9.57896	1.57037	0.651102	0.0360564
HIST2H3D	6.09982	9.57896	1.57037	0.651102	0.0360564
CYB5R2	1.74417	3.46701	1.98778	0.991155	0.0361414
JAM2	3.40531	0.800505	0.235076	-2.0888	0.0363311
UBLCP1	3.11245	4.49022	1.44266	0.528734	0.0363614
SRSF1	26.7029	34.0289	1.27435	0.349761	0.0363853
CYP4A22	0.738485	0.382882	0.518469	-0.947669	0.0364982
ADH1A	3.3329	5.98074	1.79445	0.843545	0.0368872
NUP85	3.62266	7.18115	1.98229	0.987165	0.0370503
PAM	0.922577	0.338911	0.367352	-1.44476	0.0370717
C10orf76	1.46134	0.9096	0.622442	-0.683988	0.0370781
EPB41L5	0.565469	0.895278	1.58325	0.662887	0.0371236
ANAPC5	0.157327	0.0484611	0.308027	-1.69887	0.0371696
SGCB	1.60763	0.7279	0.452779	-1.14312	0.0373387
CNN1	37.0055	49.1767	1.3289	0.410236	0.0373567
RPL8	5.98211	7.61231	1.27251	0.34768	0.0375114
DPP7	6.44748	5.06815	0.786067	-0.347276	0.0375737
TLN2	9.75148	15.3452	1.57363	0.654093	0.0375856
MEPCE	0.455877	0.14865	0.326074	-1.61673	0.0376324
NDUFS4	1.66388	1.98546	1.19327	0.254923	0.0376493
ARL3	6.00011	7.40593	1.2343	0.30369	0.0379171
C1QL2	0.231604	0.0909111	0.392529	-1.34913	0.0379813
C1QL3	0.231604	0.0909111	0.392529	-1.34913	0.0379813
TNFAIP2	4.17251	5.94733	1.42536	0.511327	0.0380832
GALK2	3.76457	1.29844	0.344911	-1.5357	0.038099
TRAP1	24.1709	29.7778	1.23197	0.300964	0.0387031
IST1	10.9446	6.88863	0.629407	-0.667935	0.0388548
ADSS	7.51659	8.52778	1.13453	0.182091	0.0389221
SF3B14	3.53652	4.48485	1.26815	0.342729	0.0389863
SLC39A10	0.820831	1.37507	1.67522	0.744352	0.03906
DDX58	3.34547	3.96889	1.18635	0.246528	0.0391259
RPL7A	35.5967	49.087	1.37898	0.463598	0.0391282
ACTB	447.586	545.259	1.21822	0.284776	0.0391439
SF3B2	3.63337	4.75096	1.30759	0.386913	0.0392177
WFS1	0.961585	1.84848	1.92233	0.942857	0.0394094
RPS20	24.3204	29.7535	1.2234	0.290893	0.0395287
POTEE	28.2682	34.8122	1.2315	0.300415	0.0395678
NGEF	0.171118	0.0364583	0.21306	-2.23067	0.039571
TSPO	2.79948	1.11596	0.398631	-1.32688	0.0397019
GATSL2	1.51708	0.216019	0.142392	-2.81206	0.0398623
HAO2	5.93449	2.74557	0.462646	-1.11202	0.0398761
PSMA1	15.8797	19.5259	1.22962	0.298211	0.0401859
FGL2	2.36248	3.72533	1.57687	0.657066	0.040203
MGMT	3.05721	2.0259	0.662663	-0.593652	0.0402434
VPS33B	1.31885	2.265	1.7174	0.780229	0.040871
CHD8	0.143573	0.0523435	0.364578	-1.4557	0.0408985
FER	0.210617	0.0979935	0.465269	-1.10386	0.0409995
PDE12	3.06287	4.17019	1.36153	0.445227	0.041021
DSTN	41.8358	50.863	1.21578	0.281878	0.0411356
TMEM126A	6.09397	4.63058	0.759863	-0.396189	0.041423
RAVER1	2.71598	2.09604	0.771742	-0.37381	0.0414858
HIST2H2BF	105.705	133.988	1.26757	0.342066	0.0416042
PPT1	9.21716	6.86678	0.744999	-0.424689	0.0417935
DHRS4	3.16539	4.12222	1.30228	0.381041	0.0418047
HIST1H2BC	56.4002	71.447	1.26679	0.341173	0.0418296
HIST1H2BE	56.4002	71.447	1.26679	0.341173	0.0418296
HIST1H2BF	56.4002	71.447	1.26679	0.341173	0.0418296
HIST1H2BG	56.4002	71.447	1.26679	0.341173	0.0418296
HIST1H2BI	56.4002	71.447	1.26679	0.341173	0.0418296
HIST1H2BD	56.3991	71.4396	1.26668	0.341053	0.041887
HIST1H2BH	56.3991	71.4396	1.26668	0.341053	0.041887
HIST1H2BM	56.3991	71.4396	1.26668	0.341053	0.041887
HIST1H2BN	56.3991	71.4396	1.26668	0.341053	0.041887
PPP1R7	12.9533	18.8111	1.45223	0.538266	0.041909
ACTG1	436.207	528.259	1.21103	0.276234	0.042114
RBCK1	1.5698	3.38774	2.15807	1.10974	0.0424546
HIST1H2BL	56.3075	71.3507	1.26716	0.341601	0.042566
RPL14	62.106	78.8481	1.26957	0.344344	0.0426929
HIST1H2AC	49.3954	62.6141	1.26761	0.342109	0.0427144
HIST1H2BK	56.3777	71.43	1.26699	0.341405	0.0429591
SF1	3.33417	4.38407	1.31489	0.394944	0.0429645
FCGR1A	5.10415	6.22722	1.22003	0.286918	0.0430871
PRKAR1A	9.81443	14.5211	1.47957	0.565175	0.0432047
ERBB2	3.92656	5.31831	1.35444	0.437701	0.0432489
HIST1H2AB	49.1383	62.3196	1.26825	0.342839	0.0432986
HIST1H2AE	49.1383	62.3196	1.26825	0.342839	0.0432986
HIST3H2A	49.1383	62.3196	1.26825	0.342839	0.0432986
OSBPL6	0.514456	2.20504	4.28616	2.09969	0.0434475
FCGR1B	7.22193	12.2339	1.69399	0.760426	0.0434901
PIGK	1.90457	2.85948	1.50138	0.586292	0.0438534
HIST1H2AG	49.4432	62.7163	1.26845	0.343067	0.0440798
HIST1H2AH	49.4432	62.7163	1.26845	0.343067	0.0440798
HIST1H2AI	49.4432	62.7163	1.26845	0.343067	0.0440798
HIST1H2AJ	49.4432	62.7163	1.26845	0.343067	0.0440798
HIST1H2AK	49.4432	62.7163	1.26845	0.343067	0.0440798
HIST1H2AL	49.4432	62.7163	1.26845	0.343067	0.0440798
HIST1H2AM	49.4432	62.7163	1.26845	0.343067	0.0440798
H2AFJ	49.4378	62.7015	1.26829	0.342885	0.0440889
WWP1	0.0412406	0.0221832	0.537896	-0.894601	0.044096
KIAA1715	6.0397	3.55915	0.589292	-0.762946	0.0441776
COG5	0.434662	0.237179	0.545663	-0.873918	0.0443458
ALG13	2.61461	0.8015	0.306547	-1.70582	0.0444419
LOC101060789	3.63434	4.60519	1.26713	0.341565	0.0445502
HNRNPD	31.4625	39.8111	1.26535	0.339538	0.0449025
DCTN5	5.9745	10.7011	1.79113	0.840871	0.0450162
LHFP	1.96381	3.59486	1.83056	0.872281	0.0451184
PSMD14	6.08515	8.85444	1.45509	0.541109	0.0452008
DYNLRB2	3.83683	4.80654	1.25274	0.325084	0.0453951
COMMD9	6.33733	10.36	1.63476	0.709077	0.0454233
ST3GAL1	0.330976	1.38603	4.18772	2.06616	0.0454525
DDR2	0.963531	1.92881	2.00182	1.00131	0.0454735
C8A	6.57624	3.92144	0.596305	-0.745877	0.0455629
NDUFA10	10.2068	15.2144	1.49062	0.57591	0.0455776
DAXX	2.22598	0.919277	0.412976	-1.27587	0.0455997
TCEA1	2.33641	3.18115	1.36155	0.445253	0.0456201
HNRNPCL1	3.87611	4.62781	1.19393	0.25572	0.0457725
LOC440563	3.87611	4.62781	1.19393	0.25572	0.0457725
LOC649330	3.87611	4.62781	1.19393	0.25572	0.0457725
HIST1H2AD	49.185	62.4548	1.26979	0.344596	0.0459136
IRAK4	4.34576	15.2487	3.50886	1.811	0.0464134
ERMAP	9.93176	19.0648	1.91958	0.940788	0.0466359
SAMHD1	28.9348	37.1296	1.28322	0.359767	0.0466415
NPEPPS	18.1028	14.6678	0.810247	-0.303566	0.0466599
UCKL1	0.665234	0.9986	1.50113	0.586044	0.0468571
COQ10B	2.35861	0.106022	0.0449512	-4.4755	0.0469443
CRKL	5.26278	6.27778	1.19286	0.254428	0.0471202
NAP1L1	8.45661	11.9969	1.41864	0.504504	0.0471547
LOC100996724	0.0306076	0.00862761	0.281878	-1.82686	0.0471779
PTGS2	0.501489	1.00543	2.00489	1.00352	0.0472602
MTA3	1.5794	2.41864	1.53137	0.614819	0.0473239
PPCDC	1.39928	0.362237	0.258874	-1.94968	0.0473954
SLC11A2	55.1239	79.1602	1.43604	0.522097	0.0475397
KIF5A	0.653918	0.815037	1.24639	0.317755	0.0475905
SHMT2	25.0027	30.0441	1.20163	0.264998	0.0477347
SDC1	22.1739	6.4172	0.289403	-1.78885	0.0477512
TIMM13	10.6033	11.7896	1.11188	0.153004	0.0479127
UBA1	26.316	31.0481	1.17982	0.238566	0.0481585
LSM1	7.75492	10.0389	1.29452	0.372416	0.0485112
PPP3CA	1.23768	1.98856	1.60668	0.684087	0.0485425
LOX	3.91678	1.63319	0.416971	-1.26198	0.0486662
UFM1	15.4556	18.4627	1.19456	0.256484	0.0486699
PTGES	2.30832	1.3239	0.573534	-0.802049	0.0487589
OXSR1	29.5479	7.83519	0.265169	-1.91502	0.048855
HIST2H2AC	49.568	62.713	1.26519	0.339354	0.0490685
HIST2H2AA3	49.5724	62.7204	1.26523	0.339396	0.0490929
HIST2H2AA4	49.5724	62.7204	1.26523	0.339396	0.0490929
B2M	35.6094	45.5404	1.27889	0.354887	0.0492913
RPF2	0.691773	1.00824	1.45747	0.543469	0.0493441
RPS27	10.2549	12.5804	1.22677	0.294861	0.0493924
LOC101060301	3.84782	4.5667	1.18683	0.247113	0.04944
GSTM1	5.65262	3.23604	0.572484	-0.804693	0.0498815
HNRNPC	41.0858	52.8285	1.28581	0.362677	0.0501341
EIF4E	5.85339	9.94053	1.69825	0.76405	0.0502569
FGD5	0.095051	0.0536389	0.564317	-0.825423	0.0504286
XPO6	0.446902	0.995141	2.22675	1.15494	0.0504501
NF1	0.258418	0.0612947	0.237192	-2.07587	0.0504769
SMARCA2	0.185611	0.319396	1.72078	0.783065	0.0506615
RALY	4.45892	6.18222	1.38648	0.471431	0.0509959
LOC100996780	0.185172	0.0545929	0.294822	-1.76209	0.0514075
SPOCK1	0.76336	1.10644	1.44943	0.535484	0.0514386
BCHE	0.56056	0.252274	0.450039	-1.15188	0.0514695
RPS25	43.2682	51.9067	1.19965	0.262612	0.0515221
ACOT8	2.59902	0.80464	0.309594	-1.69155	0.0517216
RAN	66.5399	79.5296	1.19522	0.257273	0.0517506
FAM160A2	0.382191	0.0894059	0.23393	-2.09585	0.0520529
TUBA3C	30.6724	36.0685	1.17593	0.2338	0.0521268
TUBA3D	30.6724	36.0685	1.17593	0.2338	0.0521268
SAA1	23.3213	13.8081	0.592084	-0.756127	0.0523187
RDH12	2.01797	0.898681	0.44534	-1.16702	0.0524116
GIMAP8	2.97709	1.484	0.498473	-1.00441	0.0524167
RNF121	1.81831	2.93053	1.61168	0.688562	0.0527518
CHID1	4.7892	6.06852	1.26712	0.341558	0.0527585
44082	7.28923	8.69074	1.19227	0.253713	0.0527732
HIF1AN	1.61673	1.01276	0.626427	-0.674781	0.0527748
GBP1	17.3528	26.7994	1.54438	0.627027	0.0528342
LGALS4	14.8715	22.4338	1.50851	0.593126	0.0529268
SNRPD3	21.2173	25.0811	1.18211	0.241362	0.0529964
TYMP	54.8536	76.437	1.39347	0.478685	0.0533533
NR3C1	1.93627	1.94938	1.00677	0.00974025	0.0534633
HIST1H1C	58.5033	76.9244	1.31487	0.394925	0.0535291
RBM3	5.64908	7.24185	1.28195	0.358343	0.053545
CYP4F12	0.314904	0.161606	0.513191	-0.962432	0.0536281
PLA2G4A	4.85535	2.29293	0.472247	-1.08239	0.0537238
ASMTL	1.2084	0.860163	0.711817	-0.490422	0.0538647
HIST1H3A	6.37926	9.60296	1.50534	0.59009	0.0539186
HIST1H3B	6.37926	9.60296	1.50534	0.59009	0.0539186
HIST1H3C	6.37926	9.60296	1.50534	0.59009	0.0539186
HIST1H3D	6.37926	9.60296	1.50534	0.59009	0.0539186
HIST1H3E	6.37926	9.60296	1.50534	0.59009	0.0539186
HIST1H3F	6.37926	9.60296	1.50534	0.59009	0.0539186
HIST1H3G	6.37926	9.60296	1.50534	0.59009	0.0539186
HIST1H3H	6.37926	9.60296	1.50534	0.59009	0.0539186
HIST1H3I	6.37926	9.60296	1.50534	0.59009	0.0539186
HIST1H3J	6.37926	9.60296	1.50534	0.59009	0.0539186
HSPB7	4.42402	2.76296	0.624536	-0.679144	0.0539933
NSUN2	3.37134	4.33793	1.28671	0.363683	0.0540195
CHERP	1.4013	1.94067	1.3849	0.469786	0.0540414
HINT2	5.83782	7.42674	1.27218	0.347298	0.0540838
AFG3L2	11.4665	6.26074	0.546004	-0.873017	0.0544336
TPT1	22.4638	25.5111	1.13566	0.183527	0.0545466
COL4A3BP	3.19322	2.48814	0.779196	-0.359941	0.0545666
SRSF11	3.24336	3.63177	1.11975	0.163181	0.0545915
GSTT1	9.7856	10.063	1.02834	0.0403223	0.0548024
PCMT1	8.2158	9.65926	1.17569	0.233512	0.0548708
CECR5	10.7746	18.2742	1.69604	0.762173	0.05489
RGNEF	0.0642716	0.0309475	0.481512	-1.05436	0.0550029
RAD23B	5.77228	7.61681	1.31955	0.400046	0.0554287
TAOK3	1.35426	1.36363	1.00692	0.00994445	0.0556235
SUB1	32.0187	40.2963	1.25852	0.331733	0.055795
PHKA1	0.257464	0.115441	0.448378	-1.15721	0.0558492
ASPDH	2.63151	3.422	1.3004	0.37895	0.0558787
GDE1	0.539523	0.93603	1.73492	0.79487	0.0558892
CRIP1	11.4023	21.0363	1.84491	0.883554	0.0559291
ANP32B	14.6546	21.668	1.47858	0.564216	0.0561242
ATPAF1	50.3664	5.95937	0.11832	-3.07923	0.0561513
WDR74	0.673914	1.01405	1.50472	0.5895	0.0561517
STON2	1.85143	2.91725	1.57568	0.655974	0.0561702
HAPLN1	6.848	15.3625	2.24336	1.16566	0.0562578
TUBG1	1.93977	5.41733	2.79277	1.4817	0.0563356
TUBA1A	101.412	120.281	1.18607	0.246187	0.0564609
HLA-DPB1	17.1388	31.5932	1.84337	0.882348	0.056471
GNPTG	20.6677	37.796	1.82875	0.87086	0.0565043
RASA4B	0.151806	0.261484	1.72249	0.784493	0.0566045
MOCS2	5.30462	9.27496	1.74847	0.806091	0.0566801
WIPI2	0.860417	0.310416	0.360774	-1.47083	0.0569058
GLIPR2	12.5668	14.0137	1.11513	0.157216	0.0569129
TMCO4	0.232717	0.123746	0.531745	-0.911194	0.0569529
UBE2L6	7.25005	12.0452	1.66139	0.73239	0.0571487
RARS	14.4666	17.6907	1.22287	0.290266	0.0571974
KRT84	0.408166	0.470852	1.15358	0.206116	0.0572089
LAMB2	21.6119	26.1722	1.21101	0.276208	0.0575402
ACE2	3.1541	3.65185	1.15781	0.211399	0.0577536
SLC25A16	1.28579	0.921139	0.716402	-0.481159	0.0578296
NASP	3.49999	5.63263	1.60933	0.686458	0.0580357
SAMD9	0.400764	0.377926	0.943014	-0.0846487	0.0582877
EFHD1	7.27499	8.93556	1.22826	0.296612	0.0585713
SERPINB4	1.04135	0.482116	0.462972	-1.111	0.0585894
ZFAND2B	0.233585	0.5943	2.54426	1.34724	0.0587806
HIST1H2AA	32.4207	40.8281	1.25932	0.332647	0.0587857
CD84	0.300307	0.83912	2.79421	1.48244	0.0588157
POLD1	0.553462	0.439864	0.794749	-0.331429	0.0591413
CD97	3.19195	3.85819	1.20872	0.273482	0.0597513
GPR180	0.195827	0.113225	0.578188	-0.790389	0.0598538
SPTBN4	0.737533	0.899963	1.22023	0.287158	0.0598785
HIST2H2AB	38.0698	47.6519	1.2517	0.323885	0.06027
GPD2	16.1927	22.3485	1.38016	0.464837	0.060442
WARS	28.824	37.19	1.29025	0.367645	0.0606823
POLR1C	1.75088	3.94287	2.25194	1.17117	0.0607985
PCNP	2.08521	1.41821	0.680126	-0.556126	0.0608463
C1orf50	0.818854	1.2081	1.47536	0.561062	0.0610391
LECT2	1.01926	0.586391	0.575311	-0.797586	0.0611189
H2AFX	27.5546	34.6884	1.2589	0.332158	0.0611731
GLTP	5.06888	7.92738	1.56393	0.645179	0.0612723
TMOD2	27.596	11.2239	0.406722	-1.29789	0.0612816
DNAJC8	19.165	5.89279	0.307477	-1.70145	0.0615536
C19orf25	0.465402	0.614	1.31929	0.399762	0.06172
OXR1	0.449306	0.257	0.571994	-0.805929	0.0617349
ASNA1	22.7808	26.7833	1.1757	0.233517	0.061857
CD200R1	0.358491	0.139663	0.389586	-1.35999	0.0618999
OXA1L	4.39679	0.259588	0.0590404	-4.08215	0.0623598
GLYATL1	2.0367	2.56139	1.25762	0.330693	0.0624155
TUBA1B	56.516	67.0667	1.18668	0.246936	0.0624837
METTL15	0.5319	0.213307	0.401028	-1.31823	0.0626703
PLXNC1	0.186841	0.126895	0.679159	-0.55818	0.0627042
CHMP3	10.5521	20.2656	1.92052	0.941496	0.0627294
GNB1	16.7824	20.2093	1.20419	0.268069	0.0628539
POLR2L	3.28403	5.40304	1.64525	0.718305	0.062937
MTM1	2.87543	1.38835	0.482834	-1.0504	0.0630206
SUPT16H	4.7395	5.92148	1.24939	0.321223	0.0631741
DBR1	0.635311	1.84509	2.90423	1.53815	0.063245
YWHAG	28.937	34.5511	1.19401	0.255818	0.0634174
AFAP1L2	0.728564	1.01016	1.38651	0.471461	0.0641002
MYBBP1A	1.70525	2.04007	1.19635	0.258638	0.0642407
MYL9	71.9343	89.3481	1.24208	0.312758	0.0642793
CPEB3	0.132216	0.198385	1.50046	0.585401	0.064287
ANXA2	311.674	388.993	1.24808	0.319707	0.0644629
CPEB2	0.300008	0.45026	1.50082	0.585756	0.06448
PSMB3	26.8866	35.3752	1.31572	0.395851	0.0647597
TNFAIP3	0.268352	0.0493475	0.183891	-2.44308	0.0647783
ATP6V1E2	0.199862	0.225883	1.13019	0.17657	0.0648757
PIP4K2C	8.17135	1.12414	0.137571	-2.86175	0.0649152
KIF5C	0.682684	0.838963	1.22892	0.297389	0.0649173
DEFA4	5.65996	2.48226	0.438566	-1.18913	0.065144
MYL12A	44.4725	53.237	1.19708	0.259518	0.065613
DAP	1.69608	0.863789	0.509286	-0.973452	0.0657565
ARHGAP15	6.86714	13.2038	1.92275	0.943171	0.0657659
SLC17A5	0.641016	0.171129	0.266965	-1.90528	0.0659081
HIST3H2BB	54.366	67.6356	1.24408	0.315077	0.0659188
RNF103-CHMP3	2.46684	4.70354	1.90671	0.931082	0.0659971
FZD1	0.507891	0.821696	1.61786	0.694086	0.0660667
RPE	4.70298	11.3973	2.42342	1.27705	0.0660776
ATPIF1	0.910431	0.494325	0.542957	-0.881089	0.066304
HIST1H2BB	54.7306	67.9504	1.24154	0.312135	0.0666506
HIST1H2BO	54.7306	67.9504	1.24154	0.312135	0.0666506
C7orf50	1.14868	1.92447	1.67537	0.744482	0.0667017
HIST2H2BE	54.7362	67.9504	1.24141	0.311985	0.066719
MYL12B	44.5001	53.237	1.19634	0.258622	0.0667331
SIPA1	0.831329	1.14089	1.37237	0.456667	0.0668136
TPSD1	3.38315	5.23859	1.54844	0.630811	0.0670934
HNRNPF	17.09	19.8389	1.16085	0.215179	0.0672311
BCAR1	0.589785	0.795692	1.34912	0.43202	0.0672951
PDGFRB	1.63224	2.44863	1.50016	0.585121	0.0673004
CELF2	2.36677	3.28174	1.38659	0.471544	0.0673355
SMG6	0.224481	0.111533	0.496849	-1.00912	0.0674688
NUB1	2.07395	3.65094	1.76038	0.815889	0.0682377
BNIP1	5.51309	3.97554	0.72111	-0.471709	0.068259
RAD50	7.76807	10.1781	1.31025	0.389847	0.0682933
PABPC3	1.64926	2.03115	1.23155	0.30048	0.0683249
HLA-DQA1	21.1891	25.8722	1.22102	0.288084	0.0683849
PLBD2	4.27646	1.13226	0.264765	-1.91721	0.0683992
TNFSF10	1.57143	0.878737	0.559196	-0.838573	0.0684757
TPPP3	5.76445	9.90593	1.71845	0.781109	0.0685315
PSMB9	15.7337	19.5538	1.2428	0.313592	0.0685321
VAV1	2.68406	4.20033	1.56492	0.646089	0.0685518
FAM96B	2.98533	3.60474	1.20748	0.272004	0.068557
TNFSF13	2.01747	2.72148	1.34896	0.431845	0.0686861
HIST1H2BJ	54.7084	67.8926	1.24099	0.311492	0.0687559
WASF2	2.6223	3.04841	1.1625	0.217225	0.068916
ERO1LB	0.360534	0.192037	0.532646	-0.908752	0.0695692
CAPZA2	28.9672	32.8667	1.13462	0.182207	0.0695873
LILRB2	0.352919	0.649708	1.84095	0.880454	0.0696419
TFG	20.7915	32.3974	1.55821	0.639886	0.0697486
AP4S1	0.24238	0.305882	1.26199	0.335704	0.0701769
TIMM22	3.72504	8.12345	2.18077	1.12484	0.0701897
TELO2	0.290992	0.147681	0.507511	-0.97849	0.0702087
TRAPPC1	3.13835	1.30701	0.416463	-1.26374	0.0703893
C12orf23	3.82969	12.0326	3.14193	1.65165	0.0704726
HIST1H2BA	26.3332	31.9674	1.21396	0.279721	0.0705526
LASP1	18.1385	22.5311	1.24217	0.312866	0.0705605
TNFSF12-TNFSF13	0.277081	0.377836	1.36363	0.447455	0.0705714
PLCL2	0.268202	0.108024	0.402771	-1.31197	0.0707263
HFE	0.411383	0.224175	0.54493	-0.875858	0.070779
EIF5AL1	10.8162	12.9252	1.19498	0.256988	0.0708125
PQLC1	0.874119	0.51701	0.591464	-0.757638	0.0708532
HBS1L	1.41791	0.794835	0.560567	-0.83504	0.070893
ITPKA	0.319107	0.0968222	0.303416	-1.72063	0.0709506
SYNJ1	0.075922	0.541061	7.12655	2.8332	0.0712299
CORO7	3.04366	3.76893	1.23829	0.308347	0.0713829
ABR	3.0919	1.71417	0.554406	-0.850985	0.0715039
OAS1	2.04829	2.699	1.31769	0.398007	0.0719271
IFI30	2.26089	1.76447	0.780434	-0.357652	0.0719275
LOC100996887	7.51447	9.12989	1.21497	0.280925	0.071938
KIAA1967	1.41291	1.75872	1.24475	0.31586	0.071941
EEF1B2	20.5557	24.4837	1.19109	0.252285	0.0721286
TUBA1C	51.9099	61.3111	1.18111	0.240139	0.0721937
TARDBP	5.63748	6.22604	1.1044	0.143264	0.0722611
WDR61	5.12844	5.73815	1.11889	0.162066	0.0722646
RPSA	106.402	152.694	1.43507	0.521118	0.0723688
IDH3B	21.5524	30.8497	1.43138	0.517412	0.0725692
CRP	13.9001	7.39508	0.532016	-0.910459	0.0727488
PTDSS2	2.10828	0.597912	0.283602	-1.81806	0.0727972
TSPAN9	4.1532	4.45987	1.07384	0.102779	0.0730337
RPS10	15.5746	18.397	1.18122	0.240279	0.0730876
RPA1	4.25025	5.85052	1.37651	0.461017	0.0731491
RPL36	17.992	22.71	1.26223	0.335972	0.0732008
HBE1	228.286	284.442	1.24599	0.317291	0.0732731
RALYL	2.13848	2.76212	1.29162	0.369186	0.0734799
COPS6	13.6139	18.0785	1.32795	0.4092	0.0735076
MMP14	5.73522	6.28448	1.09577	0.131945	0.0735827
ERMP1	93.6773	114.249	1.2196	0.28641	0.0737107
44081	17.6719	21.4563	1.21415	0.279941	0.0737195
CHM	0.574827	0.8652	1.50515	0.589905	0.0740161
NDUFV1	6.29955	7.06519	1.12154	0.16548	0.0740771
CCDC58	14.3289	5.03862	0.35164	-1.50783	0.0741274
ARHGEF37	0.916307	1.14878	1.25371	0.326199	0.0743728
MAT2A	10.0792	11.89	1.17965	0.238364	0.0744935
RBMX	9.75228	10.9405	1.12184	0.165865	0.0745504
AP2A1	11.5128	13.193	1.14593	0.196525	0.0746884
MZB1	18.5499	27.6426	1.49018	0.575484	0.0749565
DYNLRB1	8.67251	10.9015	1.25702	0.330011	0.0751829
GALK1	10.299	12.0759	1.17254	0.229633	0.0755031
KRT73	0.782887	0.778074	0.993852	-0.00889694	0.0755641
CTAGE1	0.143792	0.036275	0.252274	-1.98693	0.0755744
CLSTN3	0.172706	0.0778547	0.450793	-1.14946	0.0756005
RPL23	17.9655	21.6874	1.20717	0.271629	0.0758227
H2AFV	194.485	242.146	1.24506	0.316215	0.0758422
A1BG	38.9239	27.9544	0.718183	-0.477577	0.0761434
SRRT	1.91801	2.07963	1.08426	0.116716	0.0761504
TMEM63A	1.91678	1.32369	0.69058	-0.53412	0.0763469
44080	5.70634	7.42407	1.30102	0.379645	0.076447
LOC101060714	1.85783	2.52344	1.35828	0.441776	0.0765991
SULT1A3	1.85783	2.52344	1.35828	0.441776	0.0765991
SULT1A4	1.85783	2.52344	1.35828	0.441776	0.0765991
WDR19	0.236431	0.1831	0.774433	-0.368787	0.076776
SH3BGRL3	21.2051	29.7178	1.40145	0.486916	0.0768941
MRPS7	1.56453	0.782095	0.49989	-1.00032	0.0769538
CAPN5	1.5284	0.604664	0.395619	-1.33782	0.0769728
WDFY4	0.632887	0.257267	0.406497	-1.29868	0.077035
PDHA2	0.245282	0.133207	0.543078	-0.880768	0.0774269
LRMP	0.742243	0.39573	0.533154	-0.907374	0.0775104
H2AFZ	43.806	54.4537	1.24307	0.313903	0.0775364
ACSL4	18.6399	30.6078	1.64206	0.715505	0.0775484
MYO1D	10.9265	12.43	1.1376	0.185998	0.0777184
HSPA8	103.518	123.096	1.18913	0.249908	0.0778753
ZBTB45	0.206753	0.336481	1.62745	0.702616	0.0780168
RWDD1	2.21547	1.35244	0.610454	-0.712046	0.0782237
CASP10	1.08945	0.679642	0.623838	-0.680756	0.0782708
HAAO	6.56502	7.62148	1.16092	0.215271	0.0784649
SKAP1	1.20702	0.667688	0.553169	-0.854206	0.0785538
MIEN1	4.88761	6.59108	1.34853	0.431385	0.0785917
REEP6	0.5208	0.290367	0.55754	-0.842854	0.0787397
ARIH1	0.785401	1.21491	1.54687	0.629352	0.0789558
SRRM1	1.20671	1.66119	1.37662	0.46113	0.0789934
KRT75	0.959716	1.14885	1.19707	0.259513	0.07904
HLA-DQA2	2.57737	3.27911	1.27227	0.347403	0.0797309
KIF16B	0.0723611	0.037926	0.524121	-0.932028	0.0800491
PSMB4	11.6253	13.8585	1.1921	0.253506	0.0805945
CLDN5	0.671376	1.03719	1.54487	0.627485	0.0807418
FBXO6	0.849333	0.440038	0.518099	-0.948701	0.080798
RPS14	32.9948	40.5852	1.23005	0.298716	0.0808374
RHBDD1	0.638997	0.340858	0.533427	-0.906637	0.0812089
TRMU	0.233227	2.23634	9.58871	3.26134	0.0813657
SLC25A42	0.835938	0.5721	0.684381	-0.547128	0.0816094
RPS28	27.7656	34.9652	1.2593	0.332619	0.0816255
PLXNA1	0.512178	1.04255	2.03552	1.0254	0.0817474
TBL1X	0.691765	0.881556	1.27436	0.34977	0.0818774
TCP1	25.6558	28.7185	1.11938	0.162697	0.082055
SLC6A19	1.46393	2.07291	1.41598	0.501806	0.0822118
LIX1L	1.27802	1.39227	1.08939	0.123526	0.0823179
LOC101060547	1.27802	1.39227	1.08939	0.123526	0.0823179
SEC61G	12.0815	16.3392	1.35242	0.435543	0.0823795
PSMA6	21.085	24.6711	1.17008	0.226606	0.0824517
PWP1	0.419944	0.647477	1.54182	0.624634	0.0824978
ERH	20.5842	23.2904	1.13147	0.178193	0.0825149
AGK	3.7533	2.0093	0.535341	-0.901469	0.0825153
RBM26	0.164534	0.189809	1.15362	0.206163	0.0826237
NFXL1	2.45564	0.521542	0.212385	-2.23524	0.0826725
NRBP1	2.52194	2.81148	1.11481	0.156796	0.0827323
FAM98C	3.00215	0.720283	0.239922	-2.05936	0.0827615
NFATC2IP	0.261196	0.664743	2.545	1.34766	0.0827785
MED4	1.25187	0.334921	0.267536	-1.90219	0.0827925
CR1L	0.28346	0.0663182	0.233959	-2.09567	0.0829972
TSC1	0.157224	0.0316982	0.201612	-2.31035	0.0834674
PTMS	8.46605	8.42762	0.99546	-0.00656448	0.0836386
OR51F2	0.22737	0.314916	1.38504	0.469925	0.0836477
CTPS1	3.15769	11.1942	3.54507	1.82581	0.0839857
FAM213B	0.563887	0.41661	0.738818	-0.436708	0.0841106
PPP2R5E	1.89284	2.89548	1.5297	0.613247	0.0842199
GBP2	10.7072	14.2607	1.33188	0.413464	0.0844552
G3BP2	5.76895	11.0944	1.92313	0.943456	0.0845491
KLKB1	4.79645	5.56041	1.15927	0.213222	0.0845783
TAGLN2	143.93	173.774	1.20735	0.271849	0.0847351
SCRN1	8.50759	6.48	0.761673	-0.392757	0.084818
VMP1	0.518727	0.394182	0.759902	-0.396115	0.0850393
MRPL14	2.4927	1.62124	0.650394	-0.620614	0.0853891
NCK2	4.94371	5.50052	1.11263	0.153973	0.0854128
LOC651536	1.33617	1.56483	1.17113	0.227902	0.0855094
POTEF	20.4523	24.2933	1.1878	0.248296	0.085519
RPS23	3.82064	4.97672	1.30259	0.38138	0.0855593
SRGAP2C	0.285557	0.188189	0.659026	-0.601592	0.0856085
NIN	0.11641	0.203014	1.74396	0.802366	0.0858761
C14orf159	6.86214	9.12185	1.3293	0.410669	0.0859351
PTGES3	24.6885	29.2704	1.18559	0.2456	0.0861042
EMP3	1.84277	1.5495	0.840852	-0.250077	0.0862747
PGLYRP2	14.4453	9.09556	0.629653	-0.667371	0.0862915
TARS2	2.48204	3.47104	1.39846	0.483843	0.086681
HSP90AB1	71.8263	85.9259	1.1963	0.258582	0.087031
TRAF6	0.407057	0.542318	1.33229	0.413907	0.0874995
TUBB2A	47.3501	56.2848	1.18869	0.249378	0.0875816
NACA2	1.23024	0.8408	0.683444	-0.549104	0.0876841
MOSPD2	1.1151	0.605658	0.543144	-0.880592	0.0878725
NR2C2AP	0.958797	0.407477	0.424988	-1.23451	0.0880012
SBF1	0.288744	0.479622	1.66106	0.732107	0.0880299
LAMC3	0.916066	1.5184	1.65752	0.729029	0.0881898
PPFIBP2	1.49107	2.96207	1.98654	0.990255	0.0881984
EPS15L1	2.715	3.34752	1.23297	0.30214	0.0882015
MRPL52	6.20073	4.39023	0.708018	-0.498142	0.0882224
KRT83	0.95576	1.85532	1.9412	0.95695	0.0884631
DDX3X	5.8188	6.38963	1.0981	0.135012	0.0885033
BAG5	3.50397	5.4761	1.56282	0.644155	0.0890427
ASPA	15.9011	10.6052	0.666945	-0.58436	0.0892136
SRGAP2B	0.297693	0.198337	0.666248	-0.585869	0.0896401
C1orf85	1.74006	0.950543	0.546271	-0.87231	0.0896518
THOC2	0.873659	1.19261	1.36508	0.448982	0.0897198
UBE2D4	0.416528	0.555515	1.33368	0.415414	0.0898012
ACTA2	188.614	226.878	1.20287	0.266475	0.0899343
GTF3C1	0.27561	0.425061	1.54225	0.625041	0.0901028
CYP4A11	0.958518	0.628546	0.655748	-0.608787	0.0901123
LAMTOR2	15.6729	10.94	0.698018	-0.518663	0.0902
DHRS4L1	3.80156	4.76715	1.254	0.326535	0.0903816
HIST1H4A	79.1465	92.8504	1.17315	0.230383	0.0905887
HIST1H4B	79.1465	92.8504	1.17315	0.230383	0.0905887
HIST1H4C	79.1465	92.8504	1.17315	0.230383	0.0905887
HIST1H4D	79.1465	92.8504	1.17315	0.230383	0.0905887
HIST1H4E	79.1465	92.8504	1.17315	0.230383	0.0905887
HIST1H4F	79.1465	92.8504	1.17315	0.230383	0.0905887
HIST1H4H	79.1465	92.8504	1.17315	0.230383	0.0905887
HIST1H4I	79.1465	92.8504	1.17315	0.230383	0.0905887
HIST1H4J	79.1465	92.8504	1.17315	0.230383	0.0905887
HIST1H4K	79.1465	92.8504	1.17315	0.230383	0.0905887
HIST1H4L	79.1465	92.8504	1.17315	0.230383	0.0905887
HIST2H4A	79.1465	92.8504	1.17315	0.230383	0.0905887
HIST2H4B	79.1465	92.8504	1.17315	0.230383	0.0905887
HIST4H4	79.1465	92.8504	1.17315	0.230383	0.0905887
TPD52L1	4.31308	2.4533	0.568804	-0.813996	0.0907354
SLC43A2	0.939455	0.482014	0.513079	-0.962748	0.0907552
AP2A2	9.23716	11.8837	1.28651	0.363463	0.0907923
SRSF9	6.37349	7.96444	1.24962	0.321491	0.0908164
LUZP1	0.653178	0.381273	0.58372	-0.776651	0.0911579
PI16	7.77764	12.4605	1.60209	0.679955	0.0911972
RPS15	6.88637	8.18593	1.18871	0.249401	0.0915228
CYB561D2	4.85463	3.15209	0.649296	-0.623052	0.0915791
CAND2	0.151158	0.240923	1.59385	0.672513	0.0916656
PROZ	1.14963	0.300614	0.261487	-1.93519	0.0917316
UBE2O	1.64522	1.94685	1.18334	0.24286	0.0917591
PLA2G4C	1.44594	1.96323	1.35775	0.44122	0.0917762
DDX39B	17.0982	20.9293	1.22407	0.29168	0.0917929
SLC46A1	1.24443	2.329	1.87153	0.90422	0.0919165
GPR143	18.0341	25.8397	1.43282	0.518858	0.0919608
SNX17	3.03937	3.63133	1.19476	0.256725	0.0922654
RPLP2	77.2459	97.0637	1.25655	0.329473	0.0922911
EIF2B5	2.963	1.77289	0.598342	-0.740958	0.0923222
PKN2	0.971969	1.21759	1.25271	0.32505	0.0924107
PAIP2	3.35358	0.530875	0.158301	-2.65926	0.0924663
RPS3	44.742	51.4815	1.15063	0.202422	0.0925187
F12	3.57252	2.76681	0.774471	-0.368717	0.0929756
UBA6	10.2016	12.2967	1.20537	0.269473	0.0930879
GET4	8.30516	3.94281	0.474743	-1.07478	0.0932651
PDCD11	0.998023	0.455333	0.456235	-1.13215	0.0934389
DDX39A	10.8724	13.2093	1.21493	0.280876	0.0936084
SMIM15	47.5475	24.6392	0.518201	-0.948417	0.0936384
CA8	61.7577	18.3117	0.296509	-1.75385	0.0937245
HBG2	297.078	324.293	1.09161	0.126452	0.0938563
AK3	4.9606	5.17333	1.04288	0.0605789	0.0938695
DNAJC11	4.84115	3.69933	0.764144	-0.388084	0.0941668
DPH1	0.103434	0.07552	0.730126	-0.453782	0.0944186
SLC6A13	4.01398	4.59931	1.14582	0.196385	0.0944372
PPFIBP1	1.34076	1.92711	1.43733	0.523393	0.0944741
CAMKK2	0.642924	1.56019	2.42671	1.279	0.0945515
NDUFC2-KCTD14	5.71012	0.971963	0.170218	-2.55455	0.0945855
RNASE3	14.5453	5.44704	0.374488	-1.41701	0.0947108
LOC100509457	9.69822	12.1656	1.25441	0.32701	0.0947387
ELP6	0.254593	0.343182	1.34797	0.430784	0.0947848
C9orf142	4.66834	4.06427	0.870603	-0.199913	0.0948203
S100G	3.12741	4.88133	1.56082	0.642309	0.0948277
ACTN4	55.0366	67.4	1.22464	0.292357	0.0948812
LSG1	0.402688	0.205644	0.51068	-0.96951	0.0953955
LAP3	57.5768	72.6556	1.26189	0.335585	0.0954389
BAG1	2.03322	1.26281	0.621092	-0.687122	0.0955272
CARD16	2.10564	2.84656	1.35187	0.43496	0.0955363
RPLP0	31.5792	38.1163	1.20701	0.271433	0.0956248
ACTG2	319.212	381.481	1.19507	0.2571	0.0956725
TM7SF2	7.83664	1.43532	0.183155	-2.44887	0.0962557
THBS2	5.77247	5.01926	0.869517	-0.201713	0.0964064
NAPRT1	8.17544	10.1019	1.23563	0.305251	0.0967543
DDX18	4.85234	2.60485	0.536824	-0.89748	0.0969202
UBE2D1	2.6643	4.34715	1.63163	0.706315	0.0970519
ZNF800	0.198027	0.0988556	0.499202	-1.00231	0.0972614
KCP	0.133444	0.0471927	0.353651	-1.4996	0.0973332
PSMB8	11.6292	14.0715	1.21001	0.275025	0.097352
GNL1	5.88747	5.89559	1.00138	0.00198864	0.0976107
MMP25	0.564925	0.711716	1.25984	0.333242	0.0977496
FUS	16.8388	20.0493	1.19066	0.25176	0.0978202
RANBP3	0.888402	1.25415	1.41169	0.497428	0.0979233
GRAP2	0.419703	0.54116	1.28939	0.366688	0.0979545
ACTN3	3.99414	4.84759	1.21368	0.279385	0.0981172
NSUN7	0.481837	0.121411	0.251975	-1.98865	0.0981487
SMG5	2.10644	0.136233	0.0646747	-3.95065	0.0982417
TUBA3E	26.5952	31.4456	1.18238	0.24169	0.098294
PPP2R2C	0.244791	0.166391	0.679727	-0.556972	0.0984981
MYL6	177.655	213.011	1.19901	0.261849	0.0985267
TUBB	112.448	137.03	1.2186	0.285229	0.0985356
MCM2	3.08394	3.92544	1.27287	0.34808	0.0986099
FOLR3	3.89652	1.25981	0.323317	-1.62898	0.0987742
API5	10.6232	13.4196	1.26324	0.33713	0.0988473
CHD1	0.107341	0.0297222	0.276895	-1.85259	0.0991016
EXOSC10	0.518846	1.08847	2.09786	1.06892	0.0993682
FAM195B	3.76198	1.95971	0.520925	-0.940852	0.0995131
MFSD5	1.39358	0.943548	0.67707	-0.562623	0.0995836
OXCT1	5.66624	9.52333	1.68072	0.749075	0.0999142
RBMXL2	1.23838	1.53857	1.24241	0.313142	0.0999748
PPP1R3G	1.88081	1.03329	0.549385	-0.86411	0.100014
CCL20	7.44065	3.83796	0.51581	-0.955089	0.100277
KRT76	0.352925	0.369778	1.04775	0.067296	0.100305
CAPG	35.8236	47.8107	1.33461	0.416423	0.10043
RNASE6	6.25323	1.84904	0.295694	-1.75783	0.100468
KIF1A	0.161157	0.111216	0.69011	-0.535102	0.100881
STARD9	0.0332517	0.0173671	0.522292	-0.937073	0.100905
OGDHL	11.865	9.29593	0.783472	-0.352046	0.101001
PARK7	33.6038	39.7441	1.18272	0.242114	0.101034
VAV2	21.8209	27.697	1.26929	0.344022	0.101338
DNAJC5	16.404	39.9378	2.43465	1.28371	0.101475
CNBP	1.23829	1.46061	1.17954	0.238223	0.10155
SUPV3L1	0.900714	1.48404	1.64762	0.720388	0.101856
ARHGAP17	1.68392	1.90841	1.13331	0.180541	0.101933
C16orf80	1.17037	1.45144	1.24016	0.310522	0.102055
CPXM2	2.70834	13.3778	4.93948	2.30436	0.102099
TLL2	1.20472	0.0557473	0.0462742	-4.43365	0.102099
LMNB1	19.9748	23.6541	1.1842	0.24391	0.102211
ALDH8A1	3.66143	4.6127	1.25981	0.333207	0.10226
RPS5	17.5478	21.8933	1.24764	0.319206	0.102321
NBR1	0.524184	0.473557	0.903417	-0.146535	0.102383
GPRC5B	5.07413	6.7865	1.33747	0.419508	0.102439
COX4I2	2.86956	1.52782	0.532424	-0.909353	0.102702
CORO7-PAM16	0.908602	1.08922	1.19879	0.261578	0.102901
MTAP	9.01643	10.6707	1.18348	0.243032	0.103044
TMBIM1	2.0137	1.03896	0.515945	-0.95471	0.103433
TMEM164	2.16565	1.32358	0.611171	-0.710351	0.103528
PSIP1	2.46817	2.88956	1.17073	0.227404	0.103638
NOP9	0.390473	0.294308	0.753722	-0.407895	0.103722
S100A7	1.67034	2.50975	1.50254	0.587407	0.103895
AP2M1	10.8214	17.6059	1.62696	0.702179	0.104066
PLCD1	0.622742	1.09665	1.761	0.816393	0.104523
DOCK9	0.363683	0.42375	1.16516	0.220532	0.104589
CASC4	8.49909	2.67035	0.314192	-1.67028	0.10464
PTBP2	3.3383	3.87815	1.16171	0.216255	0.104691
PRDX2	210.508	227.815	1.08221	0.113987	0.104716
RAB3B	0.385772	0.244045	0.632616	-0.660597	0.105184
HCCS	3.34529	1.184	0.353931	-1.49846	0.105464
XRN1	0.343584	0.143274	0.416999	-1.26188	0.10547
ANAPC1	0.0425684	0.027725	0.651305	-0.618595	0.105568
ARHGAP30	0.235825	0.452567	1.91908	0.940416	0.105685
MRPS23	5.11276	6.53807	1.27878	0.354764	0.105784
PLTP	19.8607	12.3626	0.622466	-0.683933	0.105791
RPS4X	16.1214	19.0467	1.18145	0.240558	0.106373
NAGPA	0.738429	0.425572	0.576321	-0.795056	0.106386
PSMA5	34.3569	38.9141	1.13264	0.179691	0.10641
ACSM5	0.199582	0.204381	1.02405	0.034281	0.10647
HERC4	9.56973	18.3947	1.92218	0.94274	0.106501
SEPSECS	2.10374	0.776148	0.368938	-1.43855	0.10682
PCCB	21.9969	35.097	1.59555	0.674051	0.106999
FBXO22	2.72292	3.56185	1.3081	0.38747	0.107126
BRAT1	1.49072	0.640369	0.429571	-1.21903	0.107193
AOC3	16.983	24.2259	1.42648	0.512464	0.107397
VPS25	5.29002	4.88577	0.923582	-0.114688	0.107791
HEXIM1	3.06527	1.35567	0.442266	-1.17701	0.107864
DDB2	5.38399	2.58467	0.480066	-1.0587	0.107905
ACADL	5.99945	7.73519	1.28931	0.366604	0.107982
TMEM176A	0.699244	0.421555	0.602873	-0.730075	0.10827
PML	9.4584	11.0181	1.16491	0.220214	0.108274
NCK1	2.26831	3.07623	1.35618	0.439545	0.108395
PIK3C2A	0.11897	0.0607824	0.510907	-0.968866	0.108463
GTF2F1	0.323629	0.148855	0.459954	-1.12044	0.108788
LRRK2	1.90685	1.04785	0.549519	-0.863758	0.108891
CFDP1	1.10388	1.81429	1.64356	0.71682	0.108899
PICALM	6.10406	6.64556	1.08871	0.122621	0.108946
ZNF428	1.51005	6.042	4.00118	2.00043	0.109048
GABARAPL1	1.41872	0.836	0.589262	-0.763019	0.109083
TUBB4B	60.8339	70.6926	1.16206	0.216684	0.109457
IFI35	4.10616	5.44222	1.32538	0.406406	0.109578
FXR1	2.91803	4.27037	1.46344	0.549364	0.109635
IGFBP6	3.25486	3.64092	1.11861	0.161708	0.109635
HLA-DRB3	3.16324	3.91815	1.23865	0.308768	0.109728
ITGB5	1.86266	1.40537	0.754497	-0.406412	0.110131
POLD2	0.748872	0.95695	1.27786	0.353725	0.110189
LEO1	7.46964	0.66015	0.0883778	-3.50017	0.110297
LOC101060373	0.314133	0.373556	1.18916	0.249949	0.110367
PLCH1	0.378873	0.266327	0.702945	-0.508515	0.110418
GXYLT1	0.0916182	0.05035	0.549563	-0.863642	0.110527
FKBP9	11.0483	11.9244	1.0793	0.110098	0.110533
RAB4A	7.61135	5.25826	0.690844	-0.533568	0.110661
AGAP1	0.126973	0.187586	1.47736	0.563024	0.110863
LSM12	1.56578	3.59223	2.29421	1.198	0.110946
POLR1A	0.240637	0.14478	0.601653	-0.732996	0.110968
GDPD1	0.434661	0.17556	0.403901	-1.30793	0.111017
CALM1	28.5834	32.1959	1.12638	0.1717	0.111238
CALM2	28.5834	32.1959	1.12638	0.1717	0.111238
CALM3	28.5834	32.1959	1.12638	0.1717	0.111238
H2AFY	23.277	27.2489	1.17063	0.227289	0.111248
CFHR1	6.82658	4.24444	0.621753	-0.685587	0.111261
G6PC3	1.50828	0.89912	0.596122	-0.74632	0.11156
TTC27	0.874123	1.0532	1.20487	0.268876	0.111748
FDPS	6.0006	8.15	1.3582	0.441693	0.111844
PLOD1	11.8334	9.18037	0.775801	-0.366241	0.111915
SNX29	0.375819	0.263424	0.700932	-0.512653	0.11204
TOR1AIP1	8.11833	15.6622	1.92924	0.948034	0.112102
ALCAM	6.27803	7.00593	1.11594	0.158263	0.11211
CUL3	3.40964	3.8263	1.1222	0.166331	0.112161
GNG4	50.6621	7.01143	0.138396	-2.85313	0.112183
TAPT1	1.32217	0.545095	0.412272	-1.27833	0.1122
USP7	4.50027	5.44407	1.20972	0.274674	0.112373
TLDC1	3.64976	5.23992	1.43569	0.521744	0.112498
HNRNPUL1	9.43898	13.2411	1.40281	0.488322	0.1125
SLC8A1	2.61905	5.10148	1.94784	0.961875	0.11254
BRAF	1.0281	0.162448	0.158008	-2.66193	0.112793
ACSL6	0.746142	0.520426	0.697489	-0.519758	0.113032
SRSF7	12.3661	15.3915	1.24466	0.315746	0.113112
IK	0.49068	0.662496	1.35016	0.43313	0.113117
KRT82	0.922612	0.8514	0.922814	-0.115888	0.113178
NADK	9.54908	24.9244	2.61013	1.38412	0.113252
S100A6	14.1937	17.7207	1.2485	0.320192	0.113331
COL4A4	3.53877	3.65196	1.03198	0.0454196	0.113457
PPAP2B	2.32774	2.83589	1.2183	0.28487	0.113804
USP40	0.114334	0.0447	0.390958	-1.35491	0.114229
LGALS9B	1.55898	1.76304	1.13089	0.177463	0.114243
AGA	1.24822	0.60036	0.480971	-1.05598	0.114544
PTK7	0.680492	0.7211	1.05968	0.0836219	0.114622
SAP18	4.86099	9.99215	2.05558	1.03955	0.114667
FKBP7	4.17943	2.47948	0.593258	-0.753267	0.114842
NAGA	6.62386	9.9693	1.50506	0.589819	0.114845
LGALS9C	1.47205	1.66452	1.13075	0.177276	0.114858
ARL6IP4	4.95679	3.41767	0.689493	-0.536393	0.115226
NDUFV3	9.84345	5.29337	0.537755	-0.894978	0.11546
HLA-DRA	41.804	50.6141	1.21075	0.275896	0.115503
DDX19A	4.64465	1.973	0.42479	-1.23518	0.115608
CCDC53	1.00332	1.57235	1.56715	0.648143	0.115683
RPL31	65.4046	105.63	1.61503	0.691558	0.115833
TMOD1	3.29697	3.67073	1.11336	0.154925	0.116047
EEF1E1	7.81028	8.99769	1.15203	0.204181	0.116155
RAB27B	4.37065	2.87235	0.65719	-0.605617	0.116185
MOB3A	3.11182	1.80867	0.581225	-0.782831	0.116197
TNNC2	0.570382	0.838656	1.47034	0.556151	0.116227
SERPINA5	2.61878	2.349	0.896981	-0.15685	0.116232
VEGFA	1.31703	1.60538	1.21895	0.285635	0.116385
PRSS3	1.01789	1.361	1.33708	0.419081	0.116402
EPX	11.0523	4.02085	0.363801	-1.45878	0.116447
EPT1	1.19511	1.63429	1.36748	0.451525	0.116452
PPIG	1.32306	1.75327	1.32516	0.406168	0.116536
ARL2BP	4.54835	4.15408	0.913315	-0.130815	0.116618
NPFFR2	0.594356	0.11369	0.191283	-2.38622	0.116754
TAGLN3	1.0191	0.828225	0.8127	-0.299205	0.116835
SEC11C	2.73746	5.78816	2.11443	1.08027	0.11687
DHRS7	34.2165	20.1989	0.590326	-0.760415	0.116961
HNRPLL	1.32923	0.881119	0.66288	-0.59318	0.117021
FLNA	56.2625	65.4852	1.16392	0.218995	0.117558
ATP6AP1	8.66518	4.97626	0.574282	-0.800168	0.117811
SNRPA	2.31821	2.62478	1.13224	0.179186	0.117918
MMAB	4.83357	6.23152	1.28922	0.366495	0.11824
FARSB	4.63098	5.13063	1.10789	0.147819	0.11824
FTO	4.22165	3.333	0.789502	-0.340985	0.118282
TUBB2B	50.7397	60.2478	1.18739	0.247794	0.118568
DOCK11	0.754921	1.71052	2.26582	1.18004	0.119162
CLCN7	0.592757	1.52938	2.58011	1.36743	0.119184
SPARC	8.66481	10.1848	1.17542	0.23318	0.119201
POLR3F	0.306262	0.544861	1.77907	0.831121	0.119295
WDR54	2.54071	1.58677	0.624538	-0.679139	0.119416
ESAM	1.37274	2.01963	1.47124	0.557034	0.11958
PDPR	3.84227	5.96244	1.5518	0.633944	0.119656
TRIM47	8.87677	2.41119	0.271629	-1.88029	0.119723
C2	7.53807	8.65481	1.14815	0.199308	0.119797
MMP9	7.72842	4.46667	0.577953	-0.790975	0.119878
NUP160	2.06897	2.84885	1.37694	0.461471	0.119949
TPM3	91.0785	101.156	1.11064	0.151393	0.1201
NELFCD	5.2168	7.05526	1.35241	0.435535	0.120275
NOSIP	4.30332	5.21153	1.21105	0.276256	0.120352
PDE4D	0.747171	0.311538	0.416957	-1.26203	0.120426
NDUFS8	5.5528	6.88867	1.24057	0.311009	0.120477
DMGDH	10.094	7.32815	0.725992	-0.461974	0.120503
FABP5	26.1472	28.8556	1.10358	0.142195	0.120675
LOC101060541	2.18584	2.76565	1.26526	0.339433	0.120956
CCDC91	0.434745	0.181542	0.417582	-1.25987	0.121024
RBM8A	1.31129	1.65935	1.26543	0.339631	0.121122
PSMB2	32.0341	46.5993	1.45468	0.5407	0.121192
LOC101060682	1.00823	1.033	1.02456	0.0350113	0.121364
PTGR1	28.9309	31.4696	1.08775	0.121349	0.121469
UBR1	0.334905	0.705562	2.10675	1.07502	0.121691
OGFOD3	0.40127	0.300545	0.748985	-0.416991	0.121726
COL8A1	1.25908	0.727792	0.578036	-0.790768	0.121865
BUD31	1.30431	1.75664	1.34679	0.42953	0.121974
MTRR	0.567248	0.666754	1.17542	0.233174	0.122133
KRT17	16.8255	15.8681	0.943101	-0.0845151	0.122235
AIF1	21.9734	28.573	1.30034	0.378893	0.122265
GOLT1B	4.50739	3.61268	0.801503	-0.31922	0.122681
PSMB1	18.556	22.7867	1.22799	0.296302	0.122696
FETUB	2.1927	0.928852	0.423611	-1.23919	0.122729
RBM12B	0.370364	0.500474	1.3513	0.434352	0.122894
OVCA2	12.2987	11.4062	0.927432	-0.108687	0.123227
CHIT1	0.834781	0.476345	0.570623	-0.80939	0.123498
UBE2A	80.3778	111.605	1.38851	0.473533	0.123585
SMARCE1	0.35446	0.944017	2.66325	1.41319	0.123722
RCOR3	0.0817545	0.72658	8.88733	3.15175	0.123749
QRSL1	1.30568	0.977948	0.748996	-0.41697	0.123884
ARL11	1.08572	0.52314	0.481835	-1.05339	0.12394
NIT1	24.4314	14.48	0.592681	-0.754673	0.124015
BTF3L4	6.08549	6.006	0.986938	-0.0189684	0.124192
BDH1	9.21067	6.05126	0.656984	-0.606071	0.124811
UGT1A1	3.61689	4.03744	1.11627	0.158691	0.12502
ANXA1	88.9019	104.244	1.17258	0.229684	0.125072
COPE	11.2015	13.1248	1.17171	0.228611	0.125105
TUBB3	77.3495	89.4667	1.15665	0.209957	0.125449
RPL13	15.7655	17.0296	1.08018	0.111276	0.125538
RELA	3.7839	4.70137	1.24247	0.313208	0.125782
MMRN1	0.987373	1.20196	1.21733	0.283726	0.125788
SLC9A3R1	15.2052	17.7826	1.16951	0.225905	0.125809
C7	33.0944	17.4681	0.527827	-0.921862	0.12584
NFIA	0.475696	0.596426	1.2538	0.326304	0.12588
GTDC2	1.7588	2.77724	1.57905	0.659061	0.125945
PGD	22.8545	13.2444	0.57951	-0.787094	0.125985
PF4V1	1.62868	1.68135	1.03234	0.0459212	0.126572
TPM4	78.2893	95.6163	1.22132	0.288441	0.126857
WDR5	2.4777	2.88923	1.16609	0.221685	0.126876
GPR108	0.268394	0.437367	1.62957	0.704492	0.126956
PRG4	0.293831	0.440108	1.49782	0.582868	0.126984
GALNT1	1.27574	6.28636	4.92761	2.30089	0.127002
ZC3H7A	0.139835	0.161108	1.15212	0.204297	0.127079
NUDT14	4.41717	5.4447	1.23262	0.30173	0.127529
BTAF1	1.13009	0.174741	0.154626	-2.69315	0.127568
DR1	1.15575	1.52478	1.31929	0.399762	0.12757
TUBGCP2	7.67444	1.47735	0.192502	-2.37705	0.127774
GSTM4	9.25857	10.4719	1.13104	0.177656	0.127937
NAA38	4.53669	5.36444	1.18246	0.241789	0.128021
RPL10A	25.1399	28.1889	1.12128	0.165145	0.128117
NOVA1	0.203558	0.5254	2.58108	1.36798	0.12817
NOP10	3.47123	4.80012	1.38283	0.467622	0.128172
GAMT	15.9882	18.9115	1.18284	0.242258	0.128367
AIFM1	92.9672	113.437	1.22018	0.287099	0.12868
FBN2	1.04408	0.628411	0.601879	-0.732456	0.12891
MCM3	3.18645	3.34893	1.05099	0.0717464	0.129007
RAB11FIP3	0.264687	0.259393	0.979998	-0.0291496	0.129043
SEPP1	3.21444	2.31122	0.71901	-0.475917	0.129058
FMO3	2.97797	3.66596	1.23103	0.299865	0.12934
ACSF2	8.1364	10.5896	1.30151	0.38019	0.129585
TIA1	0.629628	0.748004	1.18801	0.248546	0.129811
NUP98	3.66037	4.91311	1.34224	0.424645	0.129912
MYH2	0.0223268	0.0359014	1.608	0.685266	0.129983
HP	230.497	142.252	0.617154	-0.696298	0.130197
TPST1	2.65976	0.802883	0.301863	-1.72803	0.130338
NCF2	7.0765	4.22815	0.597491	-0.74301	0.13067
MYO1A	0.428587	0.409381	0.955188	-0.0661434	0.130672
ATP6V1E1	10.1313	10.8859	1.07449	0.103645	0.130695
CRIP2	13.0558	16.8456	1.29027	0.367672	0.130939
SLC35E1	1.80367	2.46775	1.36818	0.452258	0.131256
UGT2B4	1.46583	0.637825	0.43513	-1.20048	0.131416
NDUFAB1	12.3973	14.577	1.17582	0.233663	0.13147
BCL2	0.420054	0.6392	1.52171	0.605691	0.131698
ERCC1	0.285298	0.186989	0.655419	-0.609511	0.131843
APOL1	3.29639	2.12252	0.643892	-0.635109	0.131866
EMC7	7.83044	4.31588	0.551167	-0.859439	0.132044
HLA-DMA	1.78144	2.32444	1.30481	0.383844	0.13207
CD2AP	3.51701	4.32344	1.22929	0.297831	0.132141
FAM50A	3.48595	2.16562	0.621244	-0.686769	0.132146
CHI3L2	0.626	0.214883	0.343264	-1.54261	0.132156
BPNT1	57.363	44.2148	0.77079	-0.375589	0.132205
NDUFB10	12.7569	14.3841	1.12755	0.17319	0.132627
POLR2G	11.6265	13.2322	1.13811	0.186637	0.132688
CTBP1	6.87021	8.00926	1.1658	0.221316	0.132707
TTN	0.0142591	0.00947209	0.664285	-0.590126	0.132778
S100P	18.0651	4.9155	0.272099	-1.87779	0.132895
PALD1	1.80601	2.50826	1.38884	0.473879	0.133135
EIF2C1	2.10553	2.59689	1.23337	0.3026	0.133173
AKR1E2	2.04312	0.865613	0.423671	-1.23898	0.133265
BRD4	1.55593	2.30668	1.48251	0.568037	0.133341
SMARCB1	0.622612	0.7183	1.15369	0.206253	0.133399
RPS12	47.0818	66.02	1.40224	0.487735	0.133445
GNB2	19.9583	22.2719	1.11592	0.158233	0.133464
EEF2	46.7011	54.7507	1.17236	0.229421	0.134016
U2AF1L4	1.07104	1.30288	1.21646	0.282694	0.13428
PRPF4B	1.19278	0.727793	0.610167	-0.712724	0.134292
PSMG1	3.82675	4.44136	1.16061	0.21488	0.134356
ENTPD5	9.45328	3.32659	0.351898	-1.50677	0.134557
CYSTM1	19.0962	25.2675	1.32317	0.403994	0.134558
NID1	17.8384	21.0844	1.18197	0.241192	0.134643
UBE2Q1	0.704577	0.652168	0.925617	-0.111513	0.134672
ATG7	5.90558	7.03074	1.19053	0.251598	0.134876
ACTA1	186.485	218.059	1.16931	0.225662	0.134898
RNF126	0.856061	0.969059	1.132	0.17887	0.134982
SYF2	0.248537	0.383431	1.54275	0.625503	0.135113
ACTC1	192.567	225.585	1.17147	0.228314	0.135184
SELT	4.35721	4.08712	0.938013	-0.0923208	0.135248
BHMT	56.432	77.2496	1.3689	0.453013	0.135272
AIF1L	10.933	17.0993	1.564	0.645243	0.13531
MIA3	1.28974	0.725926	0.562845	-0.82919	0.135581
STAB1	4.57141	2.90974	0.636508	-0.651748	0.13565
KRT8	133.395	137.248	1.02888	0.0410784	0.136113
HSBP1	7.19423	10.4574	1.45358	0.539613	0.136113
PIN1	5.57085	5.72577	1.02781	0.0395719	0.136115
ANXA8	1.85123	1.18306	0.639067	-0.645962	0.136278
NGLY1	0.391326	0.226715	0.579351	-0.787491	0.136287
DPP3	10.0613	12.1437	1.20697	0.271389	0.136468
LTF	79.5633	34.2726	0.430759	-1.21505	0.136544
TBK1	2.57061	3.13148	1.21818	0.284733	0.137111
NCL	18.7694	21.3289	1.13636	0.184424	0.137252
UGGT1	9.22261	10.733	1.16377	0.218801	0.137334
CCT3	30.2602	34.4537	1.13858	0.187236	0.137397
SRI	27.9517	28.9185	1.03459	0.0490574	0.137456
LRRC57	3.10774	1.4646	0.471275	-1.08536	0.137914
GRIPAP1	4.20211	4.89756	1.1655	0.220946	0.137978
COX1	6.21884	5.9304	0.953618	-0.0685164	0.137989
STK11IP	0.697545	0.918033	1.31609	0.39626	0.138627
CDC16	0.563177	0.308961	0.548603	-0.866165	0.138844
ARMCX2	1.22659	1.60082	1.3051	0.384163	0.138967
PSMA4	14.0581	15.1219	1.07567	0.105235	0.139111
GPR97	0.858536	0.6439	0.749997	-0.415042	0.139127
IVNS1ABP	0.806546	0.598526	0.742086	-0.430343	0.13933
GFM1	4.74692	3.41519	0.719453	-0.475028	0.139357
MECR	3.29388	1.64782	0.500268	-0.999227	0.139648
LAMA2	0.701295	0.621052	0.885578	-0.175309	0.139685
C10orf116	8.25269	8.63864	1.04677	0.0659402	0.139757
NUTF2	25.5193	29.6567	1.16213	0.216767	0.140035
PCYT1A	9.75991	11.8489	1.21403	0.279808	0.140081
KRT79	6.04591	6.48541	1.07269	0.101238	0.140309
TBC1D5	0.707662	1.22193	1.72671	0.788027	0.140311
CEP41	0.92511	0.430765	0.465637	-1.10272	0.140439
RAB3C	0.288848	0.195524	0.676908	-0.562968	0.140452
HBG1	305.427	329.485	1.07877	0.109385	0.140646
GPX3	32.7252	31.4611	0.961372	-0.0568336	0.140783
SORCS2	0.300793	0.388274	1.29084	0.368305	0.140865
TMEM176B	1.62415	1.01424	0.624477	-0.67928	0.140878
ITGB6	0.307869	0.298418	0.969302	-0.0449817	0.140903
FARP1	3.31738	4.13593	1.24675	0.318168	0.141189
CERS4	1.77596	0.746896	0.420559	-1.24962	0.141389
C1QTNF3	3.33243	4.40361	1.32144	0.402111	0.141629
CNOT2	0.813417	0.277015	0.340557	-1.55403	0.141639
STX6	3.06674	2.33622	0.761794	-0.392528	0.141649
ASPRV1	0.565291	0.493255	0.872567	-0.196662	0.141853
MYL4	4.42467	0.782356	0.176817	-2.49967	0.14187
ABI3	24.6027	34.687	1.40988	0.495575	0.14196
SRPR	14.2139	14.0529	0.988675	-0.016432	0.142108
NOC2L	2.16477	0.689593	0.318552	-1.6504	0.142118
PHPT1	15.2549	18.4426	1.20896	0.273769	0.142377
MANF	9.71989	12.3463	1.27021	0.345067	0.142386
THUMPD3	1.54993	0.431052	0.278111	-1.84627	0.142405
PARVB	3.33963	3.69959	1.10779	0.147679	0.142444
SMIM20	5.07714	3.38694	0.667095	-0.584035	0.142631
CARHSP1	14.927	18.2941	1.22557	0.293454	0.142805
LEPREL1	12.3028	5.6997	0.463286	-1.11002	0.142908
THBS3	11.1567	13.1234	1.17627	0.234221	0.143061
SEMA5A	0.027041	0.0171757	0.635173	-0.654778	0.143202
SLIRP	12.0537	16.6007	1.37723	0.461768	0.143361
SNRNP70	4.58534	5.59004	1.21911	0.28583	0.14343
EIF3G	3.80347	4.59878	1.2091	0.273936	0.143874
ATP2B4	13.5639	10.9885	0.810132	-0.303771	0.143952
NDUFB1	17.1336	7.65336	0.446687	-1.16266	0.144057
RBMXL3	0.162323	0.214149	1.31927	0.399745	0.144331
BET1	5.44822	3.4625	0.635528	-0.653972	0.144462
EIF5A2	10.5486	12.5246	1.18732	0.247706	0.144491
BMS1	0.230527	0.199168	0.863972	-0.210944	0.144533
SIGLEC9	0.58836	0.243592	0.414019	-1.27223	0.144666
TRIM3	0.593455	0.325338	0.548211	-0.867198	0.144877
SGSH	3.11075	3.50356	1.12627	0.171555	0.145205
XPC	0.765317	0.515941	0.674153	-0.568853	0.145234
F3	1.19535	1.76814	1.47919	0.564804	0.145371
MYH10	39.0853	46.4593	1.18866	0.249339	0.145652
PRF1	2.1249	3.20211	1.50694	0.591626	0.145803
CTPS2	3.67559	4.03081	1.09664	0.133095	0.145863
RARRES2	6.73711	4.07315	0.604583	-0.725987	0.146063
YWHAB	38.025	43.9315	1.15533	0.208307	0.146214
CHCHD2	10.0831	12.1853	1.20849	0.273208	0.146261
TXN	147.647	165.833	1.12317	0.16758	0.146473
AGT	15.6186	11.2511	0.720364	-0.473201	0.146531
C6orf211	3.31109	4.01296	1.21198	0.277361	0.14663
ARHGAP18	4.3083	5.41281	1.25637	0.329262	0.146706
SLC31A1	5.20393	0.879188	0.168947	-2.56536	0.146713
PHIP	0.147641	0.18727	1.26841	0.343021	0.146847
SFN	20.8295	23.2481	1.11612	0.158488	0.146871
SMIM4	7.02297	15.559	2.21544	1.1476	0.14713
TPD52	12.1398	13.5889	1.11937	0.162684	0.147193
EPHX1	43.891	28.8607	0.657555	-0.604818	0.147237
GNG12	23.6274	28.9522	1.22537	0.293215	0.147367
VTN	160.452	65.5111	0.408291	-1.29233	0.147587
TMUB1	5.37619	2.52294	0.469281	-1.09148	0.147735
SH3GLB1	28.4359	44.3625	1.56009	0.641625	0.147886
ANTXR1	0.340462	0.180745	0.530883	-0.913534	0.147926
CTSC	8.1278	13.567	1.66921	0.73917	0.148309
SEMA3C	1.7273	1.30281	0.754251	-0.406883	0.148313
CSK	6.1556	6.76556	1.09909	0.136308	0.148473
CPLX3	2.62071	3.04342	1.16129	0.215734	0.148508
GZMA	3.19125	3.61831	1.13382	0.181194	0.148566
RPL10L	0.355516	0.640814	1.80249	0.849989	0.148751
NACA	11.0064	12.1396	1.10296	0.141377	0.148806
DNM3	6.50336	7.04407	1.08314	0.115224	0.148841
EIF2C4	1.13351	1.42496	1.25711	0.330115	0.148965
S100A12	35.9705	16.1916	0.450134	-1.15157	0.149184
NMNAT1	6.81468	4.60669	0.675995	-0.564916	0.149251
FGFR2	1.11255	0.598806	0.538227	-0.893714	0.149321
UGT2B11	0.312259	0.195217	0.625177	-0.677663	0.149389
LOC101060453	13.7486	15.18	1.10411	0.142882	0.149444
TNXB	9.22205	10.9607	1.18854	0.249187	0.149581
COX2	23.7826	25.5948	1.0762	0.105948	0.149646
LOC728026	0.150796	0.270826	1.79598	0.844771	0.149825
UBE4B	0.07666	0.243129	3.17152	1.66518	0.149857
ELOVL1	1.086	1.50078	1.38194	0.466695	0.149897
PLEC	26.3317	28.6593	1.08839	0.1222	0.150055
WDR77	5.41303	5.36962	0.991979	-0.0116187	0.150113
PLEK	10.964	6.871	0.626687	-0.674182	0.150162
TRIM65	1.8932	1.93116	1.02005	0.0286365	0.150426
GGT5	3.2511	5.28717	1.62627	0.70157	0.150458
TUBGCP3	1.55557	0.888889	0.571424	-0.807365	0.150749
CALML3	47.0383	79.8573	1.69771	0.763589	0.151018
ACOT13	27.9949	32.5252	1.16182	0.216391	0.151189
G3BP1	9.84157	11.6996	1.1888	0.249503	0.151389
CAPZA1	39.6489	45.193	1.13983	0.188819	0.151436
YBX3	10.8889	8.64181	0.793638	-0.333447	0.151905
SLCO2A1	0.501132	0.326127	0.650782	-0.619754	0.152154
SMARCC2	4.83349	6.26393	1.29594	0.374002	0.15217
POLRMT	0.25336	0.171531	0.677022	-0.562726	0.152274
ALG3	0.575685	0.392596	0.681963	-0.552235	0.152466
FCN1	11.4188	7.80193	0.683253	-0.549508	0.152599
SF3B3	5.40593	6.12741	1.13346	0.180733	0.152635
PABPC5	0.746219	0.519576	0.696278	-0.522264	0.152772
SLC35F6	1.20995	0.690236	0.570468	-0.809783	0.153041
ALYREF	11.1945	14.7378	1.31652	0.396729	0.153074
SEPHS1	5.62936	6.05111	1.07492	0.104228	0.153282
TUBB4A	63.2508	71.3481	1.12802	0.173792	0.153595
TPM1	125.935	135.341	1.07469	0.103914	0.153618
LOXL1	0.280908	0.164613	0.586005	-0.771015	0.153669
ITGA2B	8.75011	10	1.14284	0.192626	0.153766
SNX6	7.0328	8.24222	1.17197	0.228934	0.154028
EIF4A3	20.3673	24.44	1.19996	0.262991	0.154309
DDX50	1.18045	0.40808	0.345698	-1.53242	0.154516
GLT8D1	0.113321	0.0599	0.528586	-0.91979	0.154563
FIG4	0.193227	0.3601	1.86361	0.898101	0.15462
NOVA2	0.0627578	0.154123	2.45583	1.29621	0.154721
SAE1	2.98517	3.3383	1.11829	0.161297	0.154723
PVR	1.1941	1.45329	1.21706	0.283395	0.154877
SLC17A3	4.83977	1.07114	0.221321	-2.17579	0.154952
MAPRE2	1.16716	1.62659	1.39363	0.478844	0.155054
FTL	156.936	100.752	0.641994	-0.639368	0.155069
FGFR4	0.220445	0.113927	0.516803	-0.952315	0.155107
MON1B	0.320835	0.216155	0.673727	-0.569764	0.155122
PPWD1	0.844565	1.23033	1.45677	0.542771	0.15523
RBM46	0.542555	1.02503	1.88927	0.917831	0.1555
SLC15A1	0.18296	0.124893	0.682626	-0.550832	0.155581
LSM7	5.09751	5.77519	1.13294	0.180074	0.155583
HDDC2	1.38461	2.052	1.48201	0.567554	0.155722
ENPP6	0.778575	0.163811	0.210398	-2.24881	0.155731
HDAC1	2.26876	2.78204	1.22624	0.294237	0.155752
PEX3	1.04631	0.541088	0.517142	-0.951368	0.155866
CD209	1.02474	1.24364	1.21361	0.279304	0.155922
KDM1A	0.503643	0.705215	1.40023	0.485661	0.155966
ZC3HAV1	18.8231	10.6184	0.564113	-0.825945	0.156183
PEA15	22.8936	27.3974	1.19673	0.259096	0.156447
SNX5	9.20466	10.9074	1.18499	0.244872	0.156455
KXD1	1.14133	0.68376	0.599088	-0.73916	0.156597
NOP56	17.4992	8.54222	0.488149	-1.03461	0.156818
IRF5	0.107784	0.207933	1.92916	0.947972	0.156954
PRKAR2B	1.72296	1.77081	1.02777	0.0395239	0.156959
MLST8	0.386948	0.80955	2.09214	1.06498	0.157223
CAPNS1	24.8947	28.6456	1.15067	0.202475	0.157477
NUDT12	2.12234	1.57323	0.741268	-0.431932	0.158167
LOXL2	5.29139	3.95678	0.747777	-0.41932	0.158189
HBD	1331.36	1614.44	1.21262	0.278133	0.158449
RAP2A	4.70949	7.44721	1.58132	0.66113	0.158475
CORO1B	8.2035	9.37852	1.14323	0.19312	0.158747
MYO5A	1.32877	1.80193	1.35609	0.439449	0.158832
TMEM209	0.0834956	0.156119	1.86978	0.902871	0.158876
FOXRED1	0.314196	0.115567	0.367817	-1.44294	0.158917
FGFR1	0.831956	0.449096	0.539808	-0.889482	0.159015
MME	5.4538	6.78741	1.24453	0.3156	0.159407
OPTN	6.40298	8.54141	1.33397	0.415731	0.159507
MTHFD2	4.31719	3.97348	0.920387	-0.119688	0.159703
TSPAN1	5.26655	1.1408	0.216613	-2.20681	0.159876
AHNAK2	8.20693	6.27926	0.765117	-0.386249	0.159881
SLC2A1	23.774	18.8796	0.79413	-0.332553	0.160199
MICAL1	5.89122	7.66111	1.30043	0.378988	0.160519
TAGLN	144.029	204.17	1.41756	0.503411	0.160648
STMN1	12.5848	16.0841	1.27806	0.353953	0.160894
FGGY	7.56666	4.50667	0.595595	-0.747596	0.160983
RBM14-RBM4	2.1563	2.70667	1.25523	0.327957	0.16116
GNB2L1	48.1261	52.937	1.09996	0.137457	0.161246
DRG1	7.17951	6.89733	0.960697	-0.057847	0.161598
ABCE1	4.65247	5.23485	1.12518	0.17015	0.161618
GPN1	29.7103	1.14038	0.0383832	-4.70338	0.16168
RTCA	21.1435	26.4006	1.24864	0.320354	0.161907
WFDC5	1.94444	4.21371	2.16706	1.11574	0.16202
DNMT1	4.62284	7.74141	1.6746	0.743815	0.162234
GHDC	5.18801	5.73692	1.1058	0.145095	0.162326
LOC101060751	17.7938	20.3674	1.14464	0.194891	0.162636
VPS13A	0.365906	0.207946	0.568305	-0.815263	0.162656
CYP7B1	1.23576	0.317117	0.256618	-1.96231	0.162694
CCDC104	0.621782	0.343387	0.552264	-0.85657	0.162906
CCDC127	2.55082	1.56658	0.614146	-0.703347	0.162987
ECM1	6.82973	4.69919	0.688049	-0.539417	0.163057
ACTN1	58.7061	69.437	1.18279	0.242194	0.163165
TOR2A	0.456333	0.27132	0.594565	-0.750093	0.163232
CSGALNACT2	0.136812	0.185423	1.35531	0.438627	0.163281
AGPS	4.17719	5.64104	1.35044	0.433427	0.163384
NUP155	2.25339	2.56441	1.13802	0.186531	0.163571
SPECC1	3.33652	2.36329	0.708312	-0.497543	0.163611
MAT1A	5.95961	7.46778	1.25306	0.32546	0.163613
KBTBD11	6.43661	4.78815	0.743892	-0.426834	0.163983
BYSL	7.35328	7.70604	1.04797	0.067602	0.164008
PIK3CA	0.490464	0.0500367	0.102019	-3.29309	0.164408
HLA-DPA1	5.08919	6.74069	1.32451	0.40546	0.164558
UBAC1	0.174105	0.24069	1.38245	0.467224	0.165131
PRPF4	2.43086	0.987185	0.406106	-1.30007	0.165235
PARP1	13.0251	18.6674	1.43319	0.519226	0.16531
UBR5	0.131148	0.166229	1.26748	0.341968	0.165348
HEXB	10.2544	12.1707	1.18688	0.247169	0.165372
CYP2J2	4.43093	3.71833	0.839177	-0.252954	0.165593
SLC7A7	0.769592	0.445304	0.578624	-0.789303	0.165702
CPE	1.7499	3.30011	1.88589	0.915243	0.16593
FAM63B	0.900585	1.10047	1.22195	0.28918	0.166005
LIMS2	3.9255	5.53985	1.41125	0.496971	0.166028
IMPDH1	5.4362	1.92019	0.353222	-1.50135	0.166325
EIF5B	4.03997	3.16056	0.782322	-0.354165	0.166339
SERPINE1	6.65293	3.82819	0.575413	-0.79733	0.16641
TAF15	3.88378	4.22556	1.088	0.12168	0.166433
RNASEH2C	2.32165	1.68348	0.725122	-0.463704	0.166525
RHOT1	3.06542	4.95944	1.61787	0.694096	0.166641
GLRX5	4.68902	5.54159	1.18182	0.241013	0.166863
AZU1	25.8762	8.62804	0.333435	-1.58452	0.166893
SBDS	11.8447	13.3904	1.1305	0.176961	0.166994
AGPAT2	1.01985	1.10143	1.07999	0.111023	0.167
SP100	1.15978	1.44719	1.24781	0.319396	0.167351
UBE2N	29.0196	32.5667	1.12223	0.166366	0.167547
CTAGE5	1.41305	0.745552	0.527619	-0.922432	0.167555
ACBD4	1.41817	0.6731	0.474625	-1.07514	0.167611
PREX1	1.36138	1.47222	1.08142	0.112923	0.167923
IRF2BPL	0.181099	0.151036	0.833999	-0.261882	0.168088
PPCS	5.65412	6.20667	1.09773	0.134517	0.168215
PARS2	1.24006	1.25632	1.01312	0.0188022	0.168461
GTF2I	4.55072	5.21556	1.1461	0.196727	0.168582
HSPA12B	0.981375	1.16596	1.18809	0.248644	0.168618
RBM12	5.2961	1.52793	0.2885	-1.79336	0.168899
AP1S3	1.38856	1.12264	0.808489	-0.306701	0.168958
PPP2R1B	4.7161	5.17333	1.09695	0.133499	0.168962
FNDC1	0.0451557	0.036058	0.798526	-0.324589	0.16902
WDR41	0.273379	0.07508	0.274637	-1.8644	0.169352
PCDHAC2	0.0502843	0.0399122	0.793732	-0.333276	0.169427
ATP9B	0.0469394	0.0199914	0.425898	-1.23142	0.169508
ANXA6	67.0795	72.2111	1.0765	0.106348	0.169651
UBE2J1	1.09322	1.91414	1.75092	0.808113	0.169709
ROCK2	2.04343	2.17644	1.06509	0.0909791	0.169721
CMPK2	3.93933	5.00133	1.26959	0.344363	0.16978
DNAJB2	1.30572	0.930624	0.71273	-0.488573	0.169795
GP9	2.43855	2.39859	0.983613	-0.0238376	0.169806
TRIM25	20.8663	31.3433	1.5021	0.586985	0.169845
BOP1	73.7575	4.1233	0.0559035	-4.16092	0.169986
LOC391722	11.0879	12.7856	1.15311	0.205529	0.170008
SDS	0.577674	0.388944	0.673294	-0.570691	0.170106
HSPA4	15.192	17.3115	1.13951	0.188413	0.170109
DDX5	12.3502	13.5515	1.09726	0.133912	0.170126
CD34	1.56935	2.41521	1.53899	0.621983	0.170234
TMEM160	15.7213	2.04293	0.129946	-2.94401	0.170313
TIMM8A	40.1545	48.1737	1.19971	0.262684	0.170617
LDHD	5.40101	8.98604	1.66377	0.734455	0.17066
C14orf166	11.6438	12.4556	1.06972	0.0972283	0.170684
POR	15.426	12.6141	0.817714	-0.290332	0.170701
MAGED2	1.6872	2.01092	1.19187	0.253224	0.170806
KRT24	4.25125	4.59759	1.08147	0.11299	0.17106
ANXA5	196.504	224.363	1.14178	0.191279	0.171101
PRKCI	2.5922	0.521844	0.201313	-2.31249	0.171102
ANXA8L2	0.631995	0.394248	0.623815	-0.68081	0.171133
C21orf33	15.5855	16.8486	1.08105	0.112427	0.171167
ANXA8L1	0.629586	0.394248	0.626203	-0.675298	0.171203
FAM210B	2.54265	3.05209	1.20036	0.263464	0.171228
YPEL5	0.967636	0.6156	0.636189	-0.652472	0.171242
DPM1	21.357	25.0404	1.17247	0.229548	0.171763
APOBEC3C	2.37067	7.1975	3.03606	1.6022	0.171849
TMED8	1.33865	0.8055	0.601726	-0.732822	0.171956
MAP1S	7.3094	6.15778	0.842447	-0.247343	0.17212
ACOX1	4.93989	3.59778	0.728312	-0.457372	0.172302
KRT222	0.262642	0.59994	2.28425	1.19172	0.172454
S100A10	236.224	284.259	1.20334	0.26705	0.172567
RGS19	0.468024	0.941222	2.01106	1.00795	0.172581
FGFR3	0.314489	0.170219	0.541255	-0.88562	0.172759
PSG6	0.161238	0.191806	1.18959	0.25046	0.172885
PSG9	0.0717059	0.0852512	1.1889	0.249628	0.173286
NPTN	2.39358	1.66085	0.693878	-0.527247	0.173387
ARPC1B	26.0714	28.9667	1.11105	0.151928	0.173529
PAPSS2	17.3607	19.507	1.12363	0.16817	0.1736
PPDPF	2.19389	0.933286	0.425402	-1.2331	0.173683
MLLT4	2.69891	1.58937	0.588894	-0.763921	0.173828
DNAJB6	9.59221	7.04962	0.734932	-0.444318	0.173891
OARD1	0.556996	1.91295	3.43441	1.78006	0.17404
SPARCL1	1.83496	2.35085	1.28114	0.357432	0.174043
TMX2	6.68317	8.459	1.26572	0.339954	0.174182
MRPS21	6.98407	2.6785	0.383516	-1.38264	0.174186
TLR8	0.66262	0.47304	0.713893	-0.48622	0.174589
DOPEY2	0.0341764	0.0211433	0.618654	-0.692796	0.174739
C5	15.0834	10.5789	0.701359	-0.511774	0.174848
SRSF5	3.19291	4.05374	1.26961	0.344383	0.174984
AGPAT1	0.6287	0.809476	1.28754	0.364617	0.174995
TOM1	5.17023	5.95222	1.15125	0.203201	0.17503
CSRP1	30.1205	38.5578	1.28012	0.356278	0.175327
C3orf17	0.755509	1.11973	1.48208	0.567628	0.175401
METRNL	3.41082	1.53087	0.448827	-1.15577	0.175433
ATM	0.540658	0.633759	1.1722	0.229219	0.175448
PPP1R18	8.71836	12.2793	1.40844	0.494103	0.175475
B3GNT7	0.640884	0.645667	1.00746	0.0107272	0.175683
ARMC9	0.224579	0.0867941	0.386474	-1.37156	0.175927
HSPA2	17.6624	33.3504	1.88821	0.917023	0.17596
OSCP1	2.35764	1.27744	0.54183	-0.884088	0.176059
TRIM14	0.25613	0.136854	0.534315	-0.904239	0.176064
MAP4K4	0.786079	0.944489	1.20152	0.264859	0.176139
GC	63.7489	68.1296	1.06872	0.0958827	0.176227
UGT1A7	4.33111	4.36119	1.00694	0.00998412	0.176566
MSI2	1.86641	2.29496	1.22961	0.298205	0.176696
SH3BGRL	27.0713	32.3641	1.19551	0.257627	0.176726
FAU	11.3102	12.7309	1.12561	0.170712	0.177153
F13B	8.37087	11.8167	1.41164	0.497377	0.177402
INHBA	0.364235	0.320206	0.879119	-0.185869	0.177581
NEDD8	11.583	9.07768	0.78371	-0.351607	0.177886
CPSF3L	0.0782609	0.09125	1.16597	0.221533	0.177948
RPS4Y2	1.1769	0.898563	0.763501	-0.389299	0.177982
PNP	21.5221	23.3781	1.08624	0.119343	0.178165
ANK1	6.30307	5.13185	0.814183	-0.296575	0.178367
GLIPR1	5.42415	3.36043	0.619532	-0.690749	0.17846
NAP1L4	8.31969	7.48589	0.899779	-0.152357	0.178462
PLOD3	10.9977	13.9633	1.26966	0.344438	0.178554
SNRPD2	26.8167	30.0667	1.12119	0.165035	0.178565
TERF2IP	1.10912	1.40514	1.2669	0.341299	0.178623
ZC3H12D	0.452308	0.726071	1.60526	0.682806	0.178645
STARD5	0.155168	0.481082	3.10039	1.63245	0.17877
F7	1.54022	1.88585	1.22441	0.292084	0.178771
ITGA11	1.75037	1.57665	0.900754	-0.150795	0.179033
TRMT112	8.96536	10.0368	1.11951	0.162862	0.179043
NOLC1	0.454817	0.475379	1.04521	0.0637929	0.179048
NUBP2	478.675	313.032	0.653956	-0.612735	0.179172
SERPINA1	300.078	215.893	0.719454	-0.475026	0.179468
EIF2C3	2.60154	3.22	1.23773	0.307696	0.179547
ME1	5.8058	7.20593	1.24116	0.31169	0.179838
GAPDH	1368.16	1542	1.12706	0.172569	0.1799
LILRB4	0.643224	0.897261	1.39494	0.480207	0.179905
MRPL41	2.6592	2.00008	0.752137	-0.410933	0.179929
C14orf1	1.92572	2.69961	1.40187	0.487351	0.180253
EIF2A	2.45567	2.70948	1.10336	0.1419	0.180271
BCL2L13	10.7487	11.5204	1.07179	0.100026	0.180436
FHOD1	2.21907	4.2476	1.91413	0.936689	0.181008
RPS24	23.6838	25.9748	1.09673	0.13321	0.18118
ZNF22	1.68838	1.8619	1.10277	0.141138	0.181202
P2RX7	0.241415	0.440263	1.82368	0.86685	0.181314
PTX3	5.53463	4.95337	0.894978	-0.160075	0.18147
CAST	14.5434	8.74815	0.601519	-0.733318	0.181494
HPD	9.89026	10.9833	1.11052	0.151236	0.181941
COL15A1	4.60223	5.68037	1.23427	0.303653	0.182094
TGM1	0.372598	0.437508	1.17421	0.231689	0.182185
HNRNPUL2	11.3473	12.36	1.08925	0.123332	0.182282
EOGT	0.849755	1.04851	1.2339	0.303224	0.18231
NAAA	1.21262	1.71885	1.41746	0.503312	0.182724
LYPLA2	7.01641	7.88107	1.12323	0.167658	0.182816
CYTH1	1.61288	2.15027	1.33319	0.414878	0.182932
HYAL1	3.8486	1.14434	0.297339	-1.74982	0.183122
PLXNB1	0.0775796	0.0534547	0.68903	-0.537362	0.183322
SLC35B1	0.710667	0.431	0.606473	-0.721485	0.183348
GCC2	0.0758862	0.0382793	0.50443	-0.987273	0.183811
ACTR3	46.875	53.0926	1.13264	0.179692	0.18383
PCBP1	49.3867	58.51	1.18473	0.244561	0.184006
STOML3	2.63153	3.6145	1.37353	0.457892	0.184332
TPST2	1.46725	0.936181	0.638052	-0.648253	0.184576
ITSN1	1.74032	2.22749	1.27993	0.356069	0.184712
HNRNPH2	13.6431	15.2652	1.1189	0.162078	0.184722
CLTC	41.6085	45.5444	1.09459	0.130396	0.184827
HGF	1.73381	1.15417	0.665685	-0.587089	0.184896
MATK	4.27964	3.98712	0.931648	-0.102143	0.184987
CELF1	1.17239	1.45422	1.24039	0.31079	0.185
APOC2	14.4537	5.89466	0.407831	-1.29396	0.185215
NDUFS6	1.25184	0.951762	0.760288	-0.395383	0.185308
COL6A2	52.8914	57.737	1.09162	0.126465	0.185524
EFTUD1	2.66972	2.81274	1.05357	0.0752883	0.185553
RAD23A	2.61186	3.29493	1.26152	0.335167	0.185625
MRPL10	2.39027	3.59175	1.50265	0.587514	0.185636
AK2	45.5825	49.6111	1.08838	0.122183	0.185702
PDK4	0.445979	0.520531	1.16716	0.223008	0.185714
AAAS	7.65378	4.16395	0.544038	-0.87822	0.185875
ABAT	6.58069	7.78593	1.18315	0.242629	0.186127
EXOC3	3.08456	3.56304	1.15512	0.208045	0.186251
ATE1	8.44171	11.3933	1.34965	0.432581	0.186305
AKT2	2.87319	3.21267	1.11815	0.161116	0.186374
VPS4B	4.84898	5.37593	1.10867	0.148831	0.186384
CYCS	84.9455	79	0.930008	-0.104685	0.186521
COMT	16.8752	19.677	1.16603	0.221611	0.186551
VCL	25.5884	29.8552	1.16675	0.222491	0.186563
REXO2	9.70303	12.283	1.26589	0.340151	0.186579
MZT2A	0.259247	0.174574	0.673387	-0.570492	0.186617
CYP4F8	0.11498	0.0576857	0.501701	-0.995101	0.186625
PGS1	0.697433	0.442878	0.635012	-0.655145	0.186797
CTTNBP2NL	1.61689	0.972641	0.601549	-0.733246	0.186959
LRPAP1	16.0724	27.1369	1.68842	0.755672	0.187024
SYAP1	0.931781	0.479739	0.514863	-0.957741	0.187365
MAP2K2	4.88788	3.21607	0.65797	-0.603907	0.187394
CALCOCO2	1.00711	0.512474	0.508857	-0.974669	0.187817
PCBP2	26.3078	29.5352	1.12268	0.166946	0.188281
TRIP6	10.8397	2.4095	0.222285	-2.16952	0.188303
NFATC2	0.27982	0.2951	1.05461	0.0767048	0.188809
LSM2	10.1206	10.5885	1.04623	0.0652024	0.188832
TMEM159	1.81901	1.44146	0.792444	-0.335619	0.188997
IRF2BP2	0.586774	1.77936	3.03244	1.60048	0.189081
SMARCA4	0.560111	0.873596	1.55968	0.641253	0.189081
PRKCQ	2.77949	3.54747	1.2763	0.351969	0.189282
WDR5B	0.118142	0.117029	0.990576	-0.0136611	0.189293
THYN1	1.55333	1.78222	1.14736	0.198313	0.189777
VAMP3	5.02737	5.22796	1.0399	0.0564459	0.1899
CTNNB1	6.62495	7.84778	1.18458	0.244374	0.189935
SEC22A	0.428108	0.25839	0.603563	-0.728424	0.189944
HSD17B10	36.9676	41.6593	1.12691	0.172375	0.190154
SLC25A25	0.656424	0.385023	0.586546	-0.769685	0.190349
FITM2	1.16438	0.510877	0.438755	-1.18851	0.190897
ARF1	35.935	39.3852	1.09601	0.132263	0.191
LMO7	6.55569	4.33715	0.661585	-0.596001	0.191348
CFL2	63.4227	74.0815	1.16806	0.224113	0.191542
NPTX2	1.45017	0.421691	0.290787	-1.78196	0.191724
SLC7A6	0.223273	0.183506	0.821888	-0.282987	0.191725
MCM5	3.44774	3.54989	1.02963	0.0421247	0.192227
CCT2	37.5772	42.0944	1.12021	0.163774	0.192269
MYL6B	18.7284	21.9193	1.17038	0.226975	0.192307
FLNC	9.20216	10.0078	1.08755	0.121077	0.192737
CNN3	13.2941	15.5667	1.17094	0.227672	0.192782
CPSF6	9.50787	8.5573	0.900023	-0.151967	0.1928
CTNNA1	55.8987	71.4744	1.27864	0.354611	0.193447
STAT1	57.9132	67.5378	1.16619	0.221803	0.193503
TMEM179B	1.66452	1.02845	0.617865	-0.694637	0.193645
TRIM72	4.57009	4.73437	1.03595	0.0509497	0.193777
APOC1	42.3203	29.2015	0.690011	-0.53531	0.194062
C9orf89	1.70473	1.15177	0.675632	-0.565691	0.194085
CPZ	1.414	0.125912	0.0890466	-3.4893	0.194165
TRAPPC4	11.4011	4.889	0.428818	-1.22156	0.194232
NOB1	1.04667	0.17763	0.16971	-2.55885	0.194326
PCYT1B	1.58592	1.5897	1.00239	0.00343748	0.194638
ALG1L	0.36978	0.201053	0.543711	-0.879089	0.194789
ATG3	14.956	16.4381	1.0991	0.136321	0.194868
MZT2B	0.334412	0.224474	0.67125	-0.575078	0.195008
SNAP29	2.83233	3.82378	1.35005	0.433012	0.195016
ABCF2	2.63734	3.41346	1.29428	0.372151	0.195615
HSPA1A	30.3018	33.59	1.10851	0.148627	0.195708
HSPA1B	30.3018	33.59	1.10851	0.148627	0.195708
UBE2I	18.8552	21.7074	1.15127	0.203223	0.195968
FAM50B	0.91713	0.73811	0.804804	-0.31329	0.196071
SLC35B2	3.05243	3.96486	1.29892	0.377311	0.196611
THBS1	15.6067	24.1111	1.54492	0.627532	0.196706
NSMAF	0.0833156	0.489991	5.88114	2.5561	0.197595
EIF6	15.429	17.3091	1.12186	0.165888	0.197678
BAG2	10.0031	5.24204	0.52404	-0.932252	0.197693
ACAD8	12.843	5.67207	0.441646	-1.17904	0.198225
NMD3	1.7482	2.38	1.3614	0.445092	0.198399
C8G	25.3119	18.8126	0.74323	-0.428119	0.198412
GPHN	3.1814	3.71907	1.169	0.22528	0.198429
POGLUT1	0.683404	1.06436	1.55744	0.639177	0.198429
TNIK	0.886587	1.03404	1.16632	0.221959	0.19856
EIF5A	39.0661	43.2511	1.10713	0.146819	0.198863
DHX9	17.484	19.0519	1.08967	0.123898	0.199152
GLB1L	0.693096	0.175161	0.252723	-1.98437	0.199604
EXOSC5	1.41219	2.50804	1.77599	0.828623	0.199773
PFDN5	6.61613	6.95846	1.05174	0.0727812	0.200288
IGFBP5	1.98215	1.23378	0.622448	-0.683974	0.200322
PCCA	18.5295	13.0037	0.701782	-0.510905	0.200337
KIF3B	0.192271	0.198107	1.03035	0.0431359	0.200638
SMC4	0.173532	0.4575	2.6364	1.39857	0.200912
LAMA4	9.57182	9.98481	1.04315	0.0609427	0.201037
NCF1	7.94222	5.38137	0.677565	-0.561568	0.201302
NARS	15.0365	17.0259	1.13231	0.179267	0.201438
HSD3B7	7.77241	11.4462	1.47267	0.558438	0.201588
ITGB4	3.08822	3.51444	1.13802	0.186523	0.201596
MYLK3	0.173977	0.200478	1.15232	0.204545	0.201724
MYLK4	0.364583	0.42003	1.15208	0.204244	0.201745
PTGS1	5.34002	3.50893	0.657099	-0.605816	0.201754
COX15	1.14404	0.807127	0.705508	-0.503266	0.201818
MYLK2	0.246958	0.284496	1.152	0.204145	0.201932
OLFML3	4.45593	1.8867	0.423414	-1.23986	0.202028
NUDCD3	3.79912	2.37619	0.625457	-0.677017	0.202237
HCLS1	4.07327	5.804	1.4249	0.510859	0.202461
RBM25	3.09236	9.96473	3.22237	1.68812	0.202629
ALDH16A1	5.53744	4.71078	0.850715	-0.233253	0.202667
CRYZ	83.7264	92.5889	1.10585	0.145157	0.202692
NUP88	0.776213	1.54067	1.98485	0.98903	0.202979
ZNF806	0.202008	0.437227	2.1644	1.11397	0.203063
ACTN2	10.883	12.5596	1.15406	0.206713	0.203185
PDHX	9.40274	10.0474	1.06856	0.0956708	0.203611
ABRACL	16.6842	24.1881	1.44976	0.535817	0.203803
ELOVL5	1.16677	0.530778	0.454913	-1.13634	0.203963
FAS	5.54832	8.288	1.49379	0.578974	0.203973
CDC5L	2.84466	3.24756	1.14163	0.191097	0.204294
LRRFIP1	6.28892	4.58389	0.728883	-0.45624	0.204491
PRCC	0.256063	0.20097	0.784847	-0.349516	0.204498
PTPRF	1.33695	2.14787	1.60655	0.683963	0.204569
BAG3	4.0727	2.92341	0.717805	-0.478335	0.20459
ATP5C1	32.7611	36.2341	1.10601	0.145362	0.205175
FBLN5	11.1307	14.1794	1.27391	0.349261	0.205293
PREB	4.96699	6.62456	1.33372	0.415452	0.20534
EVL	4.45935	5.14493	1.15374	0.206316	0.205409
NDUFC2	2.65368	0.756533	0.285088	-1.81052	0.205528
ITLN1	0.587223	0.266541	0.453901	-1.13955	0.205581
DENND4C	0.361862	0.301026	0.83188	-0.265552	0.205709
KHDRBS2	0.618255	0.631773	1.02186	0.031203	0.205715
BAZ1B	0.730991	0.517585	0.70806	-0.498057	0.20589
TCIRG1	3.94282	4.66748	1.18379	0.243417	0.205934
COL5A3	0.778907	0.989544	1.27043	0.345313	0.205975
MBNL1	3.40096	3.92356	1.15366	0.206218	0.206012
PHLDB3	0.208128	0.488911	2.34909	1.2321	0.206031
CXCL13	7.62243	3.80277	0.498892	-1.0032	0.206059
PDIA4	26.9534	30.5037	1.13172	0.178517	0.207069
HSPA9	74.6182	81.4481	1.09153	0.126355	0.207105
LLGL1	0.118542	0.0841926	0.710237	-0.493628	0.207121
UBR7	0.240596	0.195686	0.813338	-0.298073	0.207229
NAA10	1.13047	1.27312	1.12619	0.171449	0.207366
RBM39	3.51724	3.91815	1.11398	0.155729	0.20808
HBA1	3043.15	3518	1.15604	0.209191	0.20817
HBA2	3043.15	3518	1.15604	0.209191	0.20817
LCLAT1	1.28055	0.795877	0.621514	-0.686141	0.20852
PTPN12	4.18627	5.2363	1.25083	0.32288	0.208534
FGL1	5.34572	2.87248	0.537343	-0.896084	0.208814
FERMT3	27.2909	33.5326	1.22871	0.297144	0.209303
TROVE2	6.46557	7.48593	1.15781	0.211404	0.209486
PSMD1	8.30045	9.15148	1.10253	0.140815	0.209541
GMPR2	8.72859	7.54556	0.864464	-0.210122	0.209656
FCGR2C	0.0911778	0.161836	1.77495	0.827781	0.209723
SDK1	0.157662	0.390283	2.47544	1.30768	0.209882
AEBP1	8.27693	6.84889	0.827467	-0.273226	0.21
GNAQ	2.57056	2.67989	1.04253	0.0600923	0.210383
C7orf10	1.72446	1.91167	1.10856	0.148683	0.210497
ABCB6	2.31803	2.52604	1.08973	0.123974	0.21069
GPT2	1.54576	1.11729	0.722812	-0.468308	0.210733
NOP16	2.69806	1.96663	0.728906	-0.456195	0.210751
RAB42	14.4788	1.26871	0.0876251	-3.51251	0.210854
FKBP11	5.85081	5.24134	0.895832	-0.1587	0.210894
LMBRD1	3.47272	1.46963	0.423194	-1.24061	0.210917
FYB	2.73064	3.34192	1.22386	0.29144	0.210956
COMMD3-BMI1	0.972141	0.62375	0.641625	-0.640198	0.211041
LGMN	1.7256	2.93079	1.69842	0.764191	0.211435
ARMCX1	2.19364	2.37208	1.08134	0.112822	0.211479
MRPL17	0.788097	0.485811	0.616435	-0.697979	0.211635
AXL	0.533696	0.691764	1.29617	0.37426	0.211944
PEX11G	0.403147	0.572333	1.41967	0.505551	0.212164
CCT5	38.2774	42.6852	1.11515	0.157241	0.212203
ALG5	5.99014	5.17704	0.86426	-0.210463	0.212294
TMEM192	3.81485	6.39019	1.67509	0.744234	0.212401
RAB13	4.75729	3.42015	0.718929	-0.476078	0.212535
PPIB	125.689	132.496	1.05416	0.07609	0.212662
PPM1H	1.12613	1.52305	1.35247	0.435598	0.2129
SUGP2	0.241503	0.1258	0.520905	-0.940908	0.213043
EIF4EBP1	7.81806	9.22	1.17932	0.237955	0.213144
PSMD11	23.4898	28.4478	1.21107	0.276283	0.213224
TNFAIP8	3.43843	2.36037	0.686467	-0.542737	0.213339
TMPO	9.99443	11.4256	1.14319	0.193068	0.213627
LGALS3BP	13.3176	10.0752	0.756531	-0.402529	0.213641
SERPINA10	3.39857	2.74164	0.806704	-0.309889	0.213716
TOR1B	0.481902	0.428307	0.888784	-0.170095	0.213771
HPR	50.1555	32.0159	0.638334	-0.647617	0.21384
CLGN	2.2023	1.66302	0.755127	-0.405208	0.213919
MPV17L2	1.11379	0.415314	0.372885	-1.4232	0.213958
ENPP4	2.72456	2.42777	0.891069	-0.16639	0.214458
PNKD	2.38231	0.576211	0.241871	-2.04769	0.214628
C1orf122	7.13225	2.79325	0.391637	-1.35241	0.214805
KRT78	0.385371	0.344119	0.892955	-0.163341	0.214825
RPL38	43.9436	46.7923	1.06483	0.0906195	0.214931
SLC12A2	0.156833	0.220079	1.40327	0.488793	0.214941
CBWD7	0.272569	0.197381	0.72415	-0.465639	0.215049
ITGB3	18.3093	6.42578	0.350957	-1.51064	0.215075
NDRG1	152.473	184.976	1.21318	0.278788	0.215091
MIF4GD	3.4228	2.90191	0.847818	-0.238174	0.215195
APLP2	0.751656	0.287373	0.38232	-1.38715	0.215196
ORM2	132.667	99.763	0.751979	-0.411236	0.215423
APOE	55.8312	25.8856	0.463639	-1.10893	0.215558
TUBAL3	11.762	13.747	1.16876	0.224985	0.215842
FOXK1	1.59351	0.467907	0.293632	-1.76792	0.216377
PURB	10.1983	12.787	1.25383	0.326346	0.216409
IARS2	13.3617	10.3267	0.772855	-0.371729	0.216569
PRSS1	1.35387	0.155514	0.114867	-3.12197	0.216602
MYO18A	1.94921	2.16163	1.10898	0.149233	0.216631
CIRH1A	0.25431	0.182989	0.719551	-0.47483	0.216644
VCAM1	10.0614	11.1911	1.11228	0.153519	0.217012
HSPB2	1.82986	2.11167	1.15401	0.20665	0.217175
HSPE1-MOB4	16.7074	16.7641	1.00339	0.00488183	0.217356
DLAT	6.72778	6.72889	1.00016	0.000237424	0.217737
DDOST	17.5004	18.9993	1.08565	0.118555	0.21774
PACS2	0.234039	0.100385	0.428922	-1.22121	0.217889
NUP50	1.36951	1.65489	1.20838	0.273069	0.218022
C11orf68	0.832986	0.946296	1.13603	0.184	0.218078
AAGAB	2.15256	1.99578	0.927165	-0.109102	0.218194
PACSIN2	6.08359	6.46667	1.06297	0.0881002	0.218268
CCDC147	0.180027	0.110532	0.613975	-0.703749	0.218552
PTGDS	24.227	11.3301	0.467663	-1.09646	0.218559
CLIC2	24.6604	23.4935	0.952684	-0.0699306	0.218855
ALG14	2.43071	3.29875	1.35711	0.440542	0.218875
BET1L	2.03588	1.05844	0.519892	-0.943716	0.218887
ARVCF	0.413559	0.138661	0.335287	-1.57653	0.218922
MS4A6A	0.624433	0.371929	0.595626	-0.747522	0.219046
SLC7A1	0.347377	0.386019	1.11124	0.15217	0.219091
TXNDC17	24.3277	27.2867	1.12163	0.165599	0.219225
VLDLR	0.466422	0.198778	0.426177	-1.23047	0.219328
EIF2AK4	0.197662	0.112323	0.568258	-0.815382	0.219775
BST2	2.9378	1.22642	0.417462	-1.26028	0.219881
CLEC18A	0.518939	0.319712	0.616087	-0.698793	0.219976
CLEC18C	0.518939	0.319712	0.616087	-0.698793	0.219976
ARHGEF7	1.33939	1.32737	0.991023	-0.0130098	0.219979
CLEC18B	0.54048	0.332985	0.616091	-0.698784	0.220035
PGLYRP1	4.51947	2.25928	0.499899	-1.00029	0.220137
CPN1	5.00431	3.20765	0.640978	-0.641653	0.220693
IQGAP2	5.38673	5.94778	1.10415	0.142942	0.220957
UBXN4	0.62443	0.741004	1.18669	0.246941	0.221024
TTC7B	1.56771	5.17162	3.29883	1.72196	0.221037
APH1A	0.824286	0.5096	0.618232	-0.693779	0.221112
SRSF2	9.44695	10.6851	1.13106	0.177676	0.221191
CP	45.3715	33.7111	0.743002	-0.428561	0.221589
ACADVL	34.5334	27.3107	0.79085	-0.338524	0.221685
SMC2	0.199228	0.221833	1.11347	0.155059	0.221724
NONO	12.1899	12.4759	1.02346	0.0334595	0.221882
FTH1	82.8775	52.4111	0.632393	-0.661108	0.221954
DAAM2	0.989011	0.0915075	0.0925243	-3.43402	0.222048
PECR	2.63079	4.16123	1.58174	0.661515	0.222117
SEC61A1	2.51641	2.63733	1.04806	0.0677154	0.222129
WWTR1	0.554159	0.331878	0.598885	-0.739649	0.222232
EML6	0.0247914	0.0301811	1.2174	0.283802	0.222689
YBX2	3.94464	3.06582	0.777212	-0.36362	0.222967
RBM28	2.48488	4.0404	1.62599	0.701322	0.223718
ACO2	42.9265	44.8319	1.04439	0.0626563	0.223758
ELAC2	3.91127	1.53202	0.391694	-1.3522	0.223921
ATXN2L	2.55308	1.73367	0.679049	-0.558412	0.223941
TCN1	0.879291	0.670995	0.76311	-0.390038	0.223979
MYEF2	3.10836	5.54908	1.78521	0.836095	0.224039
PIP4K2B	1.39458	5.30865	3.80664	1.92852	0.224138
GOPC	1.50777	1.05613	0.700459	-0.513627	0.224304
TAP1	5.87781	6.83556	1.16294	0.217781	0.224372
EHD4	16.0597	18.6278	1.15991	0.214008	0.224402
SERBP1	11.6579	13.486	1.15681	0.210152	0.22445
GCNT3	0.240317	0.4757	1.97947	0.985115	0.225033
EPB41L4A	0.113305	0.0489333	0.431874	-1.21132	0.225288
CAP2	6.03318	6.70407	1.1112	0.152119	0.225434
EIF1AX	11.5361	3.15077	0.273122	-1.87238	0.225534
LOC101060318	11.5361	3.15077	0.273122	-1.87238	0.225534
NEDD4	0.570011	0.575573	1.00976	0.014009	0.225757
NPNT	0.536351	0.699558	1.30429	0.383266	0.225768
PNMA2	5.04136	2.29444	0.455123	-1.13567	0.225864
PPP4C	31.9866	14.3207	0.44771	-1.15936	0.226037
PTPN11	5.95397	4.7363	0.795486	-0.330092	0.22619
SNRNP40	7.74499	8.27556	1.0685	0.0955924	0.226266
C12orf4	0.217668	0.266017	1.22212	0.28939	0.226309
FAM177A1	1.79465	2.51078	1.39903	0.484429	0.226761
WDR70	0.10825	0.200458	1.85181	0.888935	0.226807
VPS51	3.4966	1.54289	0.441254	-1.18032	0.226843
GAN	0.0837707	0.0526	0.627904	-0.671383	0.226892
H3F3C	4.2592	6.55992	1.54018	0.623097	0.226933
VWA8	3.65313	4.19115	1.14728	0.198213	0.227068
AMPD1	0.157258	0.12391	0.787938	-0.343846	0.227195
FABP7	109.513	140.753	1.28526	0.362062	0.227264
CSTB	94.9757	99.0111	1.04249	0.0600323	0.227347
C9	58.9717	37.5593	0.636903	-0.650854	0.227521
SEC22B	15.5412	16.6959	1.0743	0.103394	0.227568
LAS1L	1.22634	0.923141	0.75276	-0.409739	0.227592
RAB15	24.0398	19.8259	0.824714	-0.278035	0.227767
HLA-DOB	0.576727	0.729885	1.26556	0.339779	0.227868
PRDX1	234.332	252.907	1.07927	0.110058	0.228031
ARHGDIA	41.9061	47.4356	1.13195	0.178807	0.228359
RPL9	28.0224	29.0144	1.0354	0.0501915	0.228557
MAN1B1	0.678911	0.912126	1.34351	0.426011	0.228828
POLR2A	1.43798	1.84089	1.28019	0.356353	0.228976
HIST1H1A	6.65458	8.97576	1.34881	0.431687	0.229045
FAM210A	1.07092	0.682053	0.636885	-0.650895	0.229167
HSPA6	6.56495	7.09893	1.08134	0.112816	0.229214
PAX8	1.32681	0.295979	0.223075	-2.1644	0.229215
SLC16A7	0.21065	0.114874	0.545331	-0.874797	0.22924
KIAA1217	1.26833	0.712444	0.561719	-0.83208	0.229372
DIDO1	0.809975	2.18619	2.69908	1.43247	0.229599
KRT81	0.202057	0.214624	1.0622	0.0870513	0.230008
MRPS11	5.39421	7.74721	1.43621	0.522266	0.230048
WDR82	2.78978	2.93554	1.05225	0.0734752	0.230258
LOC101060664	0.0683685	0.0451181	0.659926	-0.599624	0.230404
INSR	3.32277	3.92167	1.18024	0.239082	0.23061
44083	13.6257	14.1496	1.03845	0.0544359	0.230661
TAF6	1.28354	0.704717	0.54904	-0.865018	0.230738
SDCBP	4.48932	5.31815	1.18462	0.244426	0.231387
GPLD1	4.23711	6.8517	1.61707	0.693381	0.231401
ITIH2	22.35	13.2985	0.595012	-0.749009	0.231515
PSMD13	15.4752	14.6519	0.946794	-0.0788776	0.231544
SOAT1	3.20909	3.51256	1.09456	0.130355	0.231778
SULT2B1	3.98551	2.19763	0.551404	-0.858819	0.232385
SRP9	19.3732	21.6541	1.11774	0.16058	0.232439
CBX3	20.3103	24.4463	1.20364	0.267401	0.232731
SIGLEC5	3.22682	3.51523	1.08938	0.123505	0.232981
UBP1	0.375052	0.409217	1.09109	0.125773	0.233026
SLC7A5	0.50302	0.417308	0.829606	-0.269502	0.233443
GSPT2	1.05634	1.3219	1.2514	0.323542	0.233498
WDR1	34.9768	38.1852	1.09173	0.126614	0.233623
KRT19	46.2591	48.6426	1.05152	0.0724814	0.233674
RIC8A	3.3745	5.13348	1.52126	0.605264	0.233764
TIMM23B	1.02019	0.455862	0.446839	-1.16217	0.233969
NFIX	0.37544	0.40016	1.06584	0.0919946	0.233979
XDH	0.693242	0.534244	0.770646	-0.37586	0.234193
SPRYD4	11.4328	11.7529	1.028	0.0398359	0.234232
TXNL1	7.08453	7.83922	1.10653	0.146038	0.234304
EPHB3	0.0387244	0.0222621	0.574886	-0.798652	0.234364
CMAS	25.0172	28.0607	1.12166	0.165634	0.234592
ITIH4	38.1785	26.2956	0.688753	-0.537942	0.234808
PPP6R1	1.3505	1.21113	0.896798	-0.157145	0.234904
PADI4	16.8778	19.8978	1.17893	0.237482	0.235504
GSTP1	169.111	184.496	1.09098	0.125625	0.235523
GRB7	0.175086	0.29345	1.67603	0.745048	0.23583
L1CAM	5.93068	4.19276	0.70696	-0.500299	0.235879
NDUFS7	11.7381	11.9294	1.0163	0.0233305	0.23608
PFKM	18.5103	15.0722	0.81426	-0.296439	0.236123
UGGT2	0.148792	0.112401	0.75542	-0.404649	0.236401
COPZ1	19.7444	24.1659	1.22394	0.29153	0.236433
MGARP	0.61698	0.271612	0.440229	-1.18367	0.23648
TAP2	3.71433	4.35185	1.17164	0.228528	0.236779
NUP214	2.04751	4.29122	2.09583	1.06752	0.236837
RRP15	5.63639	3.00914	0.533878	-0.905418	0.23694
PYHIN1	1.48932	2.19859	1.47624	0.561928	0.237117
PAK2	4.68797	5.38826	1.14938	0.200857	0.23714
RPL26	7.97376	8.34407	1.04644	0.065492	0.237334
POLR2E	8.52542	7.02448	0.823946	-0.279379	0.237412
PKP4	1.78597	1.0368	0.580524	-0.784572	0.237527
HBB	4615.85	5251.44	1.1377	0.186117	0.237527
UBA5	3.34346	4.0207	1.20256	0.266106	0.237666
ARL6	0.222743	0.0994	0.446254	-1.16406	0.23779
MBL2	2.15626	2.37458	1.10125	0.13914	0.237862
TGM2	117.541	144.028	1.22534	0.293182	0.238068
BCKDK	6.53675	5.97923	0.914711	-0.128613	0.238487
ITGAV	7.25466	6.82556	0.940851	-0.0879613	0.238576
MPO	61.7182	23.5011	0.380781	-1.39297	0.238627
RNH1	25.8494	28.2267	1.09196	0.126926	0.238631
NDUFA12	7.25406	4.7517	0.655041	-0.610343	0.239012
FNBP1	2.60885	3.38204	1.29637	0.374479	0.239033
ARFIP1	5.51581	3.85337	0.698604	-0.517453	0.23941
TBC1D17	2.38622	1.43641	0.601961	-0.732257	0.239595
TOMM40	8.28583	9.40556	1.13514	0.182867	0.239846
FBL	9.24634	9.52963	1.03064	0.0435376	0.239995
SART1	2.80803	2.01953	0.719197	-0.47554	0.240147
POLG	0.160949	0.21895	1.36037	0.443998	0.240163
LOC100996752	0.126245	0.15794	1.25105	0.323145	0.240272
LOC101060261	0.126245	0.15794	1.25105	0.323145	0.240272
ARL8B	27.6826	20.5122	0.740979	-0.432496	0.240306
SPECC1L	0.90404	0.55482	0.613712	-0.704366	0.240592
EIF2B3	3.56372	1.86744	0.524016	-0.932317	0.24094
CCT6B	2.71261	2.93638	1.08249	0.114359	0.24095
GP1BB	2.47793	1.36558	0.551096	-0.859624	0.240967
NRBP2	1.09266	1.25077	1.1447	0.194971	0.240988
ELMO2	1.98463	2.23599	1.12666	0.172047	0.241084
TRAPPC6A	1.01367	0.972083	0.958973	-0.0604373	0.241227
UBE2NL	6.56863	7.14507	1.08776	0.121357	0.241285
CRTAC1	7.39847	9.43815	1.27569	0.351278	0.241297
TFPI2	1.60233	0.853375	0.532583	-0.908923	0.241331
44078	0.887743	1.04451	1.1766	0.23462	0.24161
YBX1	8.38596	6.89137	0.821774	-0.283186	0.241629
CA4	3.12353	2.23445	0.715358	-0.483263	0.241669
QPCT	1.63988	1.21123	0.738609	-0.437117	0.242031
ATP5B	175.194	178.559	1.01921	0.027447	0.242147
FUCA2	2.17762	2.35823	1.08294	0.114953	0.242171
LPHN2	0.0312644	0.0227167	0.726598	-0.46077	0.242341
HIGD2A	4.97546	3.89952	0.783752	-0.351531	0.242349
PAXBP1	0.671769	0.322996	0.480814	-1.05645	0.242384
LCAT	1.55945	1.40317	0.899787	-0.152345	0.24242
ATG12	1.16307	4.9517	4.25742	2.08998	0.24246
AACS	1.05841	1.33112	1.25766	0.330741	0.242559
SH3BP5L	0.676629	1.27618	1.88609	0.915397	0.242731
TK1	0.804391	0.738076	0.917559	-0.124127	0.242899
GSPT1	5.21745	6.40537	1.22768	0.295936	0.242988
DNM1L	4.15806	5.34519	1.2855	0.36233	0.243002
NHP2L1	15.3607	17.1204	1.11456	0.156471	0.243337
MGA	0.0698754	0.0331817	0.474869	-1.0744	0.243356
DNASE2	2.31336	1.67858	0.725601	-0.462751	0.24362
PHB	44.7665	45.9852	1.02722	0.0387504	0.243883
MMRN2	5.02269	5.97037	1.18868	0.249359	0.244024
PDZK1	15.6743	18.2367	1.16348	0.218441	0.244172
NDUFA4L2	11.7654	13.1528	1.11792	0.160813	0.244173
DIP2C	3.32276	2.36539	0.711876	-0.490303	0.24451
HEATR6	0.133511	0.07669	0.574409	-0.799849	0.244583
NT5C1B-RDH14	0.346497	0.244842	0.706621	-0.500992	0.244838
GCLC	6.59593	7.13337	1.08148	0.113007	0.244928
DIS3L2	0.733422	0.29308	0.399606	-1.32335	0.244975
C1QBP	18.8535	21.0452	1.11625	0.15866	0.245081
INPP4A	0.596775	0.62718	1.05095	0.0716918	0.245151
PFN2	24.5342	24.71	1.00717	0.0103024	0.24541
HSD17B4	30.2481	39.8222	1.31652	0.396731	0.24552
NFYC	1.1437	1.18718	1.03801	0.0538243	0.245596
PDRG1	0.822036	1.54411	1.8784	0.909502	0.24561
CHSY1	0.232439	0.0699143	0.300785	-1.7332	0.245943
KCMF1	1.7188	0.393717	0.229065	-2.12617	0.246015
RHPN2	1.39391	0.644372	0.462276	-1.11317	0.246165
KHK	31.146	28.4485	0.913392	-0.130694	0.24629
MAK16	1.84409	2.86197	1.55197	0.634101	0.24646
WDR11	3.59644	4.43074	1.23198	0.300977	0.246522
AP2S1	11.5113	12.6652	1.10024	0.137821	0.246577
ITSN2	0.673418	0.664074	0.986125	-0.0201583	0.246908
CAPN1	28.2665	32.1111	1.13601	0.18398	0.246969
AP3B2	0.473835	0.303671	0.64088	-0.641875	0.246984
SLC22A11	1.68832	1.94642	1.15287	0.205236	0.247003
HSPA12A	3.76102	3.94752	1.04959	0.069821	0.247033
SNX3	17.339	18.8593	1.08768	0.121254	0.247183
SNAP23	11.1019	14.642	1.31888	0.399313	0.247271
EHD2	23.8697	27.1841	1.13885	0.187584	0.247301
BHMT2	14.9923	17.547	1.1704	0.227004	0.247692
CKLF	2.13839	1.45653	0.681136	-0.553985	0.247721
ERGIC3	1.61482	1.96613	1.21755	0.283983	0.247737
CNNM3	0.298932	0.3723	1.24543	0.316648	0.247835
RBP4	14.6258	16.0896	1.10009	0.137616	0.248154
MVP	57.6462	68.1333	1.18192	0.241134	0.248167
SPCS2	5.06186	5.26959	1.04104	0.0580241	0.248377
RBBP7	6.84173	7.49196	1.09504	0.130983	0.248644
USP24	0.79464	0.852681	1.07304	0.101706	0.248711
VWF	8.145	9.17074	1.12594	0.171124	0.248773
TMEM231	1.36201	0.263854	0.193724	-2.36792	0.248807
TMEM205	21.8832	17.4293	0.796468	-0.328311	0.249127
OXCT2	0.278686	0.87737	3.14824	1.65454	0.249172
HLA-B	12.9373	15.3737	1.18832	0.248929	0.249314
HIST1H1T	5.06849	6.60431	1.30301	0.381853	0.249331
SNRPN	3.28568	3.52333	1.07233	0.10075	0.249653
STK36	0.0430992	0.01198	0.277963	-1.84703	0.249694
NPR3	0.777647	0.573892	0.737985	-0.438337	0.250197
IFI16	10.4076	11.0141	1.05827	0.0817089	0.250663
EXT1	0.379544	0.158633	0.417958	-1.25857	0.250764
ORM1	405.674	294.544	0.726062	-0.461835	0.251297
SLC28A1	0.50193	0.671418	1.33767	0.419726	0.251408
PLXNB2	8.99265	9.64926	1.07302	0.101672	0.251645
NLN	2.83765	1.91693	0.675533	-0.565901	0.251772
PLS3	21.5368	23.5096	1.0916	0.126447	0.251822
CTSL1	14.0921	6.89815	0.489503	-1.03061	0.251903
PRDX4	42.4656	44.2	1.04084	0.0577528	0.252449
RPL27A	22.6742	23.5274	1.03763	0.0532904	0.252463
PAX2	0.573893	0.349229	0.608526	-0.71661	0.252508
DAB2	11.4296	13.0756	1.14401	0.194099	0.252531
PAX5	0.121162	0.0738456	0.609477	-0.714356	0.252561
RBP5	22.3508	28.7848	1.28787	0.364982	0.252616
PCK2	9.77257	11.5196	1.17877	0.237285	0.252822
SVIP	2.56742	1.92939	0.751491	-0.412173	0.253145
OPA3	1.7282	1.40767	0.814527	-0.295966	0.253233
ANKRD44	6.86558	8.0263	1.16906	0.225353	0.253501
CRB2	0.434318	0.609867	1.40419	0.489742	0.253553
MTHFSD	0.946142	0.436908	0.461778	-1.11473	0.253605
BLVRA	21.5014	23.9893	1.11571	0.15796	0.254263
GUK1	9.26131	11.9344	1.28863	0.365843	0.254329
MTPN	36.4352	41.2963	1.13342	0.180678	0.254428
FAM134C	8.86103	7.13418	0.80512	-0.312725	0.254474
GALNTL1	0.683052	0.787189	1.15246	0.204714	0.254515
TWF2	8.69443	9.53481	1.09666	0.133113	0.254522
CLMN	0.799026	1.39483	1.74566	0.803775	0.254713
SNCG	3.8949	3.95538	1.01553	0.0222298	0.254762
ALOX5	12.5896	15.3874	1.22223	0.289514	0.254894
COX5A	28.1837	29.9281	1.06189	0.0866394	0.255009
PPM1J	0.878058	1.15994	1.32103	0.401661	0.255086
CYP3A5	1.07219	0.841226	0.784587	-0.349994	0.255113
ARF3	34.9645	38.3619	1.09716	0.13378	0.255157
PTRF	38.9562	42.9893	1.10353	0.142121	0.255354
PPP2R5A	4.24809	4.67541	1.10059	0.138277	0.25538
USP5	10.195	11.1485	1.09353	0.12899	0.25545
PRKAB2	3.94659	2.11519	0.535954	-0.899819	0.255471
TMEM260	0.126196	0.0628571	0.498091	-1.00552	0.255484
PPP1R3D	0.57421	0.691	1.20339	0.267107	0.255718
OPLAH	6.18051	4.22481	0.68357	-0.548838	0.25588
PNMA3	0.344144	0.413491	1.20151	0.264843	0.255939
B4GALT7	2.53891	2.34644	0.924192	-0.113736	0.256469
RBM47	2.6483	2.64326	0.998095	-0.00275048	0.256529
NR2F6	1.06644	1.06007	0.994027	-0.00864291	0.256573
ADH1C	2.38272	4.03826	1.69481	0.761124	0.256692
C19orf35	1.50747	0.284009	0.188402	-2.40812	0.257023
FKBP2	17.5164	20.92	1.19431	0.256175	0.25721
TENC1	0.327393	0.4595	1.40351	0.489042	0.257261
C10orf35	2.01469	4.13207	2.05097	1.03631	0.257481
SNRPB	6.81061	7.28493	1.06964	0.0971305	0.257493
H2AFY2	2.36328	2.58652	1.09446	0.130221	0.257519
RECK	0.211008	0.119479	0.56623	-0.820539	0.257904
UPF2	0.98994	0.884321	0.893308	-0.16277	0.25813
HSPB6	8.06303	11.2066	1.38987	0.474949	0.258231
COBLL1	0.192864	0.218167	1.1312	0.177848	0.258506
SERPINB3	1.44518	1.64678	1.1395	0.188398	0.258577
ITIH1	47.6678	33.1704	0.695865	-0.523121	0.258832
EPS8L2	8.83819	10.097	1.14243	0.192109	0.259008
GDI2	44.7997	49.5667	1.10641	0.145882	0.259231
CTSZ	11.599	12.6741	1.09269	0.127883	0.259342
VPS37A	0.93692	0.422155	0.450577	-1.15016	0.259634
KRT6C	7.08126	6.84259	0.966296	-0.0494633	0.259798
YWHAE	110.905	120.048	1.08244	0.114292	0.259801
SMS	11.0467	11.1711	1.01126	0.0161566	0.259817
FERMT2	15.1343	12.3974	0.819159	-0.287785	0.259854
POLR2H	4.88442	5.45992	1.11782	0.160691	0.260038
NOC3L	1.84594	2.52644	1.36865	0.452749	0.260144
EEF1G	34.5608	36.5807	1.05845	0.0819479	0.260178
GMIP	4.29562	2.14863	0.50019	-0.999452	0.260187
ITGB7	0.529122	0.316419	0.598007	-0.741766	0.260284
HN1	1.88944	3.885	2.05616	1.03995	0.260433
SEC62	0.779058	0.551104	0.707399	-0.499404	0.260597
APMAP	22.4393	18.1822	0.810284	-0.3035	0.261115
PMPCB	2.63	2.11507	0.804211	-0.314355	0.261201
PTRH2	2.18849	4.15388	1.89806	0.924527	0.261238
PAK3	1.30421	1.39952	1.07308	0.101758	0.261794
PSMA2	11.7595	13.3681	1.13679	0.184967	0.261841
GSTA2	46.2443	46.2407	0.999924	-0.000110193	0.261843
SERPINA7	3.45495	2.11841	0.613151	-0.705686	0.261996
BRD3	0.888107	1.37372	1.54679	0.629278	0.262016
TCOF1	1.12062	1.31648	1.17478	0.232395	0.262211
APOC3	21.1784	10.6673	0.503687	-0.989401	0.262263
PIGR	4.27584	5.50426	1.28729	0.36434	0.262408
MB	1.08225	0.655271	0.605471	-0.723869	0.262426
PIP5K1B	0.224343	0.174731	0.778857	-0.360569	0.262447
LAMTOR3	34.6496	22.2896	0.643286	-0.636468	0.262657
FREM1	0.124431	0.0881915	0.708757	-0.496638	0.262844
PIGQ	0.936753	0.515696	0.550514	-0.86115	0.262846
TRAM2	0.631407	0.389207	0.616412	-0.698033	0.262932
ABLIM3	1.6068	1.02017	0.634905	-0.655388	0.262962
SEC61A2	1.8758	0.922115	0.491585	-1.02449	0.262982
IGF2BP2	1.33962	0.954885	0.712801	-0.488429	0.263049
SLC22A13	0.479873	0.766375	1.59704	0.675397	0.263106
THY1	63.2231	73.7837	1.16704	0.22285	0.263122
SMOC2	21.4254	9.94994	0.464399	-1.10656	0.263137
HSPE1	98.1127	99.0148	1.00919	0.0132041	0.26342
PUM1	0.148543	0.154241	1.03836	0.054305	0.263442
TFCP2	0.918763	1.24684	1.35709	0.440516	0.263457
IDH1	28.2006	31.6033	1.12066	0.164353	0.263726
HPS6	0.093868	0.0360625	0.384183	-1.38013	0.26375
DNAJA3	5.20669	4.76902	0.915941	-0.126674	0.263934
SUN1	2.54562	7.06188	2.77413	1.47203	0.264064
NAA16	0.160524	0.2422	1.50881	0.593411	0.264352
MAMDC2	1.78516	2.83885	1.59025	0.669255	0.26445
RPRD2	0.353475	0.254848	0.720979	-0.471971	0.264721
MEST	2.07269	0.30052	0.14499	-2.78597	0.264779
[truncated: 5,452 more rows]

## Sheet: R overrepresented pathways
p-value	q-value	pathway	source	external_id	members_input_overlap	members_input_overlap_geneids	size	effective_size
0.000651227	0.0717036	TRAF6 mediated IRF7 activation in TLR7/8 or 9 signaling	Reactome	R-HSA-975110	TLR7; IRAK4	51284; 51135	7	7
0.00086512	0.0717036	Celecoxib Metabolism Pathway	SMPDB	SMP00644	PTGS2; ADH1A	124; 5743	8	8
0.00193213	0.0717036	Metabolism of proteins	Reactome	R-HSA-392499	RPS26; EIF3CL; ST3GAL1; WFS1; NAPSA; DPH5; PSMB10; TBCE; PIGK; SAFB; NUP85; COMMD9; RPL10; EIF3C; HDAC2; KDELR2; SLC30A6; SMC3; CFTR; ERN1; DCTN5	1080; 6231; 5699; 6905; 9476; 79902; 55676; 7466; 10026; 84516; 728689; 6134; 51611; 11014; 6482; 8663; 29099; 9126; 6294; 3066; 2081	1935	1934
0.00235948	0.0717036	Energy Metabolism	Wikipathways	WP1541	PPP3CA; GABPA; PRKAB1	5564; 2551; 5530	47	47
0.003162	0.0717036	Regulation of sister chromatid separation at the metaphase-anaphase transition	Wikipathways	WP4240	MAD1L1; SMC3	9126; 8379	15	15
0.00358718	0.0717036	SARS-CoV Infections	Reactome	R-HSA-9679506	ST3GAL1; HDAC2; TLR7; MTA3	51284; 57504; 6482; 3066	111	111
0.00360052	0.0717036	Defective CFTR causes cystic fibrosis	Reactome	R-HSA-5678895	ERLIN1; CFTR	10613; 1080	16	16
0.003824	0.0717036	Formation of a pool of free 40S subunits	Reactome	R-HSA-72689	EIF3CL; RPS26; EIF3C; RPL10	8663; 6134; 728689; 6231	113	113
0.00406568	0.0717036	ABC transporter disorders	Reactome	R-HSA-5619084	ERLIN1; CFTR	10613; 1080	17	17
0.00406568	0.0717036	Disorders of transmembrane transporters	Reactome	R-HSA-5619115	ERLIN1; CFTR	10613; 1080	17	17
0.00406568	0.0717036	Zinc transporters	Reactome	R-HSA-435354	SLC39A10; SLC30A6	55676; 57181	17	17
0.0045066	0.0717036	Formation of the ternary complex, and subsequently, the 43S complex	Reactome	R-HSA-72695	RPS26; EIF3CL; EIF3C	6231; 8663; 728689	59	59
0.00473615	0.0717036	Cell cycle	Wikipathways	WP179	MAD1L1; SMC3; HDAC2; ANAPC7	9126; 51434; 8379; 3066	120	120
0.00507475	0.0717036	Mitochondrial Gene Expression	Wikipathways	WP391	PPP3CA; GABPA	2551; 5530	19	19
0.00516829	0.0717036	L13a-mediated translational silencing of Ceruloplasmin expression	Reactome	R-HSA-156827	EIF3CL; RPS26; EIF3C; RPL10	8663; 6134; 728689; 6231	123	123
0.00531801	0.0717036	Cell cycle - Homo sapiens (human)	KEGG	path:hsa04110	MAD1L1; SMC3; HDAC2; ANAPC7	8379; 51434; 9126; 3066	124	124
0.00531801	0.0717036	GTP hydrolysis and joining of the 60S ribosomal subunit	Reactome	R-HSA-72706	EIF3CL; RPS26; EIF3C; RPL10	8663; 6134; 728689; 6231	124	124
0.00611037	0.0717036	Oocyte meiosis - Homo sapiens (human)	KEGG	path:hsa04114	MAD1L1; PPP3CA; SMC3; ANAPC7	8379; 51434; 5530; 9126	129	129
0.00616704	0.0717036	Ribosomal scanning and start codon recognition	Reactome	R-HSA-72702	RPS26; EIF3CL; EIF3C	6231; 8663; 728689	66	66
0.00616704	0.0717036	Translation initiation complex formation	Reactome	R-HSA-72649	RPS26; EIF3CL; EIF3C	6231; 8663; 728689	66	66
0.00618678	0.0717036	pkc-catalyzed phosphorylation of inhibitory phosphoprotein of myosin phosphatase	BioCarta	myosinpathway	PLCB1; TRIO	23236; 7204	21	21
0.00627776	0.0717036	Separation of Sister Chromatids	Reactome	R-HSA-2467813	MAD1L1; SMC3; NUP85; ANAPC7	79902; 51434; 8379; 9126	130	130
0.00643018	0.0717036	Activation of the mRNA upon binding of the cap-binding complex and eIFs, and subsequent binding to 43S	Reactome	R-HSA-72662	RPS26; EIF3CL; EIF3C	6231; 8663; 728689	67	67
0.00644817	0.0717036	Cap-dependent Translation Initiation	Reactome	R-HSA-72737	EIF3CL; RPS26; EIF3C; RPL10	8663; 6134; 728689; 6231	131	131
0.00644817	0.0717036	Eukaryotic Translation Initiation	Reactome	R-HSA-72613	EIF3CL; RPS26; EIF3C; RPL10	8663; 6134; 728689; 6231	131	131
0.00678066	0.0725009	Effect of progerin on genes involved in Hutchinson-Gilford progeria syndrome	Wikipathways	WP4320	HDAC2; MTA3	3066; 57504	22	22
0.00739939	0.0734653	Nucleotide salvage	Reactome	R-HSA-8956321	ADK; UCKL1	132; 54963	23	23
0.00739939	0.0734653	Type I interferon induction and signaling during SARS-CoV-2 infection	Wikipathways	WP4868	TLR7; IRAK4	51135; 51284	23	23
0.00804267	0.0770987	regulation of ck1/cdk5 by type 1 glutamate receptors	BioCarta	ck1pathway	PPP3CA; PLCB1	5530; 23236	24	24
0.00940173	0.0871227	Metal ion SLC transporters	Reactome	R-HSA-425410	SLC39A10; SLC30A6	55676; 57181	26	26
0.00989111	0.088701	Coronavirus disease - COVID-19 - Homo sapiens (human)	KEGG	path:hsa05171	RPS26; RPL10; MASP1; IRAK4; TLR7	6231; 5648; 51284; 51135; 6134	232	231

## Sheet: NR overrepresented pathways
p-value	q-value	pathway	source	external_id	members_input_overlap	members_input_overlap_geneids	size	effective_size
7.75963e-05	0.013269	Ferroptosis - Homo sapiens (human)	KEGG	path:hsa04216	MAP1LC3B2; MAP1LC3B; HMOX1; SLC40A1	643246; 3162; 81631; 30061	41	41
0.00015696	0.01342	Retrograde transport at the Trans-Golgi-Network	Reactome	R-HSA-6811440	RAB9B; GOLGA4; COG6; COG5	10466; 2803; 57511; 51209	49	49
0.000842605	0.0399955	Thyroxine biosynthesis	Reactome	R-HSA-209968	DUOX1; DUOX2	50506; 53905	8	8
0.00107943	0.0399955	Thyroid hormone synthesis	SMPDB	SMP00716	DUOX1; DUOX2	53905; 50506	9	9
0.00123371	0.0399955	PI Metabolism	Reactome	R-HSA-1483255	PNPLA7; RAB5A; MTMR2; MTMR9	5868; 66036; 375775; 8898	84	84
0.00142353	0.0399955	Ferroptosis	Wikipathways	WP4313	MAP1LC3B; HMOX1; SLC40A1	3162; 30061; 81631	40	40
0.00163724	0.0399955	Synthesis of PIPs at the late endosome membrane	Reactome	R-HSA-1660517	MTMR2; MTMR9	66036; 8898	11	11
0.00286817	0.0542144	Transport of small molecules	Reactome	R-HSA-382551	SLC9A1; SLC38A2; ATP8A2; WWP1; HMOX1; PEX19; LSR; ATP7A; AKAP1; SLC40A1	5824; 54407; 51599; 30061; 8165; 6548; 538; 11059; 51761; 3162	641	641
0.00299952	0.0542144	Metabolism of lipids	Reactome	R-HSA-556833	ALDH3B2; RAB5A; CHD9; MTMR2; PNPLA7; MTMR9; PTGES; TSPO; HAO2; CYP4A22	51179; 284541; 9536; 66036; 222; 8898; 5868; 375775; 80205; 706	646	645
0.00320461	0.0542144	Synthesis of PIPs at the plasma membrane	Reactome	R-HSA-1660499	RAB5A; MTMR2; MTMR9	5868; 66036; 8898	53	53
0.0035082	0.0542144	Metabolism of amine-derived hormones	Reactome	R-HSA-209776	DUOX1; DUOX2	50506; 53905	16	16
0.00380452	0.0542144	Intra-Golgi and retrograde Golgi-to-ER traffic	Reactome	R-HSA-6811442	RAB9B; GOLGA4; COG6; COG5; KIF1C	51209; 2803; 10749; 10466; 57511	186	186
0.00434213	0.0571157	Mineral absorption - Homo sapiens (human)	KEGG	path:hsa04978	HMOX1; ATP7A; SLC40A1	538; 3162; 30061	59	59
0.00569664	0.0687378	RAB geranylgeranylation	Reactome	R-HSA-8873719	RAB24; RAB9B; RAB5A	5868; 51209; 53917	65	65
0.00602963	0.0687378	VxPx cargo-targeting to cilium	Reactome	R-HSA-5620916	PKD2; EXOC4	5311; 60412	21	21
0.00986285	0.103388	Regulation of RUNX2 expression and activity	Reactome	R-HSA-8939902	CBFB; WWP1	11059; 865	27	27
0.0105834	0.103388	Recycling pathway of L1	Reactome	R-HSA-437239	RPS6KA1; NUMB	8650; 6195	28	28
0.0120922	0.103388	Molecules associated with elastic fibres	Reactome	R-HSA-2129379	LTBP3; MFAP2	4237; 4054	30	30
0.0120922	0.103388	Eicosanoid metabolism via cyclooxygenases (COX)	Wikipathways	WP4719	PTGES; CYP4A22	9536; 284541	30	30
0.0120922	0.103388	Glyoxylate and dicarboxylate metabolism - Homo sapiens (human)	KEGG	path:hsa00630	HOGA1; HAO2	112817; 51179	30	30
0.0135768	0.106849	Protein localization	Reactome	R-HSA-9609507	PEX19; COA4; HAO2; HMOX1	3162; 5824; 51179; 51287	165	165
0.0144287	0.106849	Axon guidance	Reactome	R-HSA-422475	RPS6KA1; NGEF; EPHA7; SRGAP2; RELN; NUMB	5649; 2045; 23380; 8650; 25791; 6195	356	356
0.0145203	0.106849	EPHA forward signaling	PID	epha_fwdpathway	EPHA7; NGEF	25791; 2045	33	33
0.016246	0.106849	Amyotrophic lateral sclerosis (ALS)	Wikipathways	WP2447	DAXX; RAB5A	1616; 5868	35	35
0.016246	0.106849	Elastic fibre formation	Reactome	R-HSA-1566948	LTBP3; MFAP2	4237; 4054	35	35
0.016246	0.106849	Signaling mediated by p38-alpha and p38-beta	PID	p38alphabetadownstreampathway	RAB5A; SLC9A1	5868; 6548	35	35
0.0189899	0.116196	TBC/RABGAPs	Reactome	R-HSA-8854214	MAP1LC3B; RAB5A	5868; 81631	38	38
0.0190612	0.116196	Nervous system development	Reactome	R-HSA-9675108	RPS6KA1; NGEF; EPHA7; SRGAP2; RELN; NUMB	5649; 2045; 23380; 8650; 25791; 6195	379	379
0.0197058	0.116196	Metabolism	Reactome	R-HSA-1430728	PPCDC; RAB5A; SLC9A1; HOGA1; PTGES; SDC1; DUOX2; HMOX1; MTMR2; DUOX1; ALDH3B2; PNPLA7; MTMR9; GSTM1; CHD9; HAO2; TSPO; CYP4A22	60490; 375775; 51179; 706; 284541; 66036; 5868; 3162; 6382; 9536; 6548; 53905; 8898; 50506; 112817; 2944; 80205; 222	1954	1952
0.0220298	0.12557	Extracellular matrix organization	Reactome	R-HSA-1474244	SDC1; LOX; LTBP3; MFAP2; JAM2	4237; 6382; 4054; 58494; 4015	287	287
0.0229277	0.126472	Cargo trafficking to the periciliary membrane	Reactome	R-HSA-5620920	PKD2; EXOC4	5311; 60412	42	42
0.0260821	0.134317	Intra-Golgi traffic	Reactome	R-HSA-6811438	COG6; COG5	10466; 57511	45	45
0.0260821	0.134317	TGF-Ncore	Signalink	None	DAXX; WWP1	11059; 1616	45	45
0.0270243	0.134317	Rab regulation of trafficking	Reactome	R-HSA-9007101	MAP1LC3B; RAB5A; RAB9B	81631; 51209; 5868	116	116
0.0282772	0.134317	Ion transport by P-type ATPases	Reactome	R-HSA-936837	ATP8A2; ATP7A	538; 51761	47	47
0.0282772	0.134317	SUMOylation of transcription cofactors	Reactome	R-HSA-3899300	DAXX; MBD1	4152; 1616	47	47
0.0311776	0.144091	Phospholipid metabolism	Reactome	R-HSA-1483257	PNPLA7; RAB5A; MTMR2; MTMR9	5868; 66036; 375775; 8898	213	213
0.0352846	0.158781	Notch signaling pathway	PID	notch_pathway	MFAP2; NUMB	4237; 8650	53	53
0.0377552	0.165542	Formation of TC-NER Pre-Incision Complex	Reactome	R-HSA-6781823	PPIE; CDK7	10450; 1022	55	55
0.0402902	0.169723	Iron uptake and transport	Reactome	R-HSA-917937	HMOX1; SLC40A1	3162; 30061	57	57
0.0409958	0.169723	EGFR1	NetPath	Pathway_EGFR1	RPS6KA1; RAB5A; SLC38A2; SDC1; LSR; CASKIN2	54407; 6382; 6195; 57513; 51599; 5868	455	454
0.0420427	0.169723	Membrane Trafficking	Reactome	R-HSA-199991	RAB9B; RAB5A; KIF1C; COG6; COG5; GOLGA4; MAP1LC3B	2803; 81631; 5868; 10749; 51209; 10466; 57511	578	578
0.042679	0.169723	Fluid shear stress and atherosclerosis - Homo sapiens (human)	KEGG	path:hsa05418	SDC1; HMOX1; GSTM1	3162; 6382; 2944	139	139
0.0442099	0.171816	Arachidonic acid metabolism	Reactome	R-HSA-2142753	CYP4A22; PTGES	284541; 9536	60	60
0.0473702	0.180007	Factors involved in megakaryocyte development and platelet production	Reactome	R-HSA-983231	RAB5A; AKAP1; KIF1C	8165; 5868; 10749	145	145

## Sheet: KSEA
Kinase.Gene	mS	Enrichment	m	z.score	p value
CDK1	-0.00607598	-0.0639167	50	1.8579	0.0315914
CDK2	0.057353	0.603329	60	3.48596	0.000245191
CDK7	0.264666	2.78417	4	2.12434	0.0168207
MAP2K1	-0.430972	-4.53364	5	-2.21784	0.0132828
MTOR	-0.281715	-2.96352	15	-2.13454	0.0163991
PLK1	-0.305793	-3.2168	9	-1.86669	0.0309724
PRKCA	-0.249802	-2.62781	19	-1.99161	0.0232069
PRKCB	-0.459373	-4.8324	5	-2.40536	0.00807832
PRKG1	-0.421084	-4.42962	5	-2.15256	0.0156768
