# Supplementary material for: Proteogenomics of clear cell renal cell carcinoma response to tyrosine kinase inhibitor
Source: Nat Commun. 2023 Jul 17;14:4274. doi: 10.1038/s41467-023-39981-6 (PMC10352361; doi:10.1038/s41467-023-39981-6)
Supplement: Supplementary file 9 — Supplementary Data 6 [file 41467_2023_39981_MOESM9_ESM.xlsx]

## Sheet: Description
Supplementary Data 6: Immune Inflitration Analysis of 115 ccRCC tumor samples.
ESTIMATE	ESTIMATE results of 115 ccRCC tumor samples.
xCell signature	xCell raw scores
Immune clusters	Immune clusters based on consensus clustering of 64 immune signatures derived from gene expression data.

## Sheet: ESTIMATE
	Exp056693	Exp056679	Exp056713	Exp056709	Exp056699	Exp056579	Exp056695	Exp056743	Exp056733	Exp056603	Exp056593	Exp056567	Exp056563	Exp056685	Exp056721	Exp056701	Exp056731	Exp056691	Exp056673	Exp056671	Exp057103	Exp057101	Exp057091	Exp057081	Exp057079	Exp057077	Exp057071	Exp056645	Exp056635	Exp056633	Exp056627	Exp056669	Exp056591	Exp056727	Exp056725	Exp056663	Exp056711	Exp056557	Exp056705	Exp056565	Exp057099	Exp057097	Exp057095	Exp057093	Exp057089	Exp057087	Exp057085	Exp057083	Exp057073
Stromal Score	153.552	90.2616	187.431	364.18	381.778	108.838	243.803	-60.0739	438.225	406.806	225.506	-26.0443	20.467	341.421	260.538	276.502	160.855	158.903	187.011	294.239	25.03	181.689	114.182	44.4461	268.625	180.278	-73.3008	73.9632	273.004	262.653	254.488	52.7568	8.88602	262.616	-35.707	189.615	399.129	-61.6273	37.5355	646.11	246.466	92.1112	682.469	238.297	385.846	236.75	233.757	223.486	-97.2613
Immune Score	535.31	321.626	417.8	263.839	451.257	666.424	527.411	363.072	357.608	393.916	758.662	507.89	380.684	562.474	372.978	347.777	599.754	230.432	259.664	343.541	417.663	401.11	525.466	121.834	230.451	711.624	250.997	396.462	353.711	360.3	248.466	401.791	507.744	480.38	291.923	350.247	530.59	340.309	256.953	361.991	529.951	394.025	574.302	412.888	724.014	567.298	524.698	238.674	240.462
ESTIMATE Score	688.861	411.887	605.231	628.018	833.035	775.262	771.213	302.998	795.833	800.722	984.167	481.846	401.151	903.895	633.515	624.279	760.609	389.335	446.675	637.78	442.693	582.799	639.648	166.28	499.075	891.902	177.696	470.425	626.715	622.953	502.954	454.547	516.63	742.996	256.216	539.862	929.719	278.682	294.488	1008.1	776.416	486.136	1256.77	651.186	1109.86	804.049	758.455	462.16	143.2
TumorPurity	0.760896	0.786641	0.768804	0.76666	0.746994	0.752605	0.752996	0.796408	0.750614	0.750139	0.732063	0.780259	0.787613	0.740039	0.766142	0.767013	0.75402	0.78868	0.783478	0.76574	0.783841	0.770905	0.765563	0.808384	0.778675	0.741222	0.807396	0.781306	0.766783	0.767137	0.778317	0.782759	0.777055	0.755715	0.800542	0.774904	0.737484	0.798562	0.797163	0.729665	0.752494	0.779865	0.704224	0.764472	0.71937	0.749816	0.754227	0.782063	0.810373
[truncated: 66 more columns]

## Sheet: xCell signature
xCell Signature	Exp056693	Exp056679	Exp056713	Exp056709	Exp056699	Exp056579	Exp056695	Exp056743	Exp056733	Exp056603	Exp056593	Exp056567	Exp056563	Exp056685	Exp056721	Exp056701	Exp056731	Exp056691	Exp056673	Exp056671	Exp057103	Exp057101	Exp057091	Exp057081	Exp057079	Exp057077	Exp057071	Exp056645	Exp056635	Exp056633	Exp056627	Exp056669	Exp056591	Exp056727	Exp056725	Exp056663	Exp056711	Exp056557	Exp056705	Exp056565	Exp057099	Exp057097	Exp057095	Exp057093	Exp057089	Exp057087	Exp057085	Exp057083	Exp057073
Adipocytes	811.66	634.125	765.879	569.67	873.687	537.905	834.737	559.059	921.063	489.34	519.852	579.316	953.923	621.804	775.609	997.171	346.407	929.666	601.78	984.272	694.172	546.505	514.746	864.566	817.334	659.303	401.618	791.823	723.247	110.351	728.049	472.141	580.372	609.972	868.782	944.879	545.133	710.798	868.975	658.814	713.813	566.669	830.938	645.867	465.357	505.318	889.819	1046.98	352.744
Astrocytes	264.953	308.36	352.297	469.612	495.26	416.036	401.796	165.236	493.069	496.57	369.872	269.955	227.417	429.469	527.778	454.049	531.939	414.524	527.322	456.009	211.993	272.439	303.702	312.185	610.343	454.566	323.3	422.088	514.64	295.796	407.849	210.399	144.767	409.106	178.605	360.215	496.437	323.299	258.655	557.481	305.787	216.868	488.079	341.862	249.155	228.078	505.223	372.414	205.989
B-cells	337.84	468.088	388.348	413.562	354.548	625.398	399.087	333.727	294.116	455.029	238.655	338.01	567.034	283.443	298.068	334.97	312.838	337.471	406.18	224.937	341.844	439.548	312.674	431.097	400.175	306.675	524.022	416.579	332.003	268.606	274.046	495.027	377.475	293.362	338.616	352.409	292.516	538.382	260.523	265.262	390.431	475.738	169.142	274.499	665.103	252.407	382.688	360.073	584.436
Basophils	711.14	793.74	768.506	624.49	883.733	1006.2	744.947	915.639	528.534	1040.28	1170.61	1018.88	547.881	287.121	771.855	616.221	927.766	416.623	712.051	578.914	744.142	407.998	728.761	577.329	554.209	1025.32	1066.35	501.863	776.732	432.972	406.831	405.573	495.613	469.207	393.256	339.935	761.996	861.675	655.702	507.285	530.746	507.139	724.775	539.719	772.474	582.871	775.484	659.646	748.407
CD4+ T-cells	317.696	462.892	558.327	526.104	370.773	236.26	688.707	482.714	126.994	470.097	475.147	557.746	217.923	525.851	615.391	635.407	793.295	669.269	556.189	624.743	340.514	441.229	563.643	663.152	503.414	638.075	570.82	487.256	670.21	400.093	653.421	915.525	266.703	730.789	446.509	570.008	633.627	445.403	519.71	828.004	587.625	619.175	531.27	398.956	481.018	383.485	553.587	770.415	504.112
CD4+ Tcm	339.488	339.277	558.366	261.937	570.066	432.708	538.483	498.007	263.288	296.998	345.274	199.837	394.051	446.446	418.698	280.03	356.799	523.047	383.458	449.877	453.746	280.377	433.649	406.768	315.369	423.068	516.051	380.339	400.017	266.592	484.176	355.607	432.274	615.42	518.815	521.261	233.994	395.756	604.73	582.685	513.043	386.843	265.108	452.459	498.928	401.781	449.487	272.073	485.27
CD4+ Tem	578.259	528.475	674.281	369.652	794.959	431.369	872.865	701.309	469.784	517.475	481.152	411.924	489.626	461.129	350.184	452.047	552.226	749.266	513.335	570.527	700.567	417.339	396.53	483.386	449.919	783.095	717.005	497.422	575.864	295.492	521.935	337.419	732.388	740.547	657.887	757.686	372.17	295.697	854.268	678.529	616.691	528.308	198.574	589.928	839.04	654.157	659.725	365.381	740.215
CD4+ memory T-cells	702.059	660.998	1128.84	704.508	1191.55	519.965	1079.82	933.804	713.989	581.35	732.836	474.167	716.711	645.982	514.829	785.366	625.445	940.963	836.948	833.658	1116.18	683.832	393.358	721.015	949.482	783.581	861.465	955.343	1183.74	594.434	600.897	879.61	626.984	973.102	1065.29	994.699	467.668	645.969	1190.52	440.093	1054.06	866.026	471.007	1032.87	1102.68	876.788	874.216	835.688	856.142
CD4+ naive T-cells	592.884	628.556	772.987	719.476	621.431	641.01	718.861	597.833	252.048	608.421	729.868	557.319	648.512	501.363	692.942	732.55	717.115	758.019	681.847	770.076	393.008	528.665	780.21	786.855	826.619	802.27	650.294	597.061	603.919	662.133	881.783	649.675	521.903	944.186	695.084	857.588	597.306	584.25	699.217	801.736	724.347	663.812	460.873	454.603	613.144	604.052	677.488	688.303	618.594
CD8+ T-cells	537.776	363.089	524.976	469.185	628.324	360.891	587.268	668.175	614.404	630.668	636.347	398.733	511.119	658.947	556.905	614.669	508.828	583.737	585.936	554.197	791.498	757.797	729.342	518.121	498.986	577.026	466.84	499.266	544.711	523.863	601.005	539.579	329.543	312.057	407.437	512.18	565.363	350.014	563.605	654.406	624.618	704.33	561.212	623.108	710.942	684.301	563.196	358.502	503.626
CD8+ Tcm	985.361	812.988	894.737	862.741	999.086	266.343	1099.71	1155.96	1011.58	802.797	734.865	506.84	651.842	1203.3	837.2	910.828	844.587	822.96	958.745	646.315	790.661	822.719	596.125	923.959	784.206	941.041	569.095	595.539	757.871	434.415	726.326	946.29	611.708	703.477	559.983	668.889	837.309	280.497	685.66	995.299	579.321	772.115	741.707	550.251	997.167	502.819	894.723	827.535	471.589
CD8+ Tem	830.127	486.51	821.1	544.399	1075.16	272.869	939.103	804.375	657.008	583.51	512.245	394.025	419.368	822.604	631.11	773.852	305.492	772.024	584.412	501.728	505.004	420.353	646.145	506.896	408.524	542.24	459.304	569.523	516.098	271.088	686.085	721.07	378.34	572.832	493.432	644.177	531.431	393.754	887.383	890.366	627.873	476.591	976.597	458.006	904.894	841.234	575.006	659.104	292.282
CD8+ naive T-cells	576.098	743.412	487.082	624.222	565.51	699.184	421.533	577.137	555.943	653.218	841.042	234.836	708.997	585.181	651.517	644.452	246.678	531.335	818.276	700.757	427.241	562.553	337.285	511.171	475.044	376.968	378.208	737.212	507.258	315.317	491.391	486.239	584.205	528.229	681.683	734.711	568.797	635.868	389.471	589.584	667.233	668.275	128.651	525.003	628.673	608.287	443.888	391.986	611.949
CLP	602.949	585.765	582.559	676.291	465.252	964.711	515.96	564.674	786.98	674.909	440.658	681.574	778.55	532.602	625.164	610.714	647.285	576.888	598.741	631.263	830.415	706.573	584.438	441.298	416.555	845.293	740.825	587.64	508.036	383.736	500.483	1092.88	739.206	730.156	469.951	476.437	344.929	973.831	216.174	391.676	864.655	850.597	191.673	697.813	593.395	685.352	529.118	503.756	938.977
CMP	318.315	713.259	524.21	394.907	424.312	1011.07	287.209	377.196	459.564	860.621	983.264	783.509	535.455	693.991	553.283	591.042	795.295	447.756	496.48	768.823	518.587	329.565	660.308	361.174	444.287	959.849	343.638	377.841	479.351	769.791	465.544	487.389	261.043	482.316	481.163	433.5	858.805	669.993	705.488	553.81	155.027	376.952	380.054	524.168	250.528	483.762	780.626	400.567	463.222
Chondrocytes	337.703	399.08	386.264	657.12	604.211	218.895	405.713	402.111	379.284	479.388	23.8333	249.984	375.735	451.228	510.248	541.624	493.82	593.484	430.862	542.106	279.02	321.655	308.9	421.01	593.934	360.559	409.627	590.717	552.653	348.582	665.377	533.07	194.583	433.622	496.401	498.591	442.19	632.079	431.216	474.678	477.799	287.235	554.637	352.005	496.765	372.264	550.388	537.85	313.108
Class-switched memory B-cells	445.777	525.318	468.974	439.585	318.902	180.262	462.439	387.161	236.628	413.76	694.644	463.304	283.308	449.649	482.913	516.549	693.568	326.403	280.079	487.06	315.567	483.461	317.166	294.557	430.292	768.854	278.78	363.188	315.825	470.934	557.851	333.33	78.2952	337.944	560.68	359.321	443.99	151.885	484.011	394.272	419.588	383.588	457.509	169.575	918.398	199.793	737.451	538.469	512.503
DC	522.105	767.239	960.939	922.215	460.782	1179.75	444.76	1200.94	1063.64	1185.34	1057.92	820.311	760.174	1280.13	1322.6	1139.73	396.436	924.607	454.259	705.399	698.069	907.002	1029.91	795.096	1224.08	1352.43	1257.02	872.012	785.211	423.313	678.079	490.455	1356.45	1196.3	1293.77	738.74	896.728	795.34	1029.25	975.07	861.634	894.755	966.01	864.015	1220.61	966.288	1095.14	580.297	1280.7
Endothelial cells	207.245	310.853	379.629	496.989	640.847	299.507	281.82	396.2	475.392	342.162	525.056	531.639	346.51	538.387	474.354	553.724	262.73	449.389	518.061	455.923	398.676	243.352	136.307	508.822	419.596	459.085	471.655	223.557	309.4	540.173	419.995	598.888	379.257	359.924	427.34	284.772	583.228	261.165	482.342	375.615	279.314	233.593	354.45	363.374	291.546	169.8	537.753	691.551	496.814
Eosinophils	864.864	729.942	923.007	749.243	542.929	995.687	680.327	554.068	893.297	830.558	1156.86	612.463	430.629	526.312	683.251	494.495	588.887	836.255	495.942	614.06	849.258	594.456	819.309	420.724	546.115	1167.11	742.361	645.66	783.288	817.938	510.505	680.536	557.024	730.587	625.269	572.493	928.547	566.924	779.631	614.358	914.076	671.653	829.836	663.748	932.809	638.605	768.423	654.31	831.958
Epithelial cells	693.541	365.706	490.154	608.134	541.352	604.139	341.565	892.291	587.996	185.435	485.061	807.68	666.22	441.45	421.12	354.695	508.634	534.808	460.709	396.84	732.665	811.887	443.141	528.689	649.321	820.722	273.636	859.581	665.647	576.906	415.392	341.779	760.792	564.061	579.893	641.812	609.65	485.776	444.755	806.654	476.934	706.912	570.914	621.885	415.66	343.058	687.108	441.696	487.791
Erythrocytes	523.853	1026.08	562.004	442.973	606.85	420.388	257.863	391.293	695.781	1000.22	677.201	625.83	309.088	727.753	560.499	693.872	828.019	222.91	452.027	937.376	573.551	333.688	870.315	340.295	597.332	534.752	261.403	481.808	654.07	1425.52	725.299	62.3958	292.991	200.523	300.304	216.906	474.057	205.935	513.593	548.924	579.241	237.124	524.195	577.706	324.347	546.591	646.081	609.024	465.102
Fibroblasts	272.582	419.654	229.957	335.207	329.14	198.123	328.168	325.612	413.89	275.597	302.041	232.19	339.873	417.87	416.682	308.425	334.833	349.471	345.942	273.155	278.711	267.464	301.065	283.66	342.115	293.661	348.911	253.814	363.212	453.678	381.183	259.888	208.291	323.97	258.899	316.141	422.062	313.332	180.389	362.862	418.927	222.251	463.05	239.832	286.643	227.522	354.361	358.833	248.408
GMP	494.671	660.817	714.718	461.754	458.097	936.386	484.473	331.981	472.955	857.349	807.11	799.172	537.823	657.13	561.595	391.167	698.26	683.151	234.565	635.316	544.757	563.564	412.478	275.837	375.458	914.195	558.86	416.418	543.451	624.281	726.421	534.703	282.375	702.625	611.541	545.166	782.657	685.296	734.081	581.039	249.173	442.962	386.925	560.06	382.048	456.658	626.489	479.255	591.227
HSC	351.772	1018.9	443.692	923.682	505.18	662.023	531.073	981.543	657.058	906.182	328.148	431.922	735.05	323.094	464.401	719.14	436.009	943.087	1026.32	713.535	551.687	610.977	298.809	1021.7	1122.59	533.357	321.92	272.131	682.24	955.449	900.898	776.754	605.167	814.874	609.415	817.972	748.198	786.089	786.676	685.478	126.771	376.265	623.66	584.53	173.358	421.901	960.426	1037.66	666.431
Hepatocytes	269.523	426.264	307.95	403.514	318.505	384.283	280.612	308.684	499.563	443.426	534.469	256.204	600.216	499.549	544.404	411.984	304.246	410.542	302.27	517.857	289.24	197.384	364.668	330.292	413.142	533.428	209.491	227.044	320.768	658.899	355.052	231.762	176.957	294.541	318.828	268.524	651.95	308.506	331.077	643.829	274.883	380.56	708.014	443.022	232.881	427.644	319.228	373.934	263.895
Keratinocytes	741.54	562.546	512.667	547.721	643.692	798.216	590.201	851.788	649.038	382.048	435.866	664.09	566.511	508.643	508.912	494.613	648.23	571.868	522.449	448.106	730.043	765.486	670.767	644.961	554.096	268.111	636.596	708.427	657.372	442.013	466.921	384.817	764.837	711.959	598.28	656.944	645.416	347.394	529.12	799.907	650.889	770.928	682.242	755.611	569.775	547.079	647.828	432.585	523.294
MEP	432.614	673.302	533.918	458.672	590.559	851.845	499.774	476.717	333.116	598.951	233.367	458.848	667.025	214.206	413.985	610.232	422.582	561.801	405.169	666.979	558.828	518.059	545.074	523.758	592.701	680.458	538.126	483.223	663.906	705.457	614.449	378.516	476.972	475.782	456.504	561.234	412.8	777.553	602.916	572.498	418.006	588.496	688.197	697.761	517.676	641.243	494.996	461.007	563.536
MPP	466.58	667.351	389.263	454.825	338.337	1038.65	406.35	294.947	740.842	825.162	834.15	623.214	431.406	409.288	589.037	433.353	643.904	537.715	555.108	747.345	519.539	549.132	747.912	414.271	300.793	906.555	366.498	409.865	249.837	749.726	567.641	274.591	373.432	801.266	383.642	258.469	827.562	525.34	424.381	852.312	379.353	497.028	464.368	483.838	624.561	514.868	647.546	167.093	506.47
MSC	371.488	498.498	451.483	464.797	446.499	437.544	663.317	518.75	299.428	553.196	368.133	392.343	820.87	386.499	584.679	422.74	597.197	352.22	549.853	533.474	526.156	494.964	371.074	464.619	659.317	554.227	419.03	685.513	713.404	428.203	461.266	557.632	338.47	595.548	356.455	530.249	530.215	310.691	462.416	396.494	384.447	406.011	216.52	341.261	499.679	296.056	474.267	449.69	390.424
Macrophages	478.115	368.741	348.885	462.382	533.558	375.341	494.249	465.681	624.071	381.206	264.563	645.865	574.614	541.126	394.781	485.687	363.223	442.146	515.197	391.807	502.607	543.147	471.06	722.414	489.952	352.217	539.757	357.7	308.528	517.639	328.679	147.9	506.601	420.125	490.057	427.2	221.991	734.265	348.18	349.65	332.368	701.584	609.294	479.817	664.441	462.421	648.961	251.665	395.381
Macrophages M1	544.896	337.562	352.172	508.73	509.592	487.228	381.582	395.38	865.55	578.674	276.687	585.32	544.734	509.909	548.801	368.736	493.383	471.95	438.185	542.052	453.31	487.849	475.504	523.358	479.414	324.255	494.175	391.705	465.747	632.113	280.429	219.922	530.428	441.131	445.538	473.395	381.848	609.494	368.728	531.999	316.005	753.248	819.186	608.533	666.003	551.481	578.358	378.694	368.377
Macrophages M2	716.863	585.176	471.006	531.429	633.283	473.427	678.074	590.318	704.768	608.217	546.035	785.609	704.921	466.992	477.881	507.162	621.181	532.207	527.301	574.416	412.848	568.135	633.444	709.774	631.462	442.058	545.865	569.725	445.996	398.215	441.749	540.994	703.992	551.263	600.732	369.416	317.467	891.256	575.845	447.848	611.649	599.49	686.139	490.327	708.319	473.424	783.889	636.588	553.683
Mast cells	143.083	278.725	283.821	80.5098	282.049	323.193	152.522	36.6217	141.215	275.575	292.389	280.977	10.2242	255.949	103.014	206.459	281.231	36.424	250.908	212.561	202.522	150.005	321.586	82.7253	23.2895	304.271	149.504	211.636	235.411	250.67	146.08	247.803	143.251	72.2793	196.604	168.788	181.883	353.523	177.727	161.498	213.535	211.033	80.6751	157.946	287.171	247.919	150.883	195.439	207.658
Megakaryocytes	668.029	498.935	757.963	565.157	631.069	730.599	683.047	485.685	375.876	630.798	710.811	754.317	694.636	913.218	411.005	634.238	677.324	876.065	928.225	358.007	687.508	350.819	347.401	609.726	534.416	742.641	778.873	685.124	491.678	1026.41	829.327	516.581	440.123	680.802	823.914	431.038	1283.55	543.536	909.859	374.103	617.862	633.414	1207.13	425.002	770.826	623.393	592.713	1022.88	698.563
Melanocytes	787.293	570.61	402.893	518.506	713.599	748.206	770.309	531.778	734.179	505.946	830.351	422.122	217.611	621.833	487.38	483.633	644.782	480.933	270.064	548.752	796.813	538.473	1040.3	181.186	368.952	670.948	327.667	753.354	644.283	615.672	447.09	609.129	275.908	372.525	481.45	408.164	757.593	456.42	501.79	551.821	446.413	521.654	450.542	873.933	402.337	637.315	471.771	779.466	381.363
Memory B-cells	456.158	521.656	393.956	464.38	266.103	1016	437.867	409.862	449.909	399.525	291.142	272.92	553.345	596.54	484.45	368.203	527.714	576.489	415.152	498.057	435.878	373.955	607.293	393.009	370.164	506.401	476.473	385.168	366.679	517.411	406.382	413.996	485.933	568.78	459.924	629.04	556.913	431.438	646.224	509.902	407.941	360.008	302.017	390.062	321.937	465.767	572.099	350.56	437.272
Mesangial cells	469.502	476.835	529.328	600.438	341.696	415.753	475.901	252.027	308.084	895.221	626.097	546.136	408.429	622.929	360.307	367.716	643.167	522.847	521.917	285.007	355.479	353.245	263.686	436.807	307.29	387.835	397.56	443.609	376.014	312.424	468.181	562.772	199.167	477.349	410.626	352.828	526.719	561.878	424.694	351.048	480.176	407.176	397.926	375.28	297.671	212.703	336.035	458.695	357.521
Monocytes	658.94	924.407	665.967	792.067	659.235	965.471	660.127	653.285	939.397	1199.23	1378.42	1077.02	696.323	770.289	720.889	772.211	641.526	520.691	863.283	920.447	774.567	789.85	1031.12	640.003	768.76	1654.79	699.443	219.004	665.509	639.205	390.18	203.082	692.797	650.754	517.606	437.029	973.715	551.643	760.038	774.753	843.373	757.504	464.254	639.989	1115.19	793.791	1076.07	745.503	638.667
Myocytes	570.288	288.233	389.807	502.282	547.853	184.456	542.335	483.248	375.862	603.42	331.585	516.862	418.432	465.061	451.151	413.595	606.479	451.505	555.596	499.885	666.926	386.87	398.059	370.692	552.917	551.592	380.522	556.291	707.993	478.885	804.143	322.527	397.964	413.885	426.74	331.784	535.537	332.008	297.215	326.298	448.645	312.041	338.061	326.803	229.62	203.447	519.531	380.581	463.686
NK cells	733.22	994.168	972.698	745.481	725.169	828.179	873.748	803.13	498.947	473.891	730.754	557.723	922.994	597.834	624.655	804.309	695.468	868.434	822.427	709.661	863.203	646.84	747.82	775.536	576.078	657.277	437.742	904.972	925.251	812.944	810.711	620.86	789.998	792.187	871.804	796.459	684.291	1061.25	831.111	892.44	727.834	692.588	704.3	928.599	851.112	846.723	688.442	853.884	788.272
NKT	1130.8	781.224	783.577	994.485	758.266	998.762	1223.89	917.74	1323.45	835.599	744.49	300.88	732.772	1038.94	725.612	990.872	766.919	860.999	1032.2	1021.59	814.095	970.624	1349.99	848.076	1271.81	980.694	1025.39	916.176	845.455	203.857	604.333	733.26	961.564	432.349	466.945	865.541	713.671	1029.66	865.521	1269.29	1194.07	1058.08	1284.28	1246.8	1479.4	1227.34	1075.21	945.382	590.475
Neurons	255.763	266.47	230.469	430.413	219.943	205.646	308.424	320.697	425.503	312.375	169.007	225.385	241.749	239.797	189.316	307.531	272.597	224.944	405.694	133.147	206.542	248.143	206.069	340.849	306.616	370.118	235.643	278.315	212.203	197.448	365.042	451.829	288.091	381.681	231.85	192.724	164.99	295.944	237.31	252.593	390.168	194.113	233.508	247.375	273.874	398.915	317.331	348.559	266.547
Neutrophils	1250.01	1249.65	962.373	1326.23	1082.05	1744.87	765.483	1289.52	860.434	1111.37	2446.93	1442.11	930.068	598.727	1076.81	730.103	1454.45	547.414	1099.26	728.202	1356.45	1360.57	1302.43	1159.53	1066.84	2329.26	1452.69	883.236	1108.23	1237.48	947.442	961.833	1034.42	614.069	639.221	294.592	1331.57	752.043	1098.41	519.029	1341.43	1308.81	830.324	1153.89	1602.8	1509.16	1191.94	726.308	1290.79
Osteoblast	340.729	199.863	577.938	624.917	395.766	310.089	430.428	588.827	364.683	403.172	278.228	337.214	621.346	349.633	326.066	499.755	453.307	604.939	395.934	288.124	398.463	477.557	550.379	401.217	493.436	427.238	575.749	484.722	312.192	338.07	528.879	590.085	436.64	529.696	491.368	533.539	378.603	411.497	441.525	139.566	564.482	504.951	589.421	475.112	566.129	512.824	403.867	592.395	489.349
Pericytes	519.582	435.824	686.327	614.918	405.065	362.513	544.439	534.145	542.051	431.139	779.776	778.155	517.331	636.039	641.558	393.038	681.335	698.702	796.234	837.763	685.943	375.295	554.753	686.958	591.425	732.602	866.518	435.05	265.22	670.25	632.019	372.957	374.745	755.365	734.901	603.662	405.385	394.995	576.339	643.03	776.098	444.695	705.255	381.919	472.292	465.744	523.103	902.673	573.873
Plasma cells	479.501	586.632	570.991	587.453	617.143	533.394	603.973	477.029	653.697	598.571	551.538	440.828	805.228	122.026	626.405	690.141	524.438	502.628	586.319	537.908	622.8	720.223	539.08	553.084	519.221	934.242	483.924	566.992	647.51	322.133	609.149	440.27	455.666	671.761	578.839	690.393	545.52	261.263	516.683	589.695	745.761	680.765	546.884	485.16	720.595	673.54	605.883	485.504	533.331
Platelets	474.496	487.839	459.404	395.731	294.694	229.328	489.174	390.519	365.795	380.095	661.674	366.146	482.903	569.122	318.828	459.815	418.402	409.087	584.756	338.622	284.39	337.195	396.084	382.161	420.085	587.666	418.103	475.014	355.564	557.205	653.47	305.31	227.883	415.18	530.036	296.202	726.85	264.109	535.513	147.908	407.95	303.348	524.992	248.932	549.827	325.019	499.545	595.138	324.316
Preadipocytes	420.621	298.624	352.222	556.131	317.415	206.427	411.814	476.495	328.957	253.59	270.209	481.338	355.462	365.019	591.069	532.834	743.867	377.001	582.647	457.32	593.384	363.612	333.003	476.021	448.027	717.829	474.708	334.287	315.558	520.667	679.778	441.583	315.549	261.111	431.331	396.232	570.094	410.871	380.609	390.384	541.086	416.435	454.751	347.152	584.032	294.827	313.602	503.133	512.171
Sebocytes	832.65	657.286	666.685	570.517	988.103	996.661	811.423	1041.67	734.517	532.635	557.783	871.288	829.877	543.772	322.77	529.614	810.612	763.001	463.887	342.8	705.459	849.951	656.558	704.324	485.399	366.347	699.911	1026.99	923.9	248.734	715.617	790.177	1118.54	707.209	762.287	721.937	551.987	576.409	599.168	746.825	596.964	806.148	1108.55	698.196	492.39	599.924	564.366	681.697	630.95
Skeletal muscle	340.663	368.329	417.569	502.395	424.464	488.504	353.644	484.905	346.766	591.639	549.09	360.982	598.382	346.65	564.167	481.777	378.011	377.151	447.305	756.146	427.053	568.761	390.954	576.931	624.941	606.89	389.021	428.05	374.999	600.797	374.116	323.791	935.887	381.276	231.204	279.668	689.305	762.529	360.722	777.931	497.596	421.858	535.615	428.847	711.064	441.91	552.189	673.616	466.708
Smooth muscle	465.289	350.248	501.914	488.274	543.272	370.801	520.702	692.796	529.292	357.55	261.121	507.759	540.757	548.374	424.007	465.092	422.118	480.579	381.211	309.43	489.008	529.417	462.335	454.755	513.668	350.637	619.038	554.931	637.963	312.98	520.109	569.095	483.638	529.815	537.364	576.085	380.741	474.785	531.486	233.809	621.315	528.371	374.254	472.852	590.515	556.824	490.563	552.36	608.296
Tgd cells	243.208	117.696	215.591	103.788	313.516	234.492	381.153	246.924	138.195	64.6319	205.077	74.067	146.677	172.928	207.497	198.819	94.1059	116.136	246.733	295.067	214.831	151.351	214.803	244.842	243.296	310.914	179.609	236.492	178.285	102.154	178.289	248.999	191.186	169.195	164.373	191.086	129.124	231	221.143	169.86	281.861	214.448	134.995	94.6643	383.57	272.094	289.084	208.59	213.413
Th1 cells	700.556	614.716	398.794	759.985	757.813	382.787	625.389	865.12	483.254	466.575	210.735	902.388	877.979	361.37	579.115	830.07	793.699	555.527	564.272	495.807	719.261	595.787	589.481	705.305	718.792	374.636	808.336	652.492	487.385	1127.62	368.632	843.832	653.04	849.879	664.826	702.146	693.309	663.795	555.118	714.351	886.041	687.751	876.608	668.435	849.996	684.175	750.054	650.598	843.513
Th2 cells	1582.22	1523.08	1400.26	1690.76	1559.96	483.68	1907.07	1868.83	1382.08	1368.66	1709.16	1197.5	1271.26	1739.23	1249.57	1377.84	1912.39	1706.64	1630.73	1512.21	1692.5	1317.07	1066.48	1622.91	1517.11	1383.17	1199.27	1210.17	1741.05	1552.03	1154.45	1162.75	1045.56	1834.48	1482.88	1414.04	1407.21	1240.23	1582.41	1067.9	1531.28	1441.93	1404.94	949.527	1025.22	820.471	1509.77	1774.6	1346.13
Tregs	363.763	300.976	375.565	314.89	348.869	621.298	362.336	365.824	397.268	376.371	522.146	437.3	535.362	257.943	289.431	324.13	540.375	327.931	308	253.049	446.577	416.469	500.63	275.338	262.107	445.567	432.033	555.283	531.154	236.286	242.602	424.54	422.259	338.312	527.179	277.404	295.755	492.7	309.466	423.795	436.336	393.947	492.125	450.349	461.584	306.664	162.184	422.622	350.068
aDC	881.041	824.062	841.139	574.371	937.317	644.952	859.366	573.2	1126.55	1055.76	671.926	171.802	607.434	805.91	809.604	777.893	461.894	654.394	883.428	987.502	355.922	699.706	666.764	524.784	914.905	958.221	670.012	731.726	582.615	991.885	701.846	894.151	752.163	1103.47	570.148	1092.6	811.218	275.691	683.106	1165.61	666.28	869.626	980.801	895.677	1045.99	862.138	1090.01	653.193	620.08
cDC	489.799	657.495	554.24	514.407	373.19	543.99	464.868	505.301	501.8	747.917	409.737	541.447	680.105	695.101	566.091	755.463	486.372	525.243	316.814	635.861	393.441	416.074	350.363	490.909	775.365	779.232	838.579	713.357	467.773	182.253	604.254	579.604	696.484	609.632	726.849	524.162	365.39	1197.74	562.744	311.251	289.771	471.275	419.531	411.801	552.666	346.808	815.526	514.802	624.866
iDC	398.3	1023.53	1132.09	1009.22	337.564	1734.78	346.89	1504.05	1101.54	1389.8	1262.19	1222.05	977.894	1497.07	1856.5	1321.77	375.84	1114.84	763.651	768.319	750.255	978.353	1163.69	1084.87	1612.24	1414.41	1331.38	833.323	794.165	617.256	819.618	897.272	1553.2	1280.42	1233.4	1127.89	1516.04	1239.72	1062.94	1502.72	1141.73	1201.57	1090.94	1049.59	1298.11	1107.84	1509.96	603.433	1398
ly Endothelial cells	214.142	366.459	466.159	564.528	973.915	383.685	195.801	517.284	663.614	354.941	543.51	830.59	331.409	839.851	466.196	552.338	550.212	509.989	531.442	370.772	632.535	387.733	515.236	588.937	404.511	215.308	630.217	350.944	469.305	441.51	598.845	521.242	535.482	312.905	597.318	417.164	478.177	195.053	600.383	379.392	388.505	407.533	660.572	555.898	446.63	408.926	743.319	759.672	626.434
mv Endothelial cells	251.581	249.027	290.045	316.849	408.544	116.018	114.555	315.987	353.561	225.572	363.769	453.231	215.778	467.669	241.913	323.338	413.339	361.206	346.191	342.513	369.397	363.267	184.371	370.86	234.647	249.882	461.255	223.723	286.566	380.719	404.462	375.627	291.774	286.234	338.23	400.35	404.897	251.961	323.753	340.192	324.114	352.572	242.404	375.445	355.94	322.862	365.066	433.774	380.499
naive B-cells	425.099	537.867	463.542	543.303	398.736	1078.19	422.646	846.741	375.697	739.751	311.727	398.261	935.097	527.541	439.453	496.786	464.758	602.247	665.844	391.805	427.757	684.883	477.06	525.59	487.432	427.492	1026.64	400.781	428.102	449.905	204.059	600.111	806.217	500.599	507.055	285.081	243.525	913.297	654.97	276.167	809.402	830.862	125.111	328.198	869.277	791.371	769.804	479.93	1009.48
pDC	634.44	732.219	593.093	745.886	777.456	668.472	537.816	489.74	683.652	764.734	604.963	562.69	731.85	959.765	379.27	645.798	445.384	547.369	604.677	586.913	640.482	631.128	822.815	602.341	737.814	616.095	611.161	906.343	654.623	465.263	983.259	1144.44	765.655	706.356	648.035	837.238	438.559	991.869	646.419	137.958	822.199	649.333	513.379	796.696	750.245	790.113	611.011	728.706	427.437
pro B-cells	547.636	739.362	360.046	783.372	409.06	1098.84	376.251	678.127	643.521	867.458	894.908	590.229	834.126	730.528	563.888	587.247	493.594	777.138	627.654	736.827	700.079	646.539	823.588	362.968	529.125	767.654	711.231	585.535	567.474	763.397	684.636	451.365	534.695	585.322	314.715	476.528	799.772	844.846	616.47	666.602	661.676	802.574	401.487	732.073	643.113	787.258	561.896	539.889	845.38
[truncated: 66 more columns]

## Sheet: Immune clusters
Tumor	Subtype
Exp056687	T-cell infiltrated
Exp056735	Progenitor-cell infiltrated
Exp056739	Cold
Exp056617	T-cell infiltrated
Exp056637	T-cell infiltrated
Exp056661	T-cell infiltrated
Exp056587	Cold
Exp056715	T-cell infiltrated
Exp056559	Cold
Exp056573	T-cell infiltrated
Exp056599	Progenitor-cell infiltrated
Exp057099	T-cell infiltrated
Exp056703	Progenitor-cell infiltrated
Exp056719	T-cell infiltrated
Exp057085	Progenitor-cell infiltrated
Exp056565	T-cell infiltrated
Exp056611	T-cell infiltrated
Exp056621	T-cell infiltrated
Exp056631	Cold
Exp056705	T-cell infiltrated
Exp056723	T-cell infiltrated
Exp056751	Cold
Exp057079	Cold
Exp057087	T-cell infiltrated
Exp057101	Cold
Exp056595	Cold
Exp056619	T-cell infiltrated
Exp056717	Progenitor-cell infiltrated
Exp056737	T-cell infiltrated
Exp056609	Progenitor-cell infiltrated
Exp057097	Cold
Exp056663	T-cell infiltrated
Exp057095	T-cell infiltrated
Exp056689	T-cell infiltrated
Exp057083	T-cell infiltrated
Exp056647	T-cell infiltrated
Exp056725	Cold
Exp056589	Cold
Exp056675	Cold
Exp056655	Cold
Exp056557	Cold
Exp056605	T-cell infiltrated
Exp056641	Cold
Exp056701	Cold
Exp057073	Cold
Exp057093	T-cell infiltrated
Exp057103	T-cell infiltrated
Exp056581	Cold
Exp056583	Progenitor-cell infiltrated
Exp056681	Progenitor-cell infiltrated
Exp057089	T-cell infiltrated
Exp056639	T-cell infiltrated
Exp056643	T-cell infiltrated
Exp056649	T-cell infiltrated
Exp056651	T-cell infiltrated
Exp056677	Cold
Exp056683	Cold
Exp056711	Progenitor-cell infiltrated
Exp056721	Progenitor-cell infiltrated
Exp056745	Cold
Exp056571	Cold
Exp056577	T-cell infiltrated
Exp056579	Progenitor-cell infiltrated
Exp056591	Cold
Exp056615	Progenitor-cell infiltrated
Exp056623	Cold
Exp056627	T-cell infiltrated
Exp056629	Progenitor-cell infiltrated
Exp056633	Progenitor-cell infiltrated
Exp056635	T-cell infiltrated
Exp056653	Progenitor-cell infiltrated
Exp056657	Progenitor-cell infiltrated
Exp056659	Cold
Exp056667	Cold
Exp056669	Cold
Exp056671	Progenitor-cell infiltrated
Exp056695	T-cell infiltrated
Exp056727	T-cell infiltrated
Exp056733	T-cell infiltrated
Exp056741	Cold
Exp057069	Cold
Exp057071	Cold
Exp057075	Progenitor-cell infiltrated
Exp056561	Cold
Exp056625	Cold
Exp056665	Cold
Exp056749	Cold
Exp056567	Progenitor-cell infiltrated
Exp057081	Cold
Exp056603	Progenitor-cell infiltrated
Exp056691	T-cell infiltrated
Exp056575	Cold
Exp056743	T-cell infiltrated
Exp056697	Progenitor-cell infiltrated
Exp056563	Cold
Exp056585	Cold
Exp056593	Progenitor-cell infiltrated
Exp056597	Cold
Exp056601	Progenitor-cell infiltrated
Exp056607	T-cell infiltrated
Exp056613	Progenitor-cell infiltrated
Exp056645	T-cell infiltrated
Exp056673	T-cell infiltrated
Exp056679	Progenitor-cell infiltrated
Exp056685	Progenitor-cell infiltrated
Exp056693	T-cell infiltrated
Exp056699	T-cell infiltrated
Exp056707	Progenitor-cell infiltrated
Exp056709	Cold
Exp056713	T-cell infiltrated
Exp056729	T-cell infiltrated
Exp056731	Progenitor-cell infiltrated
Exp056747	T-cell infiltrated
Exp057077	Progenitor-cell infiltrated
Exp057091	Progenitor-cell infiltrated
