# Supplementary material for: Proteogenomics of clear cell renal cell carcinoma response to tyrosine kinase inhibitor
Source: Nat Commun. 2023 Jul 17;14:4274. doi: 10.1038/s41467-023-39981-6 (PMC10352361; doi:10.1038/s41467-023-39981-6)
Supplement: Supplementary file 11 — Source Data [file 41467_2023_39981_MOESM11_ESM.xlsx]

## Sheet: Fig 1c
Response	PFS (2021.12)	CR+PR	SD	PD			RECIST	OS (2021.12)	CR+PR	SD	PD
PR	59.1	1					PR	92.2	0
PR	26.7	1					PR	37.5	1
PR	41.7	1					PR	72.4	1
CR	73.2	1					CR	129.1	0
PR	7.3	1					PR	45.3	1
PR	46.1	1					PR	48.1	1
PR	10.4	1					PR	12.6	1
PR	36	1					PR	43.7	1
PR	37.5	1					PR	89.2	0
PR	24.7	1					PR	68.4	0
CR	90.4	0					CR	108	0
CR	47.2	1					CR	105.7	0
PR	23.6	1					PR	83.7	0
PR	81.3	0					PR	81.3	0
PR	9	1					PR	70.1	0
PR	3.2	1					PR	7.2	1
CR	45.8	1					CR	70.2	0
PR	26.2	1					PR	70.1	0
PR	11.1	1					PR	42.4	1
PR	65.3	0					PR	65.4	0
CR	18.4	1					CR	64.4	0
PR	5.2	1					PR	17.2	1
PR	6.7	1					PR	12.4	1
PR	51.1	0					PR	51.1	0
PR	48.4	0					PR	48.4	0
PR	16	1					PR	42	0
PR	32.4	0					PR	32.4	0
SD	17.5		1				SD	94.2		0
SD	5.7		1				SD	6.1		1
SD	9.5		1				SD	13.3		1
SD	17.3		1				SD	28.8		1
SD	6.5		1				SD	18.4		1
SD	25.3		1				SD	40.1		1
SD	6.5		1				SD	30.1		1
SD	9.1		1				SD	32.7		1
SD	20.2		1				SD	42.3		0
SD	2.9		1				SD	8.4		1
SD	36.1		1				SD	103.7		1
SD	40.6		1				SD	72.1		1
SD	14.6		1				SD	41.9		1
SD	12.7		1				SD	21.8		1
SD	29.2		1				SD	52.2		1
SD	11.1		1				SD	26.3		1
SD	6		1				SD	22.5		1
SD	6.4		1				SD	26.4		1
SD	8.5		1				SD	14.1		1
SD	17.4		1				SD	28.4		1
SD	17.1		1				SD	19.2		1
SD	3.7		1				SD	7.1		1
SD	16.1		1				SD	48.4		1
SD	13.1		1				SD	40.2		1
SD	18.5		1				SD	39.2		1
SD	3.5		1				SD	16.1		1
SD	8.8		1				SD	23.7		1
SD	4.8		1				SD	11.4		1
SD	10.1		1				SD	29.1		1
SD	9.2		1				SD	22.1		1
SD	13.5		1				SD	31.3		1
SD	72.7		0				SD	72.7		0
SD	8.5		1				SD	17.9		1
SD	5.7		1				SD	74.4		0
SD	15.2		1				SD	27.3		1
SD	6.6		1				SD	31.3		1
SD	9.1		1				SD	12.2		1
SD	5.4		1				SD	24.6		1
SD	9.1		1				SD	16		1
SD	28.1		1				SD	57.1		1
SD	62.4		0				SD	62.4		0
SD	11.4		1				SD	27.3		1
SD	11.4		1				SD	37.5		1
SD	60.3		0				SD	60.6		0
SD	8.1		1				SD	19.1		1
SD	13.1		1				SD	28.2		1
SD	9.2		1				SD	28.5		1
SD	5.4		1				SD	15.2		1
SD	6.1		1				SD	19		1
SD	33		1				SD	36.9		0
SD	13.5		1				SD	54.4		0
SD	11.4		1				SD	50		0
SD	47.5		0				SD	48.3		0
SD	21.3		0				SD	21.3		0
SD	45.3		0				SD	45.3		0
SD	18.5		1				SD	44.1		0
SD	9		0				SD	10		0
PD	3.9			1			PD	21.2			1
PD	7.4			1			PD	33.5			1
PD	5.7			1			PD	37			1
PD	5.3			1			PD	7			1
PD	4.4			1			PD	14.1			1
PD	4.5			1			PD	16.1			1
PD	3.7			1			PD	9.4			1
PD	1.3			1			PD	4.2			1
PD	5.3			1			PD	18.9			1
PD	1.3			1			PD	19.5			1
PD	4.3			1			PD	18.3			1
PD	6.6			1			PD	15.1			1
PD	5.8			1			PD	23.2			1
PD	4.5			1			PD	14.2			1
PD	4.3			1			PD	4.3			1
PD	1.4			1			PD	30.2			1
PD	1.7			1			PD	15.3			1
PD	3.4			1			PD	10.2			1
PD	3.7			1			PD	12.2			1
PD	3.7			1			PD	45.6			1
PD	2.1			1			PD	28.9			1
PD	4.8			1			PD	20.2			1
PD	3.7			1			PD	19.2			1
PD	3.3			1			PD	11.2			1
PD	1.3			1			PD	18.3			1
PD	1.3			1			PD	7.2			1
PD	3.1			1			PD	14.2			1
PD	5.4			1			PD	19.1			1
PD	4.9			1			PD	8.2			1
PD	10.2			1			PD	17.2			1
PD	3.1			1			PD	10.1			1

## Sheet: Fig 1d
Cohort	This study (n=113)	Wang et al., Chinese (n = 152)	Bi et al., Chinese (n = 105)	Sato et al., Japanese (n = 106)	JAVELIN Renal 101 (n = 738)	IMmotion151 (n = 715)	Scelo et al., European (n = 94)	TCGA (n = 368)
Gene
VHL	0.654867	0.578947	0.552381	0.45283	0.54065	0.759441	0.734043	0.461957
PBRM1	0.353982	0.289474	0.342857	0.301887	0.311653	0.462937	0.393617	0.421196
BAP1	0.159292	0.105263	0.0952381	0.0849057	0.163957	0.225175	0.117021	0.105978
SETD2	0.141593	0.105263	0.0857143	0.122642	0.243902	0.293706	0.191489	0.138587
KDM5C	0.115044	0.105263	0.0380952	0.0377358	0.147696	0.144056	0.0744681	0.0543478

## Sheet: Fig 2a
AA signature	PFS state	PFS time
AA	1	26.7
AA	1	41.7
AA	1	73.2
AA	1	23.6
AA	1	17.3
AA	1	3.9
AA	1	20.2
AA	1	36.1
AA	1	29.2
AA	1	17.4
AA	1	16.1
AA	1	9.2
AA	1	8.5
AA	1	1.3
AA	1	11.4
AA	1	5.4
AA	1	11.4
AA	0	45.3
AA	1	18.5
non-AA	1	7.3
non-AA	1	46.1
non-AA	1	10.4
non-AA	1	36
non-AA	1	37.5
non-AA	1	24.7
non-AA	0	90.4
non-AA	1	47.2
non-AA	0	81.3
non-AA	1	9
non-AA	1	3.2
non-AA	1	45.8
non-AA	1	26.2
non-AA	1	11.1
non-AA	0	65.3
non-AA	1	18.4
non-AA	1	5.2
non-AA	1	6.7
non-AA	0	51.1
non-AA	0	48.4
non-AA	1	16
non-AA	0	32.4
non-AA	1	17.5
non-AA	1	5.7
non-AA	1	9.5
non-AA	1	6.5
non-AA	1	25.3
non-AA	1	6.5
non-AA	1	9.1
non-AA	1	7.4
non-AA	1	2.9
non-AA	1	40.6
non-AA	1	5.7
non-AA	1	14.6
non-AA	1	12.7
non-AA	1	5.3
non-AA	1	4.4
non-AA	1	4.5
non-AA	1	3.7
non-AA	1	11.1
non-AA	1	1.3
non-AA	1	5.3
non-AA	1	1.3
non-AA	1	6
non-AA	1	6.4
non-AA	1	8.5
non-AA	1	17.1
non-AA	1	6.6
non-AA	1	5.8
non-AA	1	4.5
non-AA	1	4.3
non-AA	1	3.7
non-AA	1	1.4
non-AA	1	13.1
non-AA	1	18.5
non-AA	1	3.5
non-AA	1	1.7
non-AA	1	8.8
non-AA	1	4.8
non-AA	1	10.1
non-AA	1	3.4
non-AA	1	13.5
non-AA	1	3.7
non-AA	1	3.7
non-AA	1	2.1
non-AA	1	4.8
non-AA	1	3.7
non-AA	0	72.7
non-AA	1	3.3
non-AA	1	1.3
non-AA	1	5.7
non-AA	1	15.2
non-AA	1	6.6
non-AA	1	9.1
non-AA	1	5.4
non-AA	1	9.1
non-AA	1	28.1
non-AA	0	62.4
non-AA	1	11.4
non-AA	1	3.1
non-AA	0	60.3
non-AA	1	8.1
non-AA	1	13.1
non-AA	1	9.2
non-AA	1	5.4
non-AA	1	6.1
non-AA	1	33
non-AA	1	13.5
non-AA	1	4.9
non-AA	1	10.2
non-AA	0	47.5
non-AA	1	3.1
non-AA	0	21.3
non-AA	0	9

## Sheet: Fig 2b
AA signature	tumor size (cm)
AA	4
AA	7
AA	6
AA	7.5
AA	6
AA	6
AA	6
AA	4
AA	6.5
AA	3
AA	13
AA	5.5
AA	5.5
AA	5.3
AA	5
AA	3.5
AA	7
AA	5.5
AA	5.5
non-AA	9
non-AA	5
non-AA	6.5
non-AA	9
non-AA	14.7
non-AA	5.5
non-AA	13
non-AA	6
non-AA	7
non-AA	8
non-AA	9.5
non-AA	4.6
non-AA	5
non-AA	8
non-AA	3.5
non-AA	9
non-AA	6
non-AA	12
non-AA	7.5
non-AA	7.5
non-AA	5
non-AA	7.5
non-AA	6
non-AA	6
non-AA	4.8
non-AA	6
non-AA	7.5
non-AA	5.5
non-AA	4.3
non-AA	6.5
non-AA	6
non-AA	9.8
non-AA	5
non-AA	5.5
non-AA	10
non-AA	12
non-AA	10
non-AA	6
non-AA	5.8
non-AA	5.8
non-AA	10
non-AA	6.5
non-AA	6
non-AA	8
non-AA	9
non-AA	7
non-AA	12
non-AA	6.5
non-AA	12
non-AA	9
non-AA	10
non-AA	3
non-AA	6
non-AA	6.5
non-AA	2.8
non-AA	5
non-AA	2.8
non-AA	11
non-AA	10
non-AA	8.6
non-AA	5
non-AA	6
non-AA	12.5
non-AA	7
non-AA	16
non-AA	10.8
non-AA	4.5
non-AA	11
non-AA	8
non-AA	2.5
non-AA	2.4
non-AA	10
non-AA	10
non-AA	10
non-AA	8
non-AA	7.5
non-AA	15
non-AA	9
non-AA	8
non-AA	10
non-AA	9.2
non-AA	9.7
non-AA	8.7
non-AA	15
non-AA	4.4
non-AA	8
non-AA	6
non-AA	10
non-AA	12
non-AA	10
non-AA	6
non-AA	6
non-AA	9
non-AA	7.5

## Sheet: Fig 2c
pathway	-Log10(p valkue)	Log2(Enrichment count)
Metabolism	10.9232	4.90689
Biological oxidations	5.35078	3
glycolysis	3.86517	1.58496
Immune System	15.2021	6.33985
Extracellular matrix organization	6.50521	4.32193
Fc gamma R-mediated phagocytosis	5.35148	3.32193
Antigen processing-Cross presentation	3.6506	2.58496
Focal Adhesion-PI3K-Akt-mTOR-signaling pathway	3.45872	3.90689
Cytochrome c-mediated apoptotic response	2.51373	1
DNA replication	2.42868	2
Pentose Phosphate Metabolism	2.20177	1

## Sheet: Fig 2d
Tumor No.	Exp056717	Exp056609	Exp056589	Exp056559	Exp056687	Exp056587	Exp056689	Exp056737	Exp056647	Exp056675	Exp056715	Exp056725	Exp056663	Exp057097	Exp056665	Exp056683	Exp056577	Exp056641	Exp056593	Exp056557	Exp056631	Exp057077	Exp056563	Exp056583	Exp056697	Exp056605	Exp056731	Exp056671	Exp056597	Exp056611	Exp056579	Exp056679	Exp056657	Exp056669	Exp056735	Exp056629	Exp056711	Exp057087	Exp057069	Exp056659	Exp056723	Exp056575	Exp056701	Exp057085	Exp056623	Exp056733	Exp057089	Exp056713	Exp056721
AA signature	AA	AA	AA	AA	AA	AA	AA	AA	AA	AA	AA	AA	AA	AA	AA	non-AA	non-AA	non-AA	non-AA	non-AA	non-AA	non-AA	non-AA	non-AA	non-AA	non-AA	non-AA	non-AA	non-AA	non-AA	non-AA	non-AA	non-AA	non-AA	non-AA	non-AA	non-AA	non-AA	non-AA	non-AA	non-AA	non-AA	non-AA	non-AA	non-AA	non-AA	non-AA	non-AA	non-AA
term
PFKP protein	-0.870523	-0.725972	-0.624075	-0.619335	-0.472415	0.330911	0.657928	0.823807	0.847504	0.965988	1.06078	1.06078	1.17926	1.6295	1.72429	-1.57479	-1.53546	-1.50797	-1.36579	-1.35394	-1.35157	-1.33261	-1.30892	-1.27811	-1.20702	-1.1928	-1.14304	-1.09801	-1.09564	-1.02455	-0.984268	-0.979528	-0.960571	-0.870523	-0.849195	-0.834977	-0.785214	-0.785214	-0.778105	-0.766256	-0.754408	-0.754408	-0.711753	-0.697535	-0.669099	-0.666729	-0.595638	-0.42976	-0.391845
PFKP mRNA	-0.499131	0.805843	-0.923211	0.575097	0.141117	0.19917	-0.205566	-0.252144	0.0684278	-0.0515356	-0.17641	1.65771	0.1985	1.41814	1.51126	-1.41417	-1.0284	-1.39125	-0.507322	-2.02704	0.6299	-1.33003	0.438257	-0.23193	-0.323103	-0.0602701	-1.28793	-0.627602	0.339617	-1.67609	0.146889	0.427743	0.712929	-0.49415	0.965139	2.56908	-1.22909	1.22943	-0.875283	-1.45308	-0.591146	-1.09762	0.192294	1.13729	-1.23592	0.260164	-0.419907	0.161636	-1.95976
PFKL protein	-0.379197	-0.743496	-0.308012	-0.458757	-0.362448	-0.161456	1.02356	1.03612	1.39623	-0.257764	0.596452	2.3342	0.85188	0.923065	0.998437	-1.0408	-0.923551	-1.18317	-1.05755	-0.852366	-0.638812	-0.785369	-0.299638	-0.781182	-1.09523	-1.3515	-1.1706	-1.00311	-1.19573	-0.818868	-0.546691	-0.87749	-0.144706	-0.215891	-0.722559	-1.12036	-1.03242	-0.458757	-0.383385	-0.709997	-0.588564	-0.730934	-1.03661	-0.810493	-0.525754	-0.525754	-0.550878	-0.203329	-0.915176
PFKL mRNA	0.11504	1.10598	-0.576501	0.08535	0.314686	0.165592	0.236811	0.200776	1.08035	-1.50652	-0.0760771	0.179341	0.520362	0.997379	0.59496	-1.61996	0.528532	-0.55954	-0.98524	-1.827	1.43055	-0.734501	-0.788621	-0.0580814	-0.792886	1.11633	-1.56314	-0.325814	0.244583	-1.35907	1.92055	-0.221317	-0.0739438	0.336942	0.633847	0.248027	-0.102251	0.980288	0.348802	-0.0861555	0.124905	-2.11505	-0.69366	-0.375775	-1.40863	0.142433	-0.774106	-0.293719	-0.77579
GPI protein	-0.814269	-1.20917	-0.107321	-0.71378	0.217064	0.569657	1.64506	1.45114	1.09855	0.816472	0.146546	2.4384	0.111287	1.66269	0.128916	-1.26735	-0.484595	-1.43307	-1.30085	-0.412314	-0.722595	-1.3079	-0.574506	-1.03993	-1.53356	-1.20565	-1.61095	-1.19154	-1.01348	-0.902417	-1.01348	-1.00996	0.693065	0.269953	-1.24091	-1.31848	-1.55048	-0.537484	0.516768	-0.0138838	-0.888314	-0.578032	-0.667943	-0.726121	0.693065	-0.147869	-0.130239	-0.257173	-1.09987
GPI mRNA	-0.752889	1.44628	-1.36353	0.0310291	0.813041	-0.484933	0.0699367	-0.353212	0.0288832	-0.534438	-0.580113	2.36325	-0.525816	1.8022	-0.559745	-0.42694	1.52443	-1.16699	-0.794927	-0.142375	0.482161	-0.797091	0.60994	0.0277225	-0.826249	1.00201	-1.21178	-0.295425	-0.64285	-1.2512	0.674718	0.252993	-0.546873	-0.304364	-1.28548	-0.0810242	-0.236485	2.46936	0.54302	-0.449499	0.0364394	-0.0960591	0.262577	-0.236946	0.154533	1.47783	-0.177572	0.704129	-1.39321
G6PD protein	-0.668024	-0.541216	-0.856152	-0.507877	-0.490017	-0.00779065	-0.23402	-0.210207	-0.0911384	-0.364995	-0.484064	-0.138766	-0.305461	-0.771018	-0.472157	-0.466203	0.277973	-0.791855	4.71922	-0.812692	-0.210207	3.8143	-0.535263	-0.347135	0.682805	-0.719224	2.23665	-0.822813	-0.593011	2.97487	3.40947	-0.656117	1.03406	0.367274	-0.720414	-0.513831	1.23647	-0.436436	0.164858	1.31387	0.170812	0.0457901	-0.495971	0.343461	0.111278	-0.642425	-0.245927	-0.597179	-0.501924
G6PD mRNA	-0.386801	-0.0571623	-0.524242	-0.421771	-0.509409	-0.173436	-0.358473	-0.491259	-0.482881	-0.558628	-0.416368	7.32641	-0.468933	-0.349981	-0.476925	0.849736	-0.182745	0.0478567	0.192263	-0.0198856	-0.359018	0.21644	0.509268	-0.349876	0.00148757	-0.354216	4.55543	-0.421883	-0.442935	0.829663	1.61684	-0.160524	0.266755	0.333433	-0.573317	0.658043	-0.0438487	0.501324	0.980622	0.833955	-0.580759	-0.64275	-0.366775	-0.0273917	0.044594	0.222534	0.249638	-0.456523	-0.485164
PGD protein	-0.402077	-0.0450343	-0.215179	-0.06074	-0.37564	-0.272767	-0.348155	-0.241356	-0.262297	-0.452074	-0.414904	-0.333758	-0.348678	-0.120945	-0.0973867	-0.33114	-0.37119	-0.450242	4.22168	-0.230885	-0.340302	2.59876	-0.0764457	-0.385586	0.779516	-0.264914	1.47318	-0.364122	-0.309414	0.329285	0.766427	-0.40993	0.028259	7.59841	-0.448671	-0.364646	0.580577	-0.304179	-0.06074	-0.283238	-0.220415	-0.0659752	-0.411763	0.0963171	0.227198	-0.0424167	0.180081	-0.357578	0.0858466
PGD mRNA	-0.303942	0.681253	-0.670123	-0.377428	-0.690036	-0.685181	-0.376256	-0.686073	-0.299362	-1.1054	-0.467774	0.526089	-0.986466	-0.245132	-0.355755	2.77991	-0.509933	1.31118	2.19437	0.353214	0.330529	-0.429067	0.677491	-0.944975	-0.241036	-0.536499	3.08379	-0.262752	-0.666621	2.24228	1.40269	0.376479	-0.900278	-0.678128	-0.531746	-0.418489	0.741481	0.17713	0.0293128	-0.050906	-0.90819	-0.303548	-0.499385	0.209732	0.485573	-0.0408056	0.710344	-1.01023	-0.437592
TKT protein	-0.574589	-0.678966	-0.0833998	-0.341274	-0.50091	-0.295225	-0.451791	-0.258386	-0.261456	-0.0680501	-0.583798	-0.461001	-0.126379	-0.439512	-0.0833998	0.159125	-0.805754	-0.608358	2.13616	-0.267596	7.69273	0.711712	0.472258	-0.393463	1.12001	-0.753258	0.168334	-0.734225	-0.0864697	1.45771	0.0731667	0.0977261	1.24281	-0.150938	-0.639057	-0.596078	-0.307505	-0.378113	0.576635	0.0209779	0.174474	3.14924	-0.51319	-0.0895396	0.466118	0.171404	-0.028141	-0.51012	-0.451791
TKT mRNA	-0.580318	0.597962	-0.279489	-0.687387	-0.874331	-0.228065	-0.037644	-0.784726	-0.350224	0.0378888	-0.567525	2.01198	-0.760903	-0.392291	-0.199898	4.18847	-1.03223	0.781247	1.10552	-0.00607055	0.0362977	-0.305314	2.96032	0.109274	-0.115929	-0.255892	0.0636493	-0.316146	-0.414806	0.554442	4.50738	0.0852801	-0.329456	-0.698323	-0.884165	0.775211	-0.377094	-0.479801	0.509972	0.114862	-0.948694	-0.822544	-0.274701	-0.422655	0.0984245	1.52597	-0.0877922	-1.05363	-0.484305
RPIA protein	-0.420895	1.00345	-0.361787	-0.317662	-0.358	-0.185288	0.025458	-0.350591	-0.303832	-0.44872	-0.326553	-0.392411	-0.341371	-0.329517	-0.317498	-0.396692	-0.399326	-0.213277	0.460121	-0.223156	0.160467	0.234557	0.338284	0.376152	-0.368044	-0.444439	-0.256085	0.232911	-0.355695	0.0979018	-0.422706	0.695563	-0.33956	-0.422541	0.817401	0.427192	-0.422706	-0.371172	0.234557	-0.264317	-0.180348	1.72789	0.239497	0.247729	-0.333468	2.22182	-0.408546	-0.371007	1.31628
RPIA mRNA	-0.183062	1.2637	-0.0425989	0.972078	0.0311967	-1.03094	0.833744	-1.08854	-0.422801	0.0567568	-0.190835	1.48372	-0.472248	-0.674037	-1.33955	0.0766068	3.66486	1.1244	1.49139	-0.653718	-0.394848	1.10411	1.89504	-0.516611	0.359615	-0.0260571	-1.00205	0.00286674	1.01509	2.29837	0.190496	-0.216243	-1.77898	-0.308388	0.147507	1.4579	-1.18785	-0.804197	1.27946	-0.182961	-1.27273	-1.31224	-0.0493681	-0.0566828	0.671135	-1.06956	-0.150944	-1.4651	-1.44066
[truncated: 44 more columns]

## Sheet: Fig 2e
	786-O
		AA-SU-			AA+SU-			AA-SU+			AA+SU+
		OD450	Mean	SEM	OD450	Mean	SEM	OD450	Mean	SEM	OD450	Mean	SEM
	Day 0	0.039			0.052			0.061			0.068
	Day 0	0.068			0.042			0.049			0.033
	Day 0	0.046			0.059			0.073			0.055
	Day 0	0.063			0.0465			0.027			0.052
	Day 0	0.039			0.0384			0.049			0.064
	Day 0	0.046			0.064			0.051			0.057
	Day 0	0.071			0.035			0.035			0.043
	Day 0	0.038			0.063			0.042			0.062
	Day 0	0.046	0.0506667	0.0130576	0.031	0.0478778	0.0122794	0.054	0.049	0.0135923	0.019	0.0503333	0.0159687
	Day 1	0.481			0.543			0.304			0.1967
	Day 1	0.523			0.475			0.369			0.1351
	Day 1	0.461			0.462			0.323			0.1715
	Day 1	0.509			0.481			0.362			0.1799
	Day 1	0.445			0.439			0.305			0.1463
	Day 1	0.469			0.457			0.327			0.1701
	Day 1	0.514			0.459			0.334			0.1512
	Day 1	0.439			0.462			0.321			0.1526
	Day 1	0.476	0.479667	0.030104	0.438	0.468444	0.0313373	0.309	0.328222	0.0234882	0.1498	0.161467	0.0193705
	Day 2	1.13			1.13			0.794			0.405
	Day 2	1.29			1.19			0.813			0.389
	Day 2	1.23			1.23			0.869			0.437
	Day 2	1.17			1.17			0.842			0.412
	Day 2	1.25			1.28			0.876			0.445
	Day 2	1.16			1.16			0.846			0.451
	Day 2	1.24			1.24			0.828			0.406
	Day 2	1.29			1.15			0.829			0.433
	Day 2	1.16	1.21333	0.0597913	1.16	1.19	0.0494975	0.801	0.833111	0.028242	0.414	0.421333	0.0209464
	Day 3	2.25			2.194			1.58			0.791
	Day 3	2.17			2.13			1.63			0.765
	Day 3	2.03			1.98			1.51			0.753
	Day 3	2.09			2.09			1.46			0.732
	Day 3	2.26			1.95			1.55			0.775
	Day 3	2.08			2.08			1.45			0.727
	Day 3	2.12			2.1			1.62			0.796
	Day 3	2.04			2.04			1.59			0.756
	Day 3	2.11	2.12778	0.0833333	2.11	2.07489	0.075134	1.41	1.53333	0.0795299	0.753	0.760889	0.0236825
			AA-SU-		AA+SU-		AA-SU+		AA+SU+
			Mean	SEM	Mean	SEM	Mean	SEM	Mean	SEM
		Day 0	0.051	0.013	0.048	0.012	0.049	0.014	0.05	0.016
		Day 1	0.48	0.03	0.468	0.031	0.328	0.023	0.161	0.019
		Day 2	1.213	0.06	1.19	0.049	0.833	0.028	0.421	0.021
		Day 3	2.128	0.083	2.075	0.075	1.533	0.08	0.761	0.024

## Sheet: Fig 2f
	ACHN
		AA-SU-			AA+SU-			AA-SU+			AA+SU+
		OD450	Mean	SEM	OD450	Mean	SEM	OD450	Mean	SEM	OD450	Mean	SEM
	Day 0	0.039			0.054			0.044			0.028
	Day 0	0.038			0.048			0.054			0.624
	Day 0	0.034			0.039			0.065			0.049
	Day 0	0.068			0.043			0.023			0.046
	Day 0	0.045			0.035			0.046			0.057
	Day 0	0.033			0.059			0.045			0.056
	Day 0	0.061			0.031			0.031			0.051
	Day 0	0.044			0.028			0.037			0.055
	Day 0	0.071	0.0481111	0.0146837	0.057	0.0437778	0.0114103	0.048	0.0436667	0.0123491	0.017	0.109222	0.193524
	Day 1	0.412			0.507			0.274			0.178
	Day 1	0.478			0.442			0.332			0.121
	Day 1	0.435			0.448			0.327			0.154
	Day 1	0.459			0.432			0.291			0.165
	Day 1	0.411			0.409			0.276			0.131
	Day 1	0.426			0.426			0.294			0.153
	Day 1	0.519			0.417			0.301			0.136
	Day 1	0.439			0.43			0.289			0.137
	Day 1	0.475	0.450444	0.0355953	0.408	0.435444	0.030092	0.276	0.295556	0.0213372	0.134	0.145444	0.0182696
	Day 2	1.177			1.053			0.714			0.376
	Day 2	1.132			1.145			0.743			0.353
	Day 2	1.298			1.109			0.783			0.392
	Day 2	1.175			1.098			0.749			0.371
	Day 2	1.126			1.194			0.788			0.401
	Day 2	1.043			1.082			0.762			0.406
	Day 2	1.173			1.157			0.761			0.365
	Day 2	1.164			1.076			0.747			0.391
	Day 2	1.043	1.14789	0.0772503	1.081	1.11056	0.0456375	0.722	0.752111	0.0247409	0.374	0.381	0.0175357
	Day 3	2.023			2.045			1.435			0.712
	Day 3	1.956			1.986			1.459			0.678
	Day 3	2.034			1.876			1.341			0.689
	Day 3	1.882			1.943			1.318			0.656
	Day 3	1.829			1.818			1.397			0.698
	Day 3	1.876			1.939			1.307			0.644
	Day 3	1.911			1.985			1.465			0.712
	Day 3	1.838			1.902			1.433			0.683
	Day 3	1.921	1.91889	0.073618	1.976	1.94111	0.0679015	1.273	1.38089	0.0722192	0.675	0.683	0.0231355
			AA-SU-		AA+SU-		AA-SU+		AA+SU+
			Mean	SEM	Mean	SEM	Mean	SEM	Mean	SEM
		Day 0	0.048	0.015	0.044	0.011	0.044	0.012	0.109	0.194
		Day 1	0.45	0.036	0.435	0.03	0.296	0.021	0.145	0.018
		Day 2	1.148	0.077	1.111	0.046	0.752	0.025	0.381	0.018
		Day 3	1.919	0.074	1.941	0.068	1.381	0.072	0.683	0.023

## Sheet: Fig 2i
NC	AA
29313.2	10094.3
45827.6	7162.8
45012.8	7012.75

## Sheet: Fig 2l
786-O
AA-M-	AA+M-	AA-M+	AA+M+
0.018456	0.018392	0.018425	0.018366
0.018629	0.018235	0.018399	0.018037
0.018397	0.018148	0.018093	0.018235

[truncated: 98 more sheets: Fig 2m, Fig 2n, Fig 3a, Fig 3c, Fig 3d, Fig 3e, Fig 3g, Fig 4a, Fig 4b, Fig 4c, Fig 4d, Fig 4e, Fig 4f, Fig 4g, Fig 4h, Fig 4i, Fig 4j, Fig 4k, Fig 4l, Fig 4m …]
